# Supplementary material for: MAGI-MS: multiple seed-centric module discovery
Source: Bioinform Adv. 2022 Apr 29;2(1):vbac025. doi: 10.1093/bioadv/vbac025 (PMC9710684; doi:10.1093/bioadv/vbac025)
Supplement: vbac025_Supplementary_Data [file vbac025_supplementary_data.zip]

Archive with 6 entries (6 files):
- SupplementaryTable1.xlsx
- SupplementaryTable2.xlsx
- SupplementaryTable3.xlsx
- SupplementaryTable4.xlsx
- SupplementaryTable5.xlsx
- SupplementaryData.pdf
