# Supplementary material for: MAGI-MS: multiple seed-centric module discovery
Source: Bioinform Adv. 2022 Apr 29;2(1):vbac025. doi: 10.1093/bioadv/vbac025 (PMC9710684; doi:10.1093/bioadv/vbac025)
Supplement: vbac025_Supplementary_Data [file vbac025_supplementary_data.zip › SupplementaryTable1.xlsx]

## Sheet: Summary
	CHD8-CREBBP	CHD8-CTNNB1	GABRA3-GABRB1	GRIN2A-GRIN2B	SCN1A-SCN2A	SHANK2-SHANK3
Average (-avg)
Number of genes	58	69	44	38	23	43
Common with 1st single-seed module	40	16	14	20	17	6
Common with 2nd single-seed module	40	4	6	15	12	16
Common with either single module	48	19	20	31	20	19
Number of new genes	10	50	24	7	3	24
Minimum (-min)
Number of genes	61	66	38	36	40	35
Common with 1st single-seed module	42	9	9	8	17	5
Common with 2nd single-seed module	36	4	4	21	15	11
Common with either single module	49	12	13	25	22	14
Number of new genes	12	54	25	11	18	21

## Sheet: CHD8-CREBBP
CHD8	CREBBP	Minimum	Average	Minimum: KEGG									Minimum: GO Biological Process									Minimum: OMIM Expanded									Average: KEGG									Average: GO Biological Process									Average: OMIM Expanded
ABL1	ABL1	ABL1	ABL1	Term	Overlap	P-value	Adjusted P-value	Old P-value	Old Adjusted P-value	Odds Ratio	Combined Score	Genes	Term	Overlap	P-value	Adjusted P-value	Old P-value	Old Adjusted P-value	Odds Ratio	Combined Score	Genes	Term	Overlap	P-value	Adjusted P-value	Old P-value	Old Adjusted P-value	Odds Ratio	Combined Score	Genes	Term	Overlap	P-value	Adjusted P-value	Old P-value	Old Adjusted P-value	Odds Ratio	Combined Score	Genes	Term	Overlap	P-value	Adjusted P-value	Old P-value	Old Adjusted P-value	Odds Ratio	Combined Score	Genes	Term
AD000671.1	AD000671.1	AD000671.1	AD000671.1	Thyroid hormone signaling pathway	11/121	8.0978e-14	1.19038e-11	0	0	39.658	1195.47	GSK3B;NCOA2;CREBBP;NCOR1;SIN3A;SRC;MYC;NCOA3;MDM2;AKT1;EP300	regulation of transcription, DNA-templated (GO:0006355)	33/2244	2.88104e-16	2.93289e-13	0	0	9.44989	338.148	SMARCD1;GMEB1;SMARCB1;TRRAP;CHD8;ING1;RELA;MECP2;YY1;KAT5;SIN3A;MYC;SUFU;ABL1;AKT1;EP300;MEN1;DDX17;NCOA2;CREBBP;SMARCC2;BRPF1;NCOA6;USP22;BAZ1B;CBFA2T2;SAFB;USF1;HCFC1;NCOR1;CARM1;JMY;MDM2	colon cancer	6/84	2.11355e-07	1.11375e-05	0	0	27.7776	426.934	CREBBP;CSNK2A1;SRC;EP300;RELA;MEN1	Thyroid hormone signaling pathway	9/121	6.66599e-11	9.86567e-09	0	0	32.52	761.991	NCOA2;CREBBP;NCOR1;SIN3A;SRC;NCOA3;MDM2;AKT1;EP300	regulation of transcription, DNA-templated (GO:0006355)	30/2244	3.23159e-14	3.20574e-11	0	0	8.57917	266.497	GMEB1;TRRAP;CTBP1;CHD8;ING1;RELA;YY1;SIN3A;SUFU;ABL1;AKT1;EP300;MEN1;DDX17;SPEN;NCOA2;CREBBP;BRPF1;NCOA6;USP22;RFX1;CBFA2T2;SIRT1;SREBF2;USF1;HCFC1;NCOR1;CARM1;JMY;MDM2	colon cancer
AKT1	AXIN1	AKT1	AKAP8	Transcriptional misregulation in cancer	8/192	1.18803e-07	8.73198e-06	0	0	16.2059	258.416	NCOR1;SIN3A;MYC;PRCC;MDM2;RELA;KDM6A;MEN1	positive regulation of transcription, DNA-templated (GO:0045893)	24/1183	1.92633e-14	9.80501e-12	0	0	10.5105	331.926	DDX17;NCOA2;SMARCD1;CREBBP;SMARCB1;SMARCC2;BRPF1;NCOA6;CHD8;NCOA3;USP22;ING1;RELA;USF1;HCFC1;YY1;KAT5;SIN3A;MYC;UBTF;ABL1;AKT1;EP300;MEN1	squamous cell carcinoma	6/84	2.11355e-07	1.11375e-05	0	0	27.7776	426.934	CREBBP;CSNK2A1;EP300;ING1;RELA;MEN1	Chronic myeloid leukemia	5/76	2.71472e-06	0.000200889	0	0	26.4031	338.404	CTBP1;ABL1;MDM2;AKT1;RELA	negative regulation of transcription by RNA polymerase II (GO:0000122)	18/684	4.11118e-13	2.03914e-10	0	0	13.0243	371.452	SPEN;CREBBP;CTBP1;CHD8;SIRT1;SREBF2;RELA;HCFC1;YY1;NCOR1;MTA1;SIN3A;SUFU;SAP130;MDM2;EP300;MEN1;TAF1	squamous cell carcinoma
AXIN1	BAT2	BAZ1B	AKT1	Prostate cancer	6/97	4.98299e-07	2.44167e-05	0	0	23.7938	345.297	GSK3B;CREBBP;MDM2;AKT1;EP300;RELA	regulation of transcription by RNA polymerase II (GO:0006357)	28/2206	6.5526e-12	2.22351e-09	0	0	6.91916	178.177	SMARCD1;GMEB1;SMARCB1;CHD8;RELA;MECP2;YY1;KAT5;SIN3A;MYC;SUFU;ABL1;EP300;MEN1;DDX17;NCOA2;CREBBP;SMARCC2;NCOA6;NCOA3;BAZ1B;SAFB;USF1;HCFC1;NCOR1;JMY;MDM2;TAF1	renal cell carcinoma	6/85	2.26872e-07	1.11375e-05	0	0	27.4246	419.566	CREBBP;CSNK2A1;PRCC;EP300;RELA;MEN1	Prostate cancer	5/97	9.04096e-06	0.000446021	0	0	20.3548	236.395	CREBBP;MDM2;AKT1;EP300;RELA	positive regulation of transcription, DNA-templated (GO:0045893)	21/1183	5.56641e-12	1.84063e-09	0	0	9.17291	237.709	DDX17;NCOA2;CREBBP;BRPF1;NCOA6;CHD8;NCOA3;USP22;ING1;SIRT1;SREBF2;RELA;USF1;HCFC1;YY1;SIN3A;UBTF;ABL1;AKT1;EP300;MEN1	dystonia
BPTF	BPTF	BRPF1	BRPF1	Kaposi sarcoma-associated herpesvirus infection	7/193	1.96264e-06	6.21184e-05	0	0	13.7665	180.909	GSK3B;CREBBP;SRC;MYC;AKT1;EP300;RELA	response to UV (GO:0009411)	9/99	1.72523e-11	4.3907e-09	0	0	38.1712	945.999	YY1;CREBBP;MYC;AKT1;EP300;RELA;USF1;MEN1;TAF1	encephalopathy	6/91	3.40914e-07	1.11375e-05	0	0	25.4811	379.455	MECP2;CREBBP;CSNK2A1;EP300;RELA;MEN1	Transcriptional misregulation in cancer	6/192	1.9349e-05	0.00060656	0	0	12.2556	133.008	NCOR1;SIN3A;MDM2;RELA;KDM6A;MEN1	negative regulation of transcription, DNA-templated (GO:0045892)	19/948	9.48352e-12	2.04436e-09	0	0	9.97066	253.07	SPEN;CREBBP;CTBP1;CHD8;CBFA2T2;SIRT1;SREBF2;RELA;HCFC1;YY1;NCOR1;MTA1;SIN3A;SUFU;SAP130;MDM2;EP300;MEN1;TAF1	adenoma
BRPF1	BRPF1	CARM1	CARM1	Cell cycle	6/124	2.11287e-06	6.21184e-05	0	0	18.3245	239.455	GSK3B;CREBBP;MYC;ABL1;MDM2;EP300	positive regulation of transcription by RNA polymerase II (GO:0045944)	18/908	1.17734e-10	2.39706e-08	0	0	8.95955	204.839	DDX17;NCOA2;SMARCD1;CREBBP;SMARCB1;NCOA6;CHD8;NCOA3;RELA;USF1;HCFC1;YY1;KAT5;SIN3A;MYC;ABL1;EP300;MEN1	dystonia	6/94	4.13495e-07	1.11375e-05	0	0	24.6087	361.714	CREBBP;CSNK2A1;EP300;RELA;MEN1;TAF1	Pathways in cancer	9/531	2.04919e-05	0.00060656	0	0	6.83322	73.7679	CREBBP;CTBP1;SUFU;NCOA3;ABL1;MDM2;AKT1;EP300;RELA	regulation of transcription by RNA polymerase II (GO:0006357)	27/2206	1.03043e-11	2.04436e-09	0	0	7.10005	179.62	GMEB1;CTBP1;CHD8;RELA;YY1;MTA1;SIN3A;SUFU;SAP130;ABL1;EP300;MEN1;DDX17;SPEN;NCOA2;CREBBP;NCOA6;NCOA3;RFX1;SIRT1;SREBF2;USF1;HCFC1;NCOR1;JMY;MDM2;TAF1	adenocarcinoma
CARM1	CARM1	CBFA2T2	CBFA2T2	Chronic myeloid leukemia	5/76	3.49352e-06	8.32279e-05	0	0	24.9849	313.925	MYC;ABL1;MDM2;AKT1;RELA	beta-catenin-TCF complex assembly (GO:1904837)	6/29	2.81192e-10	4.77089e-08	0	0	94.4632	2077.43	CREBBP;KAT5;TRRAP;MYC;EP300;MEN1	autism	6/96	4.68581e-07	1.11375e-05	0	0	24.0594	350.631	MECP2;CREBBP;CSNK2A1;EP300;RELA;MEN1	FoxO signaling pathway	5/131	3.87337e-05	0.000955432	0	0	14.8368	150.724	CREBBP;MDM2;AKT1;EP300;SIRT1	response to UV (GO:0009411)	8/99	4.22522e-10	6.9857e-08	0	0	34.9029	753.37	YY1;CREBBP;AKT1;EP300;RELA;USF1;MEN1;TAF1	adrenoleukodystrophy
CASP2	CBFA2T2	CHD8	CHD8	Pathways in cancer	10/531	4.27387e-06	8.32279e-05	0	0	7.30797	90.3483	GSK3B;CREBBP;MYC;SUFU;NCOA3;ABL1;MDM2;AKT1;EP300;RELA	chromatin remodeling (GO:0006338)	8/103	8.8225e-10	1.28304e-07	0	0	31.5297	657.348	SMARCD1;SMARCB1;SMARCC2;CHD8;MYC;BAZ1B;KDM6A;HCFC1	lymphoma	6/99	5.62383e-07	1.11375e-05	0	0	23.2798	335.021	CREBBP;CSNK2A1;MYC;EP300;RELA;MEN1	Adherens junction	4/71	5.35203e-05	0.00113157	0	0	21.9735	216.119	CREBBP;CSNK2A1;SRC;EP300	histone modification (GO:0016570)	8/114	1.3136e-09	1.86155e-07	0	0	29.9411	612.311	CREBBP;MTA1;TRRAP;SIN3A;USP22;CARM1;EP300;SIRT1	arthrogryposis
CREBBP	CBFA2T3	CHERP	CHERP	Human T-cell leukemia virus 1 infection	7/219	4.52941e-06	8.32279e-05	0	0	12.0623	148.425	CREBBP;KAT5;TRRAP;MYC;AKT1;EP300;RELA	regulation of signal transduction by p53 class mediator (GO:1901796)	9/156	1.03915e-09	1.32232e-07	0	0	23.303	482.019	BRPF1;KAT5;CSNK2A1;JMY;MDM2;AKT1;EP300;TAF4;TAF1	adenoma	5/80	4.50367e-06	1.11375e-05	0	0	23.6476	291.117	CREBBP;CSNK2A1;EP300;RELA;MEN1	Spliceosome	5/150	7.38402e-05	0.00136604	0	0	12.8803	122.538	SF3B4;SF3A1;SF3A2;U2AF2;CHERP	positive regulation of transcription by RNA polymerase II (GO:0045944)	16/908	3.7985e-09	4.71014e-07	0	0	8.13581	157.742	DDX17;NCOA2;CREBBP;NCOA6;CHD8;NCOA3;SIRT1;SREBF2;RELA;USF1;HCFC1;YY1;SIN3A;ABL1;EP300;MEN1	asperger syndrome
CSNK2A1	CHD8	CREBBP	CREBBP	ErbB signaling pathway	5/85	6.07384e-06	9.92061e-05	0	0	22.1641	266.224	GSK3B;SRC;MYC;ABL1;AKT1	negative regulation of transcription by RNA polymerase II (GO:0000122)	15/684	1.43926e-09	1.62797e-07	0	0	9.39267	191.227	CREBBP;CHD8;RELA;HCFC1;MECP2;YY1;NCOR1;KAT5;SIN3A;MYC;SUFU;MDM2;EP300;MEN1;TAF1	adenocarcinoma	5/83	5.40141e-06	1.11375e-05	0	0	22.7347	275.745	CREBBP;CSNK2A1;EP300;RELA;MEN1	Hepatitis B	5/162	0.000106198	0.00174637	0	0	11.8886	108.783	CREBBP;SRC;AKT1;EP300;RELA	regulation of lipid metabolic process (GO:0019216)	7/92	8.5845e-09	9.46202e-07	0	0	32.0644	595.541	NCOA2;CREBBP;NCOR1;SIN3A;NCOA6;CARM1;SREBF2	atopy
CSNK2A2	CHERP	CSNK2A1	CSK	Hepatitis B	6/162	9.88957e-06	0.000145377	0	0	13.8343	159.426	CREBBP;SRC;MYC;AKT1;EP300;RELA	histone modification (GO:0016570)	8/114	1.98975e-09	1.84811e-07	0	0	28.2421	565.837	CREBBP;KAT5;TRRAP;SIN3A;USP22;CARM1;EP300;BAZ1B	adrenoleukodystrophy	5/83	5.40141e-06	1.11375e-05	0	0	22.7347	275.745	CREBBP;CSNK2A1;EP300;RELA;MEN1	Wnt signaling pathway	5/166	0.0001191	0.00176268	0	0	11.5909	104.73	CREBBP;CSNK2A1;CTBP1;CHD8;EP300	regulation of signal transduction by p53 class mediator (GO:1901796)	8/156	1.5755e-08	1.56289e-06	0	0	21.3989	384.455	BRPF1;CSNK2A1;JMY;MDM2;AKT1;EP300;TAF4;TAF1	autoimmune disease
CTBP1	CTBP1	DDX17	CSNK2A1	Wnt signaling pathway	6/166	1.13666e-05	0.000149075	0	0	13.4857	153.532	GSK3B;CREBBP;CSNK2A1;CHD8;MYC;EP300	negative regulation of transcription, DNA-templated (GO:0045892)	17/948	1.99697e-09	1.84811e-07	0	0	7.88829	158.015	CREBBP;SMARCC2;CHD8;CBFA2T2;RELA;HCFC1;MECP2;YY1;NCOR1;KAT5;SIN3A;MYC;SUFU;MDM2;EP300;MEN1;TAF1	arthrogryposis	5/83	5.40141e-06	1.11375e-05	0	0	22.7347	275.745	CREBBP;CSNK2A1;EP300;RELA;MEN1	Tuberculosis	5/180	0.000173946	0.00234037	0	0	10.6561	92.247	CREBBP;SRC;AKT1;EP300;RELA	histone H3-K4 methylation (GO:0051568)	5/30	2.31782e-08	2.09025e-06	0	0	75.1585	1321.29	WDR82;SETD1B;WDR5;KDM6A;MEN1	bare lymphocyte syndrome
CTNNB1	CTNNB1	DGCR8	CTBP1	Hepatocellular carcinoma	6/168	1.21694e-05	0.000149075	0	0	13.3178	150.713	GSK3B;SMARCD1;SMARCB1;SMARCC2;MYC;AKT1	positive regulation of nucleic acid-templated transcription (GO:1903508)	13/511	3.64027e-09	3.08816e-07	0	0	10.5728	205.443	CREBBP;SMARCC2;BRPF1;NCOA6;CHD8;USP22;ING1;RELA;HCFC1;KAT5;MYC;AKT1;EP300	asperger syndrome	5/83	5.40141e-06	1.11375e-05	0	0	22.7347	275.745	CREBBP;CSNK2A1;EP300;RELA;MEN1	C-type lectin receptor signaling pathway	4/104	0.000235905	0.00273767	0	0	14.6978	122.757	SRC;MDM2;AKT1;RELA	histone lysine methylation (GO:0034968)	5/34	4.48597e-08	3.7084e-06	0	0	64.7788	1096.04	WDR82;SETD1B;WDR5;KDM6A;MEN1	bartter syndrome
DDX17	DDX17	EP300	DDX17	Renal cell carcinoma	4/69	5.83688e-05	0.000599985	0	0	21.4564	209.173	CREBBP;PRCC;AKT1;EP300	mRNA splicing, via spliceosome (GO:0000398)	10/274	9.63622e-09	7.5459e-07	0	0	14.613	269.724	DDX17;SF3B4;SF3A1;SF3A2;HNRNPUL1;U2AF2;PRCC;RBM10;SF1;CHERP	atopy	5/83	5.40141e-06	1.11375e-05	0	0	22.7347	275.745	CREBBP;CSNK2A1;EP300;RELA;MEN1	Kaposi sarcoma-associated herpesvirus infection	5/193	0.000240471	0.00273767	0	0	9.91269	82.6015	CREBBP;SRC;AKT1;EP300;RELA	mRNA splicing, via spliceosome (GO:0000398)	9/274	8.82959e-08	6.73744e-06	0	0	13.6383	221.521	DDX17;SF3B4;SPEN;SF3A1;SF3A2;U2AF2;RBM10;SF1;CHERP	central hypoventilation syndrome
DGCR8	DLG5	GMEB1	EP300	Prolactin signaling pathway	4/70	6.17657e-05	0.000599985	0	0	21.1302	204.798	GSK3B;SRC;AKT1;RELA	chromatin organization (GO:0006325)	8/142	1.13513e-08	8.254e-07	0	0	22.3092	408.123	SMARCD1;SMARCB1;SMARCC2;MYC;BAZ1B;SAFB;KDM6A;HCFC1	autoimmune disease	5/83	5.40141e-06	1.11375e-05	0	0	22.7347	275.745	CREBBP;CSNK2A1;EP300;RELA;MEN1	Glucagon signaling pathway	4/107	0.000263059	0.00278091	0	0	14.2675	117.609	CREBBP;AKT1;EP300;SIRT1	regulation of primary metabolic process (GO:0080090)	7/130	9.50849e-08	6.73744e-06	0	0	22.1159	357.581	NCOA2;CREBBP;NCOR1;SIN3A;NCOA6;CARM1;SREBF2	cholestasis
EHMT1	DOT1L	GSK3B	GMEB1	Human cytomegalovirus infection	6/225	6.28329e-05	0.000599985	0	0	9.82316	95.0394	GSK3B;SRC;MYC;MDM2;AKT1;RELA	RNA splicing, via transesterification reactions with bulged adenosine as nucleophile (GO:0000377)	9/251	6.57132e-08	4.45973e-06	0	0	14.0872	232.973	SF3B4;SF3A1;SF3A2;HNRNPUL1;U2AF2;PRCC;RBM10;SF1;CHERP	bare lymphocyte syndrome	5/83	5.40141e-06	1.11375e-05	0	0	22.7347	275.745	CREBBP;CSNK2A1;EP300;RELA;MEN1	HIF-1 signaling pathway	4/109	0.000282366	0.00278602	0	0	13.9944	114.366	CREBBP;AKT1;EP300;RELA	regulation of cell cycle (GO:0051726)	9/296	1.70183e-07	1.12547e-05	0	0	12.5788	196.057	CSNK2A1;CTBP1;JMY;ABL1;MDM2;EP300;SIRT1;MEN1;HCFC1	dyskeratosis
EP300	EHMT1	HCFC1	HCFC1	Adherens junction	4/71	6.53045e-05	0.000599985	0	0	20.8138	200.571	CREBBP;CSNK2A1;SRC;EP300	histone acetylation (GO:0016573)	6/71	7.67871e-08	4.88558e-06	0	0	33.355	546.429	CREBBP;BRPF1;KAT5;TRRAP;WDR5;EP300	bartter syndrome	5/83	5.40141e-06	1.11375e-05	0	0	22.7347	275.745	CREBBP;CSNK2A1;EP300;RELA;MEN1	Viral carcinogenesis	5/203	0.000303615	0.00280844	0	0	9.40728	76.1966	CREBBP;SRC;MDM2;EP300;RELA	regulation of gene expression (GO:0010468)	15/1079	2.8883e-07	1.79075e-05	0	0	6.18924	93.194	NCOA2;CREBBP;TRRAP;SIRT1;RELA;HCFC1;YY1;MTA1;SUFU;CARM1;ABL1;AKT1;EP300;KDM6A;TAF1	episodic ataxia
GMEB1	EP300	HNRNPUL1	ING1	Spliceosome	5/150	9.41551e-05	0.000814165	0	0	12.1884	112.994	SF3B4;SF3A1;SF3A2;U2AF2;CHERP	regulation of gene expression (GO:0010468)	16/1079	9.38931e-08	5.62254e-06	0	0	6.3137	102.163	GSK3B;NCOA2;CREBBP;TRRAP;RELA;HCFC1;MECP2;YY1;MYC;SUFU;CARM1;ABL1;AKT1;EP300;KDM6A;TAF1	central hypoventilation syndrome	5/83	5.40141e-06	1.11375e-05	0	0	22.7347	275.745	CREBBP;CSNK2A1;EP300;RELA;MEN1	Human T-cell leukemia virus 1 infection	5/219	0.000429895	0.00374261	0	0	8.69688	67.4179	CREBBP;TRRAP;AKT1;EP300;RELA	mRNA 3'-splice site recognition (GO:0000389)	3/6	4.60004e-07	2.68426e-05	0	0	362.527	5290.01	SF3A1;SF3A2;SF1	fetal hemoglobin quantitative trait locus
GSK3B	EP400	ING1	JMY	Influenza A	5/172	0.000178886	0.0014609	0	0	10.571	91.2147	CREBBP;HNRNPUL1;AKT1;EP300;RELA	regulation of cell cycle (GO:0051726)	9/296	2.6659e-07	1.50771e-05	0	0	11.8512	179.399	CSNK2A1;MYC;PRCC;JMY;ABL1;MDM2;EP300;MEN1;HCFC1	cholestasis	5/83	5.40141e-06	1.11375e-05	0	0	22.7347	275.745	CREBBP;CSNK2A1;EP300;RELA;MEN1	Cell cycle	4/124	0.000461041	0.00379078	0	0	12.2358	93.9957	CREBBP;ABL1;MDM2;EP300	RNA splicing, via transesterification reactions with bulged adenosine as nucleophile (GO:0000377)	8/251	6.13792e-07	3.38267e-05	0	0	12.9705	185.525	SF3B4;SPEN;SF3A1;SF3A2;U2AF2;RBM10;SF1;CHERP	glioblastoma
GTF2I	HCFC1	JMY	KDM6A	TGF-beta signaling pathway	4/94	0.000194522	0.00150498	0	0	15.4768	132.249	CREBBP;SMURF1;MYC;EP300	mRNA processing (GO:0006397)	9/300	2.98492e-07	1.59929e-05	0	0	11.686	175.576	SF3B4;SF3A1;SF3A2;HNRNPUL1;U2AF2;PRCC;RBM10;SF1;CHERP	dyskeratosis	5/83	5.40141e-06	1.11375e-05	0	0	22.7347	275.745	CREBBP;CSNK2A1;EP300;RELA;MEN1	Notch signaling pathway	3/59	0.000670463	0.0049667	0	0	19.3695	141.543	CREBBP;CTBP1;EP300	negative regulation of nucleic acid-templated transcription (GO:1903507)	10/464	7.89638e-07	4.12274e-05	0	0	8.94273	125.66	SPEN;NCOR1;SIN3A;CTBP1;CHD8;MDM2;CBFA2T2;SIRT1;RELA;MEN1	goiter
HCFC1	HDAC2	KAT5	KIAA1267	Tuberculosis	5/180	0.000220983	0.00162423	0	0	10.0837	84.8786	CREBBP;SRC;AKT1;EP300;RELA	regulation of lipid metabolic process (GO:0019216)	6/92	3.6384e-07	1.77292e-05	0	0	25.1835	373.385	NCOA2;CREBBP;NCOR1;SIN3A;NCOA6;CARM1	episodic ataxia	5/83	5.40141e-06	1.11375e-05	0	0	22.7347	275.745	CREBBP;CSNK2A1;EP300;RELA;MEN1	Estrogen signaling pathway	4/137	0.000671176	0.0049667	0	0	11.0326	80.6093	NCOA2;SRC;NCOA3;AKT1	beta-catenin-TCF complex assembly (GO:1904837)	4/29	1.43232e-06	7.1043e-05	0	0	59.0133	794.096	CREBBP;TRRAP;EP300;MEN1	hemochromatosis
HNRNPU	IKZF4	KDM6A	MDM2	Bladder cancer	3/41	0.000264962	0.00185473	0	0	27.0885	223.099	SRC;MYC;MDM2	protein-DNA complex disassembly (GO:0032986)	4/20	3.65731e-07	1.77292e-05	0	0	87.3816	1295.11	SMARCD1;SMARCB1;SMARCC2;MYC	fetal hemoglobin quantitative trait locus	5/83	5.40141e-06	1.11375e-05	0	0	22.7347	275.745	CREBBP;CSNK2A1;EP300;RELA;MEN1	Mitophagy	3/68	0.00101467	0.00653424	0	0	16.68	114.978	CSNK2A1;SRC;RELA	positive regulation of nucleic acid-templated transcription (GO:1903508)	10/511	1.88464e-06	8.72237e-05	0	0	8.08425	106.565	CREBBP;BRPF1;NCOA6;CHD8;USP22;AKT1;EP300;ING1;RELA;HCFC1	homocystinuria
JMY	ING1	KIAA1267	MEN1	C-type lectin receptor signaling pathway	4/104	0.000286721	0.00191582	0	0	13.9221	113.563	SRC;MDM2;AKT1;RELA	mRNA 3'-splice site recognition (GO:0000389)	3/6	5.36362e-07	2.48189e-05	0	0	343.724	4962.85	SF3A1;SF3A2;SF1	glioblastoma	5/83	5.40141e-06	1.11375e-05	0	0	22.7347	275.745	CREBBP;CSNK2A1;EP300;RELA;MEN1	Renal cell carcinoma	3/69	0.00105862	0.00653424	0	0	16.4264	112.534	CREBBP;AKT1;EP300	histone acetylation (GO:0016573)	5/71	1.9344e-06	8.72237e-05	0	0	28.4105	373.761	CREBBP;BRPF1;TRRAP;WDR5;EP300	infections
KAT5	KIAA1267	MDM2	MLL	HIF-1 signaling pathway	4/109	0.000342988	0.00219214	0	0	13.2558	105.752	CREBBP;AKT1;EP300;RELA	negative regulation of cellular macromolecule biosynthetic process (GO:2000113)	11/547	7.02211e-07	3.10805e-05	0	0	7.96392	112.841	MECP2;GSK3B;SMARCC2;NCOR1;KAT5;SIN3A;CHD8;MDM2;CBFA2T2;RELA;MEN1	goiter	5/83	5.40141e-06	1.11375e-05	0	0	22.7347	275.745	CREBBP;CSNK2A1;EP300;RELA;MEN1	Cellular senescence	4/156	0.00108917	0.00653424	0	0	9.64425	65.7963	MDM2;AKT1;SIRT1;RELA	mRNA processing (GO:0006397)	8/300	2.33407e-06	0.000100669	0	0	10.7671	139.627	SF3B4;SPEN;SF3A1;SF3A2;U2AF2;RBM10;SF1;CHERP	kallmann syndrome
KDM6A	MAML1	MECP2	MLL3	Epstein-Barr virus infection	5/202	0.000376024	0.0022616	0	0	8.94761	70.5595	SIN3A;MYC;MDM2;AKT1;RELA	regulation of intracellular signal transduction (GO:1902531)	10/437	7.45687e-07	3.16296e-05	0	0	8.95991	126.415	BRPF1;KAT5;CSNK2A1;JMY;MDM2;AKT1;EP300;TAF4;RELA;TAF1	hemochromatosis	5/83	5.40141e-06	1.11375e-05	0	0	22.7347	275.745	CREBBP;CSNK2A1;EP300;RELA;MEN1	Epithelial cell signaling in Helicobacter pylori infection	3/70	0.00110376	0.00653424	0	0	16.1805	110.173	SRC;CSK;RELA	peptidyl-lysine acetylation (GO:0018394)	3/10	2.73739e-06	0.000109783	0	0	155.338	1989.64	CREBBP;EP300;SIRT1	keratosis
KIAA0406	MDM2	MEN1	MTA1	Viral carcinogenesis	5/203	0.000384625	0.0022616	0	0	8.90197	69.9983	CREBBP;SRC;MDM2;EP300;RELA	negative regulation of nucleic acid-templated transcription (GO:1903507)	10/464	1.28245e-06	5.22213e-05	0	0	8.41539	114.169	MECP2;SMARCC2;NCOR1;KAT5;SIN3A;CHD8;MDM2;CBFA2T2;RELA;MEN1	homocystinuria	5/83	5.40141e-06	1.11375e-05	0	0	22.7347	275.745	CREBBP;CSNK2A1;EP300;RELA;MEN1	Prolactin signaling pathway	3/70	0.00110376	0.00653424	0	0	16.1805	110.173	SRC;AKT1;RELA	protein destabilization (GO:0031648)	4/34	2.76672e-06	0.000109783	0	0	49.1654	629.212	CREBBP;MDM2;EP300;SIRT1	lipodystrophy
KIAA1267	MECP2	MLL	MYST3	Growth hormone synthesis, secretion and action	4/119	0.000478586	0.00260563	0	0	12.097	92.4778	GSK3B;CREBBP;AKT1;EP300	protein-containing complex assembly (GO:0065003)	8/267	1.4509e-06	5.5178e-05	0	0	11.4694	154.186	GSK3B;CREBBP;KAT5;TRRAP;MYC;MDM2;EP300;MEN1	infections	5/83	5.40141e-06	1.11375e-05	0	0	22.7347	275.745	CREBBP;CSNK2A1;EP300;RELA;MEN1	Influenza A	4/172	0.00156095	0.00888538	0	0	8.71869	56.3442	CREBBP;AKT1;EP300;RELA	cellular response to UV (GO:0034644)	5/77	2.89684e-06	0.000110526	0	0	26.0351	331.997	YY1;CREBBP;EP300;SIRT1;TAF1	lissencephaly
KIAA1967	MEN1	MLL3	NCOA2	Neurotrophin signaling pathway	4/119	0.000478586	0.00260563	0	0	12.097	92.4778	GSK3B;ABL1;AKT1;RELA	regulation of extent of cell growth (GO:0061387)	3/8	1.49531e-06	5.5178e-05	0	0	206.214	2765.98	GSK3B;SIN3A;ABL1	kallmann syndrome	5/83	5.40141e-06	1.11375e-05	0	0	22.7347	275.745	CREBBP;CSNK2A1;EP300;RELA;MEN1	ErbB signaling pathway	3/85	0.00193127	0.0105862	0	0	13.2106	82.5609	SRC;ABL1;AKT1	negative regulation of cellular macromolecule biosynthetic process (GO:2000113)	10/547	3.45795e-06	0.000123966	0	0	7.52832	94.6674	SPEN;NCOR1;SIN3A;CTBP1;CHD8;MDM2;CBFA2T2;SIRT1;RELA;MEN1	lymphedema
MAP4K5	MLL	MYC	NCOA3	Human papillomavirus infection	6/331	0.000507088	0.00266221	0	0	6.58372	49.9495	GSK3B;CREBBP;MDM2;AKT1;EP300;RELA	internal peptidyl-lysine acetylation (GO:0018393)	4/28	1.51767e-06	5.5178e-05	0	0	58.231	780.199	CREBBP;KAT5;TRRAP;EP300	keratosis	5/83	5.40141e-06	1.11375e-05	0	0	22.7347	275.745	CREBBP;CSNK2A1;EP300;RELA;MEN1	MicroRNAs in cancer	5/310	0.00202784	0.0107186	0	0	6.07393	37.6631	CREBBP;ABL1;MDM2;EP300;SIRT1	regulation of androgen receptor signaling pathway (GO:0060765)	4/36	3.49904e-06	0.000123966	0	0	46.088	579.004	NCOA2;NCOR1;EP300;SIRT1	lymphoproliferative syndrome
MDM2	MLL2	MYST3	NCOA6	Hedgehog signaling pathway	3/56	0.000666967	0.0033673	0	0	19.4073	141.921	GSK3B;SMURF1;SUFU	negative regulation of transferase activity (GO:0051348)	4/29	1.75649e-06	6.16587e-05	0	0	55.8989	740.784	GSK3B;SRC;ABL1;MEN1	lipodystrophy	5/83	5.40141e-06	1.11375e-05	0	0	22.7347	275.745	CREBBP;CSNK2A1;EP300;RELA;MEN1	PD-L1 expression and PD-1 checkpoint pathway in cancer	3/89	0.00220244	0.01124	0	0	12.5937	77.0504	CSNK2A1;AKT1;RELA	regulation of nucleic acid-templated transcription (GO:1903506)	9/430	3.78233e-06	0.000129382	0	0	8.5166	106.331	NCOA2;CREBBP;TRRAP;SUFU;CARM1;ABL1;EP300;RELA;HCFC1	malignant hyperthermia
MLL	MLL3	NCOA2	NCOR1	FoxO signaling pathway	4/131	0.000687205	0.0033673	0	0	10.9474	79.7283	CREBBP;MDM2;AKT1;EP300	cellular response to light stimulus (GO:0071482)	5/70	2.32088e-06	7.87551e-05	0	0	27.2995	354.171	YY1;CREBBP;MYC;EP300;TAF1	lissencephaly	5/83	5.40141e-06	1.11375e-05	0	0	22.7347	275.745	CREBBP;CSNK2A1;EP300;RELA;MEN1	Human papillomavirus infection	5/331	0.00269318	0.0132864	0	0	5.67658	33.5885	CREBBP;MDM2;AKT1;EP300;RELA	regulation of Notch signaling pathway (GO:0008593)	5/83	4.20095e-06	0.000137989	0	0	24.0252	297.436	CREBBP;SRC;AKT1;EP300;SREBF2	meckel syndrome
MLL3	MLLT1	NCOA3	RBM10	Endometrial cancer	3/58	0.000739214	0.0035053	0	0	18.6997	134.823	GSK3B;MYC;AKT1	regulation of primary metabolic process (GO:0080090)	6/130	2.78199e-06	9.1357e-05	0	0	17.4326	223.003	NCOA2;CREBBP;NCOR1;SIN3A;NCOA6;CARM1	lymphedema	5/83	5.40141e-06	1.11375e-05	0	0	22.7347	275.745	CREBBP;CSNK2A1;EP300;RELA;MEN1	Epstein-Barr virus infection	4/202	0.00279936	0.0133647	0	0	7.38646	43.4203	SIN3A;MDM2;AKT1;RELA	regulation of intracellular signal transduction (GO:1902531)	9/437	4.31215e-06	0.000137989	0	0	8.37431	103.457	BRPF1;CSNK2A1;JMY;MDM2;AKT1;EP300;TAF4;RELA;TAF1	mitochondrial dna depletion syndrome
MLL5	MN1	NCOA6	RBM9	Yersinia infection	4/137	0.00081258	0.00361967	0	0	10.4503	74.3572	GSK3B;SRC;AKT1;RELA	peptidyl-lysine acetylation (GO:0018394)	3/10	3.19035e-06	0.000101493	0	0	147.281	1863.89	CREBBP;KAT5;EP300	lymphoproliferative syndrome	5/83	5.40141e-06	1.11375e-05	0	0	22.7347	275.745	CREBBP;CSNK2A1;EP300;RELA;MEN1	Longevity regulating pathway	3/102	0.00324254	0.0149967	0	0	10.9328	62.6601	AKT1;SIRT1;RELA	negative regulation of histone acetylation (GO:0035067)	3/12	4.99792e-06	0.000154936	0	0	120.806	1474.62	CTBP1;SIN3A;SIRT1	mucopolysaccharidosis
MYC	MYC	NCOR1	RELA	Estrogen signaling pathway	4/137	0.00081258	0.00361967	0	0	10.4503	74.3572	NCOA2;SRC;NCOA3;AKT1	cellular response to UV (GO:0034644)	5/77	3.72742e-06	0.000114985	0	0	24.6367	307.953	YY1;CREBBP;MYC;EP300;TAF1	malignant hyperthermia	5/83	5.40141e-06	1.11375e-05	0	0	22.7347	275.745	CREBBP;CSNK2A1;EP300;RELA;MEN1	cAMP signaling pathway	4/216	0.00355887	0.015961	0	0	6.89378	38.8693	CREBBP;AKT1;EP300;RELA	regulation of cellular macromolecule biosynthetic process (GO:2000112)	9/468	7.49838e-06	0.000225406	0	0	7.79632	92.003	NCOA2;CREBBP;TRRAP;SUFU;CARM1;ABL1;EP300;RELA;HCFC1	nephronophthisis
MYST3	MYST3	PRCC	RERE	Measles	4/139	0.000857736	0.00370845	0	0	10.2945	72.6915	GSK3B;CSNK2A1;AKT1;RELA	regulation of nucleic acid-templated transcription (GO:1903506)	9/430	5.81873e-06	0.00017422	0	0	8.02403	96.7251	NCOA2;CREBBP;TRRAP;SUFU;CARM1;ABL1;EP300;RELA;HCFC1	meckel syndrome	5/83	5.40141e-06	1.11375e-05	0	0	22.7347	275.745	CREBBP;CSNK2A1;EP300;RELA;MEN1	Human cytomegalovirus infection	4/225	0.00411493	0.017912	0	0	6.61002	36.3097	SRC;MDM2;AKT1;RELA	DNA-templated transcription, initiation (GO:0006352)	6/168	9.05723e-06	0.000264258	0	0	14.0883	163.593	CREBBP;NCOR1;NCOA6;UBTF;TAF4;TAF1	otosclerosis
NCOA2	NCOA2	RBM10	RFX1	Shigellosis	5/246	0.000917628	0.00385404	0	0	7.29772	51.0382	GSK3B;SRC;MDM2;AKT1;RELA	cellular response to DNA damage stimulus (GO:0006974)	8/350	1.06587e-05	0.000310017	0	0	8.64923	99.0262	YY1;TRRAP;NCOA6;MYC;ABL1;BAZ1B;MEN1;TAF1	mitochondrial dna depletion syndrome	5/83	5.40141e-06	1.11375e-05	0	0	22.7347	275.745	CREBBP;CSNK2A1;EP300;RELA;MEN1	Growth hormone synthesis, secretion and action	3/119	0.0049946	0.0205334	0	0	9.32257	49.404	CREBBP;AKT1;EP300	histone H4 acetylation (GO:0043967)	4/48	1.12629e-05	0.000319223	0	0	33.4983	381.68	TRRAP;WDR5;EP300;HCFC1	paget disease
NCOA3	NCOA3	RBM9	SAP130	Breast cancer	4/147	0.00105617	0.00431269	0	0	9.71464	66.5754	GSK3B;MYC;NCOA3;AKT1	regulation of cellular macromolecule biosynthetic process (GO:2000112)	9/468	1.14765e-05	0.00032453	0	0	7.3454	83.5554	NCOA2;CREBBP;TRRAP;SUFU;CARM1;ABL1;EP300;RELA;HCFC1	mucopolysaccharidosis	5/83	5.40141e-06	1.11375e-05	0	0	22.7347	275.745	CREBBP;CSNK2A1;EP300;RELA;MEN1	Neurotrophin signaling pathway	3/119	0.0049946	0.0205334	0	0	9.32257	49.404	ABL1;AKT1;RELA	negative regulation of protein ubiquitination (GO:0031397)	4/51	1.43717e-05	0.00039602	0	0	31.3554	349.621	U2AF2;ABL1;AKT1;TAF1	pheochromocytoma
NCOA6	NCOA6	RELA	SETD1B	Acute myeloid leukemia	3/67	0.00112552	0.00447168	0	0	16.0628	109.058	MYC;AKT1;RELA	DNA-templated transcription, initiation (GO:0006352)	6/168	1.21694e-05	0.000334823	0	0	13.3178	150.713	CREBBP;NCOR1;NCOA6;UBTF;TAF4;TAF1	nephronophthisis	5/83	5.40141e-06	1.11375e-05	0	0	22.7347	275.745	CREBBP;CSNK2A1;EP300;RELA;MEN1	Shigellosis	4/246	0.00563507	0.0225403	0	0	6.03	31.2278	SRC;MDM2;AKT1;RELA	regulation of signal transduction (GO:0009966)	6/198	2.30187e-05	0.000617151	0	0	11.869	126.751	CREBBP;SRC;UBTF;CSK;SIRT1;SREBF2	preeclampsia
NCOR1	NCOR1	RERE	SF1	Mitophagy	3/68	0.00117493	0.00454512	0	0	15.8149	106.696	CSNK2A1;SRC;RELA	histone H4 acetylation (GO:0043967)	4/48	1.37806e-05	0.000369174	0	0	31.7305	355.135	TRRAP;WDR5;EP300;HCFC1	otosclerosis	5/83	5.40141e-06	1.11375e-05	0	0	22.7347	275.745	CREBBP;CSNK2A1;EP300;RELA;MEN1	Relaxin signaling pathway	3/129	0.00624646	0.0239188	0	0	8.57835	43.5415	SRC;AKT1;RELA	cellular response to reactive oxygen species (GO:0034614)	4/63	3.33815e-05	0.000871433	0	0	24.963	257.306	ABL1;AKT1;SIRT1;RELA	refsum disease
NSD1	NSD1	RNASEN	SF3A1	Cellular senescence	4/156	0.00131569	0.00495037	0	0	9.13527	60.5978	MYC;MDM2;AKT1;RELA	protein deubiquitination (GO:0016579)	7/267	1.64728e-05	0.000429982	0	0	9.81147	108.062	YY1;TRRAP;MYC;USP22;MDM2;EP300;HCFC1	paget disease	5/83	5.40141e-06	1.11375e-05	0	0	22.7347	275.745	CREBBP;CSNK2A1;EP300;RELA;MEN1	Bladder cancer	2/41	0.00630293	0.0239188	0	0	18.2262	92.3474	SRC;MDM2	negative regulation of intrinsic apoptotic signaling pathway (GO:2001243)	4/64	3.55302e-05	0.000903744	0	0	24.5457	251.474	SRC;MDM2;AKT1;SIRT1	restless legs syndrome
OGT	PAXIP1	SAFB	SF3A2	Hepatitis C	4/157	0.00134704	0.00495037	0	0	9.07511	59.9851	GSK3B;MYC;AKT1;RELA	RNA processing (GO:0006396)	6/179	1.74464e-05	0.000436449	0	0	12.4641	136.561	DDX17;SF3B4;SF3A1;SF3A2;HNRNPUL1;U2AF2	pheochromocytoma	5/83	5.40141e-06	1.11375e-05	0	0	22.7347	275.745	CREBBP;CSNK2A1;EP300;RELA;MEN1	Yersinia infection	3/137	0.00737133	0.0263993	0	0	8.06296	39.5904	SRC;AKT1;RELA	positive regulation of cell cycle (GO:0045787)	4/66	4.01293e-05	0.000995207	0	0	23.7515	240.446	USP22;MDM2;AKT1;HCFC1	vitreoretinopathy
RARA	PHF21A	SF1	SF3B4	JAK-STAT signaling pathway	4/162	0.00151164	0.00541979	0	0	8.7857	57.0592	CREBBP;MYC;AKT1;EP300	negative regulation of protein ubiquitination (GO:0031397)	4/51	1.7578e-05	0.000436449	0	0	29.7006	325.188	U2AF2;ABL1;AKT1;TAF1	preeclampsia	5/83	5.40141e-06	1.11375e-05	0	0	22.7347	275.745	CREBBP;CSNK2A1;EP300;RELA;MEN1	Basal transcription factors	2/45	0.00755343	0.0263993	0	0	16.5274	80.7488	TAF4;TAF1	positive regulation of cellular response to transforming growth factor beta stimulus (GO:1903846)	3/24	4.48581e-05	0.00104159	0	0	51.7429	518.05	CREBBP;EP300;MEN1	aids
RB1	PML	SF3A1	SIN3A	B cell receptor signaling pathway	3/81	0.00194486	0.006807	0	0	13.1704	82.2173	GSK3B;AKT1;RELA	protein modification by small protein removal (GO:0070646)	7/276	2.03905e-05	0.00049328	0	0	9.47887	102.376	YY1;TRRAP;MYC;USP22;MDM2;EP300;HCFC1	refsum disease	5/83	5.40141e-06	1.11375e-05	0	0	22.7347	275.745	CREBBP;CSNK2A1;EP300;RELA;MEN1	Fluid shear stress and atherosclerosis	3/139	0.00767006	0.0263993	0	0	7.94358	38.6887	SRC;AKT1;RELA	positive regulation of transforming growth factor beta receptor signaling pathway (GO:0030511)	3/24	4.48581e-05	0.00104159	0	0	51.7429	518.05	CREBBP;EP300;MEN1	amelogenesis imperfecta
RBBP5	RARA	SF3A2	SIRT1	Colorectal cancer	3/86	0.00230778	0.0078894	0	0	12.3739	75.1278	GSK3B;MYC;AKT1	chromatin disassembly (GO:0031498)	3/18	2.13205e-05	0.00049328	0	0	68.7034	738.963	SMARCD1;SMARCB1;SMARCC2	restless legs syndrome	5/83	5.40141e-06	1.11375e-05	0	0	22.7347	275.745	CREBBP;CSNK2A1;EP300;RELA;MEN1	Measles	3/139	0.00767006	0.0263993	0	0	7.94358	38.6887	CSNK2A1;AKT1;RELA	regulation of myeloid cell differentiation (GO:0045637)	4/68	4.51495e-05	0.00104159	0	0	23.0069	230.197	CREBBP;SIN3A;WDR5;EP300	amyloidosis
RELA	RBBP5	SF3B4	SPEN	MicroRNAs in cancer	5/310	0.00253557	0.00831159	0	0	5.74766	34.3557	CREBBP;MYC;ABL1;MDM2;EP300	nucleosome disassembly (GO:0006337)	3/18	2.13205e-05	0.00049328	0	0	68.7034	738.963	SMARCD1;SMARCB1;SMARCC2	vitreoretinopathy	5/83	5.40141e-06	1.11375e-05	0	0	22.7347	275.745	CREBBP;CSNK2A1;EP300;RELA;MEN1	JAK-STAT signaling pathway	3/162	0.0116235	0.0390972	0	0	6.78662	30.2326	CREBBP;AKT1;EP300	cellular response to light stimulus (GO:0071482)	4/70	5.0614e-05	0.00114112	0	0	22.3075	220.65	YY1;CREBBP;EP300;TAF1	body mass index
RERE	RBM14	SIN3A	SRC	PD-L1 expression and PD-1 checkpoint pathway in cancer	3/89	0.00254436	0.00831159	0	0	11.9405	71.3308	CSNK2A1;AKT1;RELA	negative regulation of protein localization to nucleus (GO:1900181)	3/19	2.52632e-05	0.00057151	0	0	64.4062	681.815	GSK3B;SIN3A;SUFU	aids	5/84	5.7299e-06	1.11375e-05	0	0	22.4458	270.916	CREBBP;CSNK2A1;EP300;RELA;MEN1	Huntington disease	4/306	0.0119304	0.0392377	0	0	4.81727	21.3341	CREBBP;SIN3A;EP300;TAF4	cellular response to DNA damage stimulus (GO:0006974)	7/350	6.61197e-05	0.00145757	0	0	7.84274	75.4788	YY1;TRRAP;NCOA6;ABL1;SIRT1;MEN1;TAF1	cutis laxa
RNASEN	RELA	SMARCB1	SREBF2	Small cell lung cancer	3/92	0.00279543	0.00876841	0	0	11.5362	67.8303	MYC;AKT1;RELA	positive regulation of protein binding (GO:0032092)	4/58	2.93715e-05	0.000650004	0	0	25.8415	269.668	GSK3B;ABL1;MEN1;TAF1	amelogenesis imperfecta	5/84	5.7299e-06	1.11375e-05	0	0	22.4458	270.916	CREBBP;CSNK2A1;EP300;RELA;MEN1	VEGF signaling pathway	2/59	0.0127207	0.0409275	0	0	12.4593	54.3788	SRC;AKT1	internal peptidyl-lysine acetylation (GO:0018393)	3/28	7.20108e-05	0.00155293	0	0	43.4553	414.507	CREBBP;TRRAP;EP300	dermatitis
SAFB	RERE	SMARCC2	SUFU	Chemokine signaling pathway	4/192	0.00280351	0.00876841	0	0	7.37253	43.3275	GSK3B;SRC;AKT1;RELA	peptidyl-threonine phosphorylation (GO:0018107)	4/60	3.36049e-05	0.000727867	0	0	24.916	256.656	GSK3B;CSNK2A1;AKT1;TAF1	amyloidosis	5/84	5.7299e-06	1.11375e-05	0	0	22.4458	270.916	CREBBP;CSNK2A1;EP300;RELA;MEN1	Acute myeloid leukemia	2/67	0.0161971	0.049941	0	0	10.9214	45.0282	AKT1;RELA	negative regulation of apoptotic signaling pathway (GO:2001234)	4/78	7.73951e-05	0.0015995	0	0	19.8879	188.27	CSNK2A1;SRC;AKT1;RELA	dyslexia
SETD1B	RFX1	SMARCD1	TAF1	Proteoglycans in cancer	4/205	0.00354522	0.0108572	0	0	6.89116	38.881	SRC;MYC;MDM2;AKT1	positive regulation of cell cycle (GO:0045787)	4/66	4.89943e-05	0.00102189	0	0	22.498	223.266	USP22;MDM2;AKT1;HCFC1	body mass index	5/84	5.7299e-06	1.11375e-05	0	0	22.4458	270.916	CREBBP;CSNK2A1;EP300;RELA;MEN1	Long-term potentiation	2/67	0.0161971	0.049941	0	0	10.9214	45.0282	CREBBP;EP300	negative regulation of protein serine/threonine kinase activity (GO:0071901)	4/78	7.73951e-05	0.0015995	0	0	19.8879	188.27	ABL1;AKT1;SIRT1;MEN1	endometrial cancer
SIN3A	SETD1A	SMURF1	TAF4	Melanogenesis	3/101	0.00363839	0.0109152	0	0	10.472	58.8131	GSK3B;CREBBP;EP300	peptidyl-threonine modification (GO:0018210)	4/67	5.19867e-05	0.00102189	0	0	22.1398	218.399	GSK3B;CSNK2A1;AKT1;TAF1	cutis laxa	5/84	5.7299e-06	1.11375e-05	0	0	22.4458	270.916	CREBBP;CSNK2A1;EP300;RELA;MEN1	Adipocytokine signaling pathway	2/69	0.0171228	0.0517178	0	0	10.5943	43.0909	AKT1;RELA	negative regulation of transferase activity (GO:0051348)	3/29	8.01545e-05	0.00162272	0	0	41.7818	394.067	SRC;ABL1;MEN1	epiphyseal dysplasia, multiple
SIRT1	SETD1B	SRC	TRRAP	T cell receptor signaling pathway	3/104	0.00395019	0.0116136	0	0	10.1594	56.2223	GSK3B;AKT1;RELA	positive regulation of cellular response to transforming growth factor beta stimulus (GO:1903846)	3/24	5.21985e-05	0.00102189	0	0	49.0591	483.745	CREBBP;EP300;MEN1	dermatitis	5/84	5.7299e-06	1.11375e-05	0	0	22.4458	270.916	CREBBP;CSNK2A1;EP300;RELA;MEN1	Neutrophil extracellular trap formation	3/189	0.0175212	0.0518627	0	0	5.79355	23.4311	SRC;AKT1;RELA	negative regulation of histone H4 acetylation (GO:0090241)	2/5	8.21887e-05	0.00163062	0	0	237.369	2232.81	CTBP1;SIRT1	hypoglycemia
SMAD2	SF3B4	SUFU	U2AF2	Lipid and atherosclerosis	4/215	0.00419941	0.0118649	0	0	6.56124	35.9084	GSK3B;SRC;AKT1;RELA	response to gamma radiation (GO:0010332)	3/24	5.21985e-05	0.00102189	0	0	49.0591	483.745	MYC;MDM2;MEN1	dyslexia	5/84	5.7299e-06	1.11375e-05	0	0	22.4458	270.916	CREBBP;CSNK2A1;EP300;RELA;MEN1	Chemokine signaling pathway	3/192	0.0182622	0.0528037	0	0	5.70072	22.8195	SRC;AKT1;RELA	mRNA splice site selection (GO:0006376)	3/30	8.88774e-05	0.00172875	0	0	40.2323	375.297	SF3A1;SF3A2;SF1	neutropenia
SMURF1	SIN3A	TAF1	UBTF	cAMP signaling pathway	4/216	0.00426901	0.0118649	0	0	6.52996	35.6299	CREBBP;AKT1;EP300;RELA	positive regulation of transforming growth factor beta receptor signaling pathway (GO:0030511)	3/24	5.21985e-05	0.00102189	0	0	49.0591	483.745	CREBBP;EP300;MEN1	endometrial cancer	5/84	5.7299e-06	1.11375e-05	0	0	22.4458	270.916	CREBBP;CSNK2A1;EP300;RELA;MEN1	Melanoma	2/72	0.0185526	0.0528037	0	0	10.1388	40.4247	MDM2;AKT1	protein acetylation (GO:0006473)	3/31	9.81976e-05	0.00187331	0	0	38.7935	358.007	CREBBP;EP300;SIRT1	nevus
SP1	SKI	TAF4	USF1	Glucagon signaling pathway	3/107	0.0042778	0.0118649	0	0	9.86489	53.8062	CREBBP;AKT1;EP300	regulation of myeloid cell differentiation (GO:0045637)	4/68	5.51103e-05	0.00105853	0	0	21.7928	213.704	CREBBP;SIN3A;WDR5;EP300	epiphyseal dysplasia, multiple	5/84	5.7299e-06	1.11375e-05	0	0	22.4458	270.916	CREBBP;CSNK2A1;EP300;RELA;MEN1	Pathogenic Escherichia coli infection	3/197	0.0195357	0.0545526	0	0	5.55239	21.8515	SRC;ABL1;RELA	protein deubiquitination (GO:0016579)	6/267	0.000121065	0.00226054	0	0	8.70071	78.4733	YY1;TRRAP;USP22;MDM2;EP300;HCFC1	night blindness
SPEN	SMAD2	TRRAP	USP22	Insulin resistance	3/108	0.00439057	0.0119345	0	0	9.77044	53.0369	GSK3B;AKT1;RELA	DNA damage response, signal transduction by p53 class mediator (GO:0030330)	4/74	7.68089e-05	0.00144799	0	0	19.9188	188.714	KAT5;CARM1;MDM2;EP300	hypoglycemia	5/84	5.7299e-06	1.11375e-05	0	0	22.4458	270.916	CREBBP;CSNK2A1;EP300;RELA;MEN1	Glioma	2/75	0.0200313	0.0549005	0	0	9.72065	38.0122	MDM2;AKT1	regulation of protein autoubiquitination (GO:1902498)	2/6	0.000123053	0.00226054	0	0	178.018	1602.68	MTA1;TAF1	ovarian failure
SRC	SP1	U2AF2	WDR5	PI3K-Akt signaling pathway	5/354	0.00446528	0.0119345	0	0	5.01177	27.1208	GSK3B;MYC;MDM2;AKT1;RELA	negative regulation of apoptotic signaling pathway (GO:2001234)	4/78	9.43576e-05	0.00174647	0	0	18.8383	174.601	CSNK2A1;SRC;AKT1;RELA	neutropenia	5/84	5.7299e-06	1.11375e-05	0	0	22.4458	270.916	CREBBP;CSNK2A1;EP300;RELA;MEN1	Pancreatic cancer	2/76	0.0205348	0.0552573	0	0	9.5888	37.2586	AKT1;RELA	regulation of cysteine-type endopeptidase activity involved in apoptotic process (GO:0043281)	4/89	0.000129376	0.00233348	0	0	17.3046	154.924	CSNK2A1;SRC;AKT1;SIRT1	polydactyly
STAU1	SPEN	UBTF	WDR82	Chemical carcinogenesis	4/239	0.00609232	0.0159923	0	0	5.88399	30.0126	SRC;MYC;AKT1;RELA	positive regulation of ubiquitin-dependent protein catabolic process (GO:2000060)	4/79	9.91644e-05	0.00176702	0	0	18.5862	171.341	GSK3B;SMURF1;MDM2;TAF1	nevus	5/84	5.7299e-06	1.11375e-05	0	0	22.4458	270.916	CREBBP;CSNK2A1;EP300;RELA;MEN1	Proteoglycans in cancer	3/205	0.0216735	0.05728	0	0	5.33033	20.424	SRC;MDM2;AKT1	regulation of mRNA splicing, via spliceosome (GO:0048024)	4/90	0.000135103	0.00239325	0	0	17.1025	152.374	DDX17;SF3B4;U2AF2;SF1	porphyria
SUFU	SRC	USF1	YY1	Relaxin signaling pathway	3/129	0.00718462	0.0185288	0	0	8.13342	40.145	SRC;AKT1;RELA	positive regulation of DNA-binding transcription factor activity (GO:0051091)	6/246	0.000102738	0.00176702	0	0	8.95409	82.2284	SMARCB1;JMY;AKT1;EP300;RELA;TAF1	night blindness	5/84	5.7299e-06	1.11375e-05	0	0	22.4458	270.916	CREBBP;CSNK2A1;EP300;RELA;MEN1	B cell receptor signaling pathway	2/81	0.023131	0.0600596	0	0	8.97966	33.8226	AKT1;RELA	cellular response to hydrogen peroxide (GO:0070301)	3/35	0.00014181	0.00246798	0	0	33.9375	300.721	ABL1;SIRT1;RELA	pseudohypoaldosteronism
TAF1	SREBF2	USP22		Basal transcription factors	2/45	0.00832662	0.0211037	0	0	15.6847	75.1028	TAF4;TAF1	histone H3-K4 methylation (GO:0051568)	3/30	0.000103351	0.00176702	0	0	38.1456	350.076	WDR5;KDM6A;MEN1	ovarian failure	5/84	5.7299e-06	1.11375e-05	0	0	22.4458	270.916	CREBBP;CSNK2A1;EP300;RELA;MEN1	Lipid and atherosclerosis	3/215	0.0245195	0.0625671	0	0	5.07633	18.8245	SRC;AKT1;RELA	protein modification by small protein removal (GO:0070646)	6/276	0.000145046	0.00248079	0	0	8.40684	74.3035	YY1;TRRAP;USP22;MDM2;EP300;HCFC1	sarcoma
TAF4	TAF1	WDR5		Fluid shear stress and atherosclerosis	3/139	0.00881243	0.0219564	0	0	7.53157	35.6363	SRC;AKT1;RELA	mRNA splice site selection (GO:0006376)	3/30	0.000103351	0.00176702	0	0	38.1456	350.076	SF3A1;SF3A2;SF1	polydactyly	5/84	5.7299e-06	1.11375e-05	0	0	22.4458	270.916	CREBBP;CSNK2A1;EP300;RELA;MEN1	Small cell lung cancer	2/92	0.029287	0.0734656	0	0	7.87778	27.8134	AKT1;RELA	intrinsic apoptotic signaling pathway by p53 class mediator (GO:0072332)	3/36	0.000154383	0.00259573	0	0	32.9074	288.798	JMY;EP300;SIRT1	wilms tumor
TP53	TAF4	YY1		Signaling pathways regulating pluripotency of stem cells	3/143	0.0095192	0.023322	0	0	7.3149	34.0468	GSK3B;MYC;AKT1	negative regulation of extrinsic apoptotic signaling pathway (GO:2001237)	4/80	0.000104147	0.00176702	0	0	18.3407	168.179	GSK3B;SRC;AKT1;RELA	porphyria	5/84	5.7299e-06	1.11375e-05	0	0	22.4458	270.916	CREBBP;CSNK2A1;EP300;RELA;MEN1	Ras signaling pathway	3/232	0.0298005	0.073508	0	0	4.69543	16.4961	ABL1;AKT1;RELA	mRNA metabolic process (GO:0016071)	4/95	0.000166524	0.00270759	0	0	16.1587	140.587	SF3B4;SF3A1;SF3A2;U2AF2	atrial fibrillation
TRRAP	TRRAP			Gastric cancer	3/149	0.0106399	0.0256405	0	0	7.01216	31.8573	GSK3B;MYC;AKT1	regulation of developmental growth (GO:0048638)	3/31	0.000114177	0.00187471	0	0	36.7814	333.893	GSK3B;SIN3A;ABL1	pseudohypoaldosteronism	5/84	5.7299e-06	1.11375e-05	0	0	22.4458	270.916	CREBBP;CSNK2A1;EP300;RELA;MEN1	TGF-beta signaling pathway	2/94	0.0304693	0.0739255	0	0	7.70575	26.901	CREBBP;EP300	regulation of intracellular steroid hormone receptor signaling pathway (GO:0033143)	3/37	0.00016766	0.00270759	0	0	31.938	277.655	NCOA2;CARM1;EP300	ceroid-lipofuscinosis, neuronal
TTC17	UBTF			Cushing syndrome	3/155	0.0118342	0.0276131	0	0	6.73333	29.8742	GSK3B;WDR5;MEN1	protein acetylation (GO:0006473)	3/31	0.000114177	0.00187471	0	0	36.7814	333.893	CREBBP;KAT5;EP300	sarcoma	5/84	5.7299e-06	1.11375e-05	0	0	22.4458	270.916	CREBBP;CSNK2A1;EP300;RELA;MEN1	Chemical carcinogenesis	3/239	0.0321366	0.0767131	0	0	4.55455	15.6574	SRC;AKT1;RELA	RNA processing (GO:0006396)	5/179	0.000169487	0.00270759	0	0	10.7178	93.0602	DDX17;SF3B4;SF3A1;SF3A2;U2AF2	diamond-blackfan anemia
UBC	USF1			Non-alcoholic fatty liver disease	3/155	0.0118342	0.0276131	0	0	6.73333	29.8742	GSK3B;AKT1;RELA	regulation of Notch signaling pathway (GO:0008593)	4/83	0.000120184	0.00194203	0	0	17.6416	159.241	CREBBP;SRC;AKT1;EP300	wilms tumor	5/84	5.7299e-06	1.11375e-05	0	0	22.4458	270.916	CREBBP;CSNK2A1;EP300;RELA;MEN1	AGE-RAGE signaling pathway in diabetic complications	2/100	0.034128	0.0797845	0	0	7.23178	24.4263	AKT1;RELA	white fat cell differentiation (GO:0050872)	2/7	0.000171954	0.00270759	0	0	142.407	1234.43	CTBP1;SIRT1	hepatocellular carcinoma
UBR5	USP22			VEGF signaling pathway	2/59	0.0140036	0.0315459	0	0	11.824	50.4699	SRC;AKT1	protein autophosphorylation (GO:0046777)	5/159	0.000123865	0.00197023	0	0	11.4709	103.196	GSK3B;SRC;ABL1;AKT1;TAF1	atrial fibrillation	5/85	6.07384e-06	1.11375e-05	0	0	22.1641	266.224	CREBBP;CSNK2A1;EP300;RELA;MEN1	Melanogenesis	2/101	0.0347538	0.0797845	0	0	7.15837	24.0483	CREBBP;EP300	regulation of transforming growth factor beta receptor signaling pathway (GO:0017015)	4/100	0.000202915	0.00314519	0	0	15.3133	130.204	CREBBP;EP300;SIRT1;MEN1	hermansky-pudlak syndrome
UBTF	WDR5			Notch signaling pathway	2/59	0.0140036	0.0315459	0	0	11.824	50.4699	CREBBP;EP300	histone lysine methylation (GO:0034968)	3/34	0.000151012	0.00232925	0	0	33.2169	292.247	WDR5;KDM6A;MEN1	ceroid-lipofuscinosis, neuronal	5/85	6.07384e-06	1.11375e-05	0	0	22.1641	266.224	CREBBP;CSNK2A1;EP300;RELA;MEN1	Chagas disease	2/102	0.035384	0.0797845	0	0	7.08643	23.6793	AKT1;RELA	chromatin remodeling (GO:0006338)	4/103	0.00022732	0.00338827	0	0	14.847	124.554	CHD8;SIRT1;KDM6A;HCFC1	joubert syndrome
USF1	WDR82			Huntington disease	4/306	0.0141634	0.0315459	0	0	4.56303	19.4252	CREBBP;SIN3A;EP300;TAF4	protein destabilization (GO:0031648)	3/34	0.000151012	0.00232925	0	0	33.2169	292.247	CREBBP;MDM2;EP300	diamond-blackfan anemia	5/85	6.07384e-06	1.11375e-05	0	0	22.1641	266.224	CREBBP;CSNK2A1;EP300;RELA;MEN1	T cell receptor signaling pathway	2/104	0.0366578	0.0797845	0	0	6.94678	22.967	AKT1;RELA	regulation of endodeoxyribonuclease activity (GO:0032071)	2/8	0.000228845	0.00338827	0	0	118.667	994.719	AKT1;SIRT1	leukodystrophy
USP22	YY1			Basal cell carcinoma	2/63	0.0158604	0.0347983	0	0	11.0464	45.7755	GSK3B;SUFU	regulation of cysteine-type endopeptidase activity involved in apoptotic process (GO:0043281)	4/89	0.000157525	0.00239345	0	0	16.3913	143.521	CSNK2A1;SRC;MYC;AKT1	hepatocellular carcinoma	5/85	6.07384e-06	1.11375e-05	0	0	22.1641	266.224	CREBBP;CSNK2A1;EP300;RELA;MEN1	Toll-like receptor signaling pathway	2/104	0.0366578	0.0797845	0	0	6.94678	22.967	AKT1;RELA	regulation of extent of cell growth (GO:0061387)	2/8	0.000228845	0.00338827	0	0	118.667	994.719	SIN3A;ABL1	leukoencephalopathy
WDR5	ZNF8			Long-term potentiation	2/67	0.0178167	0.0385155	0	0	10.3645	41.7444	CREBBP;EP300	regulation of mRNA splicing, via spliceosome (GO:0048024)	4/90	0.000164478	0.00246233	0	0	16.1999	141.146	DDX17;SF3B4;U2AF2;SF1	hermansky-pudlak syndrome	5/85	6.07384e-06	1.11375e-05	0	0	22.1641	266.224	CREBBP;CSNK2A1;EP300;RELA;MEN1	NF-kappa B signaling pathway	2/104	0.0366578	0.0797845	0	0	6.94678	22.967	CSNK2A1;RELA	cellular response to peptide hormone stimulus (GO:0071375)	4/106	0.000253771	0.00370207	0	0	14.4081	119.286	SRC;AKT1;RELA;USF1	myasthenic syndrome
WDR82				Axon guidance	3/182	0.0181368	0.0386392	0	0	5.70988	22.8956	GSK3B;SRC;ABL1	regulation of androgen receptor signaling pathway (GO:0060765)	3/36	0.000179405	0.00264687	0	0	31.2006	269.132	NCOA2;NCOR1;EP300	joubert syndrome	5/85	6.07384e-06	1.11375e-05	0	0	22.1641	266.224	CREBBP;CSNK2A1;EP300;RELA;MEN1	Insulin resistance	2/108	0.0392577	0.084205	0	0	6.68329	21.6379	AKT1;RELA	negative regulation of intracellular signal transduction (GO:1902532)	5/198	0.000270645	0.00389101	0	0	9.65344	79.3001	SRC;MDM2;AKT1;SIRT1;RELA	optic atrophy
YY1				Adipocytokine signaling pathway	2/69	0.0188313	0.0395013	0	0	10.0541	39.9374	AKT1;RELA	negative regulation of stress-activated MAPK cascade (GO:0032873)	3/37	0.000194811	0.00279321	0	0	30.2814	258.709	NCOR1;MYC;MEN1	leukodystrophy	5/85	6.07384e-06	1.11375e-05	0	0	22.1641	266.224	CREBBP;CSNK2A1;EP300;RELA;MEN1	TNF signaling pathway	2/112	0.041926	0.087395	0	0	6.43896	20.4234	AKT1;RELA	regulation of RNA polymerase II regulatory region sequence-specific DNA binding (GO:1903025)	2/9	0.000293681	0.00411301	0	0	101.709	827.202	EP300;TAF1	osteoarthritis
ZRANB1				Central carbon metabolism in cancer	2/70	0.0193476	0.0395013	0	0	9.90578	39.0802	MYC;AKT1	regulation of intracellular steroid hormone receptor signaling pathway (GO:0033143)	3/37	0.000194811	0.00279321	0	0	30.2814	258.709	NCOA2;CARM1;EP300	leukoencephalopathy	5/85	6.07384e-06	1.11375e-05	0	0	22.1641	266.224	CREBBP;CSNK2A1;EP300;RELA;MEN1	Toxoplasmosis	2/112	0.041926	0.087395	0	0	6.43896	20.4234	AKT1;RELA	positive regulation of Notch signaling pathway (GO:0045747)	3/45	0.000301193	0.00411301	0	0	25.8442	209.538	CREBBP;SRC;EP300	osteopetrosis
				Epithelial cell signaling in Helicobacter pylori infection	2/70	0.0193476	0.0395013	0	0	9.90578	39.0802	SRC;RELA	mRNA metabolic process (GO:0016071)	4/95	0.000202611	0.0028647	0	0	15.306	130.165	SF3B4;SF3A1;SF3A2;U2AF2	myasthenic syndrome	5/85	6.07384e-06	1.11375e-05	0	0	22.1641	266.224	CREBBP;CSNK2A1;EP300;RELA;MEN1	Sphingolipid signaling pathway	2/119	0.0467543	0.0961061	0	0	6.05159	18.5351	AKT1;RELA	protein deacetylation (GO:0006476)	3/45	0.000301193	0.00411301	0	0	25.8442	209.538	MTA1;SIN3A;SIRT1	renal cell carcinoma
				Neutrophil extracellular trap formation	3/189	0.0200224	0.0403191	0	0	5.49305	21.4828	SRC;AKT1;RELA	regulation of axon extension (GO:0030516)	3/38	0.000211051	0.00294315	0	0	29.4148	248.949	GSK3B;SIN3A;ABL1	optic atrophy	5/85	6.07384e-06	1.11375e-05	0	0	22.1641	266.224	CREBBP;CSNK2A1;EP300;RELA;MEN1	AMPK signaling pathway	2/120	0.0474601	0.0962205	0	0	6	18.2872	AKT1;SIRT1	regulation of protein serine/threonine kinase activity (GO:0071900)	4/111	0.000302671	0.00411301	0	0	13.7314	111.264	SRC;ABL1;AKT1;SIRT1	rickets
				Melanoma	2/72	0.0203979	0.0405201	0	0	9.62179	37.4511	MDM2;AKT1	regulation of transforming growth factor beta receptor signaling pathway (GO:0017015)	4/100	0.000246742	0.00339437	0	0	14.5051	120.496	CREBBP;SMURF1;EP300;MEN1	osteoarthritis	5/85	6.07384e-06	1.11375e-05	0	0	22.1641	266.224	CREBBP;CSNK2A1;EP300;RELA;MEN1	Platelet activation	2/124	0.0503223	0.100645	0	0	5.80211	17.3443	SRC;AKT1	spliceosomal complex assembly (GO:0000245)	3/46	0.000321545	0.00431044	0	0	25.2419	203.004	SF3A1;SF3A2;SF1	seizures
				Glioma	2/75	0.0220172	0.0430852	0	0	9.22498	35.2019	MDM2;AKT1	regulation of protein catabolic process (GO:0042176)	4/102	0.000266192	0.00361312	0	0	14.2077	116.947	GSK3B;CSNK2A1;SMURF1;MDM2	osteopetrosis	5/85	6.07384e-06	1.11375e-05	0	0	22.1641	266.224	CREBBP;CSNK2A1;EP300;RELA;MEN1	Osteoclast differentiation	2/127	0.0525091	0.103618	0	0	5.662	16.6846	AKT1;RELA	histone deacetylation (GO:0016575)	3/47	0.000342763	0.00446262	0	0	24.6669	196.804	MTA1;SIN3A;SIRT1	split-hand/foot malformation
				Pathogenic Escherichia coli infection	3/197	0.0223054	0.0430852	0	0	5.2644	20.0201	SRC;ABL1;RELA	ATP-dependent chromatin remodeling (GO:0043044)	3/42	0.000284725	0.00376429	0	0	26.3926	215.469	SMARCB1;SMARCC2;CHD8	rickets	5/85	6.07384e-06	1.11375e-05	0	0	22.1641	266.224	CREBBP;CSNK2A1;EP300;RELA;MEN1	Herpes simplex virus 1 infection	4/498	0.0562379	0.109516	0	0	2.91618	8.39324	SRC;AKT1;RELA;HCFC1	cellular response to lectin (GO:1990858)	4/115	0.000346393	0.00446262	0	0	13.2339	105.447	CREBBP;SRC;EP300;RELA	thalassemia
				Pancreatic cancer	2/76	0.0225684	0.0430852	0	0	9.09986	34.4994	AKT1;RELA	regulation of ubiquitin-dependent protein catabolic process (GO:2000058)	3/42	0.000284725	0.00376429	0	0	26.3926	215.469	CSNK2A1;SMURF1;TAF1	seizures	5/85	6.07384e-06	1.11375e-05	0	0	22.1641	266.224	CREBBP;CSNK2A1;EP300;RELA;MEN1	Apoptosis	2/142	0.0639328	0.122884	0	0	5.05153	13.8913	AKT1;RELA	stimulatory C-type lectin receptor signaling pathway (GO:0002223)	4/115	0.000346393	0.00446262	0	0	13.2339	105.447	CREBBP;SRC;EP300;RELA	waardenburg syndrome
				Focal adhesion	3/201	0.0234982	0.0442851	0	0	5.157	19.343	GSK3B;SRC;AKT1	cellular response to peptide hormone stimulus (GO:0071375)	4/106	0.000308362	0.00402452	0	0	13.6477	110.332	SRC;AKT1;RELA;USF1	split-hand/foot malformation	5/85	6.07384e-06	1.11375e-05	0	0	22.1641	266.224	CREBBP;CSNK2A1;EP300;RELA;MEN1	Breast cancer	2/147	0.0679121	0.128859	0	0	4.87611	13.1145	NCOA3;AKT1	negative regulation of peptidyl-lysine acetylation (GO:2000757)	2/10	0.000366418	0.00460109	0	0	88.9911	704.074	CTBP1;SIRT1	albinism
				Diabetic cardiomyopathy	3/203	0.0241074	0.0448581	0	0	5.10491	19.017	GSK3B;AKT1;RELA	regulation of RNA polymerase II regulatory region sequence-specific DNA binding (GO:1903025)	2/9	0.0003249	0.00416177	0	0	96.523	775.272	EP300;TAF1	thalassemia	5/85	6.07384e-06	1.11375e-05	0	0	22.1641	266.224	CREBBP;CSNK2A1;EP300;RELA;MEN1	Cushing syndrome	2/155	0.074445	0.137723	0	0	4.61928	11.9995	WDR5;MEN1	negative regulation of telomerase activity (GO:0051974)	2/10	0.000366418	0.00460109	0	0	88.9911	704.074	SRC;MEN1	attention-deficit hyperactivity disorder
				Alzheimer disease	4/369	0.0261058	0.0479694	0	0	3.76333	13.7196	GSK3B;CSNK2A1;AKT1;RELA	intracellular steroid hormone receptor signaling pathway (GO:0030518)	3/44	0.000327054	0.00416177	0	0	25.1026	201.458	DDX17;SRC;SAFB	waardenburg syndrome	5/85	6.07384e-06	1.11375e-05	0	0	22.1641	266.224	CREBBP;CSNK2A1;EP300;RELA;MEN1	Non-alcoholic fatty liver disease	2/155	0.074445	0.137723	0	0	4.61928	11.9995	AKT1;RELA	regulation of cellular response to stress (GO:0080135)	4/118	0.000382025	0.00473711	0	0	12.8837	101.395	CREBBP;ABL1;EP300;SIRT1	brachydactyly
				IL-17 signaling pathway	2/94	0.0334287	0.0600383	0	0	7.31282	24.8514	GSK3B;RELA	positive regulation of Notch signaling pathway (GO:0045747)	3/45	0.000349657	0.00439445	0	0	24.5037	195.014	CREBBP;SRC;EP300	albinism	5/86	6.43376e-06	1.11375e-05	0	0	21.8893	261.664	CREBBP;CSNK2A1;EP300;RELA;MEN1	Hepatitis C	2/157	0.076109	0.139063	0	0	4.55922	11.7427	AKT1;RELA	response to hydrogen peroxide (GO:0042542)	3/49	0.000387861	0.0047501	0	0	23.5921	185.313	ABL1;SIRT1;RELA	chondrodysplasia
				Thermogenesis	3/232	0.0338992	0.0600383	0	0	4.45189	15.0668	SMARCD1;SMARCB1;SMARCC2	regulation of telomerase activity (GO:0051972)	3/46	0.000373242	0.00457783	0	0	23.9326	188.907	SRC;MYC;MEN1	attention-deficit hyperactivity disorder	5/86	6.43376e-06	1.11375e-05	0	0	21.8893	261.664	CREBBP;CSNK2A1;EP300;RELA;MEN1	PI3K-Akt signaling pathway	3/354	0.0833351	0.15041	0	0	3.04444	7.56509	MDM2;AKT1;RELA	innate immune response activating cell surface receptor signaling pathway (GO:0002220)	4/119	0.000394464	0.00477206	0	0	12.771	100.099	CREBBP;SRC;EP300;RELA	coloboma
				Ras signaling pathway	3/232	0.0338992	0.0600383	0	0	4.45189	15.0668	ABL1;AKT1;RELA	spliceosomal complex assembly (GO:0000245)	3/46	0.000373242	0.00457783	0	0	23.9326	188.907	SF3A1;SF3A2;SF1	brachydactyly	5/86	6.43376e-06	1.11375e-05	0	0	21.8893	261.664	CREBBP;CSNK2A1;EP300;RELA;MEN1	Alzheimer disease	3/369	0.0916527	0.163429	0	0	2.91744	6.97194	CSNK2A1;AKT1;RELA	intrinsic apoptotic signaling pathway in response to DNA damage (GO:0008630)	3/51	0.000436609	0.00521826	0	0	22.6068	174.897	ABL1;EP300;SIRT1	complex i
				AGE-RAGE signaling pathway in diabetic complications	2/100	0.0374213	0.0654873	0	0	6.86302	22.5486	AKT1;RELA	regulation of protein localization to nucleus (GO:1900180)	3/47	0.000397827	0.00474281	0	0	23.3875	183.113	GSK3B;SIN3A;AKT1	chondrodysplasia	5/86	6.43376e-06	1.11375e-05	0	0	21.8893	261.664	CREBBP;CSNK2A1;EP300;RELA;MEN1	Nicotinate and nicotinamide metabolism	1/35	0.09673	0.170379	0	0	10.2724	23.9947	SIRT1	response to peptide hormone (GO:0043434)	3/52	0.000462389	0.00546059	0	0	22.1443	170.049	SRC;AKT1;SIRT1	cone dystrophy
				Chagas disease	2/102	0.038791	0.0663056	0	0	6.72508	21.8536	AKT1;RELA	regulation of DNA methylation (GO:0044030)	2/10	0.000405329	0.00474281	0	0	84.4534	659.65	MECP2;MYC	coloboma	5/86	6.43376e-06	1.11375e-05	0	0	21.8893	261.664	CREBBP;CSNK2A1;EP300;RELA;MEN1	Axon guidance	2/182	0.0978531	0.170379	0	0	3.92103	9.11361	SRC;ABL1	negative regulation of cysteine-type endopeptidase activity (GO:2000117)	3/53	0.000489126	0.00570839	0	0	21.7004	165.419	CSNK2A1;SRC;AKT1	coronary heart disease
				Longevity regulating pathway	2/102	0.038791	0.0663056	0	0	6.72508	21.8536	AKT1;RELA	negative regulation of telomerase activity (GO:0051974)	2/10	0.000405329	0.00474281	0	0	84.4534	659.65	SRC;MEN1	complex i	5/86	6.43376e-06	1.11375e-05	0	0	21.8893	261.664	CREBBP;CSNK2A1;EP300;RELA;MEN1	Focal adhesion	2/201	0.115409	0.19861	0	0	3.54325	7.65086	SRC;AKT1	regulation of megakaryocyte differentiation (GO:0045652)	3/54	0.000516836	0.00596164	0	0	21.2738	160.996	SIN3A;WDR5;EP300	hiv
				Toll-like receptor signaling pathway	2/104	0.0401798	0.0668352	0	0	6.59256	21.1911	AKT1;RELA	regulation of type B pancreatic cell development (GO:2000074)	2/10	0.000405329	0.00474281	0	0	84.4534	659.65	GSK3B;AKT1	cone dystrophy	5/86	6.43376e-06	1.11375e-05	0	0	21.8893	261.664	CREBBP;CSNK2A1;EP300;RELA;MEN1	Diabetic cardiomyopathy	2/203	0.117302	0.199548	0	0	3.50764	7.51689	AKT1;RELA	negative regulation of cysteine-type endopeptidase activity involved in apoptotic process (GO:0043154)	3/55	0.000545532	0.00622031	0	0	20.8636	156.764	CSNK2A1;SRC;AKT1	holoprosencephaly
				NF-kappa B signaling pathway	2/104	0.0401798	0.0668352	0	0	6.59256	21.1911	CSNK2A1;RELA	cellular response to lectin (GO:1990858)	4/115	0.000420461	0.00475588	0	0	12.5355	97.4528	CREBBP;SRC;EP300;RELA	coronary heart disease	5/86	6.43376e-06	1.11375e-05	0	0	21.8893	261.664	CREBBP;CSNK2A1;EP300;RELA;MEN1	Rap1 signaling pathway	2/210	0.123989	0.208527	0	0	3.38839	7.07347	SRC;AKT1	protein phosphorylation (GO:0006468)	7/496	0.000557214	0.00628133	0	0	5.46016	40.9106	CSNK2A1;CTBP1;SRC;ABL1;AKT1;CSK;TAF1	hypercholesterolemia
				Salmonella infection	3/249	0.0404648	0.0668352	0	0	4.14066	13.2804	MYC;AKT1;RELA	stimulatory C-type lectin receptor signaling pathway (GO:0002223)	4/115	0.000420461	0.00475588	0	0	12.5355	97.4528	CREBBP;SRC;EP300;RELA	hiv	5/86	6.43376e-06	1.11375e-05	0	0	21.8893	261.664	CREBBP;CSNK2A1;EP300;RELA;MEN1	Human immunodeficiency virus 1 infection	2/212	0.125917	0.20939	0	0	3.35578	6.95362	AKT1;RELA	cellular response to hypoxia (GO:0071456)	4/131	0.000567218	0.00632225	0	0	11.5573	86.3882	CREBBP;MDM2;EP300;SIRT1	hypothyroidism
				Endocytosis	3/252	0.0416859	0.0680869	0	0	4.09015	12.9968	SRC;SMURF1;MDM2	positive regulation of protein metabolic process (GO:0051247)	4/115	0.000420461	0.00475588	0	0	12.5355	97.4528	GSK3B;CSNK2A1;SMURF1;AKT1	holoprosencephaly	5/86	6.43376e-06	1.11375e-05	0	0	21.8893	261.664	CREBBP;CSNK2A1;EP300;RELA;MEN1	Carbohydrate digestion and absorption	1/47	0.127729	0.210043	0	0	7.5881	15.6151	AKT1	DNA damage response, signal transduction by p53 class mediator resulting in cell cycle arrest (GO:0006977)	3/56	0.000575228	0.00634029	0	0	20.469	152.714	CARM1;MDM2;EP300	multiple sclerosis
				TNF signaling pathway	2/112	0.0459192	0.0733708	0	0	6.11063	18.8261	AKT1;RELA	regulation of protein-containing complex assembly (GO:0043254)	4/116	0.000434491	0.00486057	0	0	12.4229	96.1701	GSK3B;SRC;EP300;HCFC1	hypercholesterolemia	5/86	6.43376e-06	1.11375e-05	0	0	21.8893	261.664	CREBBP;CSNK2A1;EP300;RELA;MEN1	Cocaine addiction	1/49	0.132793	0.215971	0	0	7.2712	14.6803	RELA	positive regulation of histone deacetylation (GO:0031065)	2/13	0.000631582	0.00680192	0	0	64.711	476.745	CTBP1;AKAP8	spinal muscular atrophy
				Toxoplasmosis	2/112	0.0459192	0.0733708	0	0	6.11063	18.8261	AKT1;RELA	regulation of cellular response to stress (GO:0080135)	4/118	0.000463549	0.00507411	0	0	12.2038	93.6833	GSK3B;CREBBP;ABL1;EP300	hypothyroidism	5/86	6.43376e-06	1.11375e-05	0	0	21.8893	261.664	CREBBP;CSNK2A1;EP300;RELA;MEN1	Regulation of lipolysis in adipocytes	1/55	0.147812	0.237784	0	0	6.46134	12.3529	AKT1	fat cell differentiation (GO:0045444)	3/58	0.00063768	0.00680192	0	0	19.7226	145.113	CTBP1;EP300;SIRT1	tuberculosis
				Sphingolipid signaling pathway	2/119	0.0511733	0.0808868	0	0	5.74301	17.0713	AKT1;RELA	regulation of protein binding (GO:0043393)	4/118	0.000463549	0.00507411	0	0	12.2038	93.6833	GSK3B;AKT1;MEN1;TAF1	multiple sclerosis	5/86	6.43376e-06	1.11375e-05	0	0	21.8893	261.664	CREBBP;CSNK2A1;EP300;RELA;MEN1	Hedgehog signaling pathway	1/56	0.15029	0.239171	0	0	6.34354	12.0222	SUFU	positive regulation of protein binding (GO:0032092)	3/58	0.00063768	0.00680192	0	0	19.7226	145.113	ABL1;MEN1;TAF1	coronary artery disease
				Platelet activation	2/124	0.0550524	0.0860926	0	0	5.50625	15.9652	SRC;AKT1	innate immune response activating cell surface receptor signaling pathway (GO:0002220)	4/119	0.000478586	0.00518298	0	0	12.097	92.4778	CREBBP;SRC;EP300;RELA	spinal muscular atrophy	5/86	6.43376e-06	1.11375e-05	0	0	21.8893	261.664	CREBBP;CSNK2A1;EP300;RELA;MEN1	Legionellosis	1/57	0.152761	0.240517	0	0	6.22995	11.7053	RELA	peptidyl-threonine phosphorylation (GO:0018107)	3/60	0.000704303	0.00722366	0	0	19.0287	138.116	CSNK2A1;AKT1;TAF1	gastric cancer
				Osteoclast differentiation	2/127	0.0574285	0.0888631	0	0	5.37329	15.3526	AKT1;RELA	negative regulation of protein-containing complex assembly (GO:0031333)	3/52	0.000536371	0.00574763	0	0	20.9958	158.113	GSK3B;SRC;EP300	tuberculosis	5/86	6.43376e-06	1.11375e-05	0	0	21.8893	261.664	CREBBP;CSNK2A1;EP300;RELA;MEN1	Endometrial cancer	1/58	0.155225	0.241824	0	0	6.12034	11.4015	AKT1	transcription initiation from RNA polymerase II promoter (GO:0006367)	4/140	0.000727919	0.00722366	0	0	10.7876	77.9437	CREBBP;NCOR1;TAF4;TAF1	hirschsprung disease
				MAPK signaling pathway	3/294	0.0606907	0.0929326	0	0	3.49236	9.78546	MYC;AKT1;RELA	negative regulation of cysteine-type endopeptidase activity (GO:2000117)	3/53	0.000567323	0.00601598	0	0	20.5748	153.788	CSNK2A1;SRC;AKT1	coronary artery disease	5/87	6.81016e-06	1.11375e-05	0	0	21.6213	257.231	CREBBP;CSNK2A1;EP300;RELA;MEN1	Viral myocarditis	1/60	0.160132	0.245357	0	0	5.91228	10.8299	ABL1	positive regulation of DNA-binding transcription factor activity (GO:0051091)	5/246	0.000728184	0.00722366	0	0	7.71197	55.7187	JMY;AKT1;EP300;RELA;TAF1	hypotrichosis
				Dopaminergic synapse	2/132	0.0614669	0.0931509	0	0	5.16532	14.4074	GSK3B;AKT1	regulation of megakaryocyte differentiation (GO:0045652)	3/54	0.000599395	0.00629056	0	0	20.1704	149.656	SIN3A;WDR5;EP300	gastric cancer	5/87	6.81016e-06	1.11375e-05	0	0	21.6213	257.231	CREBBP;CSNK2A1;EP300;RELA;MEN1	Salmonella infection	2/249	0.162754	0.245357	0	0	2.84774	5.17012	AKT1;RELA	negative regulation of DNA damage response, signal transduction by p53 class mediator (GO:0043518)	2/14	0.000735474	0.00722366	0	0	59.3155	427.961	MDM2;SIRT1	macular dystrophy
				Herpes simplex virus 1 infection	4/498	0.0653486	0.097406	0	0	2.76227	7.53553	SRC;AKT1;RELA;HCFC1	negative regulation of cysteine-type endopeptidase activity involved in apoptotic process (GO:0043154)	3/55	0.000632604	0.00657134	0	0	19.7815	145.704	CSNK2A1;SRC;AKT1	hirschsprung disease	5/87	6.81016e-06	1.11375e-05	0	0	21.6213	257.231	CREBBP;CSNK2A1;EP300;RELA;MEN1	Endocytosis	2/252	0.165824	0.245357	0	0	2.81314	5.05473	SRC;MDM2	regulation of histone deacetylation (GO:0031063)	2/14	0.000735474	0.00722366	0	0	59.3155	427.961	CTBP1;AKAP8	major affective disorder
				Insulin signaling pathway	2/137	0.0656	0.097406	0	0	4.97276	13.5467	GSK3B;AKT1	positive regulation of gene expression (GO:0010628)	7/482	0.000640937	0.00659065	0	0	5.31181	39.0555	GSK3B;U2AF2;MYC;AKT1;EP300;BAZ1B;HCFC1	hypotrichosis	5/87	6.81016e-06	1.11375e-05	0	0	21.6213	257.231	CREBBP;CSNK2A1;EP300;RELA;MEN1	Basal cell carcinoma	1/63	0.16744	0.245357	0	0	5.62535	10.0533	SUFU	positive regulation of glucose metabolic process (GO:0010907)	2/14	0.000735474	0.00722366	0	0	59.3155	427.961	AKT1;SIRT1	nephropathy
				Ubiquitin mediated proteolysis	2/140	0.0681237	0.100142	0	0	4.86392	13.0666	SMURF1;MDM2	DNA damage response, signal transduction by p53 class mediator resulting in cell cycle arrest (GO:0006977)	3/56	0.000666967	0.00678972	0	0	19.4073	141.921	CARM1;MDM2;EP300	macular dystrophy	5/87	6.81016e-06	1.11375e-05	0	0	21.6213	257.231	CREBBP;CSNK2A1;EP300;RELA;MEN1	Cytosolic DNA-sensing pathway	1/63	0.16744	0.245357	0	0	5.62535	10.0533	RELA	histone H3-K4 trimethylation (GO:0080182)	2/14	0.000735474	0.00722366	0	0	59.3155	427.961	WDR82;SETD1B	osteoporosis
				Apoptosis	2/142	0.0698239	0.101625	0	0	4.79395	12.7604	AKT1;RELA	cellular response to hypoxia (GO:0071456)	4/131	0.000687205	0.00681088	0	0	10.9474	79.7283	CREBBP;MYC;MDM2;EP300	major affective disorder	5/87	6.81016e-06	1.11375e-05	0	0	21.6213	257.231	CREBBP;CSNK2A1;EP300;RELA;MEN1	Lysine degradation	1/63	0.16744	0.245357	0	0	5.62535	10.0533	SETD1B	positive regulation of protein deacetylation (GO:0090312)	2/14	0.000735474	0.00722366	0	0	59.3155	427.961	CTBP1;AKAP8	thrombocytopenia
				Spinocerebellar ataxia	2/143	0.0706793	0.101861	0	0	4.75971	12.6113	KAT5;AKT1	regulation of autophagy (GO:0010506)	5/231	0.000691843	0.00681088	0	0	7.78801	56.6667	GSK3B;KAT5;ABL1;AKT1;EP300	nephropathy	5/87	6.81016e-06	1.11375e-05	0	0	21.6213	257.231	CREBBP;CSNK2A1;EP300;RELA;MEN1	GnRH secretion	1/64	0.169862	0.246466	0	0	5.53578	9.81368	AKT1	negative regulation of DNA-binding transcription factor activity (GO:0043433)	4/143	0.00078798	0.00766349	0	0	10.5532	75.4133	SUFU;SIRT1;MEN1;TAF1	xeroderma pigmentosum
				mTOR signaling pathway	2/154	0.0803111	0.114619	0	0	4.4128	11.1284	GSK3B;AKT1	regulation of protein acetylation (GO:1901983)	2/13	0.000698443	0.00681088	0	0	61.4114	446.256	GSK3B;KAT5	osteoporosis	5/87	6.81016e-06	1.11375e-05	0	0	21.6213	257.231	CREBBP;CSNK2A1;EP300;RELA;MEN1	Inflammatory bowel disease	1/65	0.172277	0.247543	0	0	5.44901	9.58292	RELA	positive regulation of signal transduction (GO:0009967)	5/252	0.00081146	0.00781523	0	0	7.52234	53.5341	CREBBP;CSNK2A1;SRC;EP300;SIRT1	alopecia
				Hippo signaling pathway	2/163	0.0884778	0.12506	0	0	4.16423	10.0983	GSK3B;MYC	cellular response to peptide (GO:1901653)	3/57	0.000702498	0.00681088	0	0	19.0469	138.297	GSK3B;SRC;MDM2	thrombocytopenia	5/87	6.81016e-06	1.11375e-05	0	0	21.6213	257.231	CREBBP;CSNK2A1;EP300;RELA;MEN1	Fc epsilon RI signaling pathway	1/68	0.179481	0.254849	0	0	5.20424	8.93926	AKT1	negative regulation of androgen receptor signaling pathway (GO:0060766)	2/15	0.000847044	0.00792705	0	0	54.75	387.288	NCOR1;SIRT1	ectodermal dysplasia
				Thyroid cancer	1/37	0.10696	0.149744	0	0	9.21435	20.5968	MYC	positive regulation of gene expression, epigenetic (GO:0045815)	3/57	0.000702498	0.00681088	0	0	19.0469	138.297	SMARCD1;EP300;BAZ1B	xeroderma pigmentosum	5/87	6.81016e-06	1.11375e-05	0	0	21.6213	257.231	CREBBP;CSNK2A1;EP300;RELA;MEN1	Amphetamine addiction	1/69	0.181868	0.254849	0	0	5.12745	8.73959	SIRT1	histone H4-K5 acetylation (GO:0043981)	2/15	0.000847044	0.00792705	0	0	54.75	387.288	WDR5;HCFC1	ehlers-danlos
				Carbohydrate digestion and absorption	1/47	0.133882	0.184877	0	0	7.20761	14.493	AKT1	protein phosphorylation (GO:0006468)	7/496	0.00075858	0.00728524	0	0	5.15603	37.0412	GSK3B;CSNK2A1;SRC;ABL1;AKT1;BAZ1B;TAF1	alopecia	5/88	7.2036e-06	1.11375e-05	0	0	21.3597	252.919	CREBBP;CSNK2A1;EP300;RELA;MEN1	Central carbon metabolism in cancer	1/70	0.184249	0.254849	0	0	5.05289	8.54678	AKT1	histone H4-K8 acetylation (GO:0043982)	2/15	0.000847044	0.00792705	0	0	54.75	387.288	WDR5;HCFC1	long qt syndrome
				Rap1 signaling pathway	2/210	0.13457	0.184877	0	0	3.21561	6.44946	SRC;AKT1	Notch signaling pathway (GO:0007219)	3/60	0.000816264	0.00776595	0	0	18.0417	128.291	CREBBP;MYC;EP300	ectodermal dysplasia	5/88	7.2036e-06	1.11375e-05	0	0	21.3597	252.919	CREBBP;CSNK2A1;EP300;RELA;MEN1	RIG-I-like receptor signaling pathway	1/70	0.184249	0.254849	0	0	5.05289	8.54678	RELA	mitotic G1 DNA damage checkpoint signaling (GO:0031571)	3/65	0.000889827	0.00824961	0	0	17.4897	122.856	CARM1;MDM2;EP300	pancreatic cancer
				Human immunodeficiency virus 1 infection	2/212	0.136638	0.185979	0	0	3.18467	6.33883	AKT1;RELA	transcription initiation from RNA polymerase II promoter (GO:0006367)	4/140	0.000880966	0.00830392	0	0	10.2183	71.8803	CREBBP;NCOR1;TAF4;TAF1	ehlers-danlos	5/88	7.2036e-06	1.11375e-05	0	0	21.3597	252.919	CREBBP;CSNK2A1;EP300;RELA;MEN1	Non-small cell lung cancer	1/72	0.18899	0.258987	0	0	4.91006	8.18044	AKT1	negative regulation of transcription regulatory region DNA binding (GO:2000678)	2/16	0.000966248	0.00876478	0	0	50.8367	352.913	SIN3A;TAF1	thrombophilia
				Cocaine addiction	1/49	0.13917	0.187688	0	0	6.9066	13.6202	RELA	histone H4-K5 acetylation (GO:0043981)	2/15	0.000936527	0.00863112	0	0	51.9583	362.322	WDR5;HCFC1	long qt syndrome	5/88	7.2036e-06	1.11375e-05	0	0	21.3597	252.919	CREBBP;CSNK2A1;EP300;RELA;MEN1	p53 signaling pathway	1/73	0.191351	0.259816	0	0	4.84162	8.00633	MDM2	N-terminal protein amino acid acetylation (GO:0006474)	2/16	0.000966248	0.00876478	0	0	50.8367	352.913	CREBBP;EP300	usher syndrome
				Regulation of lipolysis in adipocytes	1/55	0.154843	0.206927	0	0	6.13735	11.4482	AKT1	histone H4-K8 acetylation (GO:0043982)	2/15	0.000936527	0.00863112	0	0	51.9583	362.322	WDR5;HCFC1	pancreatic cancer	5/88	7.2036e-06	1.11375e-05	0	0	21.3597	252.919	CREBBP;CSNK2A1;EP300;RELA;MEN1	Pertussis	1/76	0.198392	0.265244	0	0	4.64725	7.51699	RELA	peptidyl-threonine modification (GO:0018210)	3/67	0.000971901	0.00876478	0	0	16.9415	117.51	CSNK2A1;AKT1;TAF1	bone mineral density
				Legionellosis	1/57	0.160005	0.211899	0	0	5.91756	10.8442	RELA	cellular response to reactive oxygen species (GO:0034614)	3/63	0.000941114	0.00863112	0	0	17.1371	119.419	ABL1;AKT1;RELA	thrombophilia	5/88	7.2036e-06	1.11375e-05	0	0	21.3597	252.919	CREBBP;CSNK2A1;EP300;RELA;MEN1	Bacterial invasion of epithelial cells	1/77	0.200725	0.265244	0	0	4.58587	7.36408	SRC	regulation of protein phosphorylation (GO:0001932)	5/266	0.00103332	0.00918813	0	0	7.11379	48.9072	AKAP8;ABL1;AKT1;SIRT1;MEN1	ciliary dyskinesia
				Viral myocarditis	1/60	0.16769	0.220093	0	0	5.61582	10.0278	ABL1	negative regulation of intrinsic apoptotic signaling pathway (GO:2001243)	3/64	0.000985265	0.00895536	0	0	16.8553	116.682	SRC;MDM2;AKT1	usher syndrome	5/88	7.2036e-06	1.11375e-05	0	0	21.3597	252.919	CREBBP;CSNK2A1;EP300;RELA;MEN1	Leishmaniasis	1/77	0.200725	0.265244	0	0	4.58587	7.36408	RELA	phosphorylation (GO:0016310)	6/400	0.00103737	0.00918813	0	0	5.72472	39.3349	CSNK2A1;CTBP1;ABL1;AKT1;CSK;TAF1	dementia
				Cytosolic DNA-sensing pathway	1/63	0.175306	0.227312	0	0	5.34328	9.30385	RELA	positive regulation of signal transduction (GO:0009967)	5/252	0.00102182	0.00920404	0	0	7.11828	49.0177	CREBBP;SMARCB1;CSNK2A1;SRC;EP300	bone mineral density	5/89	7.61462e-06	1.11375e-05	0	0	21.1044	248.724	CREBBP;CSNK2A1;EP300;RELA;MEN1	MAPK signaling pathway	2/294	0.209734	0.274696	0	0	2.40338	3.75387	AKT1;RELA	protein-containing complex assembly (GO:0065003)	5/267	0.00105072	0.00922406	0	0	7.08627	48.5996	CREBBP;TRRAP;MDM2;EP300;MEN1	fibrosis
				Pathways of neurodegeneration	3/475	0.176526	0.227312	0	0	2.13329	3.69974	GSK3B;CSNK2A1;RELA	mitotic G1 DNA damage checkpoint signaling (GO:0031571)	3/65	0.00103071	0.00920404	0	0	16.5826	114.047	CARM1;MDM2;EP300	ciliary dyskinesia	5/89	7.61462e-06	1.11375e-05	0	0	21.1044	248.724	CREBBP;CSNK2A1;EP300;RELA;MEN1	Colorectal cancer	1/86	0.221429	0.287469	0	0	4.09845	6.17905	AKT1	negative regulation of intrinsic apoptotic signaling pathway by p53 class mediator (GO:1902254)	2/17	0.00109304	0.00942869	0	0	47.4452	323.519	MDM2;SIRT1	ovarian cancer
				GnRH secretion	1/64	0.177829	0.227312	0	0	5.2582	9.08056	AKT1	negative regulation of transcription regulatory region DNA binding (GO:2000678)	2/16	0.00106822	0.00929441	0	0	48.2446	330.078	SIN3A;TAF1	dementia	5/89	7.61462e-06	1.11375e-05	0	0	21.1044	248.724	CREBBP;CSNK2A1;EP300;RELA;MEN1	Gap junction	1/88	0.225957	0.290797	0	0	4.00383	5.95533	SRC	positive regulation of transcription of Notch receptor target (GO:0007221)	2/17	0.00109304	0.00942869	0	0	47.4452	323.519	CREBBP;EP300	psoriasis
				Inflammatory bowel disease	1/65	0.180345	0.22854	0	0	5.17578	8.86552	RELA	positive regulation by host of viral transcription (GO:0043923)	2/16	0.00106822	0.00929441	0	0	48.2446	330.078	SMARCB1;EP300	fibrosis	5/89	7.61462e-06	1.11375e-05	0	0	21.1044	248.724	CREBBP;CSNK2A1;EP300;RELA;MEN1	GABAergic synapse	1/89	0.228212	0.291167	0	0	3.95813	5.84806	SRC	protein autophosphorylation (GO:0046777)	4/159	0.00116872	0.00999458	0	0	9.45615	63.8465	SRC;ABL1;AKT1;TAF1	skin/hair/eye pigmentation
				Fc epsilon RI signaling pathway	1/68	0.187846	0.236012	0	0	4.94328	8.26582	AKT1	N-terminal protein amino acid acetylation (GO:0006474)	2/16	0.00106822	0.00929441	0	0	48.2446	330.078	CREBBP;EP300	ovarian cancer	5/89	7.61462e-06	1.11375e-05	0	0	21.1044	248.724	CREBBP;CSNK2A1;EP300;RELA;MEN1	Th1 and Th2 cell differentiation	1/92	0.234937	0.297186	0	0	3.82707	5.54326	RELA	response to ionizing radiation (GO:0010212)	3/72	0.00119764	0.0101543	0	0	15.7099	105.687	MTA1;SIRT1;MEN1	zellweger syndrome
				RIG-I-like receptor signaling pathway	1/70	0.19281	0.240195	0	0	4.79952	7.90025	RELA	positive regulation of catabolic process (GO:0009896)	3/67	0.00112552	0.00971004	0	0	16.0628	109.058	GSK3B;CSNK2A1;SMURF1	psoriasis	5/89	7.61462e-06	1.11375e-05	0	0	21.1044	248.724	CREBBP;CSNK2A1;EP300;RELA;MEN1	GnRH signaling pathway	1/93	0.237166	0.297463	0	0	3.78528	5.44699	SRC	negative regulation of signal transduction by p53 class mediator (GO:1901797)	2/18	0.00122739	0.0102317	0	0	44.4777	298.128	MDM2;SIRT1	anomalies
				Non-small cell lung cancer	1/72	0.197744	0.244271	0	0	4.66385	7.55909	AKT1	positive regulation of transcription of Notch receptor target (GO:0007221)	2/17	0.00120827	0.0103363	0	0	45.026	302.51	CREBBP;EP300	skin/hair/eye pigmentation	5/89	7.61462e-06	1.11375e-05	0	0	21.1044	248.724	CREBBP;CSNK2A1;EP300;RELA;MEN1	IL-17 signaling pathway	1/94	0.239389	0.297727	0	0	3.74439	5.35322	RELA	regulation of oxidative stress-induced intrinsic apoptotic signaling pathway (GO:1902175)	2/18	0.00122739	0.0102317	0	0	44.4777	298.128	AKT1;SIRT1	arrhythmogenic right ventricular dysplasia
				p53 signaling pathway	1/73	0.200199	0.245244	0	0	4.59884	7.39697	MDM2	peptidyl-serine phosphorylation (GO:0018105)	4/156	0.00131569	0.0111615	0	0	9.13527	60.5978	GSK3B;CSNK2A1;AKT1;TAF1	zellweger syndrome	5/89	7.61462e-06	1.11375e-05	0	0	21.1044	248.724	CREBBP;CSNK2A1;EP300;RELA;MEN1	Fc gamma R-mediated phagocytosis	1/97	0.246018	0.298666	0	0	3.62683	5.08608	AKT1	DNA damage response, signal transduction by p53 class mediator (GO:0030330)	3/74	0.00129641	0.010717	0	0	15.2658	101.49	CARM1;MDM2;EP300	cdeficiency
				Prion disease	2/273	0.202463	0.245967	0	0	2.46019	3.92942	GSK3B;CSNK2A1	intracellular estrogen receptor signaling pathway (GO:0030520)	2/18	0.00135664	0.0114137	0	0	42.2097	278.7	DDX17;SAFB	anomalies	5/90	8.04376e-06	1.11375e-05	0	0	20.855	244.642	CREBBP;CSNK2A1;EP300;RELA;MEN1	Choline metabolism in cancer	1/98	0.248216	0.298666	0	0	3.58926	5.00148	AKT1	negative regulation of oxidative stress-induced intrinsic apoptotic signaling pathway (GO:1902176)	2/19	0.00136923	0.0109539	0	0	41.8592	275.999	AKT1;SIRT1	epidermolysis bullosa
				Pertussis	1/76	0.207522	0.24889	0	0	4.41422	6.94144	RELA	response to ionizing radiation (GO:0010212)	3/72	0.00138617	0.0115666	0	0	14.8951	98.0274	KAT5;MYC;MEN1	arrhythmogenic right ventricular dysplasia	5/90	8.04376e-06	1.11375e-05	0	0	20.855	244.642	CREBBP;CSNK2A1;EP300;RELA;MEN1	mRNA surveillance pathway	1/98	0.248216	0.298666	0	0	3.58926	5.00148	WDR82	negative regulation of protein localization to nucleus (GO:1900181)	2/19	0.00136923	0.0109539	0	0	41.8592	275.999	SIN3A;SUFU	fanconi anemia
				Bacterial invasion of epithelial cells	1/77	0.209948	0.24889	0	0	4.35592	6.79913	SRC	excitatory postsynaptic potential (GO:0060079)	2/19	0.00151328	0.0122263	0	0	39.7248	257.952	GSK3B;AKT1	cdeficiency	5/90	8.04376e-06	1.11375e-05	0	0	20.855	244.642	CREBBP;CSNK2A1;EP300;RELA;MEN1	Inflammatory mediator regulation of TRP channels	1/98	0.248216	0.298666	0	0	3.58926	5.00148	SRC	histone deubiquitination (GO:0016578)	2/19	0.00136923	0.0109539	0	0	41.8592	275.999	TRRAP;USP22	glycogen storage disease
				Leishmaniasis	1/77	0.209948	0.24889	0	0	4.35592	6.79913	RELA	regulation of stem cell population maintenance (GO:2000036)	2/19	0.00151328	0.0122263	0	0	39.7248	257.952	NCOA3;MYC	epidermolysis bullosa	5/90	8.04376e-06	1.11375e-05	0	0	20.855	244.642	CREBBP;CSNK2A1;EP300;RELA;MEN1	Progesterone-mediated oocyte maturation	1/100	0.252591	0.30148	0	0	3.51639	4.8385	AKT1	histone H4-K16 acetylation (GO:0043984)	2/19	0.00136923	0.0109539	0	0	41.8592	275.999	WDR5;HCFC1	hypogonadism
				Gap junction	1/88	0.23616	0.277724	0	0	3.80307	5.48876	SRC	histone deubiquitination (GO:0016578)	2/19	0.00151328	0.0122263	0	0	39.7248	257.952	TRRAP;USP22	fanconi anemia	5/90	8.04376e-06	1.11375e-05	0	0	20.855	244.642	CREBBP;CSNK2A1;EP300;RELA;MEN1	Amoebiasis	1/102	0.256942	0.304219	0	0	3.44641	4.68335	RELA	cellular response to hormone stimulus (GO:0032870)	3/76	0.00140017	0.0111118	0	0	14.8461	97.5559	NCOA2;SRC;NCOA3	leber amaurosis
				GABAergic synapse	1/89	0.2385	0.27825	0	0	3.75966	5.38904	SRC	histone H4-K16 acetylation (GO:0043984)	2/19	0.00151328	0.0122263	0	0	39.7248	257.952	WDR5;HCFC1	glycogen storage disease	5/90	8.04376e-06	1.11375e-05	0	0	20.855	244.642	CREBBP;CSNK2A1;EP300;RELA;MEN1	Th17 cell differentiation	1/107	0.267709	0.314452	0	0	3.28302	4.32654	RELA	positive regulation of type I interferon production (GO:0032481)	3/77	0.00145395	0.011447	0	0	14.6447	95.6808	CREBBP;EP300;RELA	melanoma
				Th1 and Th2 cell differentiation	1/92	0.245478	0.284136	0	0	3.63516	5.10577	RELA	regulation of neuron projection development (GO:0010975)	4/165	0.00161687	0.0128831	0	0	8.62068	55.4074	GSK3B;AKT1;EP300;CBFA2T2	hypogonadism	5/90	8.04376e-06	1.11375e-05	0	0	20.855	244.642	CREBBP;CSNK2A1;EP300;RELA;MEN1	Ribosome biogenesis in eukaryotes	1/108	0.269844	0.314464	0	0	3.25217	4.26005	CSNK2A1	regulation of cell population proliferation (GO:0042127)	8/764	0.0015462	0.0120774	0	0	4.06053	26.2796	CSNK2A1;CTBP1;MDM2;AKT1;SIRT1;RELA;MEN1;CHERP	rheumatoid arthritis
				GnRH signaling pathway	1/93	0.24779	0.284571	0	0	3.59547	5.01631	SRC	cellular response to hormone stimulus (GO:0032870)	3/76	0.00161988	0.0128831	0	0	14.0761	90.4443	NCOA2;SRC;NCOA3	leber amaurosis	5/90	8.04376e-06	1.11375e-05	0	0	20.855	244.642	CREBBP;CSNK2A1;EP300;RELA;MEN1	Cholinergic synapse	1/113	0.280428	0.324245	0	0	3.1062	3.94934	AKT1	regulation of cellular response to heat (GO:1900034)	3/79	0.00156537	0.0121316	0	0	14.2579	92.1008	CREBBP;EP300;SIRT1	celiac disease
				Fc gamma R-mediated phagocytosis	1/97	0.256968	0.290909	0	0	3.44497	4.68103	AKT1	energy reserve metabolic process (GO:0006112)	2/20	0.00167813	0.0130701	0	0	37.516	239.73	GSK3B;MYC	melanoma	5/90	8.04376e-06	1.11375e-05	0	0	20.855	244.642	CREBBP;CSNK2A1;EP300;RELA;MEN1	Dopaminergic synapse	1/132	0.31929	0.366317	0	0	2.65314	3.02898	AKT1	negative regulation of extrinsic apoptotic signaling pathway (GO:2001237)	3/80	0.00162303	0.012385	0	0	14.072	90.391	SRC;AKT1;RELA	convulsions
				Choline metabolism in cancer	1/98	0.259245	0.290909	0	0	3.40928	4.60246	AKT1	miRNA metabolic process (GO:0010586)	2/20	0.00167813	0.0130701	0	0	37.516	239.73	DDX17;DGCR8	rheumatoid arthritis	5/90	8.04376e-06	1.11375e-05	0	0	20.855	244.642	CREBBP;CSNK2A1;EP300;RELA;MEN1	Apelin signaling pathway	1/137	0.329169	0.369068	0	0	2.55495	2.83903	AKT1	regulation of fat cell differentiation (GO:0045598)	3/80	0.00162303	0.012385	0	0	14.072	90.391	CARM1;AKT1;SIRT1	corneal dystrophy
				Inflammatory mediator regulation of TRP channels	1/98	0.259245	0.290909	0	0	3.40928	4.60246	SRC	positive regulation of type I interferon production (GO:0032481)	3/77	0.00168191	0.0130701	0	0	13.8851	88.6958	CREBBP;EP300;RELA	celiac disease	5/91	8.49161e-06	1.12389e-05	0	0	20.6115	240.669	CREBBP;CSNK2A1;EP300;RELA;MEN1	Autophagy	1/137	0.329169	0.369068	0	0	2.55495	2.83903	AKT1	intrinsic apoptotic signaling pathway in response to DNA damage by p53 class mediator (GO:0042771)	2/21	0.00167527	0.0125899	0	0	37.4492	239.367	EP300;SIRT1	encephalopathy
				Progesterone-mediated oocyte maturation	1/100	0.263779	0.293754	0	0	3.34007	4.45112	AKT1	negative regulation of protein serine/threonine kinase activity (GO:0071901)	3/78	0.00174541	0.0134608	0	0	13.6993	87.0011	ABL1;AKT1;MEN1	convulsions	5/91	8.49161e-06	1.12389e-05	0	0	20.6115	240.669	CREBBP;CSNK2A1;EP300;RELA;MEN1	Insulin signaling pathway	1/137	0.329169	0.369068	0	0	2.55495	2.83903	AKT1	positive regulation of transcription from RNA polymerase II promoter involved in cellular response to chemical stimulus (GO:1901522)	2/21	0.00167527	0.0125899	0	0	37.4492	239.367	EP300;RELA	leigh syndrome
				Amoebiasis	1/102	0.268286	0.296526	0	0	3.2736	4.30708	RELA	peptidyl-serine modification (GO:0018209)	4/169	0.00176497	0.0135093	0	0	8.40999	53.3162	GSK3B;CSNK2A1;AKT1;TAF1	corneal dystrophy	5/91	8.49161e-06	1.12389e-05	0	0	20.6115	240.669	CREBBP;CSNK2A1;EP300;RELA;MEN1	Ubiquitin mediated proteolysis	1/140	0.335028	0.372813	0	0	2.49943	2.73323	MDM2	DNA repair (GO:0006281)	5/298	0.00170675	0.01273	0	0	6.32655	40.3202	MTA1;TRRAP;ABL1;SIRT1;MEN1	malaria
				Th17 cell differentiation	1/107	0.279434	0.306544	0	0	3.1184	3.97592	RELA	regulation of apoptotic process (GO:0042981)	8/742	0.00179047	0.0135513	0	0	3.94941	24.9811	GSK3B;CREBBP;SRC;MYC;JMY;ABL1;AKT1;RELA	leigh syndrome	5/91	8.49161e-06	1.12389e-05	0	0	20.6115	240.669	CREBBP;CSNK2A1;EP300;RELA;MEN1	Signaling pathways regulating pluripotency of stem cells	1/143	0.340837	0.373659	0	0	2.44626	2.63303	AKT1	negative regulation of small molecule metabolic process (GO:0062014)	2/22	0.00183937	0.0136168	0	0	35.575	224.063	NCOR1;EP300	microcephaly
				Ribosome biogenesis in eukaryotes	1/108	0.281644	0.306679	0	0	3.0891	3.91423	CSNK2A1	regulation of cellular response to heat (GO:1900034)	3/79	0.0018104	0.0135513	0	0	13.5184	85.3579	GSK3B;CREBBP;EP300	malaria	5/91	8.49161e-06	1.12389e-05	0	0	20.6115	240.669	CREBBP;CSNK2A1;EP300;RELA;MEN1	Spinocerebellar ataxia	1/143	0.340837	0.373659	0	0	2.44626	2.63303	AKT1	response to insulin (GO:0032868)	3/84	0.00186693	0.0137185	0	0	13.3744	84.0376	AKT1;SIRT1;USF1	bardet-biedl syndrome
				Cholinergic synapse	1/113	0.292592	0.316257	0	0	2.95045	3.62603	AKT1	positive regulation of proteasomal ubiquitin-dependent protein catabolic process (GO:0032436)	3/79	0.0018104	0.0135513	0	0	13.5184	85.3579	GSK3B;MDM2;TAF1	microcephaly	5/91	8.49161e-06	1.12389e-05	0	0	20.6115	240.669	CREBBP;CSNK2A1;EP300;RELA;MEN1	Phospholipase D signaling pathway	1/148	0.350409	0.379866	0	0	2.36245	2.4774	AKT1	negative regulation of phosphorylation (GO:0042326)	3/86	0.00199699	0.0144544	0	0	13.0508	81.1254	NCOR1;SIRT1;MEN1	cholesterol level
				AMPK signaling pathway	1/120	0.307644	0.3301	0	0	2.77591	3.27228	AKT1	cellular response to estradiol stimulus (GO:0071392)	2/21	0.00185114	0.0136555	0	0	35.5397	223.614	KAT5;NCOA3	bardet-biedl syndrome	5/92	8.95873e-06	1.15184e-05	0	0	20.3736	236.8	CREBBP;CSNK2A1;EP300;RELA;MEN1	Gastric cancer	1/149	0.352307	0.379866	0	0	2.34637	2.44786	AKT1	positive regulation of endothelial cell migration (GO:0010595)	3/86	0.00199699	0.0144544	0	0	13.0508	81.1254	ABL1;AKT1;SIRT1	cone-rod dystrophy
				Apelin signaling pathway	1/137	0.3429	0.362635	0	0	2.42684	2.59748	AKT1	positive regulation of transcription from RNA polymerase II promoter involved in cellular response to chemical stimulus (GO:1901522)	2/21	0.00185114	0.0136555	0	0	35.5397	223.614	EP300;RELA	cholesterol level	5/92	8.95873e-06	1.15184e-05	0	0	20.3736	236.8	CREBBP;CSNK2A1;EP300;RELA;MEN1	Adrenergic signaling in cardiomyocytes	1/150	0.354199	0.379866	0	0	2.33051	2.41882	AKT1	protein deacylation (GO:0035601)	2/23	0.0020108	0.0144544	0	0	33.8793	210.364	SIN3A;SIRT1	myopia
				Autophagy	1/137	0.3429	0.362635	0	0	2.42684	2.59748	AKT1	negative regulation of cellular component organization (GO:0051129)	3/80	0.00187687	0.0137457	0	0	13.3421	83.7639	GSK3B;SRC;EP300	cone-rod dystrophy	5/92	8.95873e-06	1.15184e-05	0	0	20.3736	236.8	CREBBP;CSNK2A1;EP300;RELA;MEN1	mTOR signaling pathway	1/154	0.361715	0.382384	0	0	2.26912	2.30747	AKT1	response to gamma radiation (GO:0010332)	2/24	0.00218952	0.0156058	0	0	32.3377	198.038	MDM2;MEN1	cardiomyopathy, hypertrophic
				Phospholipase D signaling pathway	1/148	0.364766	0.383004	0	0	2.24399	2.26307	AKT1	regulation of gene expression, epigenetic (GO:0040029)	3/82	0.00201436	0.0146473	0	0	13.0031	80.7159	MECP2;EP300;BAZ1B	myopia	5/92	8.95873e-06	1.15184e-05	0	0	20.3736	236.8	CREBBP;CSNK2A1;EP300;RELA;MEN1	Oxytocin signaling pathway	1/154	0.361715	0.382384	0	0	2.26912	2.30747	SRC	regulation of type I interferon production (GO:0032479)	3/89	0.00220244	0.0156058	0	0	12.5937	77.0504	CREBBP;EP300;RELA	glaucoma
				Adrenergic signaling in cardiomyocytes	1/150	0.368663	0.384351	0	0	2.21365	2.20893	AKT1	negative regulation of small molecule metabolic process (GO:0062014)	2/22	0.00203226	0.0146726	0	0	33.761	209.271	NCOR1;EP300	cardiomyopathy, hypertrophic	5/93	9.4457e-06	1.17257e-05	0	0	20.141	233.031	CREBBP;CSNK2A1;EP300;RELA;MEN1	cGMP-PKG signaling pathway	1/167	0.385551	0.402746	0	0	2.09004	1.99198	AKT1	negative regulation of cellular carbohydrate metabolic process (GO:0010677)	2/25	0.00237549	0.0167127	0	0	30.9301	186.897	NCOR1;EP300	migraine
				Oxytocin signaling pathway	1/154	0.376389	0.389642	0	0	2.15534	2.10605	SRC	DNA repair (GO:0006281)	5/298	0.00213719	0.0152995	0	0	5.98671	36.8079	KAT5;TRRAP;ABL1;BAZ1B;MEN1	glaucoma	5/93	9.4457e-06	1.17257e-05	0	0	20.141	233.031	CREBBP;CSNK2A1;EP300;RELA;MEN1	Hepatocellular carcinoma	1/168	0.387348	0.402746	0	0	2.07742	1.97029	AKT1	regulation of programmed cell death (GO:0043067)	4/194	0.00241967	0.0167916	0	0	7.70058	46.3893	CREBBP;ABL1;AKT1;SIRT1	myocardial infarction
				cGMP-PKG signaling pathway	1/167	0.40086	0.412073	0	0	1.98524	1.8148	AKT1	regulation of cell population proliferation (GO:0042127)	8/764	0.00214914	0.0152995	0	0	3.83009	23.527	MECP2;CSNK2A1;MYC;MDM2;AKT1;RELA;MEN1;CHERP	migraine	5/93	9.4457e-06	1.17257e-05	0	0	20.141	233.031	CREBBP;CSNK2A1;EP300;RELA;MEN1	Tight junction	1/169	0.38914	0.402746	0	0	2.06495	1.94894	SRC	positive regulation of transmembrane receptor protein serine/threonine kinase signaling pathway (GO:0090100)	3/92	0.00242056	0.0167916	0	0	12.1673	73.2929	CREBBP;EP300;MEN1	thyroid carcinoma
				Tight junction	1/169	0.40454	0.412968	0	0	1.96141	1.77509	SRC	positive regulation of transcription by RNA polymerase I (GO:0045943)	2/23	0.00222145	0.0156708	0	0	32.1517	196.434	SMARCB1;UBTF	myocardial infarction	5/93	9.4457e-06	1.17257e-05	0	0	20.141	233.031	CREBBP;CSNK2A1;EP300;RELA;MEN1	Pathways of neurodegeneration	2/475	0.402127	0.413297	0	0	1.47002	1.33917	CSNK2A1;RELA	negative regulation of proteolysis involved in cellular protein catabolic process (GO:1903051)	2/26	0.00256867	0.0173644	0	0	29.6399	176.783	CSNK2A1;TAF1	ichthyosis
				NOD-like receptor signaling pathway	1/181	0.426157	0.432035	0	0	1.82954	1.5605	RELA	positive regulation of protein catabolic process (GO:0045732)	3/85	0.00223209	0.0156708	0	0	12.5254	76.4655	GSK3B;CSNK2A1;SMURF1	thyroid carcinoma	5/93	9.4457e-06	1.17257e-05	0	0	20.141	233.031	CREBBP;CSNK2A1;EP300;RELA;MEN1	NOD-like receptor signaling pathway	1/181	0.410243	0.418731	0	0	1.92612	1.71618	RELA	positive regulation of histone methylation (GO:0031062)	2/26	0.00256867	0.0173644	0	0	29.6399	176.783	WDR5;SIRT1	aneurysm
				Regulation of actin cytoskeleton	1/218	0.488066	0.491409	0	0	1.51475	1.08654	SRC	positive regulation of proteasomal protein catabolic process (GO:1901800)	3/86	0.00230778	0.0160913	0	0	12.3739	75.1278	GSK3B;MDM2;TAF1	ichthyosis	5/94	9.95314e-06	1.2271e-05	0	0	19.9137	229.359	CREBBP;CSNK2A1;EP300;RELA;MEN1	Regulation of actin cytoskeleton	1/218	0.470902	0.477353	0	0	1.59471	1.20099	SRC	histone methylation (GO:0016571)	2/26	0.00256867	0.0173644	0	0	29.6399	176.783	CREBBP;CARM1	macular degeneration
				Coronavirus disease	1/232	0.509736	0.509736	0	0	1.42193	0.958188	RELA	regulation of type I interferon production (GO:0032479)	3/89	0.00254436	0.0176202	0	0	11.9405	71.3308	CREBBP;EP300;RELA	aneurysm	5/95	1.04816e-05	1.27479e-05	0	0	19.6915	225.78	CREBBP;CSNK2A1;EP300;RELA;MEN1	Coronavirus disease	1/232	0.492218	0.495566	0	0	1.497	1.06112	RELA	positive regulation of epithelial cell migration (GO:0010634)	3/94	0.00257316	0.0173644	0	0	11.8987	70.9474	SRC;ABL1;AKT1	autism
													negative regulation of cellular carbohydrate metabolic process (GO:0010677)	2/25	0.00262383	0.0178247	0	0	29.353	174.448	NCOR1;EP300	macular degeneration	5/95	1.04816e-05	1.27479e-05	0	0	19.6915	225.78	CREBBP;CSNK2A1;EP300;RELA;MEN1	Prion disease	1/273	0.549905	0.549905	0	0	1.2687	0.758697	CSNK2A1	cellular protein modification process (GO:0006464)	9/1025	0.00260566	0.0174649	0	0	3.42146	20.3579	CSNK2A1;CTBP1;WDR5;ABL1;AKT1;CSK;SIRT1;MEN1;TAF1	disorder of glycosylation
													chemical synaptic transmission, postsynaptic (GO:0099565)	2/25	0.00262383	0.0178247	0	0	29.353	174.448	GSK3B;AKT1	disorder of glycosylation	5/96	1.10318e-05	1.3064e-05	0	0	19.4741	222.292	CREBBP;CSNK2A1;EP300;RELA;MEN1										positive regulation of mitotic cell cycle (GO:0045931)	2/27	0.00276901	0.0184353	0	0	28.4529	167.566	USP22;MDM2	lateral sclerosis
													positive regulation of binding (GO:0051099)	3/90	0.00262643	0.0178247	0	0	11.8026	70.1327	GSK3B;MEN1;TAF1	lateral sclerosis	5/96	1.10318e-05	1.3064e-05	0	0	19.4741	222.292	CREBBP;CSNK2A1;EP300;RELA;MEN1										negative regulation of oxidative stress-induced cell death (GO:1903202)	2/28	0.00297647	0.0194254	0	0	27.3571	159.137	AKT1;SIRT1	microphthalmia
													positive regulation of transmembrane receptor protein serine/threonine kinase signaling pathway (GO:0090100)	3/92	0.00279543	0.018683	0	0	11.5362	67.8303	CREBBP;EP300;MEN1	microphthalmia	5/96	1.10318e-05	1.3064e-05	0	0	19.4741	222.292	CREBBP;CSNK2A1;EP300;RELA;MEN1										regulation of DNA damage response, signal transduction by p53 class mediator (GO:0043516)	2/28	0.00297647	0.0194254	0	0	27.3571	159.137	MDM2;SIRT1	orofacial cleft
													negative regulation of proteolysis involved in cellular protein catabolic process (GO:1903051)	2/26	0.00283692	0.018683	0	0	28.1285	164.975	CSNK2A1;TAF1	orofacial cleft	5/96	1.10318e-05	1.3064e-05	0	0	19.4741	222.292	CREBBP;CSNK2A1;EP300;RELA;MEN1										cellular response to interleukin-6 (GO:0071354)	2/28	0.00297647	0.0194254	0	0	27.3571	159.137	SRC;RELA	lung cancer
													regulation of glycogen biosynthetic process (GO:0005979)	2/26	0.00283692	0.018683	0	0	28.1285	164.975	GSK3B;AKT1	lung cancer	5/97	1.16043e-05	1.36521e-05	0	0	19.2615	218.89	CREBBP;CSNK2A1;EP300;RELA;MEN1										regulation of gluconeogenesis (GO:0006111)	2/29	0.00319101	0.0206894	0	0	26.3426	151.402	EP300;SIRT1	asthma
													histone methylation (GO:0016571)	2/26	0.00283692	0.018683	0	0	28.1285	164.975	CREBBP;CARM1	asthma	5/99	1.28187e-05	1.48862e-05	0	0	18.8497	212.335	CREBBP;CSNK2A1;EP300;RELA;MEN1										peptidyl-lysine trimethylation (GO:0018023)	2/30	0.0034126	0.0219824	0	0	25.4005	144.282	WDR82;SETD1B	lymphoma
													positive regulation of cellular process (GO:0048522)	7/625	0.00284466	0.018683	0	0	4.05271	23.7582	MECP2;CSNK2A1;MYC;MDM2;AKT1;RELA;HCFC1	parkinson disease	5/99	1.28187e-05	1.48862e-05	0	0	18.8497	212.335	CREBBP;CSNK2A1;EP300;RELA;MEN1										positive regulation of protein serine/threonine kinase activity (GO:0071902)	3/106	0.00361361	0.0225753	0	0	10.5061	59.0762	SRC;AKT1;SIRT1	parkinson disease
													nucleosome organization (GO:0034728)	3/94	0.002971	0.0192642	0	0	11.2815	65.6457	SMARCD1;SMARCB1;SMARCC2	inflammatory bowel disease	5/100	1.3462e-05	1.5533e-05	0	0	18.6504	209.176	CREBBP;CSNK2A1;EP300;RELA;MEN1										regulation of cell growth (GO:0001558)	4/217	0.00361796	0.0225753	0	0	6.86107	38.5719	CSNK2A1;AKT1;ING1;SIRT1	inflammatory bowel disease
													positive regulation of epithelial cell migration (GO:0010634)	3/94	0.002971	0.0192642	0	0	11.2815	65.6457	SRC;ABL1;AKT1	stature	5/101	1.41302e-05	1.62002e-05	0	0	18.4552	206.093	CREBBP;CSNK2A1;EP300;RELA;MEN1										negative regulation of osteoblast differentiation (GO:0045668)	2/31	0.00364118	0.0225753	0	0	24.5234	137.71	SUFU;MEN1	stature
													cellular response to oxygen-containing compound (GO:1901701)	5/323	0.00302541	0.0194928	0	0	5.50904	31.9563	KAT5;NCOA3;AKT1;RELA;TAF1	alzheimer disease	5/103	1.5544e-05	1.7597e-05	0	0	18.0767	200.142	CREBBP;CSNK2A1;EP300;RELA;MEN1										regulation of developmental growth (GO:0048638)	2/31	0.00364118	0.0225753	0	0	24.5234	137.71	SIN3A;ABL1	alzheimer disease
													positive regulation of mitotic cell cycle (GO:0045931)	2/27	0.00305788	0.0195781	0	0	27.002	156.343	USP22;MDM2	diabetes mellitus, type 1	5/103	1.5544e-05	1.7597e-05	0	0	18.0767	200.142	CREBBP;CSNK2A1;EP300;RELA;MEN1										negative regulation of response to DNA damage stimulus (GO:2001021)	2/31	0.00364118	0.0225753	0	0	24.5234	137.71	MDM2;SIRT1	diabetes mellitus, type 1
													negative regulation of intracellular signal transduction (GO:1902532)	4/198	0.00313107	0.0199214	0	0	7.14234	41.1855	SRC;MDM2;AKT1;RELA	charcot-marie-tooth disease	5/104	1.6291e-05	1.83274e-05	0	0	17.8932	197.271	CREBBP;CSNK2A1;EP300;RELA;MEN1										positive regulation of RNA splicing (GO:0033120)	2/31	0.00364118	0.0225753	0	0	24.5234	137.71	SF3B4;U2AF2	charcot-marie-tooth disease
													positive regulation of cell population proliferation (GO:0008284)	6/474	0.00316862	0.0200351	0	0	4.53869	26.1177	MECP2;CSNK2A1;MYC;MDM2;AKT1;RELA	breast cancer	5/105	1.70658e-05	1.88456e-05	0	0	17.7134	194.465	CREBBP;CSNK2A1;EP300;RELA;MEN1										transcription, DNA-templated (GO:0006351)	4/221	0.00386101	0.0233073	0	0	6.73323	37.4154	NCOA6;UBTF;TAF4;TAF1	breast cancer
													regulation of calcineurin-NFAT signaling cascade (GO:0070884)	2/28	0.00328666	0.0204013	0	0	25.9622	148.449	GSK3B;CHERP	immunodeficiency	5/105	1.70658e-05	1.88456e-05	0	0	17.7134	194.465	CREBBP;CSNK2A1;EP300;RELA;MEN1										negative regulation of DNA biosynthetic process (GO:2000279)	2/32	0.00387671	0.0233073	0	0	23.7048	131.627	SRC;MEN1	immunodeficiency
													cellular response to interleukin-6 (GO:0071354)	2/28	0.00328666	0.0204013	0	0	25.9622	148.449	SRC;RELA	systemic lupus erythematosus	5/105	1.70658e-05	1.88456e-05	0	0	17.7134	194.465	CREBBP;CSNK2A1;EP300;RELA;MEN1										negative regulation of intracellular steroid hormone receptor signaling pathway (GO:0033144)	2/32	0.00387671	0.0233073	0	0	23.7048	131.627	NCOR1;SIRT1	systemic lupus erythematosus
													regulation of plasma membrane bounded cell projection organization (GO:0120035)	2/28	0.00328666	0.0204013	0	0	25.9622	148.449	GSK3B;AKT1	diabetes mellitus, type 2	5/106	1.78689e-05	1.94934e-05	0	0	17.5371	191.724	CREBBP;CSNK2A1;EP300;RELA;MEN1										RNA biosynthetic process (GO:0032774)	2/32	0.00387671	0.0233073	0	0	23.7048	131.627	NCOA6;TAF4	diabetes mellitus, type 2
													negative regulation of apoptotic process (GO:0043066)	6/485	0.00354616	0.0218787	0	0	4.43196	25.0046	GSK3B;CSNK2A1;SRC;MYC;AKT1;RELA	hypertension	5/106	1.78689e-05	1.94934e-05	0	0	17.5371	191.724	CREBBP;CSNK2A1;EP300;RELA;MEN1										transcription initiation from RNA polymerase I promoter (GO:0006361)	2/32	0.00387671	0.0233073	0	0	23.7048	131.627	UBTF;TAF1	hypertension
													regulation of proteasomal ubiquitin-dependent protein catabolic process (GO:0032434)	3/102	0.00374058	0.0228019	0	0	10.3657	57.929	GSK3B;MDM2;TAF1	obesity	5/107	1.87012e-05	2.0037e-05	0	0	17.3643	189.044	CREBBP;CSNK2A1;EP300;RELA;MEN1										response to tumor necrosis factor (GO:0034612)	3/110	0.00400966	0.0239613	0	0	10.1113	55.8048	AKT1;SIRT1;RELA	obesity
													positive regulation of cell growth (GO:0030307)	3/102	0.00374058	0.0228019	0	0	10.3657	57.929	CSNK2A1;SMURF1;AKT1	prostate cancer	5/107	1.87012e-05	2.0037e-05	0	0	17.3643	189.044	CREBBP;CSNK2A1;EP300;RELA;MEN1										negative regulation of JNK cascade (GO:0046329)	2/33	0.00411917	0.0241788	0	0	22.9389	125.983	NCOR1;MEN1	prostate cancer
													regulation of long-term synaptic potentiation (GO:1900271)	2/30	0.00376749	0.0228292	0	0	24.1053	134.54	GSK3B;ABL1	schizophrenia	5/107	1.87012e-05	2.0037e-05	0	0	17.3643	189.044	CREBBP;CSNK2A1;EP300;RELA;MEN1										regulation of cholesterol efflux (GO:0010874)	2/33	0.00411917	0.0241788	0	0	22.9389	125.983	SIRT1;SREBF2	schizophrenia
													negative regulation of osteoblast differentiation (GO:0045668)	2/31	0.00401944	0.0240694	0	0	23.2729	128.388	SUFU;MEN1	muscular dystrophy	5/109	2.04563e-05	2.16596e-05	0	0	17.0287	183.862	CREBBP;CSNK2A1;EP300;RELA;MEN1										positive regulation of histone modification (GO:0031058)	2/33	0.00411917	0.0241788	0	0	22.9389	125.983	CTBP1;AKAP8	muscular dystrophy
													positive regulation of RNA splicing (GO:0033120)	2/31	0.00401944	0.0240694	0	0	23.2729	128.388	SF3B4;U2AF2	spastic paraplegia	5/109	2.04563e-05	2.16596e-05	0	0	17.0287	183.862	CREBBP;CSNK2A1;EP300;RELA;MEN1										regulation of glucose metabolic process (GO:0010906)	2/34	0.00436849	0.0253424	0	0	22.221	120.734	AKT1;SIRT1	spastic paraplegia
													chromosome organization (GO:0051276)	3/106	0.00416683	0.024806	0	0	9.96117	54.5932	MYC;ABL1;SAFB	cardiomyopathy, dilated	5/110	2.13805e-05	2.25058e-05	0	0	16.8656	181.357	CREBBP;CSNK2A1;EP300;RELA;MEN1										transcription by RNA polymerase I (GO:0006360)	2/34	0.00436849	0.0253424	0	0	22.221	120.734	UBTF;TAF1	cardiomyopathy, dilated
													negative regulation of DNA biosynthetic process (GO:2000279)	2/32	0.00427903	0.0248917	0	0	22.496	122.694	SRC;MEN1	colorectal cancer	5/111	2.23369e-05	2.33758e-05	0	0	16.7057	178.906	CREBBP;CSNK2A1;EP300;RELA;MEN1										regulation of autophagy (GO:0010506)	4/231	0.00451667	0.0260496	0	0	6.43335	34.74	ABL1;AKT1;EP300;SREBF2	colorectal cancer
													RNA biosynthetic process (GO:0032774)	2/32	0.00427903	0.0248917	0	0	22.496	122.694	NCOA6;TAF4	neuropathy	5/112	2.33263e-05	2.42701e-05	0	0	16.5487	176.508	CREBBP;CSNK2A1;EP300;RELA;MEN1										regulation of protein-containing complex assembly (GO:0043254)	3/116	0.00465163	0.0266729	0	0	9.57152	51.4042	SRC;EP300;HCFC1	neuropathy
													transcription initiation from RNA polymerase I promoter (GO:0006361)	2/32	0.00427903	0.0248917	0	0	22.496	122.694	UBTF;TAF1	blood	5/113	2.43494e-05	2.5189e-05	0	0	16.3947	174.161	CREBBP;CSNK2A1;EP300;RELA;MEN1										regulation of protein binding (GO:0043393)	3/118	0.00487863	0.0278138	0	0	9.40411	50.057	AKT1;MEN1;TAF1	blood
													modulation by host of symbiont process (GO:0051851)	2/32	0.00427903	0.0248917	0	0	22.496	122.694	SMARCB1;EP300	spinocerebellar ataxia	5/114	2.54071e-05	2.6133e-05	0	0	16.2434	171.863	CREBBP;CSNK2A1;EP300;RELA;MEN1										negative regulation of stress-activated MAPK cascade (GO:0032873)	2/37	0.00515733	0.0290686	0	0	20.3133	106.997	NCOR1;MEN1	spinocerebellar ataxia
													negative regulation of JNK cascade (GO:0046329)	2/33	0.00454619	0.0262956	0	0	21.7693	117.412	NCOR1;MEN1	cardiomyopathy	5/118	2.99999e-05	3.06817e-05	0	0	15.6653	163.143	CREBBP;CSNK2A1;EP300;RELA;MEN1										positive regulation of signaling receptor activity (GO:2000273)	2/37	0.00515733	0.0290686	0	0	20.3133	106.997	NCOA3;TAF1	cardiomyopathy
													transcription, DNA-templated (GO:0006351)	4/221	0.00462875	0.0266219	0	0	6.37788	34.2841	NCOA6;UBTF;TAF4;TAF1	myopathy	5/120	3.25254e-05	3.30767e-05	0	0	15.3913	159.046	CREBBP;CSNK2A1;EP300;RELA;MEN1										regulation of axon extension (GO:0030516)	2/38	0.00543376	0.0302825	0	0	19.748	102.988	SIN3A;ABL1	myopathy
													regulation of protein serine/threonine kinase activity (GO:0071900)	3/111	0.00473964	0.0271065	0	0	9.49761	50.8292	SRC;ABL1;AKT1	cataract	5/124	3.80694e-05	3.84971e-05	0	0	14.8709	151.328	CREBBP;CSNK2A1;EP300;RELA;MEN1										negative regulation of ubiquitin-dependent protein catabolic process (GO:2000059)	2/38	0.00543376	0.0302825	0	0	19.748	102.988	CSNK2A1;TAF1	cataract
													transcription by RNA polymerase I (GO:0006360)	2/34	0.00482089	0.0274171	0	0	21.0879	112.5	UBTF;TAF1	leukemia	1/77	0.209948	0.211121	0	0	4.35592	6.79913	MLL										regulation of apoptotic process (GO:0042981)	7/742	0.00546441	0.0302832	0	0	3.58674	18.6851	CREBBP;SRC;JMY;ABL1;AKT1;SIRT1;RELA	leukemia
													cellular response to hydrogen peroxide (GO:0070301)	2/35	0.00510308	0.0287013	0	0	20.4479	107.922	ABL1;RELA	mental retardation	1/113	0.292592	0.292592	0	0	2.95045	3.62603	MECP2										protein acylation (GO:0043543)	2/39	0.00571686	0.0315062	0	0	19.2133	99.224	CREBBP;EP300
													regulation of postsynaptic membrane potential (GO:0060078)	2/35	0.00510308	0.0287013	0	0	20.4479	107.922	GSK3B;AKT1																			negative regulation of protein kinase B signaling (GO:0051898)	2/40	0.0060066	0.0329201	0	0	18.7068	95.6832	AKT1;SIRT1
													negative regulation of cellular protein localization (GO:1903828)	2/36	0.00539271	0.0297614	0	0	19.8455	103.647	GSK3B;SIN3A																			regulation of mitochondrial membrane potential (GO:0051881)	2/41	0.00630293	0.0343544	0	0	18.2262	92.3474	ABL1;AKT1
													regulation of mRNA processing (GO:0050684)	2/36	0.00539271	0.0297614	0	0	19.8455	103.647	SAFB;SF1																			regulation of ubiquitin-dependent protein catabolic process (GO:2000058)	2/42	0.00660582	0.035614	0	0	17.7696	89.2001	CSNK2A1;TAF1
													intrinsic apoptotic signaling pathway by p53 class mediator (GO:0072332)	2/36	0.00539271	0.0297614	0	0	19.8455	103.647	JMY;EP300																			histone H3 acetylation (GO:0043966)	2/42	0.00660582	0.035614	0	0	17.7696	89.2001	BRPF1;WDR5
													apoptotic process (GO:0006915)	4/231	0.00540851	0.0297614	0	0	6.09382	31.8084	MYC;MDM2;AKT1;EP300																			positive regulation of cell differentiation (GO:0045597)	4/258	0.00665305	0.0356747	0	0	5.74162	28.7809	SIN3A;CARM1;ABL1;AKT1
													positive regulation of signaling receptor activity (GO:2000273)	2/37	0.00568973	0.0309741	0	0	19.2775	99.6471	NCOA3;TAF1																			intracellular steroid hormone receptor signaling pathway (GO:0030518)	2/44	0.00723111	0.0385659	0	0	16.9218	83.4135	DDX17;SRC
													ncRNA metabolic process (GO:0034660)	2/37	0.00568973	0.0309741	0	0	19.2775	99.6471	DDX17;DGCR8																			positive regulation of RNA metabolic process (GO:0051254)	2/45	0.00755343	0.0400695	0	0	16.5274	80.7488	U2AF2;RELA
													negative regulation of ubiquitin-dependent protein catabolic process (GO:2000059)	2/38	0.00599411	0.0322857	0	0	18.7411	95.8976	CSNK2A1;TAF1																			regulation of telomerase activity (GO:0051972)	2/46	0.00788215	0.0415909	0	0	16.151	78.2217	SRC;MEN1
													response to estradiol (GO:0032355)	2/38	0.00599411	0.0322857	0	0	18.7411	95.8976	KAT5;NCOA3																			chromatin organization (GO:0006325)	3/142	0.00813144	0.042678	0	0	7.77096	37.394	SIRT1;KDM6A;HCFC1
													negative regulation of programmed cell death (GO:0043069)	5/381	0.00607094	0.0325275	0	0	4.64547	23.7116	GSK3B;SRC;MYC;AKT1;RELA																			regulation of protein localization to nucleus (GO:1900180)	2/47	0.00821724	0.042678	0	0	15.7913	75.8221	SIN3A;AKT1
													protein acylation (GO:0043543)	2/39	0.00630578	0.0336088	0	0	18.2336	92.3768	CREBBP;EP300																			epidermal growth factor receptor signaling pathway (GO:0007173)	2/47	0.00821724	0.042678	0	0	15.7913	75.8221	SRC;AKT1
													regulation of mitochondrial membrane potential (GO:0051881)	2/41	0.00695085	0.0364741	0	0	17.2968	85.946	ABL1;AKT1																			cellular response to ionizing radiation (GO:0071479)	2/48	0.00855865	0.0437638	0	0	15.4472	73.5413	MDM2;SIRT1
													regulation of response to DNA damage stimulus (GO:2001020)	2/41	0.00695085	0.0364741	0	0	17.2968	85.946	MYC;ABL1																			regulation of mitochondrion organization (GO:0010821)	2/48	0.00855865	0.0437638	0	0	15.4472	73.5413	EP300;SREBF2
													response to growth factor (GO:0070848)	2/41	0.00695085	0.0364741	0	0	17.2968	85.946	MYC;AKT1																			positive regulation of blood vessel endothelial cell migration (GO:0043536)	2/48	0.00855865	0.0437638	0	0	15.4472	73.5413	AKT1;SIRT1
													cellular response to insulin stimulus (GO:0032869)	3/129	0.00718462	0.0375074	0	0	8.13342	40.145	GSK3B;AKT1;USF1																			positive regulation of cellular process (GO:0048522)	6/625	0.00928616	0.0472404	0	0	3.6019	16.8541	CSNK2A1;MDM2;AKT1;SIRT1;RELA;HCFC1
													histone H3 acetylation (GO:0043966)	2/42	0.00728416	0.037833	0	0	16.8636	83.0033	BRPF1;WDR5																			regulation of smoothened signaling pathway (GO:0008589)	2/51	0.00962043	0.048444	0	0	14.4993	67.3327	CREBBP;SUFU
													phosphorylation (GO:0016310)	5/400	0.00742062	0.0383462	0	0	4.41772	21.6623	GSK3B;CSNK2A1;ABL1;AKT1;TAF1																			positive regulation of fat cell differentiation (GO:0045600)	2/51	0.00962043	0.048444	0	0	14.4993	67.3327	CARM1;AKT1
													positive regulation of cell differentiation (GO:0045597)	4/258	0.00794193	0.0407819	0	0	5.4386	26.2989	SIN3A;CARM1;ABL1;AKT1																			negative regulation of protein-containing complex assembly (GO:0031333)	2/52	0.00998676	0.0500347	0	0	14.2086	65.4517	SRC;EP300
													positive regulation of cell-matrix adhesion (GO:0001954)	2/44	0.00797209	0.0407819	0	0	16.0589	77.5936	GSK3B;ABL1																			positive regulation of NIK/NF-kappaB signaling (GO:1901224)	2/53	0.0103592	0.0516399	0	0	13.9293	63.6551	EP300;RELA
													positive regulation of RNA metabolic process (GO:0051254)	2/45	0.00832662	0.0423825	0	0	15.6847	75.1028	U2AF2;RELA																			peptidyl-serine phosphorylation (GO:0018105)	3/156	0.0104989	0.0520747	0	0	7.0549	32.1455	CSNK2A1;AKT1;TAF1
													epidermal growth factor receptor signaling pathway (GO:0007173)	2/47	0.0090566	0.0456417	0	0	14.9861	70.4984	SRC;AKT1																			regulation of focal adhesion assembly (GO:0051893)	2/54	0.0107378	0.0529944	0	0	13.6607	61.9375	SRC;ABL1
													epithelial to mesenchymal transition (GO:0001837)	2/47	0.0090566	0.0456417	0	0	14.9861	70.4984	DDX17;GSK3B																			regulation of blood vessel endothelial cell migration (GO:0043535)	2/55	0.0111224	0.0543517	0	0	13.4023	60.2942	AKT1;SIRT1
													regulation of mitochondrion organization (GO:0010821)	2/48	0.00943196	0.0472992	0	0	14.6595	68.367	GSK3B;EP300																			negative regulation of protein modification by small protein conjugation or removal (GO:1903321)	2/55	0.0111224	0.0543517	0	0	13.4023	60.2942	U2AF2;AKT1
													negative regulation of DNA-binding transcription factor activity (GO:0043433)	3/143	0.0095192	0.0475027	0	0	7.3149	34.0468	SUFU;MEN1;TAF1																			peptidyl-tyrosine modification (GO:0018212)	2/56	0.011513	0.0559849	0	0	13.1534	58.7206	SRC;ABL1
													response to hydrogen peroxide (GO:0042542)	2/49	0.00981417	0.0487357	0	0	14.3469	66.3391	ABL1;RELA																			cellular response to peptide (GO:1901653)	2/57	0.0119096	0.057631	0	0	12.9136	57.2127	SRC;MDM2
													DNA metabolic process (GO:0006259)	4/277	0.0101283	0.0500514	0	0	5.0552	23.2156	SMARCB1;KAT5;TRRAP;MEN1																			positive regulation of cell population proliferation (GO:0008284)	5/474	0.0119742	0.0576623	0	0	3.91701	17.3327	CSNK2A1;MDM2;AKT1;SIRT1;RELA
													regulation of smoothened signaling pathway (GO:0008589)	2/51	0.010599	0.0513798	0	0	13.7599	62.5664	CREBBP;SUFU																			regulation of neuron projection development (GO:0010975)	3/165	0.0122108	0.0585176	0	0	6.65993	29.3399	AKT1;EP300;CBFA2T2
													positive regulation of fat cell differentiation (GO:0045600)	2/51	0.010599	0.0513798	0	0	13.7599	62.5664	CARM1;AKT1																			response to reactive oxygen species (GO:0000302)	2/59	0.0127207	0.0606679	0	0	12.4593	54.3788	AKT1;SIRT1
													intrinsic apoptotic signaling pathway in response to DNA damage (GO:0008630)	2/51	0.010599	0.0513798	0	0	13.7599	62.5664	ABL1;EP300																			peptidyl-serine modification (GO:0018209)	3/169	0.0130202	0.0611201	0	0	6.49814	28.2101	CSNK2A1;AKT1;TAF1
													mesenchymal cell differentiation (GO:0048762)	2/51	0.010599	0.0513798	0	0	13.7599	62.5664	DDX17;GSK3B																			negative regulation of apoptotic process (GO:0043066)	5/485	0.0131178	0.0611201	0	0	3.82508	16.5771	CSNK2A1;SRC;AKT1;SIRT1;RELA
													cellular response to organic cyclic compound (GO:0071407)	3/150	0.0108338	0.0522694	0	0	6.96411	31.5132	KAT5;NCOA3;TAF1																			Notch signaling pathway (GO:0007219)	2/60	0.0131351	0.0611201	0	0	12.2438	53.0461	CREBBP;EP300
													response to peptide hormone (GO:0043434)	2/52	0.0110015	0.0528278	0	0	13.4841	60.8094	SRC;AKT1																			regulation of endocytosis (GO:0030100)	2/61	0.0135553	0.0611201	0	0	12.0357	51.7654	SRC;ABL1
													positive regulation of NIK/NF-kappaB signaling (GO:1901224)	2/53	0.0114107	0.0545355	0	0	13.219	59.1314	EP300;RELA																			response to light stimulus (GO:0009416)	2/61	0.0135553	0.0611201	0	0	12.0357	51.7654	USF1;MEN1
													regulation of focal adhesion assembly (GO:0051893)	2/54	0.0118265	0.0562587	0	0	12.9641	57.5273	SRC;ABL1																			transcription by RNA polymerase II (GO:0006366)	4/320	0.0138621	0.0611201	0	0	4.60056	19.684	CREBBP;NCOR1;TAF4;TAF1
													regulation of blood vessel endothelial cell migration (GO:0043535)	2/55	0.0122489	0.0577286	0	0	12.7189	55.9927	MECP2;AKT1																			I-kappaB kinase/NF-kappaB signaling (GO:0007249)	2/62	0.0139813	0.0611201	0	0	11.8345	50.5339	AKT1;RELA
													negative regulation of protein modification by small protein conjugation or removal (GO:1903321)	2/55	0.0122489	0.0577286	0	0	12.7189	55.9927	U2AF2;AKT1																			proteasome-mediated ubiquitin-dependent protein catabolic process (GO:0043161)	4/321	0.0140072	0.0611201	0	0	4.58582	19.5731	MTA1;MDM2;SIRT1;TAF1
													protein-containing complex disassembly (GO:0032984)	2/56	0.0126779	0.0592021	0	0	12.4827	54.5233	GSK3B;MYC																			negative regulation of gene expression (GO:0010629)	4/322	0.0141534	0.0611201	0	0	4.57116	19.4631	YY1;NCOR1;SIRT1;TAF1
													peptidyl-tyrosine modification (GO:0018212)	2/56	0.0126779	0.0592021	0	0	12.4827	54.5233	SRC;ABL1																			cellular response to oxygen-containing compound (GO:1901701)	4/323	0.0143004	0.0611201	0	0	4.5566	19.354	NCOA3;AKT1;RELA;TAF1
													positive regulation of mitotic cell cycle phase transition (GO:1901992)	2/58	0.0135553	0.0630103	0	0	12.0357	51.7654	MECP2;AKT1																			activation of protein kinase C activity (GO:1990051)	1/5	0.0144175	0.0611201	0	0	87.4474	370.717	ABL1
													double-strand break repair (GO:0006302)	3/164	0.0137651	0.0636948	0	0	6.35404	27.231	YY1;KAT5;BAZ1B																			receptor transactivation (GO:0035624)	1/5	0.0144175	0.0611201	0	0	87.4474	370.717	NCOA3
													regulation of DNA-templated transcription, initiation (GO:2000142)	2/61	0.0149194	0.0640311	0	0	11.422	48.0306	MECP2;RELA																			regulation of caveolin-mediated endocytosis (GO:2001286)	1/5	0.0144175	0.0611201	0	0	87.4474	370.717	SRC
													regulation of endocytosis (GO:0030100)	2/61	0.0149194	0.0640311	0	0	11.422	48.0306	SRC;ABL1																			regulation of chromosome separation (GO:1905818)	1/5	0.0144175	0.0611201	0	0	87.4474	370.717	CSNK2A1
													response to light stimulus (GO:0009416)	2/61	0.0149194	0.0640311	0	0	11.422	48.0306	USF1;MEN1																			negative regulation of protein acetylation (GO:1901984)	1/5	0.0144175	0.0611201	0	0	87.4474	370.717	SIRT1
													activation of protein kinase C activity (GO:1990051)	1/5	0.0151586	0.0640311	0	0	83.0625	347.964	ABL1																			cellular response to antibiotic (GO:0071236)	1/5	0.0144175	0.0611201	0	0	87.4474	370.717	MDM2
													receptor transactivation (GO:0035624)	1/5	0.0151586	0.0640311	0	0	83.0625	347.964	NCOA3																			negative regulation of RNA polymerase II regulatory region sequence-specific DNA binding (GO:1903026)	1/5	0.0144175	0.0611201	0	0	87.4474	370.717	TAF1
													beta-catenin destruction complex assembly (GO:1904885)	1/5	0.0151586	0.0640311	0	0	83.0625	347.964	GSK3B																			cellular response to nicotine (GO:0071316)	1/5	0.0144175	0.0611201	0	0	87.4474	370.717	RELA
													regulation of caveolin-mediated endocytosis (GO:2001286)	1/5	0.0151586	0.0640311	0	0	83.0625	347.964	SRC																			cellular response to nutrient (GO:0031670)	1/5	0.0144175	0.0611201	0	0	87.4474	370.717	USF1
													regulation of chromosome separation (GO:1905818)	1/5	0.0151586	0.0640311	0	0	83.0625	347.964	CSNK2A1																			regulation of histone H4-K16 acetylation (GO:2000618)	1/5	0.0144175	0.0611201	0	0	87.4474	370.717	SIRT1
													negative regulation of protein acetylation (GO:1901984)	1/5	0.0151586	0.0640311	0	0	83.0625	347.964	GSK3B																			cerebral cortex neuron differentiation (GO:0021895)	1/5	0.0144175	0.0611201	0	0	87.4474	370.717	SIN3A
													cellular response to antibiotic (GO:0071236)	1/5	0.0151586	0.0640311	0	0	83.0625	347.964	MDM2																			chromatin maintenance (GO:0070827)	1/5	0.0144175	0.0611201	0	0	87.4474	370.717	SIRT1
													negative regulation of RNA polymerase II regulatory region sequence-specific DNA binding (GO:1903026)	1/5	0.0151586	0.0640311	0	0	83.0625	347.964	TAF1																			regulation of miRNA metabolic process (GO:2000628)	1/5	0.0144175	0.0611201	0	0	87.4474	370.717	RELA
													cellular response to nicotine (GO:0071316)	1/5	0.0151586	0.0640311	0	0	83.0625	347.964	RELA																			positive regulation of cAMP-dependent protein kinase activity (GO:2000481)	1/5	0.0144175	0.0611201	0	0	87.4474	370.717	SIRT1
													cellular response to nutrient (GO:0031670)	1/5	0.0151586	0.0640311	0	0	83.0625	347.964	USF1																			positive regulation of deoxyribonuclease activity (GO:0032077)	1/5	0.0144175	0.0611201	0	0	87.4474	370.717	AKT1
													regulation of histone H3-K9 trimethylation (GO:1900112)	1/5	0.0151586	0.0640311	0	0	83.0625	347.964	SMARCB1																			histone H3-K27 demethylation (GO:0071557)	1/5	0.0144175	0.0611201	0	0	87.4474	370.717	KDM6A
													regulation of histone H4-K16 acetylation (GO:2000618)	1/5	0.0151586	0.0640311	0	0	83.0625	347.964	SMARCB1																			positive regulation of developmental process (GO:0051094)	3/177	0.0147293	0.0621592	0	0	6.19687	26.1379	SRC;NCOA3;SIRT1
													cerebral cortex neuron differentiation (GO:0021895)	1/5	0.0151586	0.0640311	0	0	83.0625	347.964	SIN3A																			regulation of extrinsic apoptotic signaling pathway (GO:2001236)	2/64	0.0148505	0.0621592	0	0	11.4516	48.2081	SRC;RELA
													regulation of miRNA metabolic process (GO:2000628)	1/5	0.0151586	0.0640311	0	0	83.0625	347.964	RELA																			lipid homeostasis (GO:0055088)	2/64	0.0148505	0.0621592	0	0	11.4516	48.2081	SIRT1;USF1
													positive regulation of deoxyribonuclease activity (GO:0032077)	1/5	0.0151586	0.0640311	0	0	83.0625	347.964	AKT1																			regulation of mitotic cell cycle (GO:0007346)	3/178	0.0149515	0.0623188	0	0	6.16114	25.8949	USP22;MDM2;SIRT1
													positive regulation of histone H3-K9 acetylation (GO:2000617)	1/5	0.0151586	0.0640311	0	0	83.0625	347.964	SMARCB1																			protein stabilization (GO:0050821)	3/179	0.0151756	0.0629881	0	0	6.12583	25.6554	EP300;HCFC1;TAF1
													histone H3-K27 demethylation (GO:0071557)	1/5	0.0151586	0.0640311	0	0	83.0625	347.964	KDM6A																			regulation of cellular catabolic process (GO:0031329)	2/65	0.0152937	0.0632141	0	0	11.2693	47.1091	ABL1;EP300
													ubiquitin-dependent SMAD protein catabolic process (GO:0030579)	1/5	0.0151586	0.0640311	0	0	83.0625	347.964	SMURF1																			cellular response to nutrient levels (GO:0031669)	2/66	0.0157426	0.0645316	0	0	11.0926	46.0498	SIRT1;SREBF2
													I-kappaB kinase/NF-kappaB signaling (GO:0007249)	2/62	0.0153868	0.0647263	0	0	11.2311	46.8813	AKT1;RELA																			ERBB signaling pathway (GO:0038127)	2/66	0.0157426	0.0645316	0	0	11.0926	46.0498	SRC;AKT1
													positive regulation of DNA metabolic process (GO:0051054)	2/63	0.0158604	0.0664441	0	0	11.0464	45.7755	MECP2;MYC																			cellular response to decreased oxygen levels (GO:0036294)	2/69	0.0171228	0.0656633	0	0	10.5943	43.0909	MDM2;SIRT1
													regulation of extrinsic apoptotic signaling pathway (GO:2001236)	2/64	0.0163403	0.0678955	0	0	10.8677	44.711	SRC;RELA																			peptidyl-tyrosine phosphorylation (GO:0018108)	2/69	0.0171228	0.0656633	0	0	10.5943	43.0909	SRC;ABL1
													regulation of transcription initiation from RNA polymerase II promoter (GO:0060260)	2/64	0.0163403	0.0678955	0	0	10.8677	44.711	MECP2;RELA																			regulation of adipose tissue development (GO:1904177)	1/6	0.0172763	0.0656633	0	0	69.9544	283.904	SIRT1
													transcription by RNA polymerase II (GO:0006366)	4/320	0.0164305	0.067993	0	0	4.35776	17.9044	CREBBP;NCOR1;TAF4;TAF1																			cellular response to lipoteichoic acid (GO:0071223)	1/6	0.0172763	0.0656633	0	0	69.9544	283.904	RELA
													proteasome-mediated ubiquitin-dependent protein catabolic process (GO:0043161)	4/321	0.0166007	0.068419	0	0	4.34379	17.8022	KAT5;SMURF1;MDM2;TAF1																			cellular triglyceride homeostasis (GO:0035356)	1/6	0.0172763	0.0656633	0	0	69.9544	283.904	SIRT1
													negative regulation of gene expression (GO:0010629)	4/322	0.0167719	0.0687918	0	0	4.32991	17.7009	MECP2;YY1;NCOR1;TAF1																			chromatin organization involved in negative regulation of transcription (GO:0097549)	1/6	0.0172763	0.0656633	0	0	69.9544	283.904	SIRT1
													regulation of cellular catabolic process (GO:0031329)	2/65	0.0168263	0.0687918	0	0	10.6946	43.6856	ABL1;EP300																			regulation of long-chain fatty acid import across plasma membrane (GO:0010746)	1/6	0.0172763	0.0656633	0	0	69.9544	283.904	AKT1
													ERBB signaling pathway (GO:0038127)	2/66	0.0173184	0.0692512	0	0	10.527	42.6974	SRC;AKT1																			regulation of macrophage apoptotic process (GO:2000109)	1/6	0.0172763	0.0656633	0	0	69.9544	283.904	SIRT1
													protein stabilization (GO:0050821)	3/179	0.0173606	0.0692512	0	0	5.80809	23.5434	EP300;HCFC1;TAF1																			peptidyl-glutamine methylation (GO:0018364)	1/6	0.0172763	0.0656633	0	0	69.9544	283.904	CREBBP
													protein-DNA complex subunit organization (GO:0071824)	1/6	0.0181631	0.0692512	0	0	66.4467	266.342	MYC																			foam cell differentiation (GO:0090077)	1/6	0.0172763	0.0656633	0	0	69.9544	283.904	EP300
													negative regulation of glycogen biosynthetic process (GO:0045719)	1/6	0.0181631	0.0692512	0	0	66.4467	266.342	GSK3B																			positive regulation of cholesterol storage (GO:0010886)	1/6	0.0172763	0.0656633	0	0	69.9544	283.904	SREBF2
													negative regulation of histone H3-K9 methylation (GO:0051573)	1/6	0.0181631	0.0692512	0	0	66.4467	266.342	SMARCB1																			response to angiotensin (GO:1990776)	1/6	0.0172763	0.0656633	0	0	69.9544	283.904	RELA
													cellular response to lipoteichoic acid (GO:0071223)	1/6	0.0181631	0.0692512	0	0	66.4467	266.342	RELA																			positive regulation of gluconeogenesis (GO:0045722)	1/6	0.0172763	0.0656633	0	0	69.9544	283.904	SIRT1
													regulation of long-chain fatty acid import across plasma membrane (GO:0010746)	1/6	0.0181631	0.0692512	0	0	66.4467	266.342	AKT1																			positive regulation of I-kappaB phosphorylation (GO:1903721)	1/6	0.0172763	0.0656633	0	0	69.9544	283.904	AKT1
													peptidyl-glutamine methylation (GO:0018364)	1/6	0.0181631	0.0692512	0	0	66.4467	266.342	CREBBP																			response to lipoteichoic acid (GO:0070391)	1/6	0.0172763	0.0656633	0	0	69.9544	283.904	RELA
													regulation of protein autoubiquitination (GO:1902498)	1/6	0.0181631	0.0692512	0	0	66.4467	266.342	TAF1																			response to peptidoglycan (GO:0032494)	1/6	0.0172763	0.0656633	0	0	69.9544	283.904	RELA
													foam cell differentiation (GO:0090077)	1/6	0.0181631	0.0692512	0	0	66.4467	266.342	EP300																			signal complex assembly (GO:0007172)	1/6	0.0172763	0.0656633	0	0	69.9544	283.904	SRC
													response to angiotensin (GO:1990776)	1/6	0.0181631	0.0692512	0	0	66.4467	266.342	RELA																			positive regulation of non-membrane spanning protein tyrosine kinase activity (GO:1903997)	1/6	0.0172763	0.0656633	0	0	69.9544	283.904	SRC
													positive regulation of I-kappaB phosphorylation (GO:1903721)	1/6	0.0181631	0.0692512	0	0	66.4467	266.342	AKT1																			macrophage derived foam cell differentiation (GO:0010742)	1/6	0.0172763	0.0656633	0	0	69.9544	283.904	EP300
													response to lipoteichoic acid (GO:0070391)	1/6	0.0181631	0.0692512	0	0	66.4467	266.342	RELA																			negative regulation of cell differentiation (GO:0045596)	3/191	0.0180133	0.0676453	0	0	5.73133	23.0207	SUFU;SIRT1;MEN1
													response to peptidoglycan (GO:0032494)	1/6	0.0181631	0.0692512	0	0	66.4467	266.342	RELA																			regulation of glycolytic process (GO:0006110)	2/71	0.0180706	0.0676453	0	0	10.2862	41.2835	NCOR1;EP300
													positive regulation of kidney development (GO:0090184)	1/6	0.0181631	0.0692512	0	0	66.4467	266.342	MYC																			Fc-gamma receptor signaling pathway involved in phagocytosis (GO:0038096)	2/71	0.0180706	0.0676453	0	0	10.2862	41.2835	SRC;ABL1
													signal complex assembly (GO:0007172)	1/6	0.0181631	0.0692512	0	0	66.4467	266.342	SRC																			myeloid leukocyte differentiation (GO:0002573)	2/71	0.0180706	0.0676453	0	0	10.2862	41.2835	EP300;SIRT1
													positive regulation of non-membrane spanning protein tyrosine kinase activity (GO:1903997)	1/6	0.0181631	0.0692512	0	0	66.4467	266.342	SRC																			Fc-gamma receptor signaling pathway (GO:0038094)	2/72	0.0185526	0.0679118	0	0	10.1388	40.4247	SRC;ABL1
													macrophage derived foam cell differentiation (GO:0010742)	1/6	0.0181631	0.0692512	0	0	66.4467	266.342	EP300																			negative regulation of macromolecule metabolic process (GO:0010605)	3/194	0.0187658	0.0679118	0	0	5.64046	22.4249	YY1;SIRT1;TAF1
													cellular response to decreased oxygen levels (GO:0036294)	2/69	0.0188313	0.0712649	0	0	10.0541	39.9374	MYC;MDM2																			cellular response to tumor necrosis factor (GO:0071356)	3/194	0.0187658	0.0679118	0	0	5.64046	22.4249	AKT1;SIRT1;RELA
													peptidyl-tyrosine phosphorylation (GO:0018108)	2/69	0.0188313	0.0712649	0	0	10.0541	39.9374	SRC;ABL1																			ubiquitin-dependent protein catabolic process (GO:0006511)	4/354	0.0193517	0.0679118	0	0	4.14646	16.3577	MTA1;MDM2;SIRT1;TAF1
													positive regulation of cell-substrate adhesion (GO:0010811)	2/70	0.0193476	0.0719017	0	0	9.90578	39.0802	GSK3B;ABL1																			NIK/NF-kappaB signaling (GO:0038061)	2/74	0.019533	0.0679118	0	0	9.85615	38.7903	AKT1;RELA
													regulation of glycolytic process (GO:0006110)	2/71	0.0198698	0.0719017	0	0	9.76173	38.2519	NCOR1;EP300																			Fc receptor mediated stimulatory signaling pathway (GO:0002431)	2/74	0.019533	0.0679118	0	0	9.85615	38.7903	SRC;ABL1
													Fc-gamma receptor signaling pathway involved in phagocytosis (GO:0038096)	2/71	0.0198698	0.0719017	0	0	9.76173	38.2519	SRC;ABL1																			regulation of transcription from RNA polymerase II promoter in response to hypoxia (GO:0061418)	2/75	0.0200313	0.0679118	0	0	9.72065	38.0122	CREBBP;EP300
													positive regulation of cellular protein localization (GO:1903829)	2/71	0.0198698	0.0719017	0	0	9.76173	38.2519	GSK3B;AKT1																			integrin-mediated signaling pathway (GO:0007229)	2/75	0.0200313	0.0679118	0	0	9.72065	38.0122	SRC;ABL1
													Fc-gamma receptor signaling pathway (GO:0038094)	2/72	0.0203979	0.0719017	0	0	9.62179	37.4511	SRC;ABL1																			angiotensin-activated signaling pathway (GO:0038166)	1/7	0.0201271	0.0679118	0	0	58.2924	227.672	SRC
													insulin receptor signaling pathway (GO:0008286)	2/73	0.0209319	0.0719017	0	0	9.4858	36.6767	GSK3B;AKT1																			regulation of bile acid metabolic process (GO:1904251)	1/7	0.0201271	0.0679118	0	0	58.2924	227.672	SIRT1
													angiotensin-activated signaling pathway (GO:0038166)	1/7	0.0211586	0.0719017	0	0	55.3694	213.488	SRC																			negative regulation of protein import (GO:1904590)	1/7	0.0201271	0.0679118	0	0	58.2924	227.672	SUFU
													negative regulation of glycogen metabolic process (GO:0070874)	1/7	0.0211586	0.0719017	0	0	55.3694	213.488	GSK3B																			negative regulation of protein import into nucleus (GO:0042308)	1/7	0.0201271	0.0679118	0	0	58.2924	227.672	SUFU
													negative regulation of protein import (GO:1904590)	1/7	0.0211586	0.0719017	0	0	55.3694	213.488	SUFU																			cellular response to interleukin-18 (GO:0071351)	1/7	0.0201271	0.0679118	0	0	58.2924	227.672	AKT1
													negative regulation of protein import into nucleus (GO:0042308)	1/7	0.0211586	0.0719017	0	0	55.3694	213.488	SUFU																			cellular response to laminar fluid shear stress (GO:0071499)	1/7	0.0201271	0.0679118	0	0	58.2924	227.672	SREBF2
													cellular response to interleukin-18 (GO:0071351)	1/7	0.0211586	0.0719017	0	0	55.3694	213.488	AKT1																			regulation of I-kappaB phosphorylation (GO:1903719)	1/7	0.0201271	0.0679118	0	0	58.2924	227.672	AKT1
													negative regulation of stress-activated protein kinase signaling cascade (GO:0070303)	1/7	0.0211586	0.0719017	0	0	55.3694	213.488	MYC																			regulation of microtubule binding (GO:1904526)	1/7	0.0201271	0.0679118	0	0	58.2924	227.672	ABL1
													regulation of glycogen (starch) synthase activity (GO:2000465)	1/7	0.0211586	0.0719017	0	0	55.3694	213.488	GSK3B																			nucleotide-binding oligomerization domain containing 2 signaling pathway (GO:0070431)	1/7	0.0201271	0.0679118	0	0	58.2924	227.672	RELA
													regulation of I-kappaB phosphorylation (GO:1903719)	1/7	0.0211586	0.0719017	0	0	55.3694	213.488	AKT1																			regulation of non-membrane spanning protein tyrosine kinase activity (GO:1903995)	1/7	0.0201271	0.0679118	0	0	58.2924	227.672	SRC
													regulation of microtubule binding (GO:1904526)	1/7	0.0211586	0.0719017	0	0	55.3694	213.488	ABL1																			regulation of prostaglandin biosynthetic process (GO:0031392)	1/7	0.0201271	0.0679118	0	0	58.2924	227.672	SIRT1
													nucleotide-binding oligomerization domain containing 2 signaling pathway (GO:0070431)	1/7	0.0211586	0.0719017	0	0	55.3694	213.488	RELA																			regulation of tubulin deacetylation (GO:0090043)	1/7	0.0201271	0.0679118	0	0	58.2924	227.672	EP300
													oxygen transport (GO:0015671)	1/7	0.0211586	0.0719017	0	0	55.3694	213.488	MYC																			positive regulation of histone H3-K9 methylation (GO:0051574)	1/7	0.0201271	0.0679118	0	0	58.2924	227.672	SIRT1
													regulation of non-membrane spanning protein tyrosine kinase activity (GO:1903995)	1/7	0.0211586	0.0719017	0	0	55.3694	213.488	SRC																			histone H3-K14 acetylation (GO:0044154)	1/7	0.0201271	0.0679118	0	0	58.2924	227.672	BRPF1
													regulation of tubulin deacetylation (GO:0090043)	1/7	0.0211586	0.0719017	0	0	55.3694	213.488	EP300																			histone H3-K4 dimethylation (GO:0044648)	1/7	0.0201271	0.0679118	0	0	58.2924	227.672	SETD1B
													positive regulation of histone H4 acetylation (GO:0090240)	1/7	0.0211586	0.0719017	0	0	55.3694	213.488	SMARCB1																			positive regulation of lamellipodium morphogenesis (GO:2000394)	1/7	0.0201271	0.0679118	0	0	58.2924	227.672	SRC
													histone H3-K14 acetylation (GO:0044154)	1/7	0.0211586	0.0719017	0	0	55.3694	213.488	BRPF1																			positive regulation of miRNA metabolic process (GO:2000630)	1/7	0.0201271	0.0679118	0	0	58.2924	227.672	RELA
													positive regulation of lamellipodium morphogenesis (GO:2000394)	1/7	0.0211586	0.0719017	0	0	55.3694	213.488	SRC																			interleukin-18-mediated signaling pathway (GO:0035655)	1/7	0.0201271	0.0679118	0	0	58.2924	227.672	AKT1
													positive regulation of microtubule nucleation (GO:0090063)	1/7	0.0211586	0.0719017	0	0	55.3694	213.488	MECP2																			positive regulation of mitochondrial membrane potential (GO:0010918)	1/7	0.0201271	0.0679118	0	0	58.2924	227.672	AKT1
													positive regulation of miRNA metabolic process (GO:2000630)	1/7	0.0211586	0.0719017	0	0	55.3694	213.488	RELA																			sphingosine-1-phosphate receptor signaling pathway (GO:0003376)	1/7	0.0201271	0.0679118	0	0	58.2924	227.672	AKT1
													interleukin-18-mediated signaling pathway (GO:0035655)	1/7	0.0211586	0.0719017	0	0	55.3694	213.488	AKT1																			T cell apoptotic process (GO:0070231)	1/7	0.0201271	0.0679118	0	0	58.2924	227.672	AKT1
													positive regulation of mitochondrial membrane potential (GO:0010918)	1/7	0.0211586	0.0719017	0	0	55.3694	213.488	AKT1																			regulation of RNA splicing (GO:0043484)	2/76	0.0205348	0.0688193	0	0	9.5888	37.2586	U2AF2;SF1
													sphingosine-1-phosphate receptor signaling pathway (GO:0003376)	1/7	0.0211586	0.0719017	0	0	55.3694	213.488	AKT1																			positive regulation of growth (GO:0045927)	2/76	0.0205348	0.0688193	0	0	9.5888	37.2586	CSNK2A1;AKT1
													positive regulation of protein localization to centrosome (GO:1904781)	1/7	0.0211586	0.0719017	0	0	55.3694	213.488	GSK3B																			positive regulation of endothelial cell proliferation (GO:0001938)	2/77	0.0210436	0.0694693	0	0	9.46048	36.5284	AKT1;SIRT1
													T cell apoptotic process (GO:0070231)	1/7	0.0211586	0.0719017	0	0	55.3694	213.488	AKT1																			positive regulation of phosphatidylinositol 3-kinase signaling (GO:0014068)	2/77	0.0210436	0.0694693	0	0	9.46048	36.5284	SRC;SIRT1
													membrane invagination (GO:0010324)	1/7	0.0211586	0.0719017	0	0	55.3694	213.488	SMURF1																			proteasomal protein catabolic process (GO:0010498)	3/205	0.0216735	0.0694693	0	0	5.33033	20.424	MTA1;MDM2;SIRT1
													negative regulation of macromolecule metabolic process (GO:0010605)	3/194	0.0214333	0.0719017	0	0	5.3479	20.551	MECP2;YY1;TAF1																			positive regulation of proteasomal ubiquitin-dependent protein catabolic process (GO:0032436)	2/79	0.022077	0.0694693	0	0	9.21382	35.1343	MDM2;TAF1
													regulation of programmed cell death (GO:0043067)	3/194	0.0214333	0.0719017	0	0	5.3479	20.551	CREBBP;ABL1;AKT1																			positive regulation of ubiquitin-dependent protein catabolic process (GO:2000060)	2/79	0.022077	0.0694693	0	0	9.21382	35.1343	MDM2;TAF1
													negative regulation of protein binding (GO:0032091)	2/74	0.0214716	0.0719017	0	0	9.35358	35.9273	GSK3B;AKT1																			regulation of protein kinase B signaling (GO:0051896)	3/207	0.0222273	0.0694693	0	0	5.27754	20.0886	SRC;AKT1;SIRT1
													NIK/NF-kappaB signaling (GO:0038061)	2/74	0.0214716	0.0719017	0	0	9.35358	35.9273	AKT1;RELA																			positive regulation of protein phosphorylation (GO:0001934)	4/371	0.0225379	0.0694693	0	0	3.95095	14.9842	SRC;ABL1;AKT1;SIRT1
													Fc receptor mediated stimulatory signaling pathway (GO:0002431)	2/74	0.0214716	0.0719017	0	0	9.35358	35.9273	SRC;ABL1																			negative regulation of cellular component organization (GO:0051129)	2/80	0.0226014	0.0694693	0	0	9.09524	34.4686	SRC;EP300
													regulation of transcription from RNA polymerase II promoter in response to hypoxia (GO:0061418)	2/75	0.0220172	0.0732467	0	0	9.22498	35.2019	CREBBP;EP300																			regulation of NIK/NF-kappaB signaling (GO:1901222)	2/80	0.0226014	0.0694693	0	0	9.09524	34.4686	EP300;RELA
													integrin-mediated signaling pathway (GO:0007229)	2/75	0.0220172	0.0732467	0	0	9.22498	35.2019	SRC;ABL1																			negative regulation of cAMP-dependent protein kinase activity (GO:2000480)	1/8	0.0229697	0.0694693	0	0	49.9624	188.537	SIRT1
													regulation of cell division (GO:0051302)	2/76	0.0225684	0.0742168	0	0	9.09986	34.4994	MYC;NCOA3																			negative regulation of fatty acid oxidation (GO:0046322)	1/8	0.0229697	0.0694693	0	0	49.9624	188.537	AKT1
													regulation of RNA splicing (GO:0043484)	2/76	0.0225684	0.0742168	0	0	9.09986	34.4994	U2AF2;SF1																			regulation of Cdc42 protein signal transduction (GO:0032489)	1/8	0.0229697	0.0694693	0	0	49.9624	188.537	ABL1
													positive regulation of growth (GO:0045927)	2/76	0.0225684	0.0742168	0	0	9.09986	34.4994	CSNK2A1;AKT1																			negative regulation of long-term synaptic potentiation (GO:1900272)	1/8	0.0229697	0.0694693	0	0	49.9624	188.537	ABL1
													regulation of signal transduction (GO:0009966)	3/198	0.0226004	0.0742168	0	0	5.23714	19.8476	CREBBP;SRC;UBTF																			negative regulation of phospholipase activity (GO:0010519)	1/8	0.0229697	0.0694693	0	0	49.9624	188.537	ABL1
													ubiquitin-dependent protein catabolic process (GO:0006511)	4/354	0.022849	0.0747919	0	0	3.92762	14.8419	KAT5;SMURF1;MDM2;TAF1																			cellular response to angiotensin (GO:1904385)	1/8	0.0229697	0.0694693	0	0	49.9624	188.537	RELA
													modification-dependent protein catabolic process (GO:0019941)	3/201	0.0234982	0.0751674	0	0	5.157	19.343	SMURF1;MDM2;TAF1																			regulation of Golgi to plasma membrane protein transport (GO:0042996)	1/8	0.0229697	0.0694693	0	0	49.9624	188.537	CSK
													negative regulation of fatty acid oxidation (GO:0046322)	1/8	0.0241451	0.0751674	0	0	47.4571	176.715	AKT1																			regulation of intrinsic apoptotic signaling pathway by p53 class mediator (GO:1902253)	1/8	0.0229697	0.0694693	0	0	49.9624	188.537	MDM2
													regulation of Cdc42 protein signal transduction (GO:0032489)	1/8	0.0241451	0.0751674	0	0	47.4571	176.715	ABL1																			osteoblast development (GO:0002076)	1/8	0.0229697	0.0694693	0	0	49.9624	188.537	MEN1
													negative regulation of long-term synaptic potentiation (GO:1900272)	1/8	0.0241451	0.0751674	0	0	47.4571	176.715	ABL1																			DNA damage induced protein phosphorylation (GO:0006975)	1/8	0.0229697	0.0694693	0	0	49.9624	188.537	ABL1
													negative regulation of phospholipase activity (GO:0010519)	1/8	0.0241451	0.0751674	0	0	47.4571	176.715	ABL1																			peptidyl-lysine deacetylation (GO:0034983)	1/8	0.0229697	0.0694693	0	0	49.9624	188.537	SIRT1
													regulation of endodeoxyribonuclease activity (GO:0032071)	1/8	0.0241451	0.0751674	0	0	47.4571	176.715	AKT1																			entry of bacterium into host cell (GO:0035635)	1/8	0.0229697	0.0694693	0	0	49.9624	188.537	SRC
													cellular response to angiotensin (GO:1904385)	1/8	0.0241451	0.0751674	0	0	47.4571	176.715	RELA																			positive regulation of adaptive immune response (GO:0002821)	1/8	0.0229697	0.0694693	0	0	49.9624	188.537	SIRT1
													regulation of intrinsic apoptotic signaling pathway by p53 class mediator (GO:1902253)	1/8	0.0241451	0.0751674	0	0	47.4571	176.715	MDM2																			regulation of stem cell division (GO:2000035)	1/8	0.0229697	0.0694693	0	0	49.9624	188.537	NCOA3
													osteoblast development (GO:0002076)	1/8	0.0241451	0.0751674	0	0	47.4571	176.715	MEN1																			histone H3-K4 monomethylation (GO:0097692)	1/8	0.0229697	0.0694693	0	0	49.9624	188.537	SETD1B
													DNA damage induced protein phosphorylation (GO:0006975)	1/8	0.0241451	0.0751674	0	0	47.4571	176.715	ABL1																			positive regulation of MHC class II biosynthetic process (GO:0045348)	1/8	0.0229697	0.0694693	0	0	49.9624	188.537	SIRT1
													entry of bacterium into host cell (GO:0035635)	1/8	0.0241451	0.0751674	0	0	47.4571	176.715	SRC																			internal protein amino acid acetylation (GO:0006475)	1/8	0.0229697	0.0694693	0	0	49.9624	188.537	EP300
													ER overload response (GO:0006983)	1/8	0.0241451	0.0751674	0	0	47.4571	176.715	GSK3B																			positive regulation of myeloid cell apoptotic process (GO:0033034)	1/8	0.0229697	0.0694693	0	0	49.9624	188.537	SIRT1
													regulation of stem cell division (GO:2000035)	1/8	0.0241451	0.0751674	0	0	47.4571	176.715	NCOA3																			single strand break repair (GO:0000012)	1/8	0.0229697	0.0694693	0	0	49.9624	188.537	SIRT1
													internal protein amino acid acetylation (GO:0006475)	1/8	0.0241451	0.0751674	0	0	47.4571	176.715	EP300																			SREBP signaling pathway (GO:0032933)	1/8	0.0229697	0.0694693	0	0	49.9624	188.537	SREBF2
													mammary gland epithelial cell differentiation (GO:0060644)	1/8	0.0241451	0.0751674	0	0	47.4571	176.715	AKT1																			stress-induced premature senescence (GO:0090400)	1/8	0.0229697	0.0694693	0	0	49.9624	188.537	SIRT1
													progesterone receptor signaling pathway (GO:0050847)	1/8	0.0241451	0.0751674	0	0	47.4571	176.715	SRC																			mammary gland epithelial cell differentiation (GO:0060644)	1/8	0.0229697	0.0694693	0	0	49.9624	188.537	AKT1
													proteasomal protein catabolic process (GO:0010498)	3/205	0.0247252	0.0765972	0	0	5.05386	18.6989	KAT5;SMURF1;MDM2																			progesterone receptor signaling pathway (GO:0050847)	1/8	0.0229697	0.0694693	0	0	49.9624	188.537	SRC
													regulation of fat cell differentiation (GO:0045598)	2/80	0.0248301	0.0765972	0	0	8.63146	31.8993	CARM1;AKT1																			negative regulation of protein modification process (GO:0031400)	2/81	0.023131	0.0697447	0	0	8.97966	33.8226	SIRT1;MEN1
													regulation of NIK/NF-kappaB signaling (GO:1901222)	2/80	0.0248301	0.0765972	0	0	8.63146	31.8993	EP300;RELA																			regulation of cyclin-dependent protein serine/threonine kinase activity (GO:0000079)	2/82	0.0236658	0.0709258	0	0	8.86696	33.1955	AKT1;MEN1
													negative regulation of protein modification process (GO:0031400)	2/81	0.0254095	0.0781477	0	0	8.52178	31.2973	GSK3B;MEN1																			regulation of gene expression, epigenetic (GO:0040029)	2/82	0.0236658	0.0709258	0	0	8.86696	33.1955	MTA1;EP300
													regulation of cyclin-dependent protein serine/threonine kinase activity (GO:0000079)	2/82	0.0259944	0.079283	0	0	8.41483	30.7131	AKT1;MEN1																			negative regulation of cellular process (GO:0048523)	5/566	0.0238788	0.0713487	0	0	3.25917	12.1722	CTBP1;ING1;SIRT1;MEN1;CHERP
													regulation of osteoblast differentiation (GO:0045667)	2/83	0.0265847	0.079283	0	0	8.31053	30.1457	SUFU;MEN1																			regulation of osteoblast differentiation (GO:0045667)	2/83	0.0242056	0.0714436	0	0	8.75705	32.5865	SUFU;MEN1
													anoikis (GO:0043276)	1/9	0.0271227	0.079283	0	0	41.5229	149.789	AKT1																			positive regulation of protein modification process (GO:0031401)	3/214	0.0242262	0.0714436	0	0	5.10065	18.976	ABL1;AKT1;SIRT1
													negative regulation of fibrinolysis (GO:0051918)	1/9	0.0271227	0.079283	0	0	41.5229	149.789	USF1																			negative regulation of programmed cell death (GO:0043069)	4/381	0.0245539	0.0714436	0	0	3.84419	14.25	SRC;AKT1;SIRT1;RELA
													bone cell development (GO:0098751)	1/9	0.0271227	0.079283	0	0	41.5229	149.789	SRC																			anoikis (GO:0043276)	1/9	0.0258042	0.0714436	0	0	43.7149	159.875	AKT1
													bone resorption (GO:0045453)	1/9	0.0271227	0.079283	0	0	41.5229	149.789	SRC																			negative regulation of fibrinolysis (GO:0051918)	1/9	0.0258042	0.0714436	0	0	43.7149	159.875	USF1
													regulation of DNA-templated transcription in response to stress (GO:0043620)	1/9	0.0271227	0.079283	0	0	41.5229	149.789	RELA																			bone cell development (GO:0098751)	1/9	0.0258042	0.0714436	0	0	43.7149	159.875	SRC
													regulation of glucan biosynthetic process (GO:0010962)	1/9	0.0271227	0.079283	0	0	41.5229	149.789	AKT1																			bone resorption (GO:0045453)	1/9	0.0258042	0.0714436	0	0	43.7149	159.875	SRC
													regulation of histone H4 acetylation (GO:0090239)	1/9	0.0271227	0.079283	0	0	41.5229	149.789	SMARCB1																			regulation of DNA-templated transcription in response to stress (GO:0043620)	1/9	0.0258042	0.0714436	0	0	43.7149	159.875	RELA
													regulation of protein deacetylation (GO:0090311)	1/9	0.0271227	0.079283	0	0	41.5229	149.789	EP300																			cellular response to leptin stimulus (GO:0044320)	1/9	0.0258042	0.0714436	0	0	43.7149	159.875	SIRT1
													regulation of skeletal muscle cell differentiation (GO:2001014)	1/9	0.0271227	0.079283	0	0	41.5229	149.789	DDX17																			regulation of glucan biosynthetic process (GO:0010962)	1/9	0.0258042	0.0714436	0	0	43.7149	159.875	AKT1
													histone arginine methylation (GO:0034969)	1/9	0.0271227	0.079283	0	0	41.5229	149.789	CARM1																			regulation of helicase activity (GO:0051095)	1/9	0.0258042	0.0714436	0	0	43.7149	159.875	SIRT1
													histone phosphorylation (GO:0016572)	1/9	0.0271227	0.079283	0	0	41.5229	149.789	BAZ1B																			cellular response to sterol depletion (GO:0071501)	1/9	0.0258042	0.0714436	0	0	43.7149	159.875	SREBF2
													response to UV-C (GO:0010225)	1/9	0.0271227	0.079283	0	0	41.5229	149.789	YY1																			regulation of histone H4 acetylation (GO:0090239)	1/9	0.0258042	0.0714436	0	0	43.7149	159.875	CTBP1
													positive regulation of membrane potential (GO:0045838)	1/9	0.0271227	0.079283	0	0	41.5229	149.789	AKT1																			regulation of peroxisome proliferator activated receptor signaling pathway (GO:0035358)	1/9	0.0258042	0.0714436	0	0	43.7149	159.875	SIRT1
													intestinal epithelial cell differentiation (GO:0060575)	1/9	0.0271227	0.079283	0	0	41.5229	149.789	SRC																			regulation of protein deacetylation (GO:0090311)	1/9	0.0258042	0.0714436	0	0	43.7149	159.875	EP300
													nuclear export (GO:0051168)	2/84	0.0271805	0.079283	0	0	8.20876	29.5947	U2AF2;SMURF1																			regulation of skeletal muscle cell differentiation (GO:2001014)	1/9	0.0258042	0.0714436	0	0	43.7149	159.875	DDX17
													response to insulin (GO:0032868)	2/84	0.0271805	0.079283	0	0	8.20876	29.5947	AKT1;USF1																			regulation of smooth muscle cell apoptotic process (GO:0034391)	1/9	0.0258042	0.0714436	0	0	43.7149	159.875	SIRT1
													positive regulation of protein modification process (GO:0031401)	3/214	0.0276108	0.0803081	0	0	4.83608	17.3594	KAT5;ABL1;AKT1																			regulation of sterol biosynthetic process (GO:0106118)	1/9	0.0258042	0.0714436	0	0	43.7149	159.875	SREBF2
													negative regulation of phosphorylation (GO:0042326)	2/86	0.0283882	0.0810101	0	0	8.01251	28.5388	NCOR1;MEN1																			response to leptin (GO:0044321)	1/9	0.0258042	0.0714436	0	0	43.7149	159.875	SIRT1
													regulation of neuron death (GO:1901214)	2/86	0.0283882	0.0810101	0	0	8.01251	28.5388	GSK3B;AKT1																			histone arginine methylation (GO:0034969)	1/9	0.0258042	0.0714436	0	0	43.7149	159.875	CARM1
													positive regulation of endothelial cell migration (GO:0010595)	2/86	0.0283882	0.0810101	0	0	8.01251	28.5388	ABL1;AKT1																			response to UV-C (GO:0010225)	1/9	0.0258042	0.0714436	0	0	43.7149	159.875	YY1
													response to interleukin-1 (GO:0070555)	2/86	0.0283882	0.0810101	0	0	8.01251	28.5388	SRC;RELA																			positive regulation of macrophage cytokine production (GO:0060907)	1/9	0.0258042	0.0714436	0	0	43.7149	159.875	SIRT1
													regulation of cell growth (GO:0001558)	3/217	0.0286111	0.0810101	0	0	4.76756	16.9437	CSNK2A1;AKT1;ING1																			positive regulation of membrane potential (GO:0045838)	1/9	0.0258042	0.0714436	0	0	43.7149	159.875	AKT1
													regulation of transcription from RNA polymerase II promoter in response to stress (GO:0043618)	2/87	0.0290001	0.0810101	0	0	7.91785	28.0328	CREBBP;EP300																			intestinal epithelial cell differentiation (GO:0060575)	1/9	0.0258042	0.0714436	0	0	43.7149	159.875	SRC
													cellular response to lipid (GO:0071396)	3/219	0.0292886	0.0810101	0	0	4.72294	16.6746	KAT5;NCOA3;RELA																			glucose homeostasis (GO:0042593)	2/86	0.0258551	0.0714436	0	0	8.44303	30.8613	SIRT1;USF1
													negative regulation of binding (GO:0051100)	2/88	0.0296172	0.0810101	0	0	7.82538	27.5407	GSK3B;AKT1																			response to interleukin-1 (GO:0070555)	2/86	0.0258551	0.0714436	0	0	8.44303	30.8613	SRC;RELA
													positive regulation of neuron projection development (GO:0010976)	2/88	0.0296172	0.0810101	0	0	7.82538	27.5407	EP300;CBFA2T2																			positive regulation of proteasomal protein catabolic process (GO:1901800)	2/86	0.0258551	0.0714436	0	0	8.44303	30.8613	MDM2;TAF1
													positive regulation of macromolecule metabolic process (GO:0010604)	4/384	0.0296297	0.0810101	0	0	3.612	12.7106	GSK3B;MYC;AKT1;HCFC1																			regulation of transcription from RNA polymerase II promoter in response to stress (GO:0043618)	2/87	0.0264149	0.0727877	0	0	8.34328	30.318	CREBBP;EP300
													negative regulation of circadian rhythm (GO:0042754)	1/10	0.0300913	0.0810101	0	0	36.9074	129.306	SIN3A																			positive regulation of neuron projection development (GO:0010976)	2/88	0.0269796	0.0741379	0	0	8.24585	29.7896	EP300;CBFA2T2
													negative regulation of glycolytic process (GO:0045820)	1/10	0.0300913	0.0810101	0	0	36.9074	129.306	NCOR1																			regulation of endothelial cell migration (GO:0010594)	2/89	0.0275492	0.0745449	0	0	8.15066	29.2754	ABL1;AKT1
													negative regulation of interferon-beta production (GO:0032688)	1/10	0.0300913	0.0810101	0	0	36.9074	129.306	YY1																			transforming growth factor beta receptor signaling pathway (GO:0007179)	2/89	0.0275492	0.0745449	0	0	8.15066	29.2754	SRC;SIRT1
													negative regulation of purine nucleotide metabolic process (GO:1900543)	1/10	0.0300913	0.0810101	0	0	36.9074	129.306	NCOR1																			negative regulation of protein kinase activity (GO:0006469)	2/90	0.0281236	0.0745449	0	0	8.05763	28.775	ABL1;AKT1
													cellular response to dopamine (GO:1903351)	1/10	0.0300913	0.0810101	0	0	36.9074	129.306	ABL1																			positive regulation of binding (GO:0051099)	2/90	0.0281236	0.0745449	0	0	8.05763	28.775	MEN1;TAF1
													cellular response to oxidised low-density lipoprotein particle stimulus (GO:0140052)	1/10	0.0300913	0.0810101	0	0	36.9074	129.306	AKT1																			negative regulation of circadian rhythm (GO:0042754)	1/10	0.0286306	0.0745449	0	0	38.8558	138.065	SIN3A
													negative regulation of transmembrane transport (GO:0034763)	1/10	0.0300913	0.0810101	0	0	36.9074	129.306	AKT1																			regulation of bile acid biosynthetic process (GO:0070857)	1/10	0.0286306	0.0745449	0	0	38.8558	138.065	SIRT1
													regulation of microtubule nucleation (GO:0010968)	1/10	0.0300913	0.0810101	0	0	36.9074	129.306	MECP2																			negative regulation of glycolytic process (GO:0045820)	1/10	0.0286306	0.0745449	0	0	38.8558	138.065	NCOR1
													DNA damage response, signal transduction by p53 class mediator resulting in transcription of p21 class mediator (GO:0006978)	1/10	0.0300913	0.0810101	0	0	36.9074	129.306	KAT5																			negative regulation of interferon-beta production (GO:0032688)	1/10	0.0286306	0.0745449	0	0	38.8558	138.065	YY1
													ectoderm development (GO:0007398)	1/10	0.0300913	0.0810101	0	0	36.9074	129.306	SMURF1																			negative regulation of purine nucleotide metabolic process (GO:1900543)	1/10	0.0286306	0.0745449	0	0	38.8558	138.065	NCOR1
													regulation of protein localization to centrosome (GO:1904779)	1/10	0.0300913	0.0810101	0	0	36.9074	129.306	GSK3B																			cellular response to dopamine (GO:1903351)	1/10	0.0286306	0.0745449	0	0	38.8558	138.065	ABL1
													genetic imprinting (GO:0071514)	1/10	0.0300913	0.0810101	0	0	36.9074	129.306	MECP2																			cellular response to oxidised low-density lipoprotein particle stimulus (GO:0140052)	1/10	0.0286306	0.0745449	0	0	38.8558	138.065	AKT1
													response to dopamine (GO:1903350)	1/10	0.0300913	0.0810101	0	0	36.9074	129.306	ABL1																			negative regulation of transmembrane transport (GO:0034763)	1/10	0.0286306	0.0745449	0	0	38.8558	138.065	AKT1
													RNA polymerase II preinitiation complex assembly (GO:0051123)	1/10	0.0300913	0.0810101	0	0	36.9074	129.306	TAF1																			regulation of histone phosphorylation (GO:0033127)	1/10	0.0286306	0.0745449	0	0	38.8558	138.065	AKAP8
													positive regulation of mesenchymal cell proliferation (GO:0002053)	1/10	0.0300913	0.0810101	0	0	36.9074	129.306	MYC																			regulation of peptidyl-lysine acetylation (GO:2000756)	1/10	0.0286306	0.0745449	0	0	38.8558	138.065	SIRT1
													positive regulation of transcription by RNA polymerase III (GO:0045945)	1/10	0.0300913	0.0810101	0	0	36.9074	129.306	CHD8																			regulation of type B pancreatic cell development (GO:2000074)	1/10	0.0286306	0.0745449	0	0	38.8558	138.065	AKT1
													positive regulation of transcription of nucleolar large rRNA by RNA polymerase I (GO:1901838)	1/10	0.0300913	0.0810101	0	0	36.9074	129.306	SMARCB1																			response to dopamine (GO:1903350)	1/10	0.0286306	0.0745449	0	0	38.8558	138.065	ABL1
													primary miRNA processing (GO:0031053)	1/10	0.0300913	0.0810101	0	0	36.9074	129.306	DGCR8																			response to laminar fluid shear stress (GO:0034616)	1/10	0.0286306	0.0745449	0	0	38.8558	138.065	SREBF2
													regulation of endothelial cell migration (GO:0010594)	2/89	0.0302395	0.0810101	0	0	7.73505	27.0619	ABL1;AKT1																			RNA polymerase II preinitiation complex assembly (GO:0051123)	1/10	0.0286306	0.0745449	0	0	38.8558	138.065	TAF1
													transforming growth factor beta receptor signaling pathway (GO:0007179)	2/89	0.0302395	0.0810101	0	0	7.73505	27.0619	SRC;SMURF1																			leptin-mediated signaling pathway (GO:0033210)	1/10	0.0286306	0.0745449	0	0	38.8558	138.065	SIRT1
													negative regulation of protein kinase activity (GO:0006469)	2/90	0.0308671	0.0822584	0	0	7.64676	26.5959	ABL1;AKT1																			positive regulation of transcription by RNA polymerase III (GO:0045945)	1/10	0.0286306	0.0745449	0	0	38.8558	138.065	CHD8
													positive regulation of autophagy (GO:0010508)	2/90	0.0308671	0.0822584	0	0	7.64676	26.5959	GSK3B;KAT5																			regulation of endothelial cell proliferation (GO:0001936)	2/92	0.029287	0.0758555	0	0	7.87778	27.8134	AKT1;SIRT1
													regulation of peptidyl-tyrosine phosphorylation (GO:0050730)	2/92	0.0321377	0.0845374	0	0	7.47608	25.7007	SRC;ABL1																			regulation of peptidyl-tyrosine phosphorylation (GO:0050730)	2/92	0.029287	0.0758555	0	0	7.87778	27.8134	SRC;ABL1
													negative regulation of lymphocyte migration (GO:2000402)	1/11	0.033051	0.0845374	0	0	33.215	113.253	AKT1																			apoptotic process (GO:0006915)	3/231	0.0294745	0.0761424	0	0	4.71627	16.6212	MDM2;AKT1;EP300
													regulation of cytoplasmic transport (GO:1903649)	1/11	0.033051	0.0845374	0	0	33.215	113.253	SRC																			negative regulation of cholesterol transport (GO:0032375)	1/11	0.031449	0.0785829	0	0	34.9684	120.969	SREBF2
													cellular glucan metabolic process (GO:0006073)	1/11	0.033051	0.0845374	0	0	33.215	113.253	GSK3B																			rDNA heterochromatin assembly (GO:0000183)	1/11	0.031449	0.0785829	0	0	34.9684	120.969	SIRT1
													regulation of gene expression by genetic imprinting (GO:0006349)	1/11	0.033051	0.0845374	0	0	33.215	113.253	MECP2																			negative regulation of lymphocyte migration (GO:2000402)	1/11	0.031449	0.0785829	0	0	34.9684	120.969	AKT1
													regulation of histone H3-K9 acetylation (GO:2000615)	1/11	0.033051	0.0845374	0	0	33.215	113.253	SMARCB1																			regulation of cytoplasmic transport (GO:1903649)	1/11	0.031449	0.0785829	0	0	34.9684	120.969	SRC
													chromatin-mediated maintenance of transcription (GO:0048096)	1/11	0.033051	0.0845374	0	0	33.215	113.253	SMARCD1																			regulation of lamellipodium morphogenesis (GO:2000392)	1/11	0.031449	0.0785829	0	0	34.9684	120.969	SRC
													regulation of lamellipodium morphogenesis (GO:2000392)	1/11	0.033051	0.0845374	0	0	33.215	113.253	SRC																			regulation of lymphocyte migration (GO:2000401)	1/11	0.031449	0.0785829	0	0	34.9684	120.969	AKT1
													regulation of lymphocyte migration (GO:2000401)	1/11	0.033051	0.0845374	0	0	33.215	113.253	AKT1																			regulation of mitochondrial depolarization (GO:0051900)	1/11	0.031449	0.0785829	0	0	34.9684	120.969	SRC
													regulation of mesenchymal cell proliferation (GO:0010464)	1/11	0.033051	0.0845374	0	0	33.215	113.253	MYC																			fatty acid homeostasis (GO:0055089)	1/11	0.031449	0.0785829	0	0	34.9684	120.969	SIRT1
													regulation of mitochondrial depolarization (GO:0051900)	1/11	0.033051	0.0845374	0	0	33.215	113.253	SRC																			positive regulation of integrin activation (GO:0033625)	1/11	0.031449	0.0785829	0	0	34.9684	120.969	SRC
													DNA damage response, signal transduction resulting in transcription (GO:0042772)	1/11	0.033051	0.0845374	0	0	33.215	113.253	KAT5																			positive regulation of leukocyte apoptotic process (GO:2000108)	1/11	0.031449	0.0785829	0	0	34.9684	120.969	SIRT1
													positive regulation of integrin activation (GO:0033625)	1/11	0.033051	0.0845374	0	0	33.215	113.253	SRC																			insulin-like growth factor receptor signaling pathway (GO:0048009)	1/11	0.031449	0.0785829	0	0	34.9684	120.969	AKT1
													insulin-like growth factor receptor signaling pathway (GO:0048009)	1/11	0.033051	0.0845374	0	0	33.215	113.253	AKT1																			T cell homeostasis (GO:0043029)	1/11	0.031449	0.0785829	0	0	34.9684	120.969	AKT1
													T cell homeostasis (GO:0043029)	1/11	0.033051	0.0845374	0	0	33.215	113.253	AKT1																			tetrahydrobiopterin metabolic process (GO:0046146)	1/11	0.031449	0.0785829	0	0	34.9684	120.969	AKT1
													tetrahydrobiopterin metabolic process (GO:0046146)	1/11	0.033051	0.0845374	0	0	33.215	113.253	AKT1																			regulation of vesicle-mediated transport (GO:0060627)	2/96	0.0316704	0.0789374	0	0	7.54103	26.0345	SRC;ABL1
													negative regulation of cell death (GO:0060548)	2/94	0.0334287	0.0852894	0	0	7.31282	24.8514	GSK3B;AKT1																			cytokine-mediated signaling pathway (GO:0019221)	5/621	0.0337507	0.0826892	0	0	2.95975	10.0299	SRC;AKT1;CSK;SIRT1;RELA
													regulation of vesicle-mediated transport (GO:0060627)	2/96	0.0347399	0.088413	0	0	7.15651	24.0449	SRC;ABL1																			regulation of alcohol biosynthetic process (GO:1902930)	1/12	0.0342593	0.0826892	0	0	31.7879	107.246	SREBF2
													cellular protein modification process (GO:0006464)	7/1025	0.0357959	0.0886959	0	0	2.40935	8.02296	GSK3B;CSNK2A1;WDR5;ABL1;AKT1;MEN1;TAF1																			negative regulation of fatty acid biosynthetic process (GO:0045717)	1/12	0.0342593	0.0826892	0	0	31.7879	107.246	SIRT1
													negative regulation of calcineurin-mediated signaling (GO:0106057)	1/12	0.0360018	0.0886959	0	0	30.1939	100.37	GSK3B																			negative regulation of gene silencing by miRNA (GO:0060965)	1/12	0.0342593	0.0826892	0	0	31.7879	107.246	NCOR1
													negative regulation of calcineurin-NFAT signaling cascade (GO:0070885)	1/12	0.0360018	0.0886959	0	0	30.1939	100.37	GSK3B																			negative regulation of production of miRNAs involved in gene silencing by miRNA (GO:1903799)	1/12	0.0342593	0.0826892	0	0	31.7879	107.246	NCOR1
													negative regulation of cell division (GO:0051782)	1/12	0.0360018	0.0886959	0	0	30.1939	100.37	MYC																			cellular response to fluid shear stress (GO:0071498)	1/12	0.0342593	0.0826892	0	0	31.7879	107.246	SREBF2
													negative regulation of gene silencing by miRNA (GO:0060965)	1/12	0.0360018	0.0886959	0	0	30.1939	100.37	NCOR1																			regulation of glycogen metabolic process (GO:0070873)	1/12	0.0342593	0.0826892	0	0	31.7879	107.246	AKT1
													negative regulation of histone acetylation (GO:0035067)	1/12	0.0360018	0.0886959	0	0	30.1939	100.37	SIN3A																			regulation of hemopoiesis (GO:1903706)	1/12	0.0342593	0.0826892	0	0	31.7879	107.246	CREBBP
													cell cycle checkpoint signaling (GO:0000075)	1/12	0.0360018	0.0886959	0	0	30.1939	100.37	PRCC																			regulation of histone H3-K9 methylation (GO:0051570)	1/12	0.0342593	0.0826892	0	0	31.7879	107.246	SIRT1
													negative regulation of production of miRNAs involved in gene silencing by miRNA (GO:1903799)	1/12	0.0360018	0.0886959	0	0	30.1939	100.37	NCOR1																			regulation of leukocyte cell-cell adhesion (GO:1903037)	1/12	0.0342593	0.0826892	0	0	31.7879	107.246	AKT1
													regulation of glycogen metabolic process (GO:0070873)	1/12	0.0360018	0.0886959	0	0	30.1939	100.37	AKT1																			regulation of MHC class II biosynthetic process (GO:0045346)	1/12	0.0342593	0.0826892	0	0	31.7879	107.246	SIRT1
													regulation of hemopoiesis (GO:1903706)	1/12	0.0360018	0.0886959	0	0	30.1939	100.37	CREBBP																			digestive system development (GO:0055123)	1/12	0.0342593	0.0826892	0	0	31.7879	107.246	CHD8
													regulation of leukocyte cell-cell adhesion (GO:1903037)	1/12	0.0360018	0.0886959	0	0	30.1939	100.37	AKT1																			positive regulation of cellular senescence (GO:2000774)	1/12	0.0342593	0.0826892	0	0	31.7879	107.246	SIRT1
													digestive system development (GO:0055123)	1/12	0.0360018	0.0886959	0	0	30.1939	100.37	CHD8																			regulation of proteasomal ubiquitin-dependent protein catabolic process (GO:0032434)	2/102	0.035384	0.0834297	0	0	7.08643	23.6793	MDM2;TAF1
													gas transport (GO:0015669)	1/12	0.0360018	0.0886959	0	0	30.1939	100.37	MYC																			regulation of protein catabolic process (GO:0042176)	2/102	0.035384	0.0834297	0	0	7.08643	23.6793	CSNK2A1;MDM2
													negative regulation of neuron death (GO:1901215)	2/98	0.0360708	0.0886959	0	0	7.00671	23.2782	GSK3B;AKT1																			positive regulation of cell growth (GO:0030307)	2/102	0.035384	0.0834297	0	0	7.08643	23.6793	CSNK2A1;AKT1
													intrinsic apoptotic signaling pathway (GO:0097193)	2/102	0.038791	0.0911373	0	0	6.72508	21.8536	JMY;ABL1																			intrinsic apoptotic signaling pathway (GO:0097193)	2/102	0.035384	0.0834297	0	0	7.08643	23.6793	JMY;ABL1
													pteridine-containing compound metabolic process (GO:0042558)	1/13	0.0389437	0.0911373	0	0	27.6764	89.8275	AKT1																			cellular response to organonitrogen compound (GO:0071417)	2/103	0.0360187	0.0834297	0	0	7.01591	23.3189	RELA;TAF1
													negative regulation of gluconeogenesis (GO:0045721)	1/13	0.0389437	0.0911373	0	0	27.6764	89.8275	EP300																			pteridine-containing compound metabolic process (GO:0042558)	1/13	0.0370617	0.0834297	0	0	29.1374	96.0128	AKT1
													negative regulation of histone methylation (GO:0031061)	1/13	0.0389437	0.0911373	0	0	27.6764	89.8275	WDR5																			negative regulation of cellular senescence (GO:2000773)	1/13	0.0370617	0.0834297	0	0	29.1374	96.0128	SIRT1
													negative regulation of mononuclear cell migration (GO:0071676)	1/13	0.0389437	0.0911373	0	0	27.6764	89.8275	AKT1																			negative regulation of gluconeogenesis (GO:0045721)	1/13	0.0370617	0.0834297	0	0	29.1374	96.0128	EP300
													negative regulation of nucleocytoplasmic transport (GO:0046823)	1/13	0.0389437	0.0911373	0	0	27.6764	89.8275	SUFU																			negative regulation of histone methylation (GO:0031061)	1/13	0.0370617	0.0834297	0	0	29.1374	96.0128	WDR5
													regulation of fibrinolysis (GO:0051917)	1/13	0.0389437	0.0911373	0	0	27.6764	89.8275	USF1																			negative regulation of intrinsic apoptotic signaling pathway in response to DNA damage by p53 class mediator (GO:1902166)	1/13	0.0370617	0.0834297	0	0	29.1374	96.0128	SIRT1
													chromatin organization involved in regulation of transcription (GO:0034401)	1/13	0.0389437	0.0911373	0	0	27.6764	89.8275	SMARCD1																			negative regulation of mononuclear cell migration (GO:0071676)	1/13	0.0370617	0.0834297	0	0	29.1374	96.0128	AKT1
													regulation of leukocyte adhesion to vascular endothelial cell (GO:1904994)	1/13	0.0389437	0.0911373	0	0	27.6764	89.8275	RELA																			negative regulation of nucleocytoplasmic transport (GO:0046823)	1/13	0.0370617	0.0834297	0	0	29.1374	96.0128	SUFU
													cytoplasmic sequestering of protein (GO:0051220)	1/13	0.0389437	0.0911373	0	0	27.6764	89.8275	SUFU																			regulation of fibrinolysis (GO:0051917)	1/13	0.0370617	0.0834297	0	0	29.1374	96.0128	USF1
													regulation of mRNA metabolic process (GO:1903311)	1/13	0.0389437	0.0911373	0	0	27.6764	89.8275	SAFB																			regulation of histone modification (GO:0031056)	1/13	0.0370617	0.0834297	0	0	29.1374	96.0128	AKAP8
													regulation of oxidoreductase activity (GO:0051341)	1/13	0.0389437	0.0911373	0	0	27.6764	89.8275	ABL1																			regulation of leukocyte adhesion to vascular endothelial cell (GO:1904994)	1/13	0.0370617	0.0834297	0	0	29.1374	96.0128	RELA
													entry into host (GO:0044409)	1/13	0.0389437	0.0911373	0	0	27.6764	89.8275	SRC																			cytoplasmic sequestering of protein (GO:0051220)	1/13	0.0370617	0.0834297	0	0	29.1374	96.0128	SUFU
													positive regulation of calcineurin-mediated signaling (GO:0106058)	1/13	0.0389437	0.0911373	0	0	27.6764	89.8275	CHERP																			regulation of oxidoreductase activity (GO:0051341)	1/13	0.0370617	0.0834297	0	0	29.1374	96.0128	ABL1
													positive regulation of calcineurin-NFAT signaling cascade (GO:0070886)	1/13	0.0389437	0.0911373	0	0	27.6764	89.8275	CHERP																			regulation of protein acetylation (GO:1901983)	1/13	0.0370617	0.0834297	0	0	29.1374	96.0128	SIRT1
													positive regulation of cellular carbohydrate metabolic process (GO:0010676)	1/13	0.0389437	0.0911373	0	0	27.6764	89.8275	AKT1																			entry into host (GO:0044409)	1/13	0.0370617	0.0834297	0	0	29.1374	96.0128	SRC
													response to interleukin-6 (GO:0070741)	1/13	0.0389437	0.0911373	0	0	27.6764	89.8275	RELA																			positive regulation of calcineurin-mediated signaling (GO:0106058)	1/13	0.0370617	0.0834297	0	0	29.1374	96.0128	CHERP
													response to UV-B (GO:0010224)	1/13	0.0389437	0.0911373	0	0	27.6764	89.8275	RELA																			positive regulation of calcineurin-NFAT signaling cascade (GO:0070886)	1/13	0.0370617	0.0834297	0	0	29.1374	96.0128	CHERP
													positive regulation of protein acetylation (GO:1901985)	1/13	0.0389437	0.0911373	0	0	27.6764	89.8275	KAT5																			positive regulation of cell aging (GO:0090343)	1/13	0.0370617	0.0834297	0	0	29.1374	96.0128	SIRT1
													transcription preinitiation complex assembly (GO:0070897)	1/13	0.0389437	0.0911373	0	0	27.6764	89.8275	TAF1																			positive regulation of cellular carbohydrate metabolic process (GO:0010676)	1/13	0.0370617	0.0834297	0	0	29.1374	96.0128	AKT1
													protein localization to mitochondrion (GO:0070585)	1/13	0.0389437	0.0911373	0	0	27.6764	89.8275	AKT1																			response to interleukin-6 (GO:0070741)	1/13	0.0370617	0.0834297	0	0	29.1374	96.0128	RELA
													cellular response to organonitrogen compound (GO:0071417)	2/103	0.0394831	0.0921875	0	0	6.65816	21.5184	RELA;TAF1																			positive regulation of insulin receptor signaling pathway (GO:0046628)	1/13	0.0370617	0.0834297	0	0	29.1374	96.0128	SIRT1
													regulation of JNK cascade (GO:0046328)	2/105	0.0408812	0.0947347	0	0	6.52822	20.8713	NCOR1;MEN1																			response to UV-B (GO:0010224)	1/13	0.0370617	0.0834297	0	0	29.1374	96.0128	RELA
													peptidyl-lysine modification (GO:0018205)	2/106	0.0415872	0.0947347	0	0	6.46512	20.5588	KAT5;EP300																			transcription preinitiation complex assembly (GO:0070897)	1/13	0.0370617	0.0834297	0	0	29.1374	96.0128	TAF1
													positive regulation of protein serine/threonine kinase activity (GO:0071902)	2/106	0.0415872	0.0947347	0	0	6.46512	20.5588	SRC;AKT1																			UV-damage excision repair (GO:0070914)	1/13	0.0370617	0.0834297	0	0	29.1374	96.0128	SIRT1
													protein localization to nucleus (GO:0034504)	2/106	0.0415872	0.0947347	0	0	6.46512	20.5588	MDM2;AKT1																			protein localization to mitochondrion (GO:0070585)	1/13	0.0370617	0.0834297	0	0	29.1374	96.0128	AKT1
													negative regulation of DNA damage response, signal transduction by p53 class mediator (GO:0043518)	1/14	0.0418768	0.0947347	0	0	25.5462	81.0585	MDM2																			positive regulation of phosphorylation (GO:0042327)	3/253	0.0370892	0.0834297	0	0	4.29644	14.1543	ABL1;AKT1;SIRT1
													negative regulation of mRNA splicing, via spliceosome (GO:0048025)	1/14	0.0418768	0.0947347	0	0	25.5462	81.0585	U2AF2																			regulation of JNK cascade (GO:0046328)	2/105	0.0373012	0.0835278	0	0	6.87899	22.6231	NCOR1;MEN1
													negative regulation of pri-miRNA transcription by RNA polymerase II (GO:1902894)	1/14	0.0418768	0.0947347	0	0	25.5462	81.0585	RELA																			nucleotide-excision repair (GO:0006289)	2/105	0.0373012	0.0835278	0	0	6.87899	22.6231	EP300;SIRT1
													regulation of fatty acid beta-oxidation (GO:0031998)	1/14	0.0418768	0.0947347	0	0	25.5462	81.0585	AKT1																			chromosome organization (GO:0051276)	2/106	0.0379491	0.0842181	0	0	6.8125	22.2872	ABL1;SIRT1
													cytoplasmic sequestering of transcription factor (GO:0042994)	1/14	0.0418768	0.0947347	0	0	25.5462	81.0585	SUFU																			peptidyl-lysine modification (GO:0018205)	2/106	0.0379491	0.0842181	0	0	6.8125	22.2872	EP300;SIRT1
													regulation of transcription of nucleolar large rRNA by RNA polymerase I (GO:1901836)	1/14	0.0418768	0.0947347	0	0	25.5462	81.0585	SMARCB1																			regulation of phosphatidylinositol 3-kinase signaling (GO:0014066)	2/106	0.0379491	0.0842181	0	0	6.8125	22.2872	SRC;SIRT1
													positive regulation of glucose metabolic process (GO:0010907)	1/14	0.0418768	0.0947347	0	0	25.5462	81.0585	AKT1																			protein localization to nucleus (GO:0034504)	2/106	0.0379491	0.0842181	0	0	6.8125	22.2872	MDM2;AKT1
													positive regulation of glycogen biosynthetic process (GO:0045725)	1/14	0.0418768	0.0947347	0	0	25.5462	81.0585	AKT1																			regulation of cAMP-dependent protein kinase activity (GO:2000479)	1/14	0.039856	0.0857124	0	0	26.8947	86.6678	SIRT1
													response to UV-A (GO:0070141)	1/14	0.0418768	0.0947347	0	0	25.5462	81.0585	AKT1																			negative regulation of mRNA splicing, via spliceosome (GO:0048025)	1/14	0.039856	0.0857124	0	0	26.8947	86.6678	U2AF2
													positive regulation of T cell receptor signaling pathway (GO:0050862)	1/14	0.0418768	0.0947347	0	0	25.5462	81.0585	RELA																			negative regulation of pri-miRNA transcription by RNA polymerase II (GO:1902894)	1/14	0.039856	0.0857124	0	0	26.8947	86.6678	RELA
													regulation of protein ubiquitination (GO:0031396)	2/109	0.0437329	0.0966262	0	0	6.28291	19.6633	U2AF2;AKT1																			regulation of fatty acid beta-oxidation (GO:0031998)	1/14	0.039856	0.0857124	0	0	26.8947	86.6678	AKT1
													response to tumor necrosis factor (GO:0034612)	2/110	0.0444572	0.0966262	0	0	6.22442	19.378	AKT1;RELA																			cellular response to low-density lipoprotein particle stimulus (GO:0071404)	1/14	0.039856	0.0857124	0	0	26.8947	86.6678	SREBF2
													negative regulation of androgen receptor signaling pathway (GO:0060766)	1/15	0.0448012	0.0966262	0	0	23.7202	73.6637	NCOR1																			regulation of intrinsic apoptotic signaling pathway in response to DNA damage by p53 class mediator (GO:1902165)	1/14	0.039856	0.0857124	0	0	26.8947	86.6678	SIRT1
													androgen receptor signaling pathway (GO:0030521)	1/15	0.0448012	0.0966262	0	0	23.7202	73.6637	DDX17																			regulation of macrophage cytokine production (GO:0010935)	1/14	0.039856	0.0857124	0	0	26.8947	86.6678	SIRT1
													Arp2/3 complex-mediated actin nucleation (GO:0034314)	1/15	0.0448012	0.0966262	0	0	23.7202	73.6637	JMY																			covalent chromatin modification (GO:0016569)	1/14	0.039856	0.0857124	0	0	26.8947	86.6678	SIRT1
													negative regulation of mRNA processing (GO:0050686)	1/15	0.0448012	0.0966262	0	0	23.7202	73.6637	U2AF2																			cytoplasmic sequestering of transcription factor (GO:0042994)	1/14	0.039856	0.0857124	0	0	26.8947	86.6678	SUFU
													regulation of dephosphorylation (GO:0035303)	1/15	0.0448012	0.0966262	0	0	23.7202	73.6637	SRC																			positive regulation of cellular response to insulin stimulus (GO:1900078)	1/14	0.039856	0.0857124	0	0	26.8947	86.6678	SIRT1
													cellular response to ATP (GO:0071318)	1/15	0.0448012	0.0966262	0	0	23.7202	73.6637	TAF1																			positive regulation of glycogen biosynthetic process (GO:0045725)	1/14	0.039856	0.0857124	0	0	26.8947	86.6678	AKT1
													negative regulation of ubiquitin-protein transferase activity (GO:0051444)	1/15	0.0448012	0.0966262	0	0	23.7202	73.6637	ABL1																			heterochromatin organization (GO:0070828)	1/14	0.039856	0.0857124	0	0	26.8947	86.6678	SIRT1
													regulation of integrin activation (GO:0033623)	1/15	0.0448012	0.0966262	0	0	23.7202	73.6637	SRC																			response to UV-A (GO:0070141)	1/14	0.039856	0.0857124	0	0	26.8947	86.6678	AKT1
													nitric oxide biosynthetic process (GO:0006809)	1/15	0.0448012	0.0966262	0	0	23.7202	73.6637	AKT1																			positive regulation of T cell receptor signaling pathway (GO:0050862)	1/14	0.039856	0.0857124	0	0	26.8947	86.6678	RELA
													contractile actin filament bundle assembly (GO:0030038)	1/15	0.0448012	0.0966262	0	0	23.7202	73.6637	SRC																			regulation of protein ubiquitination (GO:0031396)	2/109	0.0399185	0.0857124	0	0	6.62049	21.3241	U2AF2;AKT1
													peptidyl-tyrosine autophosphorylation (GO:0038083)	1/15	0.0448012	0.0966262	0	0	23.7202	73.6637	ABL1																			regulation of protein kinase activity (GO:0045859)	2/110	0.0405834	0.086952	0	0	6.55886	21.0172	AKT1;SIRT1
													regulation of phospholipase C activity (GO:1900274)	1/15	0.0448012	0.0966262	0	0	23.7202	73.6637	ABL1																			protein-containing complex subunit organization (GO:0043933)	2/112	0.041926	0.0870395	0	0	6.43896	20.4234	CREBBP;MDM2
													positive regulation of chromatin organization (GO:1905269)	1/15	0.0448012	0.0966262	0	0	23.7202	73.6637	SIN3A																			regulation of macroautophagy (GO:0016241)	2/112	0.041926	0.0870395	0	0	6.43896	20.4234	AKT1;SIRT1
													positive regulation of glycogen metabolic process (GO:0070875)	1/15	0.0448012	0.0966262	0	0	23.7202	73.6637	AKT1																			negative regulation of signal transduction (GO:0009968)	3/267	0.042412	0.0870395	0	0	4.0657	12.8489	CSNK2A1;SUFU;AKT1
													positive regulation of histone H3-K4 methylation (GO:0051571)	1/15	0.0448012	0.0966262	0	0	23.7202	73.6637	WDR5																			androgen receptor signaling pathway (GO:0030521)	1/15	0.0426424	0.0870395	0	0	24.9724	78.7857	DDX17
													positive regulation of keratinocyte differentiation (GO:0045618)	1/15	0.0448012	0.0966262	0	0	23.7202	73.6637	NCOA3																			Arp2/3 complex-mediated actin nucleation (GO:0034314)	1/15	0.0426424	0.0870395	0	0	24.9724	78.7857	JMY
													stress fiber assembly (GO:0043149)	1/15	0.0448012	0.0966262	0	0	23.7202	73.6637	SRC																			negative regulation of mRNA processing (GO:0050686)	1/15	0.0426424	0.0870395	0	0	24.9724	78.7857	U2AF2
													positive regulation of protein export from nucleus (GO:0046827)	1/15	0.0448012	0.0966262	0	0	23.7202	73.6637	GSK3B																			regulation of dephosphorylation (GO:0035303)	1/15	0.0426424	0.0870395	0	0	24.9724	78.7857	SRC
													mammary gland epithelium development (GO:0061180)	1/15	0.0448012	0.0966262	0	0	23.7202	73.6637	AKT1																			cellular response to ATP (GO:0071318)	1/15	0.0426424	0.0870395	0	0	24.9724	78.7857	TAF1
													myoblast differentiation (GO:0045445)	1/15	0.0448012	0.0966262	0	0	23.7202	73.6637	DDX17																			negative regulation of ubiquitin-protein transferase activity (GO:0051444)	1/15	0.0426424	0.0870395	0	0	24.9724	78.7857	ABL1
													protein-containing complex subunit organization (GO:0043933)	2/112	0.0459192	0.0986196	0	0	6.11063	18.8261	CREBBP;MDM2																			regulation of integrin activation (GO:0033623)	1/15	0.0426424	0.0870395	0	0	24.9724	78.7857	SRC
													regulation of cytoskeleton organization (GO:0051493)	2/112	0.0459192	0.0986196	0	0	6.11063	18.8261	GSK3B;ABL1																			nitric oxide biosynthetic process (GO:0006809)	1/15	0.0426424	0.0870395	0	0	24.9724	78.7857	AKT1
													activation of protein kinase activity (GO:0032147)	2/114	0.0473988	0.0993366	0	0	6.00091	18.2977	ABL1;AKT1																			contractile actin filament bundle assembly (GO:0030038)	1/15	0.0426424	0.0870395	0	0	24.9724	78.7857	SRC
													cellular response to transforming growth factor beta stimulus (GO:0071560)	2/114	0.0473988	0.0993366	0	0	6.00091	18.2977	SRC;SMURF1																			peptidyl-tyrosine autophosphorylation (GO:0038083)	1/15	0.0426424	0.0870395	0	0	24.9724	78.7857	ABL1
													regulation of protein phosphorylation (GO:0001932)	3/266	0.0476283	0.0993366	0	0	3.86967	11.7806	ABL1;AKT1;MEN1																			regulation of phospholipase C activity (GO:1900274)	1/15	0.0426424	0.0870395	0	0	24.9724	78.7857	ABL1
													negative regulation of anoikis (GO:2000811)	1/16	0.0477167	0.0993366	0	0	22.1378	67.3536	SRC																			positive regulation of chromatin organization (GO:1905269)	1/15	0.0426424	0.0870395	0	0	24.9724	78.7857	SIN3A
													negative regulation of cell-substrate junction organization (GO:0150118)	1/16	0.0477167	0.0993366	0	0	22.1378	67.3536	SRC																			positive regulation of glycogen metabolic process (GO:0070875)	1/15	0.0426424	0.0870395	0	0	24.9724	78.7857	AKT1
													negative regulation of focal adhesion assembly (GO:0051895)	1/16	0.0477167	0.0993366	0	0	22.1378	67.3536	SRC																			positive regulation of histone H3-K4 methylation (GO:0051571)	1/15	0.0426424	0.0870395	0	0	24.9724	78.7857	WDR5
													regulation of chromatin silencing (GO:0031935)	1/16	0.0477167	0.0993366	0	0	22.1378	67.3536	SIN3A																			histone H3 deacetylation (GO:0070932)	1/15	0.0426424	0.0870395	0	0	24.9724	78.7857	SIRT1
													negative regulation of release of cytochrome c from mitochondria (GO:0090201)	1/16	0.0477167	0.0993366	0	0	22.1378	67.3536	AKT1																			positive regulation of keratinocyte differentiation (GO:0045618)	1/15	0.0426424	0.0870395	0	0	24.9724	78.7857	NCOA3
													neuron projection organization (GO:0106027)	1/16	0.0477167	0.0993366	0	0	22.1378	67.3536	GSK3B																			stress fiber assembly (GO:0043149)	1/15	0.0426424	0.0870395	0	0	24.9724	78.7857	SRC
													nitric oxide metabolic process (GO:0046209)	1/16	0.0477167	0.0993366	0	0	22.1378	67.3536	AKT1																			macrophage differentiation (GO:0030225)	1/15	0.0426424	0.0870395	0	0	24.9724	78.7857	SIRT1
													regulation of monocyte differentiation (GO:0045655)	1/16	0.0477167	0.0993366	0	0	22.1378	67.3536	MYC																			mammary gland epithelium development (GO:0061180)	1/15	0.0426424	0.0870395	0	0	24.9724	78.7857	AKT1
													platelet-derived growth factor receptor signaling pathway (GO:0048008)	1/16	0.0477167	0.0993366	0	0	22.1378	67.3536	ABL1																			myoblast differentiation (GO:0045445)	1/15	0.0426424	0.0870395	0	0	24.9724	78.7857	DDX17
													histone H2A acetylation (GO:0043968)	1/16	0.0477167	0.0993366	0	0	22.1378	67.3536	TRRAP																			activation of protein kinase activity (GO:0032147)	2/114	0.0432852	0.0879895	0	0	6.32334	19.8549	ABL1;AKT1
													positive regulation of leukocyte adhesion to vascular endothelial cell (GO:1904996)	1/16	0.0477167	0.0993366	0	0	22.1378	67.3536	RELA																			cellular response to transforming growth factor beta stimulus (GO:0071560)	2/114	0.0432852	0.0879895	0	0	6.32334	19.8549	SRC;SIRT1
													positive regulation of small molecule metabolic process (GO:0062013)	1/16	0.0477167	0.0993366	0	0	22.1378	67.3536	AKT1																			positive regulation of protein metabolic process (GO:0051247)	2/115	0.0439709	0.0892007	0	0	6.26707	19.5797	CSNK2A1;AKT1
													negative regulation of signal transduction (GO:0009968)	3/267	0.048068	0.0998637	0	0	3.85482	11.6999	CSNK2A1;SUFU;AKT1																			positive regulation of cell projection organization (GO:0031346)	2/117	0.0453546	0.0892226	0	0	6.15745	19.0465	EP300;CBFA2T2
													positive regulation of cell projection organization (GO:0031346)	2/117	0.0496507	0.102942	0	0	5.84348	17.5465	EP300;CBFA2T2																			negative regulation of anoikis (GO:2000811)	1/16	0.0454208	0.0892226	0	0	23.3064	72.0585	SRC
													positive regulation of protein-containing complex assembly (GO:0031334)	2/118	0.0504099	0.103069	0	0	5.79281	17.3064	GSK3B;SRC																			negative regulation of cell-substrate junction organization (GO:0150118)	1/16	0.0454208	0.0892226	0	0	23.3064	72.0585	SRC
													negative regulation of ATP metabolic process (GO:1903579)	1/17	0.0506235	0.103069	0	0	20.7531	61.9136	NCOR1																			negative regulation of focal adhesion assembly (GO:0051895)	1/16	0.0454208	0.0892226	0	0	23.3064	72.0585	SRC
													negative regulation of fatty acid metabolic process (GO:0045922)	1/17	0.0506235	0.103069	0	0	20.7531	61.9136	NCOR1																			negative regulation of histone modification (GO:0031057)	1/16	0.0454208	0.0892226	0	0	23.3064	72.0585	CTBP1
													negative regulation of intrinsic apoptotic signaling pathway by p53 class mediator (GO:1902254)	1/17	0.0506235	0.103069	0	0	20.7531	61.9136	MDM2																			regulation of cellular carbohydrate metabolic process (GO:0010675)	1/16	0.0454208	0.0892226	0	0	23.3064	72.0585	SIRT1
													cellular response to gamma radiation (GO:0071480)	1/17	0.0506235	0.103069	0	0	20.7531	61.9136	MDM2																			regulation of cholesterol storage (GO:0010885)	1/16	0.0454208	0.0892226	0	0	23.3064	72.0585	SREBF2
													embryo development ending in birth or egg hatching (GO:0009792)	1/17	0.0506235	0.103069	0	0	20.7531	61.9136	USP22																			regulation of chromatin silencing (GO:0031935)	1/16	0.0454208	0.0892226	0	0	23.3064	72.0585	SIN3A
													positive regulation of blood coagulation (GO:0030194)	1/17	0.0506235	0.103069	0	0	20.7531	61.9136	USF1																			negative regulation of release of cytochrome c from mitochondria (GO:0090201)	1/16	0.0454208	0.0892226	0	0	23.3064	72.0585	AKT1
													positive regulation of cyclin-dependent protein serine/threonine kinase activity (GO:0045737)	1/17	0.0506235	0.103069	0	0	20.7531	61.9136	AKT1																			nitric oxide metabolic process (GO:0046209)	1/16	0.0454208	0.0892226	0	0	23.3064	72.0585	AKT1
													positive regulation of dendrite extension (GO:1903861)	1/17	0.0506235	0.103069	0	0	20.7531	61.9136	SMURF1																			platelet-derived growth factor receptor signaling pathway (GO:0048008)	1/16	0.0454208	0.0892226	0	0	23.3064	72.0585	ABL1
													macroautophagy (GO:0016236)	2/120	0.0519409	0.104377	0	0	5.69405	16.841	CSNK2A1;SRC																			positive regulation by host of viral transcription (GO:0043923)	1/16	0.0454208	0.0892226	0	0	23.3064	72.0585	EP300
													alternative mRNA splicing, via spliceosome (GO:0000380)	1/18	0.0535215	0.104377	0	0	19.5314	57.1814	DDX17																			histone H2A acetylation (GO:0043968)	1/16	0.0454208	0.0892226	0	0	23.3064	72.0585	TRRAP
													negative regulation of fibroblast proliferation (GO:0048147)	1/18	0.0535215	0.104377	0	0	19.5314	57.1814	MYC																			positive regulation of leukocyte adhesion to vascular endothelial cell (GO:1904996)	1/16	0.0454208	0.0892226	0	0	23.3064	72.0585	RELA
													regulation of catabolic process (GO:0009894)	1/18	0.0535215	0.104377	0	0	19.5314	57.1814	MDM2																			positive regulation of myeloid leukocyte cytokine production involved in immune response (GO:0061081)	1/16	0.0454208	0.0892226	0	0	23.3064	72.0585	SIRT1
													negative regulation of leukocyte cell-cell adhesion (GO:1903038)	1/18	0.0535215	0.104377	0	0	19.5314	57.1814	AKT1																			positive regulation of small molecule metabolic process (GO:0062013)	1/16	0.0454208	0.0892226	0	0	23.3064	72.0585	AKT1
													negative regulation of lipid catabolic process (GO:0050995)	1/18	0.0535215	0.104377	0	0	19.5314	57.1814	AKT1																			macroautophagy (GO:0016236)	2/120	0.0474601	0.0924676	0	0	6	18.2872	CSNK2A1;SRC
													regulation of chromosome segregation (GO:0051983)	1/18	0.0535215	0.104377	0	0	19.5314	57.1814	CSNK2A1																			negative regulation of ATP metabolic process (GO:1903579)	1/17	0.0481913	0.0924676	0	0	21.8487	66.2578	NCOR1
													cell migration involved in sprouting angiogenesis (GO:0002042)	1/18	0.0535215	0.104377	0	0	19.5314	57.1814	AKT1																			negative regulation of ATPase activity (GO:0032780)	1/17	0.0481913	0.0924676	0	0	21.8487	66.2578	SIRT1
													regulation of dendrite extension (GO:1903859)	1/18	0.0535215	0.104377	0	0	19.5314	57.1814	SMURF1																			negative regulation of cell aging (GO:0090344)	1/17	0.0481913	0.0924676	0	0	21.8487	66.2578	SIRT1
													regulation of early endosome to late endosome transport (GO:2000641)	1/18	0.0535215	0.104377	0	0	19.5314	57.1814	SRC																			negative regulation of fatty acid metabolic process (GO:0045922)	1/17	0.0481913	0.0924676	0	0	21.8487	66.2578	NCOR1
													regulation of fatty acid metabolic process (GO:0019217)	1/18	0.0535215	0.104377	0	0	19.5314	57.1814	NCOR1																			regulation of cholesterol biosynthetic process (GO:0045540)	1/17	0.0481913	0.0924676	0	0	21.8487	66.2578	SREBF2
													negative regulation of signal transduction by p53 class mediator (GO:1901797)	1/18	0.0535215	0.104377	0	0	19.5314	57.1814	MDM2																			cellular response to gamma radiation (GO:0071480)	1/17	0.0481913	0.0924676	0	0	21.8487	66.2578	MDM2
													regulation of mitochondrial outer membrane permeabilization involved in apoptotic signaling pathway (GO:1901028)	1/18	0.0535215	0.104377	0	0	19.5314	57.1814	GSK3B																			DNA biosynthetic process (GO:0071897)	1/17	0.0481913	0.0924676	0	0	21.8487	66.2578	SIRT1
													DNA conformation change (GO:0071103)	1/18	0.0535215	0.104377	0	0	19.5314	57.1814	ABL1																			embryo development ending in birth or egg hatching (GO:0009792)	1/17	0.0481913	0.0924676	0	0	21.8487	66.2578	USP22
													regulation of oxidative stress-induced intrinsic apoptotic signaling pathway (GO:1902175)	1/18	0.0535215	0.104377	0	0	19.5314	57.1814	AKT1																			positive regulation of blood coagulation (GO:0030194)	1/17	0.0481913	0.0924676	0	0	21.8487	66.2578	USF1
													embryonic digit morphogenesis (GO:0042733)	1/18	0.0535215	0.104377	0	0	19.5314	57.1814	CREBBP																			regulation of steroid biosynthetic process (GO:0050810)	1/17	0.0481913	0.0924676	0	0	21.8487	66.2578	SIRT1
													regulation of production of miRNAs involved in gene silencing by miRNA (GO:1903798)	1/18	0.0535215	0.104377	0	0	19.5314	57.1814	NCOR1																			positive regulation of cyclin-dependent protein serine/threonine kinase activity (GO:0045737)	1/17	0.0481913	0.0924676	0	0	21.8487	66.2578	AKT1
													positive regulation of amyloid-beta formation (GO:1902004)	1/18	0.0535215	0.104377	0	0	19.5314	57.1814	RELA																			cellular response to organic substance (GO:0071310)	2/123	0.0496009	0.0932579	0	0	5.85035	17.573	NCOA2;NCOA3
													regulation of transcription by RNA polymerase I (GO:0006356)	1/18	0.0535215	0.104377	0	0	19.5314	57.1814	UBTF																			positive regulation of epithelial cell proliferation (GO:0050679)	2/123	0.0496009	0.0932579	0	0	5.85035	17.573	AKT1;SIRT1
													interleukin-6-mediated signaling pathway (GO:0070102)	1/18	0.0535215	0.104377	0	0	19.5314	57.1814	SRC																			positive regulation of programmed cell death (GO:0043068)	3/286	0.0502172	0.0932579	0	0	3.78908	11.3346	JMY;ABL1;SIRT1
													positive regulation of mRNA splicing, via spliceosome (GO:0048026)	1/18	0.0535215	0.104377	0	0	19.5314	57.1814	SF3B4																			alternative mRNA splicing, via spliceosome (GO:0000380)	1/18	0.0509538	0.0932579	0	0	20.5624	61.211	DDX17
													positive regulation of nitric-oxide synthase activity (GO:0051000)	1/18	0.0535215	0.104377	0	0	19.5314	57.1814	AKT1																			regulation of adaptive immune response (GO:0002819)	1/18	0.0509538	0.0932579	0	0	20.5624	61.211	SIRT1
													cellular response to organic substance (GO:0071310)	2/123	0.0542684	0.10543	0	0	5.55204	16.1776	NCOA2;NCOA3																			regulation of brown fat cell differentiation (GO:0090335)	1/18	0.0509538	0.0932579	0	0	20.5624	61.211	SIRT1
													positive regulation of epithelial cell proliferation (GO:0050679)	2/123	0.0542684	0.10543	0	0	5.55204	16.1776	MYC;AKT1																			regulation of catabolic process (GO:0009894)	1/18	0.0509538	0.0932579	0	0	20.5624	61.211	MDM2
													cellular response to oxidative stress (GO:0034599)	2/125	0.0558405	0.106542	0	0	5.46121	15.757	ABL1;AKT1																			negative regulation of leukocyte cell-cell adhesion (GO:1903038)	1/18	0.0509538	0.0932579	0	0	20.5624	61.211	AKT1
													branching involved in ureteric bud morphogenesis (GO:0001658)	1/19	0.0564109	0.106542	0	0	18.4454	53.0322	MYC																			negative regulation of lipid catabolic process (GO:0050995)	1/18	0.0509538	0.0932579	0	0	20.5624	61.211	AKT1
													negative regulation of oxidative stress-induced intrinsic apoptotic signaling pathway (GO:1902176)	1/19	0.0564109	0.106542	0	0	18.4454	53.0322	AKT1																			regulation of chromosome segregation (GO:0051983)	1/18	0.0509538	0.0932579	0	0	20.5624	61.211	CSNK2A1
													negative regulation of RNA metabolic process (GO:0051253)	1/19	0.0564109	0.106542	0	0	18.4454	53.0322	NCOR1																			cell migration involved in sprouting angiogenesis (GO:0002042)	1/18	0.0509538	0.0932579	0	0	20.5624	61.211	AKT1
													negative regulation of RNA splicing (GO:0033119)	1/19	0.0564109	0.106542	0	0	18.4454	53.0322	U2AF2																			regulation of early endosome to late endosome transport (GO:2000641)	1/18	0.0509538	0.0932579	0	0	20.5624	61.211	SRC
													regulation of histone H3-K4 methylation (GO:0051569)	1/19	0.0564109	0.106542	0	0	18.4454	53.0322	WDR5																			regulation of fatty acid metabolic process (GO:0019217)	1/18	0.0509538	0.0932579	0	0	20.5624	61.211	NCOR1
													diol metabolic process (GO:0034311)	1/19	0.0564109	0.106542	0	0	18.4454	53.0322	AKT1																			DNA conformation change (GO:0071103)	1/18	0.0509538	0.0932579	0	0	20.5624	61.211	ABL1
													DNA double-strand break processing (GO:0000729)	1/19	0.0564109	0.106542	0	0	18.4454	53.0322	KAT5																			embryonic digit morphogenesis (GO:0042733)	1/18	0.0509538	0.0932579	0	0	20.5624	61.211	CREBBP
													positive regulation of actin cytoskeleton reorganization (GO:2000251)	1/19	0.0564109	0.106542	0	0	18.4454	53.0322	ABL1																			regulation of production of miRNAs involved in gene silencing by miRNA (GO:1903798)	1/18	0.0509538	0.0932579	0	0	20.5624	61.211	NCOR1
													regulation of synaptic vesicle exocytosis (GO:2000300)	1/19	0.0564109	0.106542	0	0	18.4454	53.0322	GSK3B																			positive regulation of amyloid-beta formation (GO:1902004)	1/18	0.0509538	0.0932579	0	0	20.5624	61.211	RELA
													positive regulation of focal adhesion assembly (GO:0051894)	1/19	0.0564109	0.106542	0	0	18.4454	53.0322	ABL1																			regulation of transcription by RNA polymerase I (GO:0006356)	1/18	0.0509538	0.0932579	0	0	20.5624	61.211	UBTF
													response to ATP (GO:0033198)	1/19	0.0564109	0.106542	0	0	18.4454	53.0322	TAF1																			interleukin-6-mediated signaling pathway (GO:0070102)	1/18	0.0509538	0.0932579	0	0	20.5624	61.211	SRC
													positive regulation of oxidoreductase activity (GO:0051353)	1/19	0.0564109	0.106542	0	0	18.4454	53.0322	ABL1																			intracellular estrogen receptor signaling pathway (GO:0030520)	1/18	0.0509538	0.0932579	0	0	20.5624	61.211	DDX17
													maintenance of protein localization in organelle (GO:0072595)	1/19	0.0564109	0.106542	0	0	18.4454	53.0322	AKT1																			positive regulation of mRNA splicing, via spliceosome (GO:0048026)	1/18	0.0509538	0.0932579	0	0	20.5624	61.211	SF3B4
													ureteric bud morphogenesis (GO:0060675)	1/19	0.0564109	0.106542	0	0	18.4454	53.0322	MYC																			positive regulation of nitric-oxide synthase activity (GO:0051000)	1/18	0.0509538	0.0932579	0	0	20.5624	61.211	AKT1
													circulatory system development (GO:0072359)	2/126	0.0566325	0.106763	0	0	5.41689	15.5528	NCOA6;KDM6A																			cellular response to cytokine stimulus (GO:0071345)	4/482	0.051014	0.0932579	0	0	3.01627	8.97539	AKT1;CSK;SIRT1;RELA
													positive regulation of macromolecule biosynthetic process (GO:0010557)	2/129	0.0590323	0.109911	0	0	5.28814	14.9637	MYC;AKT1																			positive regulation of gene expression (GO:0010628)	4/482	0.051014	0.0932579	0	0	3.01627	8.97539	U2AF2;AKT1;EP300;HCFC1
													negative regulation of cyclin-dependent protein serine/threonine kinase activity (GO:0045736)	1/20	0.0592916	0.109911	0	0	17.4737	49.3682	MEN1																			cellular response to oxidative stress (GO:0034599)	2/125	0.0510474	0.0932579	0	0	5.75465	17.1201	ABL1;AKT1
													negative regulation of telomere maintenance via telomerase (GO:0032211)	1/20	0.0592916	0.109911	0	0	17.4737	49.3682	SRC																			regulation of phosphorylation (GO:0042325)	2/125	0.0510474	0.0932579	0	0	5.75465	17.1201	EP300;SIRT1
													regulation of lymphocyte differentiation (GO:0045619)	1/20	0.0592916	0.109911	0	0	17.4737	49.3682	ABL1																			negative regulation of cell growth (GO:0030308)	2/126	0.0517764	0.0940699	0	0	5.70795	16.9002	ING1;SIRT1
													positive regulation of cyclin-dependent protein kinase activity (GO:1904031)	1/20	0.0592916	0.109911	0	0	17.4737	49.3682	AKT1																			negative regulation of growth (GO:0045926)	2/126	0.0517764	0.0940699	0	0	5.70795	16.9002	ING1;SIRT1
													positive regulation of epidermal cell differentiation (GO:0045606)	1/20	0.0592916	0.109911	0	0	17.4737	49.3682	NCOA3																			circulatory system development (GO:0072359)	2/126	0.0517764	0.0940699	0	0	5.70795	16.9002	NCOA6;KDM6A
													positive regulation of G2/M transition of mitotic cell cycle (GO:0010971)	1/20	0.0592916	0.109911	0	0	17.4737	49.3682	MECP2																			regulation of autophagy of mitochondrion (GO:1903146)	1/19	0.0537086	0.0953111	0	0	19.4191	56.785	SREBF2
													granulocyte differentiation (GO:0030851)	1/20	0.0592916	0.109911	0	0	17.4737	49.3682	EP300																			negative regulation of RNA metabolic process (GO:0051253)	1/19	0.0537086	0.0953111	0	0	19.4191	56.785	NCOR1
													myeloid cell development (GO:0061515)	1/20	0.0592916	0.109911	0	0	17.4737	49.3682	SRC																			negative regulation of RNA splicing (GO:0033119)	1/19	0.0537086	0.0953111	0	0	19.4191	56.785	U2AF2
													cellular response to cytokine stimulus (GO:0071345)	4/482	0.059382	0.109911	0	0	2.85708	8.06772	GSK3B;MYC;AKT1;RELA																			regulation of histone H3-K4 methylation (GO:0051569)	1/19	0.0537086	0.0953111	0	0	19.4191	56.785	WDR5
													actin nucleation (GO:0045010)	1/21	0.0621636	0.112027	0	0	16.5992	46.1123	JMY																			diol metabolic process (GO:0034311)	1/19	0.0537086	0.0953111	0	0	19.4191	56.785	AKT1
													regulation of anoikis (GO:2000209)	1/21	0.0621636	0.112027	0	0	16.5992	46.1123	SRC																			peptidyl-lysine dimethylation (GO:0018027)	1/19	0.0537086	0.0953111	0	0	19.4191	56.785	SETD1B
													beta-catenin destruction complex disassembly (GO:1904886)	1/21	0.0621636	0.112027	0	0	16.5992	46.1123	GSK3B																			positive regulation of actin cytoskeleton reorganization (GO:2000251)	1/19	0.0537086	0.0953111	0	0	19.4191	56.785	ABL1
													cellular response to steroid hormone stimulus (GO:0071383)	1/21	0.0621636	0.112027	0	0	16.5992	46.1123	SRC																			excitatory postsynaptic potential (GO:0060079)	1/19	0.0537086	0.0953111	0	0	19.4191	56.785	AKT1
													positive regulation of antigen receptor-mediated signaling pathway (GO:0050857)	1/21	0.0621636	0.112027	0	0	16.5992	46.1123	RELA																			regulation of stem cell population maintenance (GO:2000036)	1/19	0.0537086	0.0953111	0	0	19.4191	56.785	NCOA3
													extrinsic apoptotic signaling pathway in absence of ligand (GO:0097192)	1/21	0.0621636	0.112027	0	0	16.5992	46.1123	GSK3B																			positive regulation of focal adhesion assembly (GO:0051894)	1/19	0.0537086	0.0953111	0	0	19.4191	56.785	ABL1
													focal adhesion assembly (GO:0048041)	1/21	0.0621636	0.112027	0	0	16.5992	46.1123	SRC																			response to ATP (GO:0033198)	1/19	0.0537086	0.0953111	0	0	19.4191	56.785	TAF1
													regulation of transcription by RNA polymerase III (GO:0006359)	1/21	0.0621636	0.112027	0	0	16.5992	46.1123	CHD8																			positive regulation of oxidoreductase activity (GO:0051353)	1/19	0.0537086	0.0953111	0	0	19.4191	56.785	ABL1
													response to progesterone (GO:0032570)	1/21	0.0621636	0.112027	0	0	16.5992	46.1123	SRC																			maintenance of protein localization in organelle (GO:0072595)	1/19	0.0537086	0.0953111	0	0	19.4191	56.785	AKT1
													histone ubiquitination (GO:0016574)	1/21	0.0621636	0.112027	0	0	16.5992	46.1123	USP22																			cellular response to insulin stimulus (GO:0032869)	2/129	0.0539857	0.0954613	0	0	5.57227	16.2657	AKT1;USF1
													intrinsic apoptotic signaling pathway in response to DNA damage by p53 class mediator (GO:0042771)	1/21	0.0621636	0.112027	0	0	16.5992	46.1123	EP300																			positive regulation of macromolecule biosynthetic process (GO:0010557)	2/129	0.0539857	0.0954613	0	0	5.57227	16.2657	AKT1;SIRT1
													positive regulation of transcription regulatory region DNA binding (GO:2000679)	1/21	0.0621636	0.112027	0	0	16.5992	46.1123	EP300																			negative regulation of cyclin-dependent protein serine/threonine kinase activity (GO:0045736)	1/20	0.0564554	0.0984249	0	0	18.3961	52.8761	MEN1
													regulation of cell adhesion (GO:0030155)	2/133	0.0622861	0.112027	0	0	5.12563	14.2288	SRC;ABL1																			negative regulation of telomere maintenance via telomerase (GO:0032211)	1/20	0.0564554	0.0984249	0	0	18.3961	52.8761	SRC
													regulation of cell motility (GO:2000145)	2/133	0.0622861	0.112027	0	0	5.12563	14.2288	ABL1;AKT1																			regulation of lymphocyte differentiation (GO:0045619)	1/20	0.0564554	0.0984249	0	0	18.3961	52.8761	ABL1
													RNA metabolic process (GO:0016070)	2/133	0.0622861	0.112027	0	0	5.12563	14.2288	DDX17;HNRNPUL1																			positive regulation of cyclin-dependent protein kinase activity (GO:1904031)	1/20	0.0564554	0.0984249	0	0	18.3961	52.8761	AKT1
													transmembrane receptor protein serine/threonine kinase signaling pathway (GO:0007178)	2/133	0.0622861	0.112027	0	0	5.12563	14.2288	SRC;SMURF1																			positive regulation of epidermal cell differentiation (GO:0045606)	1/20	0.0564554	0.0984249	0	0	18.3961	52.8761	NCOA3
													positive regulation of peptidyl-tyrosine phosphorylation (GO:0050731)	2/134	0.063109	0.113307	0	0	5.08654	14.0536	SRC;ABL1																			granulocyte differentiation (GO:0030851)	1/20	0.0564554	0.0984249	0	0	18.3961	52.8761	EP300
													ribonucleoprotein complex assembly (GO:0022618)	2/136	0.064766	0.114926	0	0	5.01012	13.7126	SF3A2;SF1																			miRNA metabolic process (GO:0010586)	1/20	0.0564554	0.0984249	0	0	18.3961	52.8761	DDX17
													negative regulation of cyclin-dependent protein kinase activity (GO:1904030)	1/22	0.065027	0.114926	0	0	15.8079	43.2023	MEN1																			myeloid cell development (GO:0061515)	1/20	0.0564554	0.0984249	0	0	18.3961	52.8761	SRC
													negative regulation of interleukin-2 production (GO:0032703)	1/22	0.065027	0.114926	0	0	15.8079	43.2023	KAT5																			regulation of cell adhesion (GO:0030155)	2/133	0.0569828	0.0988233	0	0	5.40104	15.474	SRC;ABL1
													regulation of chromosome organization (GO:0033044)	1/22	0.065027	0.114926	0	0	15.8079	43.2023	MYC																			regulation of cell motility (GO:2000145)	2/133	0.0569828	0.0988233	0	0	5.40104	15.474	ABL1;AKT1
													negative regulation of protein dephosphorylation (GO:0035308)	1/22	0.065027	0.114926	0	0	15.8079	43.2023	GSK3B																			transmembrane receptor protein serine/threonine kinase signaling pathway (GO:0007178)	2/133	0.0569828	0.0988233	0	0	5.40104	15.474	SRC;SIRT1
													cellular response to nerve growth factor stimulus (GO:1990090)	1/22	0.065027	0.114926	0	0	15.8079	43.2023	AKT1																			positive regulation of peptidyl-tyrosine phosphorylation (GO:0050731)	2/134	0.057741	0.0999635	0	0	5.35985	15.2851	SRC;ABL1
													osteoclast differentiation (GO:0030316)	1/22	0.065027	0.114926	0	0	15.8079	43.2023	SRC																			actin nucleation (GO:0045010)	1/21	0.0591944	0.10016	0	0	17.4754	49.4018	JMY
													positive regulation of amyloid precursor protein catabolic process (GO:1902993)	1/22	0.065027	0.114926	0	0	15.8079	43.2023	RELA																			regulation of anoikis (GO:2000209)	1/21	0.0591944	0.10016	0	0	17.4754	49.4018	SRC
													membrane protein intracellular domain proteolysis (GO:0031293)	1/22	0.065027	0.114926	0	0	15.8079	43.2023	RELA																			regulation of cholesterol metabolic process (GO:0090181)	1/21	0.0591944	0.10016	0	0	17.4754	49.4018	SREBF2
													regulation of cellular component organization (GO:0051128)	2/139	0.0672789	0.116927	0	0	4.89967	13.2238	ABL1;HCFC1																			negative regulation of protein localization to plasma membrane (GO:1903077)	1/21	0.0591944	0.10016	0	0	17.4754	49.4018	CSK
													negative regulation of extrinsic apoptotic signaling pathway in absence of ligand (GO:2001240)	1/23	0.0678818	0.116927	0	0	15.0886	40.5882	AKT1																			cellular response to estradiol stimulus (GO:0071392)	1/21	0.0591944	0.10016	0	0	17.4754	49.4018	NCOA3
													blood vessel endothelial cell migration (GO:0043534)	1/23	0.0678818	0.116927	0	0	15.0886	40.5882	AKT1																			cellular response to steroid hormone stimulus (GO:0071383)	1/21	0.0591944	0.10016	0	0	17.4754	49.4018	SRC
													negative regulation of intracellular protein transport (GO:0090317)	1/23	0.0678818	0.116927	0	0	15.0886	40.5882	SUFU																			positive regulation of antigen receptor-mediated signaling pathway (GO:0050857)	1/21	0.0591944	0.10016	0	0	17.4754	49.4018	RELA
													negative regulation of phosphoprotein phosphatase activity (GO:0032515)	1/23	0.0678818	0.116927	0	0	15.0886	40.5882	GSK3B																			focal adhesion assembly (GO:0048041)	1/21	0.0591944	0.10016	0	0	17.4754	49.4018	SRC
													negative regulation of signal transduction in absence of ligand (GO:1901099)	1/23	0.0678818	0.116927	0	0	15.0886	40.5882	AKT1																			regulation of transcription by RNA polymerase III (GO:0006359)	1/21	0.0591944	0.10016	0	0	17.4754	49.4018	CHD8
													negative regulation of smoothened signaling pathway (GO:0045879)	1/23	0.0678818	0.116927	0	0	15.0886	40.5882	SUFU																			response to progesterone (GO:0032570)	1/21	0.0591944	0.10016	0	0	17.4754	49.4018	SRC
													regulation of protein export from nucleus (GO:0046825)	1/23	0.0678818	0.116927	0	0	15.0886	40.5882	GSK3B																			histone ubiquitination (GO:0016574)	1/21	0.0591944	0.10016	0	0	17.4754	49.4018	USP22
													ERK1 and ERK2 cascade (GO:0070371)	1/23	0.0678818	0.116927	0	0	15.0886	40.5882	MYC																			positive regulation of lipid storage (GO:0010884)	1/21	0.0591944	0.10016	0	0	17.4754	49.4018	SREBF2
													positive regulation of cell cycle G2/M phase transition (GO:1902751)	1/23	0.0678818	0.116927	0	0	15.0886	40.5882	MECP2																			positive regulation of transcription regulatory region DNA binding (GO:2000679)	1/21	0.0591944	0.10016	0	0	17.4754	49.4018	EP300
													regulation of supramolecular fiber organization (GO:1902903)	1/23	0.0678818	0.116927	0	0	15.0886	40.5882	ABL1																			ribonucleoprotein complex assembly (GO:0022618)	2/136	0.0592682	0.10016	0	0	5.27932	14.9177	SF3A2;SF1
													positive regulation of histone acetylation (GO:0035066)	1/23	0.0678818	0.116927	0	0	15.0886	40.5882	SMARCB1																			positive regulation of apoptotic process (GO:0043065)	3/310	0.0610065	0.102898	0	0	3.4886	9.75683	JMY;ABL1;SIRT1
													positive regulation of mRNA processing (GO:0050685)	1/23	0.0678818	0.116927	0	0	15.0886	40.5882	SF3B4																			regulation of cellular component organization (GO:0051128)	2/139	0.0615851	0.102898	0	0	5.16293	14.3908	ABL1;HCFC1
													mitotic cell cycle checkpoint signaling (GO:0007093)	1/23	0.0678818	0.116927	0	0	15.0886	40.5882	PRCC																			negative regulation of cyclin-dependent protein kinase activity (GO:1904030)	1/22	0.0619256	0.102898	0	0	16.6424	46.2963	MEN1
													protein deacylation (GO:0035601)	1/23	0.0678818	0.116927	0	0	15.0886	40.5882	SIN3A																			regulation of centrosome cycle (GO:0046605)	1/22	0.0619256	0.102898	0	0	16.6424	46.2963	SIRT1
													positive regulation of cellular catabolic process (GO:0031331)	2/141	0.0689721	0.118604	0	0	4.82868	12.9121	GSK3B;KAT5																			negative regulation of phosphate metabolic process (GO:0045936)	1/22	0.0619256	0.102898	0	0	16.6424	46.2963	SIRT1
													negative regulation of lipid metabolic process (GO:0045833)	1/24	0.070728	0.120202	0	0	14.4319	38.2288	NCOR1																			cellular response to nerve growth factor stimulus (GO:1990090)	1/22	0.0619256	0.102898	0	0	16.6424	46.2963	AKT1
													negative regulation of neuron differentiation (GO:0045665)	1/24	0.070728	0.120202	0	0	14.4319	38.2288	GSK3B																			regulation of lipid storage (GO:0010883)	1/22	0.0619256	0.102898	0	0	16.6424	46.2963	SIRT1
													negative regulation of NIK/NF-kappaB signaling (GO:1901223)	1/24	0.070728	0.120202	0	0	14.4319	38.2288	RELA																			osteoclast differentiation (GO:0030316)	1/22	0.0619256	0.102898	0	0	16.6424	46.2963	SRC
													cellular response to catecholamine stimulus (GO:0071870)	1/24	0.070728	0.120202	0	0	14.4319	38.2288	ABL1																			positive regulation of amyloid precursor protein catabolic process (GO:1902993)	1/22	0.0619256	0.102898	0	0	16.6424	46.2963	RELA
													regulation of monooxygenase activity (GO:0032768)	1/24	0.070728	0.120202	0	0	14.4319	38.2288	AKT1																			membrane protein intracellular domain proteolysis (GO:0031293)	1/22	0.0619256	0.102898	0	0	16.6424	46.2963	RELA
													positive regulation of cell-substrate junction organization (GO:0150117)	1/24	0.070728	0.120202	0	0	14.4319	38.2288	ABL1																			negative regulation of extrinsic apoptotic signaling pathway in absence of ligand (GO:2001240)	1/23	0.064649	0.105828	0	0	15.8852	43.506	AKT1
													protein kinase B signaling (GO:0043491)	1/24	0.070728	0.120202	0	0	14.4319	38.2288	AKT1																			blood vessel endothelial cell migration (GO:0043534)	1/23	0.064649	0.105828	0	0	15.8852	43.506	AKT1
													protein polyubiquitination (GO:0000209)	3/314	0.0709449	0.12037	0	0	3.26444	8.63723	SMURF1;MDM2;TAF1																			negative regulation of intracellular protein transport (GO:0090317)	1/23	0.064649	0.105828	0	0	15.8852	43.506	SUFU
													negative regulation of cell junction assembly (GO:1901889)	1/25	0.0735657	0.123377	0	0	13.8299	36.0901	SRC																			negative regulation of signal transduction in absence of ligand (GO:1901099)	1/23	0.064649	0.105828	0	0	15.8852	43.506	AKT1
													receptor catabolic process (GO:0032801)	1/25	0.0735657	0.123377	0	0	13.8299	36.0901	SMURF1																			negative regulation of smoothened signaling pathway (GO:0045879)	1/23	0.064649	0.105828	0	0	15.8852	43.506	SUFU
													negative regulation of sequestering of calcium ion (GO:0051283)	1/25	0.0735657	0.123377	0	0	13.8299	36.0901	CHERP																			regulation of supramolecular fiber organization (GO:1902903)	1/23	0.064649	0.105828	0	0	15.8852	43.506	ABL1
													energy derivation by oxidation of organic compounds (GO:0015980)	1/25	0.0735657	0.123377	0	0	13.8299	36.0901	MYC																			positive regulation of cholesterol efflux (GO:0010875)	1/23	0.064649	0.105828	0	0	15.8852	43.506	SIRT1
													positive regulation of ERBB signaling pathway (GO:1901186)	1/25	0.0735657	0.123377	0	0	13.8299	36.0901	AKT1																			positive regulation of mRNA processing (GO:0050685)	1/23	0.064649	0.105828	0	0	15.8852	43.506	SF3B4
													positive regulation of lipid metabolic process (GO:0045834)	1/25	0.0735657	0.123377	0	0	13.8299	36.0901	AKT1																			positive regulation of transcription by RNA polymerase I (GO:0045943)	1/23	0.064649	0.105828	0	0	15.8852	43.506	UBTF
													RNA splicing, via transesterification reactions (GO:0000375)	1/25	0.0735657	0.123377	0	0	13.8299	36.0901	SF3B4																			protein ubiquitination (GO:0016567)	4/525	0.0656883	0.107352	0	0	2.76121	7.51833	USP22;MDM2;SIRT1;TAF1
													protein ubiquitination (GO:0016567)	4/525	0.0761064	0.125638	0	0	2.61548	6.7365	SMURF1;USP22;MDM2;TAF1																			negative regulation of lipid metabolic process (GO:0045833)	1/24	0.0673647	0.108837	0	0	15.1937	40.9872	NCOR1
													negative regulation of cell development (GO:0010721)	1/26	0.0763948	0.125638	0	0	13.276	34.1437	GSK3B																			negative regulation of NIK/NF-kappaB signaling (GO:1901223)	1/24	0.0673647	0.108837	0	0	15.1937	40.9872	RELA
													negative regulation of macroautophagy (GO:0016242)	1/26	0.0763948	0.125638	0	0	13.276	34.1437	AKT1																			cellular response to catecholamine stimulus (GO:0071870)	1/24	0.0673647	0.108837	0	0	15.1937	40.9872	ABL1
													cellular response to drug (GO:0035690)	1/26	0.0763948	0.125638	0	0	13.276	34.1437	MYC																			regulation of monooxygenase activity (GO:0032768)	1/24	0.0673647	0.108837	0	0	15.1937	40.9872	AKT1
													negative regulation of telomere maintenance via telomere lengthening (GO:1904357)	1/26	0.0763948	0.125638	0	0	13.276	34.1437	SRC																			positive regulation of cell-substrate junction organization (GO:0150117)	1/24	0.0673647	0.108837	0	0	15.1937	40.9872	ABL1
													regulation of synapse organization (GO:0050807)	1/26	0.0763948	0.125638	0	0	13.276	34.1437	ABL1																			heterochromatin assembly (GO:0031507)	1/24	0.0673647	0.108837	0	0	15.1937	40.9872	SIRT1
													regulation of telomere maintenance (GO:0032204)	1/26	0.0763948	0.125638	0	0	13.276	34.1437	MYC																			protein kinase B signaling (GO:0043491)	1/24	0.0673647	0.108837	0	0	15.1937	40.9872	AKT1
													positive regulation of G1/S transition of mitotic cell cycle (GO:1900087)	1/26	0.0763948	0.125638	0	0	13.276	34.1437	AKT1																			negative regulation of cell junction assembly (GO:1901889)	1/25	0.0700725	0.112	0	0	14.5599	38.7036	SRC
													positive regulation of glucose import (GO:0046326)	1/26	0.0763948	0.125638	0	0	13.276	34.1437	AKT1																			negative regulation of sequestering of calcium ion (GO:0051283)	1/25	0.0700725	0.112	0	0	14.5599	38.7036	CHERP
													positive regulation of histone methylation (GO:0031062)	1/26	0.0763948	0.125638	0	0	13.276	34.1437	WDR5																			chemical synaptic transmission, postsynaptic (GO:0099565)	1/25	0.0700725	0.112	0	0	14.5599	38.7036	AKT1
													histone lysine demethylation (GO:0070076)	1/26	0.0763948	0.125638	0	0	13.276	34.1437	KDM6A																			positive regulation of ERBB signaling pathway (GO:1901186)	1/25	0.0700725	0.112	0	0	14.5599	38.7036	AKT1
													TOR signaling (GO:0031929)	1/26	0.0763948	0.125638	0	0	13.276	34.1437	AKT1																			positive regulation of lipid metabolic process (GO:0045834)	1/25	0.0700725	0.112	0	0	14.5599	38.7036	AKT1
													brain development (GO:0007420)	2/150	0.0767625	0.125836	0	0	4.53298	11.6363	NCOA6;CHD8																			RNA splicing, via transesterification reactions (GO:0000375)	1/25	0.0700725	0.112	0	0	14.5599	38.7036	SF3B4
													response to cytokine (GO:0034097)	2/150	0.0767625	0.125836	0	0	4.53298	11.6363	SRC;RELA																			brain development (GO:0007420)	2/150	0.0703385	0.112	0	0	4.77654	12.679	NCOA6;CHD8
													negative regulation of protein phosphorylation (GO:0001933)	2/152	0.0785304	0.128206	0	0	4.47209	11.3782	AKT1;MEN1																			cellular response to organic cyclic compound (GO:0071407)	2/150	0.0703385	0.112	0	0	4.77654	12.679	NCOA3;TAF1
													cellular response to cadmium ion (GO:0071276)	1/27	0.0792155	0.128206	0	0	12.7647	32.3661	AKT1																			response to cytokine (GO:0034097)	2/150	0.0703385	0.112	0	0	4.77654	12.679	SRC;RELA
													regulation of transcription regulatory region DNA binding (GO:2000677)	1/27	0.0792155	0.128206	0	0	12.7647	32.3661	SIN3A																			negative regulation of protein phosphorylation (GO:0001933)	2/152	0.0719719	0.113865	0	0	4.71238	12.4005	AKT1;MEN1
													release of sequestered calcium ion into cytosol (GO:0051209)	1/27	0.0792155	0.128206	0	0	12.7647	32.3661	CHERP																			negative regulation of intrinsic apoptotic signaling pathway in response to DNA damage (GO:1902230)	1/26	0.0727727	0.113865	0	0	13.9768	36.6251	SIRT1
													positive regulation of muscle cell differentiation (GO:0051149)	1/27	0.0792155	0.128206	0	0	12.7647	32.3661	ABL1																			negative regulation of macroautophagy (GO:0016242)	1/26	0.0727727	0.113865	0	0	13.9768	36.6251	AKT1
													positive regulation of nitric oxide biosynthetic process (GO:0045429)	1/27	0.0792155	0.128206	0	0	12.7647	32.3661	AKT1																			negative regulation of protein transport (GO:0051224)	1/26	0.0727727	0.113865	0	0	13.9768	36.6251	CSK
													mitotic chromosome condensation (GO:0007076)	1/27	0.0792155	0.128206	0	0	12.7647	32.3661	CSNK2A1																			regulation of glycogen biosynthetic process (GO:0005979)	1/26	0.0727727	0.113865	0	0	13.9768	36.6251	AKT1
													protein export from nucleus (GO:0006611)	1/27	0.0792155	0.128206	0	0	12.7647	32.3661	SMURF1																			negative regulation of telomere maintenance via telomere lengthening (GO:1904357)	1/26	0.0727727	0.113865	0	0	13.9768	36.6251	SRC
													positive regulation of NF-kappaB transcription factor activity (GO:0051092)	2/155	0.0812062	0.129384	0	0	4.38374	11.0065	EP300;RELA																			regulation of synapse organization (GO:0050807)	1/26	0.0727727	0.113865	0	0	13.9768	36.6251	ABL1
													bile acid and bile salt transport (GO:0015721)	1/28	0.0820277	0.129384	0	0	12.2914	30.737	NCOA2																			positive regulation of G1/S transition of mitotic cell cycle (GO:1900087)	1/26	0.0727727	0.113865	0	0	13.9768	36.6251	AKT1
													negative regulation of oxidative stress-induced cell death (GO:1903202)	1/28	0.0820277	0.129384	0	0	12.2914	30.737	AKT1																			positive regulation of glucose import (GO:0046326)	1/26	0.0727727	0.113865	0	0	13.9768	36.6251	AKT1
													negative regulation of phosphatase activity (GO:0010923)	1/28	0.0820277	0.129384	0	0	12.2914	30.737	GSK3B																			histone lysine demethylation (GO:0070076)	1/26	0.0727727	0.113865	0	0	13.9768	36.6251	KDM6A
													regulation of DNA damage response, signal transduction by p53 class mediator (GO:0043516)	1/28	0.0820277	0.129384	0	0	12.2914	30.737	MDM2																			TOR signaling (GO:0031929)	1/26	0.0727727	0.113865	0	0	13.9768	36.6251	AKT1
													regulation of extrinsic apoptotic signaling pathway in absence of ligand (GO:2001239)	1/28	0.0820277	0.129384	0	0	12.2914	30.737	AKT1																			positive regulation of cytokine production (GO:0001819)	3/335	0.0733033	0.114515	0	0	3.2218	8.41903	CREBBP;EP300;RELA
													regulation of microtubule polymerization or depolymerization (GO:0031110)	1/28	0.0820277	0.129384	0	0	12.2914	30.737	ABL1																			positive regulation of intracellular signal transduction (GO:1902533)	4/546	0.0735821	0.11477	0	0	2.65136	6.91833	SRC;EP300;SIRT1;RELA
													nucleotide-binding oligomerization domain containing signaling pathway (GO:0070423)	1/28	0.0820277	0.129384	0	0	12.2914	30.737	RELA																			positive regulation of NF-kappaB transcription factor activity (GO:0051092)	2/155	0.074445	0.115705	0	0	4.61928	11.9995	EP300;RELA
													positive regulation of defense response to virus by host (GO:0002230)	1/28	0.0820277	0.129384	0	0	12.2914	30.737	SIN3A																			regulation of cell differentiation (GO:0045595)	2/156	0.0752755	0.115705	0	0	4.58905	11.87	DDX17;CREBBP
													glycogen metabolic process (GO:0005977)	1/28	0.0820277	0.129384	0	0	12.2914	30.737	GSK3B																			negative regulation of catalytic activity (GO:0043086)	1/27	0.0754652	0.115705	0	0	13.4386	34.7265	SIRT1
													positive regulation of fibroblast proliferation (GO:0048146)	1/28	0.0820277	0.129384	0	0	12.2914	30.737	MYC																			cellular response to cadmium ion (GO:0071276)	1/27	0.0754652	0.115705	0	0	13.4386	34.7265	AKT1
													positive regulation of microtubule polymerization (GO:0031116)	1/28	0.0820277	0.129384	0	0	12.2914	30.737	MECP2																			cellular senescence (GO:0090398)	1/27	0.0754652	0.115705	0	0	13.4386	34.7265	SIRT1
													positive regulation of monooxygenase activity (GO:0032770)	1/28	0.0820277	0.129384	0	0	12.2914	30.737	AKT1																			entrainment of circadian clock by photoperiod (GO:0043153)	1/27	0.0754652	0.115705	0	0	13.4386	34.7265	MTA1
													positive regulation of nitric oxide metabolic process (GO:1904407)	1/28	0.0820277	0.129384	0	0	12.2914	30.737	AKT1																			regulation of transcription regulatory region DNA binding (GO:2000677)	1/27	0.0754652	0.115705	0	0	13.4386	34.7265	SIN3A
													macromolecule catabolic process (GO:0009057)	1/28	0.0820277	0.129384	0	0	12.2914	30.737	SMURF1																			release of sequestered calcium ion into cytosol (GO:0051209)	1/27	0.0754652	0.115705	0	0	13.4386	34.7265	CHERP
													protein localization to cell surface (GO:0034394)	1/28	0.0820277	0.129384	0	0	12.2914	30.737	SMURF1																			positive regulation of muscle cell differentiation (GO:0051149)	1/27	0.0754652	0.115705	0	0	13.4386	34.7265	ABL1
													regulation of cell differentiation (GO:0045595)	2/156	0.0821045	0.129384	0	0	4.35505	10.8866	DDX17;CREBBP																			positive regulation of nitric oxide biosynthetic process (GO:0045429)	1/27	0.0754652	0.115705	0	0	13.4386	34.7265	AKT1
													positive regulation of cytokine production (GO:0001819)	3/335	0.0824975	0.129803	0	0	3.05468	7.6214	CREBBP;EP300;RELA																			mitotic chromosome condensation (GO:0007076)	1/27	0.0754652	0.115705	0	0	13.4386	34.7265	CSNK2A1
													cellular response to growth factor stimulus (GO:0071363)	2/158	0.0839103	0.131644	0	0	4.29878	10.6524	AKT1;RELA																			cellular response to growth factor stimulus (GO:0071363)	2/158	0.0769454	0.117284	0	0	4.52976	11.6173	AKT1;RELA
													negative regulation of myeloid leukocyte differentiation (GO:0002762)	1/29	0.0848314	0.131644	0	0	11.8518	29.2394	MYC																			cellular response to starvation (GO:0009267)	2/158	0.0769454	0.117284	0	0	4.52976	11.6173	SIRT1;SREBF2
													regulation of DNA biosynthetic process (GO:2000278)	1/29	0.0848314	0.131644	0	0	11.8518	29.2394	MYC																			T cell receptor signaling pathway (GO:0050852)	2/158	0.0769454	0.117284	0	0	4.52976	11.6173	CSK;RELA
													regulation of gluconeogenesis (GO:0006111)	1/29	0.0848314	0.131644	0	0	11.8518	29.2394	EP300																			regulation of calcineurin-NFAT signaling cascade (GO:0070884)	1/28	0.0781499	0.117284	0	0	12.9402	32.9863	CHERP
													positive regulation of dephosphorylation (GO:0035306)	1/29	0.0848314	0.131644	0	0	11.8518	29.2394	SRC																			bile acid and bile salt transport (GO:0015721)	1/28	0.0781499	0.117284	0	0	12.9402	32.9863	NCOA2
													regulation of ubiquitin-protein transferase activity (GO:0051438)	1/29	0.0848314	0.131644	0	0	11.8518	29.2394	ABL1																			regulation of extrinsic apoptotic signaling pathway in absence of ligand (GO:2001239)	1/28	0.0781499	0.117284	0	0	12.9402	32.9863	AKT1
													response to cadmium ion (GO:0046686)	1/29	0.0848314	0.131644	0	0	11.8518	29.2394	AKT1																			regulation of microtubule polymerization or depolymerization (GO:0031110)	1/28	0.0781499	0.117284	0	0	12.9402	32.9863	ABL1
													mismatch repair (GO:0006298)	1/29	0.0848314	0.131644	0	0	11.8518	29.2394	ABL1																			nucleotide-binding oligomerization domain containing signaling pathway (GO:0070423)	1/28	0.0781499	0.117284	0	0	12.9402	32.9863	RELA
													production of miRNAs involved in gene silencing by miRNA (GO:0035196)	1/29	0.0848314	0.131644	0	0	11.8518	29.2394	DGCR8																			regulation of plasma membrane bounded cell projection organization (GO:0120035)	1/28	0.0781499	0.117284	0	0	12.9402	32.9863	AKT1
													negative regulation of Notch signaling pathway (GO:0045746)	1/30	0.0876267	0.135158	0	0	11.4425	27.8588	AKT1																			photoperiodism (GO:0009648)	1/28	0.0781499	0.117284	0	0	12.9402	32.9863	MTA1
													positive regulation of phosphate metabolic process (GO:0045937)	1/30	0.0876267	0.135158	0	0	11.4425	27.8588	SRC																			regulation of small molecule metabolic process (GO:0062012)	1/28	0.0781499	0.117284	0	0	12.9402	32.9863	SIRT1
													termination of RNA polymerase I transcription (GO:0006363)	1/30	0.0876267	0.135158	0	0	11.4425	27.8588	UBTF																			positive regulation of defense response to virus by host (GO:0002230)	1/28	0.0781499	0.117284	0	0	12.9402	32.9863	SIN3A
													positive regulation of small GTPase mediated signal transduction (GO:0051057)	1/30	0.0876267	0.135158	0	0	11.4425	27.8588	SRC																			positive regulation of monooxygenase activity (GO:0032770)	1/28	0.0781499	0.117284	0	0	12.9402	32.9863	AKT1
													heart development (GO:0007507)	2/164	0.0894002	0.137684	0	0	4.13831	9.99251	NCOA6;KDM6A																			positive regulation of nitric oxide metabolic process (GO:1904407)	1/28	0.0781499	0.117284	0	0	12.9402	32.9863	AKT1
													negative regulation of canonical Wnt signaling pathway (GO:0090090)	2/165	0.0903255	0.137786	0	0	4.11272	9.88835	GSK3B;CHD8																			positive regulation of dephosphorylation (GO:0035306)	1/29	0.080827	0.120391	0	0	12.4774	31.3863	SRC
													activation of protein kinase B activity (GO:0032148)	1/31	0.0904137	0.137786	0	0	11.0606	26.5825	AKT1																			regulation of ubiquitin-protein transferase activity (GO:0051438)	1/29	0.080827	0.120391	0	0	12.4774	31.3863	ABL1
													negative regulation of DNA binding (GO:0043392)	1/31	0.0904137	0.137786	0	0	11.0606	26.5825	SIN3A																			response to cadmium ion (GO:0046686)	1/29	0.080827	0.120391	0	0	12.4774	31.3863	AKT1
													cellular nitrogen compound biosynthetic process (GO:0044271)	1/31	0.0904137	0.137786	0	0	11.0606	26.5825	AKT1																			mismatch repair (GO:0006298)	1/29	0.080827	0.120391	0	0	12.4774	31.3863	ABL1
													negative regulation of response to DNA damage stimulus (GO:2001021)	1/31	0.0904137	0.137786	0	0	11.0606	26.5825	MDM2																			protein ADP-ribosylation (GO:0006471)	1/29	0.080827	0.120391	0	0	12.4774	31.3863	SIRT1
													positive regulation of leukocyte cell-cell adhesion (GO:1903039)	1/31	0.0904137	0.137786	0	0	11.0606	26.5825	RELA																			double-strand break repair (GO:0006302)	2/164	0.0820253	0.12181	0	0	4.36067	10.9049	YY1;MTA1
													positive regulation of proteolysis involved in cellular protein catabolic process (GO:1903052)	1/31	0.0904137	0.137786	0	0	11.0606	26.5825	SMURF1																			heart development (GO:0007507)	2/164	0.0820253	0.12181	0	0	4.36067	10.9049	NCOA6;KDM6A
													negative regulation of cell-matrix adhesion (GO:0001953)	1/32	0.0931922	0.14034	0	0	10.7032	25.3997	SRC																			negative regulation of Notch signaling pathway (GO:0045746)	1/30	0.0834965	0.123074	0	0	12.0466	29.9111	AKT1
													negative regulation of intracellular steroid hormone receptor signaling pathway (GO:0033144)	1/32	0.0931922	0.14034	0	0	10.7032	25.3997	NCOR1																			regulation of long-term synaptic potentiation (GO:1900271)	1/30	0.0834965	0.123074	0	0	12.0466	29.9111	ABL1
													regulation of dendrite morphogenesis (GO:0048814)	1/32	0.0931922	0.14034	0	0	10.7032	25.3997	GSK3B																			positive regulation of phosphate metabolic process (GO:0045937)	1/30	0.0834965	0.123074	0	0	12.0466	29.9111	SRC
													regulation of intracellular estrogen receptor signaling pathway (GO:0033146)	1/32	0.0931922	0.14034	0	0	10.7032	25.3997	CARM1																			termination of RNA polymerase I transcription (GO:0006363)	1/30	0.0834965	0.123074	0	0	12.0466	29.9111	UBTF
													ERBB2 signaling pathway (GO:0038128)	1/32	0.0931922	0.14034	0	0	10.7032	25.3997	SRC																			positive regulation of small GTPase mediated signal transduction (GO:0051057)	1/30	0.0834965	0.123074	0	0	12.0466	29.9111	SRC
													positive regulation of glucose transmembrane transport (GO:0010828)	1/32	0.0931922	0.14034	0	0	10.7032	25.3997	AKT1																			activation of protein kinase B activity (GO:0032148)	1/31	0.0861583	0.12569	0	0	11.6444	28.5472	AKT1
													positive regulation of lamellipodium organization (GO:1902745)	1/32	0.0931922	0.14034	0	0	10.7032	25.3997	SRC																			negative regulation of DNA binding (GO:0043392)	1/31	0.0861583	0.12569	0	0	11.6444	28.5472	SIN3A
													membrane depolarization (GO:0051899)	1/32	0.0931922	0.14034	0	0	10.7032	25.3997	ABL1																			regulation of cellular senescence (GO:2000772)	1/31	0.0861583	0.12569	0	0	11.6444	28.5472	SIRT1
													negative regulation of cellular process (GO:0048523)	4/566	0.0940483	0.14142	0	0	2.41955	5.7197	MYC;ING1;MEN1;CHERP																			cellular nitrogen compound biosynthetic process (GO:0044271)	1/31	0.0861583	0.12569	0	0	11.6444	28.5472	AKT1
													gene expression (GO:0010467)	3/356	0.0948107	0.142356	0	0	2.86988	6.76108	DDX17;HNRNPUL1;U2AF2																			positive regulation of leukocyte cell-cell adhesion (GO:1903039)	1/31	0.0861583	0.12569	0	0	11.6444	28.5472	RELA
													regulation of neurotransmitter secretion (GO:0046928)	1/33	0.0959624	0.14324	0	0	10.3682	24.301	GSK3B																			positive regulation of protein targeting to mitochondrion (GO:1903955)	1/31	0.0861583	0.12569	0	0	11.6444	28.5472	SREBF2
													phosphatidylcholine biosynthetic process (GO:0006656)	1/33	0.0959624	0.14324	0	0	10.3682	24.301	CSNK2A1																			triglyceride homeostasis (GO:0070328)	1/31	0.0861583	0.12569	0	0	11.6444	28.5472	SIRT1
													signal transduction by p53 class mediator (GO:0072331)	1/33	0.0959624	0.14324	0	0	10.3682	24.301	JMY																			negative regulation of cell-matrix adhesion (GO:0001953)	1/32	0.0888126	0.12787	0	0	11.2683	27.283	SRC
													positive regulation of organelle organization (GO:0010638)	1/33	0.0959624	0.14324	0	0	10.3682	24.301	GSK3B																			regulation of cellular biosynthetic process (GO:0031326)	1/32	0.0888126	0.12787	0	0	11.2683	27.283	SIRT1
													negative regulation of blood vessel endothelial cell migration (GO:0043537)	1/34	0.0987243	0.144398	0	0	10.0535	23.2782	MECP2																			regulation of centrosome duplication (GO:0010824)	1/32	0.0888126	0.12787	0	0	11.2683	27.283	SIRT1
													regulation of amyloid-beta formation (GO:1902003)	1/34	0.0987243	0.144398	0	0	10.0535	23.2782	RELA																			regulation of intracellular estrogen receptor signaling pathway (GO:0033146)	1/32	0.0888126	0.12787	0	0	11.2683	27.283	CARM1
													negative regulation of extrinsic apoptotic signaling pathway via death domain receptors (GO:1902042)	1/34	0.0987243	0.144398	0	0	10.0535	23.2782	GSK3B																			ERBB2 signaling pathway (GO:0038128)	1/32	0.0888126	0.12787	0	0	11.2683	27.283	SRC
													negative regulation of mitochondrion organization (GO:0010823)	1/34	0.0987243	0.144398	0	0	10.0535	23.2782	AKT1																			positive regulation of glucose transmembrane transport (GO:0010828)	1/32	0.0888126	0.12787	0	0	11.2683	27.283	AKT1
													cell-substrate junction assembly (GO:0007044)	1/34	0.0987243	0.144398	0	0	10.0535	23.2782	SRC																			positive regulation of lamellipodium organization (GO:1902745)	1/32	0.0888126	0.12787	0	0	11.2683	27.283	SRC
													regulation of glucose metabolic process (GO:0010906)	1/34	0.0987243	0.144398	0	0	10.0535	23.2782	AKT1																			membrane depolarization (GO:0051899)	1/32	0.0888126	0.12787	0	0	11.2683	27.283	ABL1
													cellular response to vascular endothelial growth factor stimulus (GO:0035924)	1/34	0.0987243	0.144398	0	0	10.0535	23.2782	RELA																			modulation by host of symbiont process (GO:0051851)	1/32	0.0888126	0.12787	0	0	11.2683	27.283	EP300
													central nervous system neuron differentiation (GO:0021953)	1/34	0.0987243	0.144398	0	0	10.0535	23.2782	SIN3A																			regulation of histone acetylation (GO:0035065)	1/33	0.0914593	0.13092	0	0	10.9156	26.1085	CTBP1
													regulation of keratinocyte differentiation (GO:0045616)	1/34	0.0987243	0.144398	0	0	10.0535	23.2782	NCOA3																			phosphatidylcholine biosynthetic process (GO:0006656)	1/33	0.0914593	0.13092	0	0	10.9156	26.1085	CSNK2A1
													phosphatidylinositol 3-kinase signaling (GO:0014065)	1/34	0.0987243	0.144398	0	0	10.0535	23.2782	AKT1																			positive regulation of cholesterol transport (GO:0032376)	1/33	0.0914593	0.13092	0	0	10.9156	26.1085	SIRT1
													positive regulation of epidermal growth factor receptor signaling pathway (GO:0045742)	1/34	0.0987243	0.144398	0	0	10.0535	23.2782	AKT1																			signal transduction by p53 class mediator (GO:0072331)	1/33	0.0914593	0.13092	0	0	10.9156	26.1085	JMY
													positive regulation of mitochondrial outer membrane permeabilization involved in apoptotic signaling pathway (GO:1901030)	1/34	0.0987243	0.144398	0	0	10.0535	23.2782	GSK3B																			regulation of amyloid-beta formation (GO:1902003)	1/34	0.0940984	0.132971	0	0	10.5843	25.015	RELA
													positive regulation of pri-miRNA transcription by RNA polymerase II (GO:1902895)	1/34	0.0987243	0.144398	0	0	10.0535	23.2782	RELA																			negative regulation of mitochondrion organization (GO:0010823)	1/34	0.0940984	0.132971	0	0	10.5843	25.015	AKT1
													positive regulation of telomerase activity (GO:0051973)	1/34	0.0987243	0.144398	0	0	10.0535	23.2782	MYC																			cell-substrate junction assembly (GO:0007044)	1/34	0.0940984	0.132971	0	0	10.5843	25.015	SRC
													cellular response to amyloid-beta (GO:1904646)	1/35	0.101478	0.146531	0	0	9.75735	22.324	GSK3B																			cellular response to vascular endothelial growth factor stimulus (GO:0035924)	1/34	0.0940984	0.132971	0	0	10.5843	25.015	RELA
													regulation of lipid biosynthetic process (GO:0046890)	1/35	0.101478	0.146531	0	0	9.75735	22.324	AKT1																			central nervous system neuron differentiation (GO:0021953)	1/34	0.0940984	0.132971	0	0	10.5843	25.015	SIN3A
													regulation of muscle cell differentiation (GO:0051147)	1/35	0.101478	0.146531	0	0	9.75735	22.324	ABL1																			regulation of keratinocyte differentiation (GO:0045616)	1/34	0.0940984	0.132971	0	0	10.5843	25.015	NCOA3
													regulation of protein polymerization (GO:0032271)	1/35	0.101478	0.146531	0	0	9.75735	22.324	ABL1																			phosphatidylinositol 3-kinase signaling (GO:0014065)	1/34	0.0940984	0.132971	0	0	10.5843	25.015	AKT1
													regulation of regulated secretory pathway (GO:1903305)	1/35	0.101478	0.146531	0	0	9.75735	22.324	GSK3B																			positive regulation of epidermal growth factor receptor signaling pathway (GO:0045742)	1/34	0.0940984	0.132971	0	0	10.5843	25.015	AKT1
													positive regulation of cell cycle G1/S phase transition (GO:1902808)	1/35	0.101478	0.146531	0	0	9.75735	22.324	AKT1																			positive regulation of pri-miRNA transcription by RNA polymerase II (GO:1902895)	1/34	0.0940984	0.132971	0	0	10.5843	25.015	RELA
													regulation of T cell receptor signaling pathway (GO:0050856)	1/35	0.101478	0.146531	0	0	9.75735	22.324	RELA																			positive regulation of cellular biosynthetic process (GO:0031328)	2/180	0.0960534	0.134959	0	0	3.96549	9.29055	AKT1;SIRT1
													response to estrogen (GO:0043627)	1/35	0.101478	0.146531	0	0	9.75735	22.324	EP300																			regulation of lipid biosynthetic process (GO:0046890)	1/35	0.09673	0.134959	0	0	10.2724	23.9947	AKT1
													positive regulation of lipid biosynthetic process (GO:0046889)	1/35	0.101478	0.146531	0	0	9.75735	22.324	AKT1																			regulation of muscle cell differentiation (GO:0051147)	1/35	0.09673	0.134959	0	0	10.2724	23.9947	ABL1
													positive regulation of developmental process (GO:0051094)	2/177	0.101646	0.146566	0	0	3.82838	8.75267	SRC;NCOA3																			regulation of postsynaptic membrane potential (GO:0060078)	1/35	0.09673	0.134959	0	0	10.2724	23.9947	AKT1
													regulation of mitotic cell cycle (GO:0007346)	2/178	0.102606	0.147742	0	0	3.80643	8.6667	USP22;MDM2																			regulation of protein polymerization (GO:0032271)	1/35	0.09673	0.134959	0	0	10.2724	23.9947	ABL1
													positive regulation of protein phosphorylation (GO:0001934)	3/371	0.104045	0.148598	0	0	2.7508	6.22487	SRC;ABL1;AKT1																			positive regulation of cell cycle G1/S phase transition (GO:1902808)	1/35	0.09673	0.134959	0	0	10.2724	23.9947	AKT1
													regulation of cell cycle G1/S phase transition (GO:1902806)	1/36	0.104223	0.148598	0	0	9.4781	21.4321	TAF1																			regulation of T cell receptor signaling pathway (GO:0050856)	1/35	0.09673	0.134959	0	0	10.2724	23.9947	RELA
													regulation of defense response to virus by host (GO:0050691)	1/36	0.104223	0.148598	0	0	9.4781	21.4321	SIN3A																			response to estrogen (GO:0043627)	1/35	0.09673	0.134959	0	0	10.2724	23.9947	EP300
													regulation of microtubule-based process (GO:0032886)	1/36	0.104223	0.148598	0	0	9.4781	21.4321	GSK3B																			positive regulation of lipid biosynthetic process (GO:0046889)	1/35	0.09673	0.134959	0	0	10.2724	23.9947	AKT1
													embryonic limb morphogenesis (GO:0030326)	1/36	0.104223	0.148598	0	0	9.4781	21.4321	CREBBP																			negative regulation of cell population proliferation (GO:0008285)	3/379	0.0973846	0.135682	0	0	2.83839	6.61087	CTBP1;MEN1;CHERP
													regulation of protein import into nucleus (GO:0042306)	1/36	0.104223	0.148598	0	0	9.4781	21.4321	SUFU																			negative regulation of cellular protein localization (GO:1903828)	1/36	0.099354	0.136888	0	0	9.97845	23.0409	SIN3A
													positive regulation of substrate adhesion-dependent cell spreading (GO:1900026)	1/36	0.104223	0.148598	0	0	9.4781	21.4321	ABL1																			negative regulation of fat cell differentiation (GO:0045599)	1/36	0.099354	0.136888	0	0	9.97845	23.0409	SIRT1
													positive regulation of cellular biosynthetic process (GO:0031328)	2/180	0.104535	0.148835	0	0	3.76328	8.49836	MYC;AKT1																			regulation of cell cycle G1/S phase transition (GO:1902806)	1/36	0.099354	0.136888	0	0	9.97845	23.0409	TAF1
													regulation of actin cytoskeleton reorganization (GO:2000249)	1/37	0.10696	0.151651	0	0	9.21435	20.5968	ABL1																			regulation of defense response to virus by host (GO:0050691)	1/36	0.099354	0.136888	0	0	9.97845	23.0409	SIN3A
													regulation of glucose import (GO:0046324)	1/37	0.10696	0.151651	0	0	9.21435	20.5968	AKT1																			regulation of mRNA processing (GO:0050684)	1/36	0.099354	0.136888	0	0	9.97845	23.0409	SF1
													regulation of microtubule cytoskeleton organization (GO:0070507)	1/37	0.10696	0.151651	0	0	9.21435	20.5968	GSK3B																			embryonic limb morphogenesis (GO:0030326)	1/36	0.099354	0.136888	0	0	9.97845	23.0409	CREBBP
													negative regulation of cell population proliferation (GO:0008285)	3/379	0.109112	0.154487	0	0	2.69117	5.96196	MYC;MEN1;CHERP																			regulation of protein import into nucleus (GO:0042306)	1/36	0.099354	0.136888	0	0	9.97845	23.0409	SUFU
													negative regulation of endothelial cell migration (GO:0010596)	1/38	0.109689	0.154658	0	0	8.96486	19.8133	MECP2																			positive regulation of substrate adhesion-dependent cell spreading (GO:1900026)	1/36	0.099354	0.136888	0	0	9.97845	23.0409	ABL1
													regulation of apoptotic signaling pathway (GO:2001233)	1/38	0.109689	0.154658	0	0	8.96486	19.8133	CSNK2A1																			antigen receptor-mediated signaling pathway (GO:0050851)	2/185	0.100571	0.138372	0	0	3.85617	8.85721	CSK;RELA
													regulation of phosphoprotein phosphatase activity (GO:0043666)	1/38	0.109689	0.154658	0	0	8.96486	19.8133	GSK3B																			regulation of actin cytoskeleton reorganization (GO:2000249)	1/37	0.101971	0.139717	0	0	9.70078	22.1476	ABL1
													negative regulation of cellular metabolic process (GO:0031324)	1/39	0.11241	0.156757	0	0	8.72851	19.0771	NCOR1																			regulation of glucose import (GO:0046324)	1/37	0.101971	0.139717	0	0	9.70078	22.1476	AKT1
													regulation of cellular component biogenesis (GO:0044087)	1/39	0.11241	0.156757	0	0	8.72851	19.0771	HCFC1																			ncRNA metabolic process (GO:0034660)	1/37	0.101971	0.139717	0	0	9.70078	22.1476	DDX17
													regulation of dendrite development (GO:0050773)	1/39	0.11241	0.156757	0	0	8.72851	19.0771	GSK3B																			regulation of apoptotic signaling pathway (GO:2001233)	1/38	0.10458	0.142504	0	0	9.43812	21.3094	CSNK2A1
													cellular response to ketone (GO:1901655)	1/39	0.11241	0.156757	0	0	8.72851	19.0771	SRC																			negative regulation of TOR signaling (GO:0032007)	1/38	0.10458	0.142504	0	0	9.43812	21.3094	SIRT1
													regulation of nitric-oxide synthase activity (GO:0050999)	1/39	0.11241	0.156757	0	0	8.72851	19.0771	AKT1																			positive regulation of cell development (GO:0010720)	1/38	0.10458	0.142504	0	0	9.43812	21.3094	SPEN
													endothelial cell migration (GO:0043542)	1/39	0.11241	0.156757	0	0	8.72851	19.0771	ABL1																			response to estradiol (GO:0032355)	1/38	0.10458	0.142504	0	0	9.43812	21.3094	NCOA3
													regulation of T cell differentiation (GO:0045580)	1/39	0.11241	0.156757	0	0	8.72851	19.0771	ABL1																			negative regulation of cellular metabolic process (GO:0031324)	1/39	0.107181	0.144462	0	0	9.18929	20.5218	NCOR1
													membrane protein proteolysis (GO:0033619)	1/39	0.11241	0.156757	0	0	8.72851	19.0771	RELA																			regulation of cellular component biogenesis (GO:0044087)	1/39	0.107181	0.144462	0	0	9.18929	20.5218	HCFC1
													negative regulation of protein kinase B signaling (GO:0051898)	1/40	0.115122	0.159071	0	0	8.50427	18.3842	AKT1																			cellular response to ketone (GO:1901655)	1/39	0.107181	0.144462	0	0	9.18929	20.5218	SRC
													regulation of microtubule polymerization (GO:0031113)	1/40	0.115122	0.159071	0	0	8.50427	18.3842	ABL1																			regulation of nitric-oxide synthase activity (GO:0050999)	1/39	0.107181	0.144462	0	0	9.18929	20.5218	AKT1
													organic hydroxy compound transport (GO:0015850)	1/40	0.115122	0.159071	0	0	8.50427	18.3842	NCOA2																			endothelial cell migration (GO:0043542)	1/39	0.107181	0.144462	0	0	9.18929	20.5218	ABL1
													digestive tract development (GO:0048565)	1/40	0.115122	0.159071	0	0	8.50427	18.3842	CHD8																			regulation of protein targeting to mitochondrion (GO:1903214)	1/39	0.107181	0.144462	0	0	9.18929	20.5218	SREBF2
													regulation of nitric oxide biosynthetic process (GO:0045428)	1/40	0.115122	0.159071	0	0	8.50427	18.3842	AKT1																			regulation of T cell differentiation (GO:0045580)	1/39	0.107181	0.144462	0	0	9.18929	20.5218	ABL1
													positive regulation of catalytic activity (GO:0043085)	1/40	0.115122	0.159071	0	0	8.50427	18.3842	ABL1																			membrane protein proteolysis (GO:0033619)	1/39	0.107181	0.144462	0	0	9.18929	20.5218	RELA
													negative regulation of cell differentiation (GO:0045596)	2/191	0.115319	0.159071	0	0	3.54228	7.65152	SUFU;MEN1																			negative regulation of I-kappaB kinase/NF-kappaB signaling (GO:0043124)	1/40	0.109776	0.146762	0	0	8.95322	19.7805	SIRT1
													negative regulation of Wnt signaling pathway (GO:0030178)	2/191	0.115319	0.159071	0	0	3.54228	7.65152	GSK3B;CHD8																			regulation of microtubule polymerization (GO:0031113)	1/40	0.109776	0.146762	0	0	8.95322	19.7805	ABL1
													protein methylation (GO:0006479)	1/41	0.117826	0.161436	0	0	8.29125	17.7312	CARM1																			organic hydroxy compound transport (GO:0015850)	1/40	0.109776	0.146762	0	0	8.95322	19.7805	NCOA2
													negative regulation of cell-cell adhesion (GO:0022408)	1/41	0.117826	0.161436	0	0	8.29125	17.7312	AKT1																			digestive tract development (GO:0048565)	1/40	0.109776	0.146762	0	0	8.95322	19.7805	CHD8
													regulation of cell development (GO:0060284)	1/41	0.117826	0.161436	0	0	8.29125	17.7312	AKT1																			regulation of nitric oxide biosynthetic process (GO:0045428)	1/40	0.109776	0.146762	0	0	8.95322	19.7805	AKT1
													epithelial cell migration (GO:0010631)	1/41	0.117826	0.161436	0	0	8.29125	17.7312	ABL1																			positive regulation of catalytic activity (GO:0043085)	1/40	0.109776	0.146762	0	0	8.95322	19.7805	ABL1
													regulation of release of cytochrome c from mitochondria (GO:0090199)	1/41	0.117826	0.161436	0	0	8.29125	17.7312	AKT1																			protein methylation (GO:0006479)	1/41	0.112362	0.148816	0	0	8.72895	19.0817	CARM1
													cellular response to tumor necrosis factor (GO:0071356)	2/194	0.118308	0.161879	0	0	3.48641	7.4416	AKT1;RELA																			negative regulation of cell-cell adhesion (GO:0022408)	1/41	0.112362	0.148816	0	0	8.72895	19.0817	AKT1
													calcium ion transmembrane import into cytosol (GO:0097553)	1/42	0.120522	0.164246	0	0	8.08862	17.1149	CHERP																			regulation of cell development (GO:0060284)	1/41	0.112362	0.148816	0	0	8.72895	19.0817	AKT1
													regulation of extrinsic apoptotic signaling pathway via death domain receptors (GO:1902041)	1/42	0.120522	0.164246	0	0	8.08862	17.1149	GSK3B																			epithelial cell migration (GO:0010631)	1/41	0.112362	0.148816	0	0	8.72895	19.0817	ABL1
													positive regulation of protein tyrosine kinase activity (GO:0061098)	1/42	0.120522	0.164246	0	0	8.08862	17.1149	SRC																			regulation of release of cytochrome c from mitochondria (GO:0090199)	1/41	0.112362	0.148816	0	0	8.72895	19.0817	AKT1
													cytokine-mediated signaling pathway (GO:0019221)	4/621	0.12098	0.164649	0	0	2.19762	4.64166	SRC;MYC;AKT1;RELA																			regulation of response to DNA damage stimulus (GO:2001020)	1/41	0.112362	0.148816	0	0	8.72895	19.0817	ABL1
													regulation of carbohydrate catabolic process (GO:0043470)	1/43	0.12321	0.166351	0	0	7.89563	16.5324	EP300																			response to growth factor (GO:0070848)	1/41	0.112362	0.148816	0	0	8.72895	19.0817	AKT1
													regulation of cell-cell adhesion (GO:0022407)	1/43	0.12321	0.166351	0	0	7.89563	16.5324	SRC																			ATP-dependent chromatin remodeling (GO:0043044)	1/42	0.114942	0.151625	0	0	8.51562	18.4221	CHD8
													negative regulation of proteolysis (GO:0045861)	1/43	0.12321	0.166351	0	0	7.89563	16.5324	AKT1																			calcium ion transmembrane import into cytosol (GO:0097553)	1/42	0.114942	0.151625	0	0	8.51562	18.4221	CHERP
													negative regulation of type I interferon production (GO:0032480)	1/43	0.12321	0.166351	0	0	7.89563	16.5324	YY1																			positive regulation of protein tyrosine kinase activity (GO:0061098)	1/42	0.114942	0.151625	0	0	8.51562	18.4221	SRC
													regulation of purine nucleotide metabolic process (GO:1900542)	1/43	0.12321	0.166351	0	0	7.89563	16.5324	EP300																			modification-dependent protein catabolic process (GO:0019941)	2/201	0.115409	0.152039	0	0	3.54325	7.65086	MDM2;TAF1
													positive regulation of neuron differentiation (GO:0045666)	1/43	0.12321	0.166351	0	0	7.89563	16.5324	SIN3A																			regulation of carbohydrate catabolic process (GO:0043470)	1/43	0.117514	0.153185	0	0	8.31245	17.7986	EP300
													regulation of macromolecule metabolic process (GO:0060255)	2/200	0.124346	0.167661	0	0	3.37973	7.04569	MYC;KDM6A																			regulation of cell-cell adhesion (GO:0022407)	1/43	0.117514	0.153185	0	0	8.31245	17.7986	SRC
													transmembrane receptor protein tyrosine kinase signaling pathway (GO:0007169)	3/404	0.125549	0.168627	0	0	2.52017	5.22949	GSK3B;SRC;AKT1																			cellular glucose homeostasis (GO:0001678)	1/43	0.117514	0.153185	0	0	8.31245	17.7986	SIRT1
													branching morphogenesis of an epithelial tube (GO:0048754)	1/44	0.12589	0.168627	0	0	7.71163	15.9811	MYC																			negative regulation of proteolysis (GO:0045861)	1/43	0.117514	0.153185	0	0	8.31245	17.7986	AKT1
													positive regulation of biosynthetic process (GO:0009891)	1/44	0.12589	0.168627	0	0	7.71163	15.9811	AKT1																			negative regulation of type I interferon production (GO:0032480)	1/43	0.117514	0.153185	0	0	8.31245	17.7986	YY1
													response to amyloid-beta (GO:1904645)	1/44	0.12589	0.168627	0	0	7.71163	15.9811	GSK3B																			DNA synthesis involved in DNA repair (GO:0000731)	1/43	0.117514	0.153185	0	0	8.31245	17.7986	SIRT1
													positive regulation of stress fiber assembly (GO:0051496)	1/44	0.12589	0.168627	0	0	7.71163	15.9811	ABL1																			regulation of purine nucleotide metabolic process (GO:1900542)	1/43	0.117514	0.153185	0	0	8.31245	17.7986	EP300
													chromosome condensation (GO:0030261)	1/45	0.128562	0.171529	0	0	7.53598	15.4589	CSNK2A1																			positive regulation of neuron differentiation (GO:0045666)	1/43	0.117514	0.153185	0	0	8.31245	17.7986	SIN3A
													regulation of pri-miRNA transcription by RNA polymerase II (GO:1902893)	1/45	0.128562	0.171529	0	0	7.53598	15.4589	RELA																			positive regulation of biosynthetic process (GO:0009891)	1/44	0.120079	0.155914	0	0	8.11873	17.2085	AKT1
													protein deacetylation (GO:0006476)	1/45	0.128562	0.171529	0	0	7.53598	15.4589	SIN3A																			positive regulation of cell-matrix adhesion (GO:0001954)	1/44	0.120079	0.155914	0	0	8.11873	17.2085	ABL1
													regulation of DNA metabolic process (GO:0051052)	1/46	0.131226	0.173943	0	0	7.36815	14.9635	MYC																			positive regulation of stress fiber assembly (GO:0051496)	1/44	0.120079	0.155914	0	0	8.11873	17.2085	ABL1
													regulation of fibroblast proliferation (GO:0048145)	1/46	0.131226	0.173943	0	0	7.36815	14.9635	MYC																			regulation of DNA repair (GO:0006282)	1/45	0.122636	0.157993	0	0	7.93381	16.6494	SIRT1
													positive regulation of nucleocytoplasmic transport (GO:0046824)	1/46	0.131226	0.173943	0	0	7.36815	14.9635	GSK3B																			cellular response to radiation (GO:0071478)	1/45	0.122636	0.157993	0	0	7.93381	16.6494	SIRT1
													positive regulation of response to stimulus (GO:0048584)	1/46	0.131226	0.173943	0	0	7.36815	14.9635	MYC																			regulation of insulin receptor signaling pathway (GO:0046626)	1/45	0.122636	0.157993	0	0	7.93381	16.6494	SIRT1
													positive regulation of smooth muscle cell proliferation (GO:0048661)	1/46	0.131226	0.173943	0	0	7.36815	14.9635	AKT1																			chromosome condensation (GO:0030261)	1/45	0.122636	0.157993	0	0	7.93381	16.6494	CSNK2A1
													regulation of protein kinase B signaling (GO:0051896)	2/207	0.131483	0.174056	0	0	3.26317	6.62058	SRC;AKT1																			regulation of pri-miRNA transcription by RNA polymerase II (GO:1902893)	1/45	0.122636	0.157993	0	0	7.93381	16.6494	RELA
													regulation of T cell activation (GO:0050863)	1/47	0.133882	0.176544	0	0	7.20761	14.493	ABL1																			positive regulation of nervous system development (GO:0051962)	1/45	0.122636	0.157993	0	0	7.93381	16.6494	SPEN
													histone deacetylation (GO:0016575)	1/47	0.133882	0.176544	0	0	7.20761	14.493	SIN3A																			positive regulation of response to stimulus (GO:0048584)	1/46	0.125186	0.160861	0	0	7.75712	16.1189	SIRT1
													positive regulation of neuron death (GO:1901216)	1/47	0.133882	0.176544	0	0	7.20761	14.493	GSK3B																			positive regulation of smooth muscle cell proliferation (GO:0048661)	1/46	0.125186	0.160861	0	0	7.75712	16.1189	AKT1
													negative regulation of mitotic cell cycle (GO:0045930)	1/48	0.13653	0.178647	0	0	7.0539	14.0458	PRCC																			epithelial to mesenchymal transition (GO:0001837)	1/47	0.127729	0.163704	0	0	7.5881	15.6151	DDX17
													cellular response to ionizing radiation (GO:0071479)	1/48	0.13653	0.178647	0	0	7.0539	14.0458	MDM2																			regulation of T cell activation (GO:0050863)	1/47	0.127729	0.163704	0	0	7.5881	15.6151	ABL1
													regulation of interleukin-2 production (GO:0032663)	1/48	0.13653	0.178647	0	0	7.0539	14.0458	KAT5																			regulation of protein metabolic process (GO:0051246)	1/48	0.130264	0.166309	0	0	7.42628	15.1362	MDM2
													regulation of protein metabolic process (GO:0051246)	1/48	0.13653	0.178647	0	0	7.0539	14.0458	MDM2																			establishment of protein localization to mitochondrion (GO:0072655)	1/48	0.130264	0.166309	0	0	7.42628	15.1362	AKT1
													establishment of protein localization to mitochondrion (GO:0072655)	1/48	0.13653	0.178647	0	0	7.0539	14.0458	AKT1																			positive regulation of DNA repair (GO:0045739)	1/48	0.130264	0.166309	0	0	7.42628	15.1362	SIRT1
													positive regulation of blood vessel endothelial cell migration (GO:0043536)	1/48	0.13653	0.178647	0	0	7.0539	14.0458	AKT1																			cellular response to lipid (GO:0071396)	2/219	0.132721	0.167809	0	0	3.24638	6.55608	NCOA3;RELA
													negative regulation of catabolic process (GO:0009895)	1/49	0.13917	0.180478	0	0	6.9066	13.6202	NCOR1																			negative regulation of catabolic process (GO:0009895)	1/49	0.132793	0.167809	0	0	7.2712	14.6803	NCOR1
													negative regulation of cell projection organization (GO:0031345)	1/49	0.13917	0.180478	0	0	6.9066	13.6202	CBFA2T2																			adherens junction organization (GO:0034332)	1/49	0.132793	0.167809	0	0	7.2712	14.6803	CSK
													regulation of cellular protein metabolic process (GO:0032268)	1/49	0.13917	0.180478	0	0	6.9066	13.6202	AKT1																			negative regulation of cell projection organization (GO:0031345)	1/49	0.132793	0.167809	0	0	7.2712	14.6803	CBFA2T2
													cellular defense response (GO:0006968)	1/49	0.13917	0.180478	0	0	6.9066	13.6202	RELA																			regulation of cellular protein metabolic process (GO:0032268)	1/49	0.132793	0.167809	0	0	7.2712	14.6803	AKT1
													regulation of interferon-beta production (GO:0032648)	1/49	0.13917	0.180478	0	0	6.9066	13.6202	YY1																			cellular defense response (GO:0006968)	1/49	0.132793	0.167809	0	0	7.2712	14.6803	RELA
													regulation of smooth muscle cell proliferation (GO:0048660)	1/49	0.13917	0.180478	0	0	6.9066	13.6202	AKT1																			regulation of interferon-beta production (GO:0032648)	1/49	0.132793	0.167809	0	0	7.2712	14.6803	YY1
													regulation of stress-activated MAPK cascade (GO:0032872)	1/49	0.13917	0.180478	0	0	6.9066	13.6202	MYC																			regulation of smooth muscle cell proliferation (GO:0048660)	1/49	0.132793	0.167809	0	0	7.2712	14.6803	AKT1
													regulation of cellular component movement (GO:0051270)	1/50	0.141802	0.183191	0	0	6.76531	13.2148	ABL1																			regulation of cellular component movement (GO:0051270)	1/50	0.135314	0.170344	0	0	7.12245	14.246	ABL1
													regulation of generation of precursor metabolites and energy (GO:0043467)	1/50	0.141802	0.183191	0	0	6.76531	13.2148	EP300																			regulation of generation of precursor metabolites and energy (GO:0043467)	1/50	0.135314	0.170344	0	0	7.12245	14.246	EP300
													positive regulation of cell morphogenesis involved in differentiation (GO:0010770)	1/50	0.141802	0.183191	0	0	6.76531	13.2148	ABL1																			positive regulation of cell morphogenesis involved in differentiation (GO:0010770)	1/50	0.135314	0.170344	0	0	7.12245	14.246	ABL1
													regulation of axonogenesis (GO:0050770)	1/51	0.144426	0.185638	0	0	6.62967	12.8283	GSK3B																			regulation of I-kappaB kinase/NF-kappaB signaling (GO:0043122)	2/224	0.137633	0.172415	0	0	3.17246	6.29152	SIRT1;RELA
													regulation of epithelial cell migration (GO:0010632)	1/51	0.144426	0.185638	0	0	6.62967	12.8283	SRC																			regulation of epithelial cell migration (GO:0010632)	1/51	0.137828	0.172415	0	0	6.97965	13.8319	SRC
													positive regulation of actin filament bundle assembly (GO:0032233)	1/51	0.144426	0.185638	0	0	6.62967	12.8283	ABL1																			positive regulation of actin filament bundle assembly (GO:0032233)	1/51	0.137828	0.172415	0	0	6.97965	13.8319	ABL1
													regulation of substrate adhesion-dependent cell spreading (GO:1900024)	1/51	0.144426	0.185638	0	0	6.62967	12.8283	ABL1																			regulation of substrate adhesion-dependent cell spreading (GO:1900024)	1/51	0.137828	0.172415	0	0	6.97965	13.8319	ABL1
													negative regulation of BMP signaling pathway (GO:0030514)	1/52	0.147042	0.186412	0	0	6.49935	12.4595	SMURF1																			mesenchymal cell differentiation (GO:0048762)	1/51	0.137828	0.172415	0	0	6.97965	13.8319	DDX17
													negative regulation of cellular biosynthetic process (GO:0031327)	1/52	0.147042	0.186412	0	0	6.49935	12.4595	EP300																			nervous system development (GO:0007399)	3/447	0.139942	0.173365	0	0	2.39533	4.71049	EP300;SREBF2;CHERP
													ameboidal-type cell migration (GO:0001667)	1/52	0.147042	0.186412	0	0	6.49935	12.4595	AKT1																			negative regulation of cellular biosynthetic process (GO:0031327)	1/52	0.140334	0.173365	0	0	6.84245	13.4367	EP300
													regulation of intrinsic apoptotic signaling pathway (GO:2001242)	1/52	0.147042	0.186412	0	0	6.49935	12.4595	SRC																			ameboidal-type cell migration (GO:0001667)	1/52	0.140334	0.173365	0	0	6.84245	13.4367	AKT1
													regulation of telomere maintenance via telomerase (GO:0032210)	1/52	0.147042	0.186412	0	0	6.49935	12.4595	SRC																			regulation of intrinsic apoptotic signaling pathway (GO:2001242)	1/52	0.140334	0.173365	0	0	6.84245	13.4367	SRC
													positive regulation of developmental growth (GO:0048639)	1/52	0.147042	0.186412	0	0	6.49935	12.4595	SMURF1																			regulation of telomere maintenance via telomerase (GO:0032210)	1/52	0.140334	0.173365	0	0	6.84245	13.4367	SRC
													signal transduction in response to DNA damage (GO:0042770)	1/52	0.147042	0.186412	0	0	6.49935	12.4595	ABL1																			signal transduction in response to DNA damage (GO:0042770)	1/52	0.140334	0.173365	0	0	6.84245	13.4367	ABL1
													sprouting angiogenesis (GO:0002040)	1/52	0.147042	0.186412	0	0	6.49935	12.4595	AKT1																			sprouting angiogenesis (GO:0002040)	1/52	0.140334	0.173365	0	0	6.84245	13.4367	AKT1
													positive regulation of protein localization to cell periphery (GO:1904377)	1/52	0.147042	0.186412	0	0	6.49935	12.4595	AKT1																			positive regulation of protein localization to cell periphery (GO:1904377)	1/52	0.140334	0.173365	0	0	6.84245	13.4367	AKT1
													positive regulation of protein localization to plasma membrane (GO:1903078)	1/52	0.147042	0.186412	0	0	6.49935	12.4595	AKT1																			positive regulation of protein localization to plasma membrane (GO:1903078)	1/52	0.140334	0.173365	0	0	6.84245	13.4367	AKT1
													myeloid cell differentiation (GO:0030099)	1/52	0.147042	0.186412	0	0	6.49935	12.4595	NCOA6																			myeloid cell differentiation (GO:0030099)	1/52	0.140334	0.173365	0	0	6.84245	13.4367	NCOA6
													regulation of alternative mRNA splicing, via spliceosome (GO:0000381)	1/54	0.152251	0.192536	0	0	6.25346	11.7704	DDX17																			positive regulation of macroautophagy (GO:0016239)	1/53	0.142834	0.176233	0	0	6.71053	13.0592	SIRT1
													regulation of proteolysis (GO:0030162)	1/54	0.152251	0.192536	0	0	6.25346	11.7704	AKT1																			regulation of alternative mRNA splicing, via spliceosome (GO:0000381)	1/54	0.145326	0.178863	0	0	6.58358	12.6982	DDX17
													positive regulation of response to DNA damage stimulus (GO:2001022)	1/55	0.154843	0.195572	0	0	6.13735	11.4482	MYC																			regulation of proteolysis (GO:0030162)	1/54	0.145326	0.178863	0	0	6.58358	12.6982	AKT1
													regulation of ATP metabolic process (GO:1903578)	1/56	0.157428	0.19859	0	0	6.02545	11.1398	EP300																			positive regulation of response to DNA damage stimulus (GO:2001022)	1/55	0.147812	0.181472	0	0	6.46134	12.3529	SIRT1
													positive regulation of cell junction assembly (GO:1901890)	1/57	0.160005	0.201342	0	0	5.91756	10.8442	ABL1																			triglyceride metabolic process (GO:0006641)	1/55	0.147812	0.181472	0	0	6.46134	12.3529	SIRT1
													monocarboxylic acid transport (GO:0015718)	1/57	0.160005	0.201342	0	0	5.91756	10.8442	NCOA2																			regulation of ATP metabolic process (GO:1903578)	1/56	0.15029	0.184059	0	0	6.34354	12.0222	EP300
													receptor metabolic process (GO:0043112)	1/58	0.162575	0.203069	0	0	5.81345	10.5608	SMURF1																			positive regulation of establishment of protein localization to mitochondrion (GO:1903749)	1/56	0.15029	0.184059	0	0	6.34354	12.0222	SREBF2
													autophagosome assembly (GO:0000045)	1/58	0.162575	0.203069	0	0	5.81345	10.5608	SMURF1																			positive regulation of cell junction assembly (GO:1901890)	1/57	0.152761	0.186394	0	0	6.22995	11.7053	ABL1
													negative regulation of neuron projection development (GO:0010977)	1/58	0.162575	0.203069	0	0	5.81345	10.5608	CBFA2T2																			positive regulation of gene expression, epigenetic (GO:0045815)	1/57	0.152761	0.186394	0	0	6.22995	11.7053	EP300
													cellular iron ion homeostasis (GO:0006879)	1/58	0.162575	0.203069	0	0	5.81345	10.5608	MYC																			monocarboxylic acid transport (GO:0015718)	1/57	0.152761	0.186394	0	0	6.22995	11.7053	NCOA2
													fat cell differentiation (GO:0045444)	1/58	0.162575	0.203069	0	0	5.81345	10.5608	EP300																			negative regulation of neuron projection development (GO:0010977)	1/58	0.155225	0.188936	0	0	6.12034	11.4015	CBFA2T2
													positive regulation of mitochondrion organization (GO:0010822)	1/58	0.162575	0.203069	0	0	5.81345	10.5608	GSK3B																			positive regulation of mitotic cell cycle phase transition (GO:1901992)	1/58	0.155225	0.188936	0	0	6.12034	11.4015	AKT1
													negative regulation of autophagy (GO:0010507)	1/59	0.165136	0.205763	0	0	5.71293	10.2889	AKT1																			negative regulation of autophagy (GO:0010507)	1/59	0.157682	0.191692	0	0	6.01452	11.1099	AKT1
													response to reactive oxygen species (GO:0000302)	1/59	0.165136	0.205763	0	0	5.71293	10.2889	AKT1																			cellular protein catabolic process (GO:0044257)	1/60	0.160132	0.194432	0	0	5.91228	10.8299	MDM2
													cellular protein catabolic process (GO:0044257)	1/60	0.16769	0.20869	0	0	5.61582	10.0278	MDM2																			regulation of DNA-templated transcription, initiation (GO:2000142)	1/61	0.162575	0.196676	0	0	5.81345	10.5608	RELA
													positive regulation of DNA biosynthetic process (GO:2000573)	1/61	0.170236	0.211085	0	0	5.52194	9.77698	MYC																			negative regulation of response to stimulus (GO:0048585)	1/61	0.162575	0.196676	0	0	5.81345	10.5608	SIRT1
													positive regulation of interleukin-8 production (GO:0032757)	1/61	0.170236	0.211085	0	0	5.52194	9.77698	RELA																			positive regulation of interleukin-8 production (GO:0032757)	1/61	0.162575	0.196676	0	0	5.81345	10.5608	RELA
													iron ion homeostasis (GO:0055072)	1/61	0.170236	0.211085	0	0	5.52194	9.77698	MYC																			negative regulation of kinase activity (GO:0033673)	1/62	0.165011	0.198895	0	0	5.71786	10.3021	AKT1
													negative regulation of kinase activity (GO:0033673)	1/62	0.172775	0.213452	0	0	5.43115	9.53583	AKT1																			regulation of neurogenesis (GO:0050767)	1/62	0.165011	0.198895	0	0	5.71786	10.3021	SPEN
													double-strand break repair via nonhomologous end joining (GO:0006303)	1/62	0.172775	0.213452	0	0	5.43115	9.53583	KAT5																			positive regulation of cysteine-type endopeptidase activity (GO:2001056)	1/62	0.165011	0.198895	0	0	5.71786	10.3021	SIRT1
													positive regulation of cysteine-type endopeptidase activity (GO:2001056)	1/62	0.172775	0.213452	0	0	5.43115	9.53583	MYC																			amyloid fibril formation (GO:1990000)	1/63	0.16744	0.200847	0	0	5.62535	10.0533	MDM2
													amyloid fibril formation (GO:1990000)	1/63	0.175306	0.215533	0	0	5.34328	9.30385	MDM2																			negative regulation of endopeptidase activity (GO:0010951)	1/63	0.16744	0.200847	0	0	5.62535	10.0533	AKT1
													negative regulation of endopeptidase activity (GO:0010951)	1/63	0.175306	0.215533	0	0	5.34328	9.30385	AKT1																			negative regulation of peptidase activity (GO:0010466)	1/63	0.16744	0.200847	0	0	5.62535	10.0533	AKT1
													cell cycle G1/S phase transition (GO:0044843)	1/63	0.175306	0.215533	0	0	5.34328	9.30385	MYC																			positive regulation of DNA metabolic process (GO:0051054)	1/63	0.16744	0.200847	0	0	5.62535	10.0533	SIRT1
													negative regulation of peptidase activity (GO:0010466)	1/63	0.175306	0.215533	0	0	5.34328	9.30385	AKT1																			regulation of cellular ketone metabolic process (GO:0010565)	1/64	0.169862	0.20326	0	0	5.53578	9.81368	SIRT1
													lipid homeostasis (GO:0055088)	1/64	0.177829	0.218371	0	0	5.2582	9.08056	USF1																			regulation of transcription initiation from RNA polymerase II promoter (GO:0060260)	1/64	0.169862	0.20326	0	0	5.53578	9.81368	RELA
													BMP signaling pathway (GO:0030509)	1/65	0.180345	0.219932	0	0	5.17578	8.86552	SMURF1																			chemical homeostasis (GO:0048878)	1/65	0.172277	0.205654	0	0	5.44901	9.58292	USF1
													regulation of cell-matrix adhesion (GO:0001952)	1/65	0.180345	0.219932	0	0	5.17578	8.86552	GSK3B																			protein autoubiquitination (GO:0051865)	1/65	0.172277	0.205654	0	0	5.44901	9.58292	MDM2
													chemical homeostasis (GO:0048878)	1/65	0.180345	0.219932	0	0	5.17578	8.86552	USF1																			cellular component assembly (GO:0022607)	2/261	0.175097	0.208769	0	0	2.71415	4.72918	CREBBP;MDM2
													protein autoubiquitination (GO:0051865)	1/65	0.180345	0.219932	0	0	5.17578	8.86552	MDM2																			regulation of epidermal growth factor receptor signaling pathway (GO:0042058)	1/67	0.177086	0.210383	0	0	5.28336	9.14612	AKT1
													regulation of canonical Wnt signaling pathway (GO:0060828)	2/253	0.180396	0.219932	0	0	2.65892	4.55367	GSK3B;CHD8																			positive regulation of catabolic process (GO:0009896)	1/67	0.177086	0.210383	0	0	5.28336	9.14612	CSNK2A1
													positive regulation of phosphorylation (GO:0042327)	2/253	0.180396	0.219932	0	0	2.65892	4.55367	ABL1;AKT1																			vascular endothelial growth factor receptor signaling pathway (GO:0048010)	1/67	0.177086	0.210383	0	0	5.28336	9.14612	SRC
													positive regulation of cell death (GO:0010942)	1/66	0.182853	0.22266	0	0	5.0959	8.65831	GSK3B																			negative regulation of transforming growth factor beta receptor signaling pathway (GO:0030512)	1/68	0.179481	0.212718	0	0	5.20424	8.93926	SIRT1
													regulation of epidermal growth factor receptor signaling pathway (GO:0042058)	1/67	0.185353	0.225167	0	0	5.01843	8.45853	AKT1																			positive regulation of protein localization to nucleus (GO:1900182)	1/68	0.179481	0.212718	0	0	5.20424	8.93926	AKT1
													vascular endothelial growth factor receptor signaling pathway (GO:0048010)	1/67	0.185353	0.225167	0	0	5.01843	8.45853	SRC																			negative regulation of cellular catabolic process (GO:0031330)	1/69	0.181868	0.215034	0	0	5.12745	8.73959	AKT1
													canonical Wnt signaling pathway (GO:0060070)	1/68	0.187846	0.227381	0	0	4.94328	8.26582	GSK3B																			RNA 3'-end processing (GO:0031123)	1/69	0.181868	0.215034	0	0	5.12745	8.73959	U2AF2
													negative regulation of transforming growth factor beta receptor signaling pathway (GO:0030512)	1/68	0.187846	0.227381	0	0	4.94328	8.26582	SMURF1																			central nervous system development (GO:0007417)	2/268	0.182367	0.215366	0	0	2.64178	4.49562	NCOA6;CHD8
													positive regulation of protein localization to nucleus (GO:1900182)	1/68	0.187846	0.227381	0	0	4.94328	8.26582	AKT1																			carbohydrate homeostasis (GO:0033500)	1/70	0.184249	0.216815	0	0	5.05289	8.54678	USF1
													cellular component assembly (GO:0022607)	2/261	0.189179	0.228722	0	0	2.57575	4.28878	CREBBP;MDM2																			DNA-templated transcription, termination (GO:0006353)	1/70	0.184249	0.216815	0	0	5.05289	8.54678	UBTF
													negative regulation of cellular catabolic process (GO:0031330)	1/69	0.190332	0.229571	0	0	4.87034	8.07983	AKT1																			positive regulation of cell-substrate adhesion (GO:0010811)	1/70	0.184249	0.216815	0	0	5.05289	8.54678	ABL1
													RNA 3'-end processing (GO:0031123)	1/69	0.190332	0.229571	0	0	4.87034	8.07983	U2AF2																			regulation of endopeptidase activity (GO:0052548)	1/71	0.186623	0.2178	0	0	4.98045	8.3605	AKT1
													carbohydrate homeostasis (GO:0033500)	1/70	0.19281	0.23201	0	0	4.79952	7.90025	USF1																			regulation of G1/S transition of mitotic cell cycle (GO:2000045)	1/71	0.186623	0.2178	0	0	4.98045	8.3605	AKT1
													DNA-templated transcription, termination (GO:0006353)	1/70	0.19281	0.23201	0	0	4.79952	7.90025	UBTF																			regulation of hematopoietic stem cell differentiation (GO:1902036)	1/71	0.186623	0.2178	0	0	4.98045	8.3605	ABL1
													regulation of endopeptidase activity (GO:0052548)	1/71	0.19528	0.233328	0	0	4.73071	7.72676	AKT1																			cholesterol homeostasis (GO:0042632)	1/71	0.186623	0.2178	0	0	4.98045	8.3605	SIRT1
													cellular response to BMP stimulus (GO:0071773)	1/71	0.19528	0.233328	0	0	4.73071	7.72676	SMURF1																			phosphatidylinositol-mediated signaling (GO:0048015)	1/71	0.186623	0.2178	0	0	4.98045	8.3605	AKT1
													regulation of G1/S transition of mitotic cell cycle (GO:2000045)	1/71	0.19528	0.233328	0	0	4.73071	7.72676	AKT1																			positive regulation of cellular protein localization (GO:1903829)	1/71	0.186623	0.2178	0	0	4.98045	8.3605	AKT1
													regulation of hematopoietic stem cell differentiation (GO:1902036)	1/71	0.19528	0.233328	0	0	4.73071	7.72676	ABL1																			regulation of TOR signaling (GO:0032006)	1/71	0.186623	0.2178	0	0	4.98045	8.3605	SIRT1
													phosphatidylinositol-mediated signaling (GO:0048015)	1/71	0.19528	0.233328	0	0	4.73071	7.72676	AKT1																			positive regulation of neurogenesis (GO:0050769)	1/72	0.18899	0.220045	0	0	4.91006	8.18044	SPEN
													myeloid leukocyte differentiation (GO:0002573)	1/71	0.19528	0.233328	0	0	4.73071	7.72676	EP300																			sterol homeostasis (GO:0055092)	1/72	0.18899	0.220045	0	0	4.91006	8.18044	SIRT1
													central nervous system development (GO:0007417)	2/268	0.196913	0.235003	0	0	2.50707	4.07397	NCOA6;CHD8																			regulation of actin filament-based process (GO:0032970)	1/73	0.191351	0.221494	0	0	4.84162	8.00633	ABL1
													extrinsic apoptotic signaling pathway (GO:0097191)	1/72	0.197744	0.235718	0	0	4.66385	7.55909	GSK3B																			chromatin assembly (GO:0031497)	1/73	0.191351	0.221494	0	0	4.84162	8.00633	SIRT1
													regulation of actin filament-based process (GO:0032970)	1/73	0.200199	0.23781	0	0	4.59884	7.39697	ABL1																			regulation of Rho protein signal transduction (GO:0035023)	1/73	0.191351	0.221494	0	0	4.84162	8.00633	ABL1
													regulation of Rho protein signal transduction (GO:0035023)	1/73	0.200199	0.23781	0	0	4.59884	7.39697	ABL1																			insulin receptor signaling pathway (GO:0008286)	1/73	0.191351	0.221494	0	0	4.84162	8.00633	AKT1
													transcription-coupled nucleotide-excision repair (GO:0006283)	1/73	0.200199	0.23781	0	0	4.59884	7.39697	EP300																			transcription-coupled nucleotide-excision repair (GO:0006283)	1/73	0.191351	0.221494	0	0	4.84162	8.00633	EP300
													proteolysis involved in cellular protein catabolic process (GO:0051603)	1/74	0.202648	0.240157	0	0	4.53562	7.24014	MDM2																			DNA metabolic process (GO:0006259)	2/277	0.191781	0.221732	0	0	2.55416	4.21794	TRRAP;MEN1
													regulation of stress fiber assembly (GO:0051492)	1/74	0.202648	0.240157	0	0	4.53562	7.24014	ABL1																			proteolysis involved in cellular protein catabolic process (GO:0051603)	1/74	0.193705	0.223176	0	0	4.77505	7.83788	MDM2
													regulation of hematopoietic progenitor cell differentiation (GO:1901532)	1/75	0.205089	0.242768	0	0	4.4741	7.08838	ABL1																			negative regulation of protein binding (GO:0032091)	1/74	0.193705	0.223176	0	0	4.77505	7.83788	AKT1
													actomyosin structure organization (GO:0031032)	1/76	0.207522	0.244228	0	0	4.41422	6.94144	SRC																			regulation of stress fiber assembly (GO:0051492)	1/74	0.193705	0.223176	0	0	4.77505	7.83788	ABL1
													regulation of BMP signaling pathway (GO:0030510)	1/76	0.207522	0.244228	0	0	4.41422	6.94144	SMURF1																			regulation of hematopoietic progenitor cell differentiation (GO:1901532)	1/75	0.196051	0.225357	0	0	4.71029	7.67484	ABL1
													establishment of protein localization to organelle (GO:0072594)	1/76	0.207522	0.244228	0	0	4.41422	6.94144	AKT1																			positive regulation of immune response (GO:0050778)	1/75	0.196051	0.225357	0	0	4.71029	7.67484	SIRT1
													RNA transport (GO:0050658)	1/76	0.207522	0.244228	0	0	4.41422	6.94144	U2AF2																			actomyosin structure organization (GO:0031032)	1/76	0.198392	0.226733	0	0	4.64725	7.51699	SRC
													protein import into nucleus (GO:0006606)	1/76	0.207522	0.244228	0	0	4.41422	6.94144	AKT1																			regulation of cell division (GO:0051302)	1/76	0.198392	0.226733	0	0	4.64725	7.51699	NCOA3
													phosphatidylcholine metabolic process (GO:0046470)	1/77	0.209948	0.245946	0	0	4.35592	6.79913	CSNK2A1																			establishment of protein localization to organelle (GO:0072594)	1/76	0.198392	0.226733	0	0	4.64725	7.51699	AKT1
													positive regulation of endothelial cell proliferation (GO:0001938)	1/77	0.209948	0.245946	0	0	4.35592	6.79913	AKT1																			RNA transport (GO:0050658)	1/76	0.198392	0.226733	0	0	4.64725	7.51699	U2AF2
													import into nucleus (GO:0051170)	1/77	0.209948	0.245946	0	0	4.35592	6.79913	AKT1																			protein import into nucleus (GO:0006606)	1/76	0.198392	0.226733	0	0	4.64725	7.51699	AKT1
													positive regulation of phosphatidylinositol 3-kinase signaling (GO:0014068)	1/77	0.209948	0.245946	0	0	4.35592	6.79913	SRC																			phosphatidylcholine metabolic process (GO:0046470)	1/77	0.200725	0.228873	0	0	4.58587	7.36408	CSNK2A1
													protein modification process (GO:0036211)	1/78	0.212367	0.248209	0	0	4.29913	6.66124	ABL1																			import into nucleus (GO:0051170)	1/77	0.200725	0.228873	0	0	4.58587	7.36408	AKT1
													negative regulation of blood vessel morphogenesis (GO:2000181)	1/78	0.212367	0.248209	0	0	4.29913	6.66124	MECP2																			proteolysis (GO:0006508)	2/287	0.202317	0.230423	0	0	2.46328	3.93613	SUFU;MDM2
													recombinational repair (GO:0000725)	1/79	0.214779	0.250166	0	0	4.2438	6.52759	YY1																			protein modification process (GO:0036211)	1/78	0.203052	0.230995	0	0	4.52609	7.21591	ABL1
													regulation of neuron differentiation (GO:0045664)	1/79	0.214779	0.250166	0	0	4.2438	6.52759	SIN3A																			recombinational repair (GO:0000725)	1/79	0.205372	0.232568	0	0	4.46784	7.07228	YY1
													mRNA 3'-end processing (GO:0031124)	1/79	0.214779	0.250166	0	0	4.2438	6.52759	U2AF2																			negative regulation of NF-kappaB transcription factor activity (GO:0032088)	1/79	0.205372	0.232568	0	0	4.46784	7.07228	SIRT1
													positive regulation of programmed cell death (GO:0043068)	2/286	0.216975	0.251528	0	0	2.34603	3.58467	JMY;ABL1																			regulation of neuron differentiation (GO:0045664)	1/79	0.205372	0.232568	0	0	4.46784	7.07228	SIN3A
													negative regulation of cell cycle (GO:0045786)	1/80	0.217183	0.251528	0	0	4.18987	6.39799	MEN1																			mRNA 3'-end processing (GO:0031124)	1/79	0.205372	0.232568	0	0	4.46784	7.07228	U2AF2
													negative regulation of cellular response to growth factor stimulus (GO:0090288)	1/80	0.217183	0.251528	0	0	4.18987	6.39799	SMURF1																			negative regulation of cell cycle (GO:0045786)	1/80	0.207686	0.234385	0	0	4.41106	6.93299	MEN1
													regulation of organelle organization (GO:0033043)	1/80	0.217183	0.251528	0	0	4.18987	6.39799	EP300																			regulation of organelle organization (GO:0033043)	1/80	0.207686	0.234385	0	0	4.41106	6.93299	EP300
													regulation of protein localization to plasma membrane (GO:1903076)	1/80	0.217183	0.251528	0	0	4.18987	6.39799	AKT1																			regulation of protein localization to plasma membrane (GO:1903076)	1/80	0.207686	0.234385	0	0	4.41106	6.93299	AKT1
													proteolysis (GO:0006508)	2/287	0.218095	0.252297	0	0	2.33767	3.55986	SUFU;MDM2																			regulation of interleukin-8 production (GO:0032677)	1/81	0.209993	0.23645	0	0	4.3557	6.79787	RELA
													regulation of interleukin-8 production (GO:0032677)	1/81	0.219581	0.253439	0	0	4.13729	6.27228	RELA																			positive regulation of cellular amide metabolic process (GO:0034250)	1/81	0.209993	0.23645	0	0	4.3557	6.79787	RELA
													positive regulation of cellular amide metabolic process (GO:0034250)	1/81	0.219581	0.253439	0	0	4.13729	6.27228	RELA																			cell-cell junction organization (GO:0045216)	1/82	0.212293	0.23796	0	0	4.30171	6.66674	CSK
													ephrin receptor signaling pathway (GO:0048013)	1/82	0.221971	0.255618	0	0	4.08601	6.1503	SRC																			ephrin receptor signaling pathway (GO:0048013)	1/82	0.212293	0.23796	0	0	4.30171	6.66674	SRC
													positive regulation of cytoskeleton organization (GO:0051495)	1/82	0.221971	0.255618	0	0	4.08601	6.1503	ABL1																			positive regulation of cytoskeleton organization (GO:0051495)	1/82	0.212293	0.23796	0	0	4.30171	6.66674	ABL1
													regulation of defense response (GO:0031347)	1/83	0.224353	0.25807	0	0	4.03598	6.0319	RELA																			positive regulation of protein ubiquitination (GO:0031398)	1/82	0.212293	0.23796	0	0	4.30171	6.66674	MTA1
													spindle assembly (GO:0051225)	1/84	0.226729	0.260508	0	0	3.98715	5.91693	NCOR1																			regulation of defense response (GO:0031347)	1/83	0.214587	0.24026	0	0	4.24904	6.53944	RELA
													G1/S transition of mitotic cell cycle (GO:0000082)	1/85	0.229097	0.262636	0	0	3.93948	5.80526	MYC																			nuclear export (GO:0051168)	1/84	0.216874	0.242274	0	0	4.19763	6.41582	U2AF2
													Wnt signaling pathway, planar cell polarity pathway (GO:0060071)	1/85	0.229097	0.262636	0	0	3.93948	5.80526	SMURF1																			spindle assembly (GO:0051225)	1/84	0.216874	0.242274	0	0	4.19763	6.41582	NCOR1
													glucose homeostasis (GO:0042593)	1/86	0.231459	0.265045	0	0	3.89294	5.69675	USF1																			innate immune response (GO:0045087)	2/302	0.218246	0.243532	0	0	2.33833	3.55925	SRC;RELA
													positive regulation of intracellular signal transduction (GO:1902533)	3/546	0.232255	0.265658	0	0	1.84759	2.69733	SRC;EP300;RELA																			positive regulation of protein catabolic process (GO:0045732)	1/85	0.219155	0.244271	0	0	4.14745	6.29574	CSNK2A1
													negative regulation of angiogenesis (GO:0016525)	1/87	0.233813	0.26714	0	0	3.84748	5.59129	MECP2																			regulation of neuron death (GO:1901214)	1/86	0.221429	0.246529	0	0	4.09845	6.17905	AKT1
													innate immune response (GO:0045087)	2/302	0.234964	0.268154	0	0	2.2191	3.21397	SRC;RELA																			negative regulation of binding (GO:0051100)	1/88	0.225957	0.251289	0	0	4.00383	5.95533	AKT1
													MAPK cascade (GO:0000165)	2/303	0.236092	0.268916	0	0	2.21161	3.19253	MYC;MEN1																			protein import (GO:0017038)	1/89	0.228212	0.253512	0	0	3.95813	5.84806	AKT1
													regulation of establishment of planar polarity (GO:0090175)	1/88	0.23616	0.268916	0	0	3.80307	5.48876	SMURF1																			positive regulation of autophagy (GO:0010508)	1/90	0.23046	0.255723	0	0	3.91346	5.7437	SIRT1
													protein import (GO:0017038)	1/89	0.2385	0.271277	0	0	3.75966	5.38904	AKT1																			protein polyubiquitination (GO:0000209)	2/314	0.231073	0.256116	0	0	2.24702	3.29194	MDM2;TAF1
													regulation of actin cytoskeleton organization (GO:0032956)	1/91	0.243159	0.275652	0	0	3.67574	5.19765	ABL1																			regulation of actin cytoskeleton organization (GO:0032956)	1/91	0.232702	0.257347	0	0	3.86979	5.64213	ABL1
													regulation of stem cell differentiation (GO:2000736)	1/91	0.243159	0.275652	0	0	3.67574	5.19765	ABL1																			regulation of stem cell differentiation (GO:2000736)	1/91	0.232702	0.257347	0	0	3.86979	5.64213	ABL1
													positive regulation of transport (GO:0051050)	1/91	0.243159	0.275652	0	0	3.67574	5.19765	GSK3B																			positive regulation of peptidyl-serine phosphorylation (GO:0033138)	1/93	0.237166	0.261992	0	0	3.78528	5.44699	AKT1
													positive regulation of apoptotic process (GO:0043065)	2/310	0.243996	0.276294	0	0	2.16058	3.04771	JMY;ABL1																			negative regulation of cell death (GO:0060548)	1/94	0.239389	0.263275	0	0	3.74439	5.35322	AKT1
													regulation of endothelial cell proliferation (GO:0001936)	1/92	0.245478	0.277047	0	0	3.63516	5.10577	AKT1																			negative regulation of cellular protein metabolic process (GO:0032269)	1/94	0.239389	0.263275	0	0	3.74439	5.35322	AKT1
													positive regulation of cellular component biogenesis (GO:0044089)	1/92	0.245478	0.277047	0	0	3.63516	5.10577	GSK3B																			hemopoiesis (GO:0030097)	1/94	0.239389	0.263275	0	0	3.74439	5.35322	NCOA6
													Wnt signaling pathway (GO:0016055)	1/92	0.245478	0.277047	0	0	3.63516	5.10577	GSK3B																			interleukin-1-mediated signaling pathway (GO:0070498)	1/94	0.239389	0.263275	0	0	3.74439	5.35322	RELA
													regulation of epithelial cell proliferation (GO:0050678)	1/93	0.24779	0.279037	0	0	3.59547	5.01631	MYC																			regulation of cell cycle phase transition (GO:1901987)	1/95	0.241605	0.265418	0	0	3.70437	5.26187	TAF1
													positive regulation of peptidyl-serine phosphorylation (GO:0033138)	1/93	0.24779	0.279037	0	0	3.59547	5.01631	AKT1																			calcium ion homeostasis (GO:0055074)	1/97	0.246018	0.269669	0	0	3.62683	5.08608	CHERP
													negative regulation of cellular protein metabolic process (GO:0032269)	1/94	0.250095	0.280392	0	0	3.55663	4.92919	AKT1																			double-strand break repair via homologous recombination (GO:0000724)	1/97	0.246018	0.269669	0	0	3.62683	5.08608	YY1
													negative regulation of MAPK cascade (GO:0043409)	1/94	0.250095	0.280392	0	0	3.55663	4.92919	MYC																			negative regulation of neuron death (GO:1901215)	1/98	0.248216	0.271178	0	0	3.58926	5.00148	AKT1
													hemopoiesis (GO:0030097)	1/94	0.250095	0.280392	0	0	3.55663	4.92919	NCOA6																			regulation of peptidyl-serine phosphorylation (GO:0033135)	1/98	0.248216	0.271178	0	0	3.58926	5.00148	AKT1
													interleukin-1-mediated signaling pathway (GO:0070498)	1/94	0.250095	0.280392	0	0	3.55663	4.92919	RELA																			RNA splicing (GO:0008380)	1/98	0.248216	0.271178	0	0	3.58926	5.00148	SF3B4
													regulation of cell cycle phase transition (GO:1901987)	1/95	0.252393	0.282657	0	0	3.51862	4.84432	TAF1																			mRNA-containing ribonucleoprotein complex export from nucleus (GO:0071427)	1/99	0.250407	0.273271	0	0	3.55245	4.91897	U2AF2
													cellular transition metal ion homeostasis (GO:0046916)	1/96	0.254684	0.28491	0	0	3.4814	4.76163	MYC																			cell-matrix adhesion (GO:0007160)	1/100	0.252591	0.27505	0	0	3.51639	4.8385	SRC
													calcium ion homeostasis (GO:0055074)	1/97	0.256968	0.286835	0	0	3.44497	4.68103	CHERP																			organic acid transport (GO:0015849)	1/100	0.252591	0.27505	0	0	3.51639	4.8385	NCOA2
													double-strand break repair via homologous recombination (GO:0000724)	1/97	0.256968	0.286835	0	0	3.44497	4.68103	YY1																			cellular response to chemical stress (GO:0062197)	1/101	0.25477	0.276511	0	0	3.48105	4.75998	ABL1
													regulation of peptidyl-serine phosphorylation (GO:0033135)	1/98	0.259245	0.288743	0	0	3.40928	4.60246	AKT1																			epithelial cell differentiation (GO:0030855)	1/101	0.25477	0.276511	0	0	3.48105	4.75998	AKT1
													RNA splicing (GO:0008380)	1/98	0.259245	0.288743	0	0	3.40928	4.60246	SF3B4																			positive regulation of protein localization to membrane (GO:1905477)	1/101	0.25477	0.276511	0	0	3.48105	4.75998	AKT1
													mRNA-containing ribonucleoprotein complex export from nucleus (GO:0071427)	1/99	0.261516	0.290954	0	0	3.37432	4.52585	U2AF2																			positive regulation of cellular protein metabolic process (GO:0032270)	1/102	0.256942	0.277957	0	0	3.44641	4.68335	AKT1
													cell-matrix adhesion (GO:0007160)	1/100	0.263779	0.292832	0	0	3.34007	4.45112	SRC																			positive regulation of vasculature development (GO:1904018)	1/102	0.256942	0.277957	0	0	3.44641	4.68335	SIRT1
													organic acid transport (GO:0015849)	1/100	0.263779	0.292832	0	0	3.34007	4.45112	NCOA2																			mitotic sister chromatid segregation (GO:0000070)	1/102	0.256942	0.277957	0	0	3.44641	4.68335	CSNK2A1
													cellular response to chemical stress (GO:0062197)	1/101	0.266036	0.294375	0	0	3.3065	4.37822	ABL1																			cellular metal ion homeostasis (GO:0006875)	1/104	0.261267	0.282021	0	0	3.37915	4.53554	CHERP
													epithelial cell differentiation (GO:0030855)	1/101	0.266036	0.294375	0	0	3.3065	4.37822	AKT1																			mRNA transport (GO:0051028)	1/104	0.261267	0.282021	0	0	3.37915	4.53554	U2AF2
													positive regulation of protein localization to membrane (GO:1905477)	1/101	0.266036	0.294375	0	0	3.3065	4.37822	AKT1																			positive regulation of cellular metabolic process (GO:0031325)	1/105	0.263421	0.284036	0	0	3.34649	4.46423	AKT1
													positive regulation of cellular protein metabolic process (GO:0032270)	1/102	0.268286	0.29622	0	0	3.2736	4.30708	AKT1																			positive regulation of multicellular organismal process (GO:0051240)	2/345	0.264407	0.284482	0	0	2.04071	2.71469	NCOA3;SIRT1
													mitotic sister chromatid segregation (GO:0000070)	1/102	0.268286	0.29622	0	0	3.2736	4.30708	CSNK2A1																			post-translational protein modification (GO:0043687)	2/345	0.264407	0.284482	0	0	2.04071	2.71469	WDR5;MEN1
													cellular metal ion homeostasis (GO:0006875)	1/104	0.272765	0.300514	0	0	3.20971	4.16987	CHERP																			regulation of cell cycle process (GO:0010564)	1/106	0.265568	0.285112	0	0	3.31445	4.39458	CSNK2A1
													mRNA transport (GO:0051028)	1/104	0.272765	0.300514	0	0	3.20971	4.16987	U2AF2																			RNA export from nucleus (GO:0006405)	1/106	0.265568	0.285112	0	0	3.31445	4.39458	U2AF2
													intracellular protein transport (GO:0006886)	2/336	0.273436	0.300928	0	0	1.98975	2.58008	SMURF1;AKT1																			mRNA export from nucleus (GO:0006406)	1/107	0.267709	0.2871	0	0	3.28302	4.32654	U2AF2
													nucleotide-excision repair (GO:0006289)	1/105	0.274995	0.30199	0	0	3.17869	4.10369	EP300																			negative regulation of transmembrane receptor protein serine/threonine kinase signaling pathway (GO:0090101)	1/108	0.269844	0.289077	0	0	3.25217	4.26005	SIRT1
													positive regulation of cellular metabolic process (GO:0031325)	1/105	0.274995	0.30199	0	0	3.17869	4.10369	AKT1																			lipid transport (GO:0006869)	1/109	0.271973	0.291044	0	0	3.2219	4.19508	NCOA2
													regulation of cell cycle process (GO:0010564)	1/106	0.277218	0.303449	0	0	3.14825	4.03906	CSNK2A1																			cellular divalent inorganic cation homeostasis (GO:0072503)	1/111	0.276213	0.294364	0	0	3.163	4.06946	CHERP
													regulation of phosphatidylinositol 3-kinase signaling (GO:0014066)	1/106	0.277218	0.303449	0	0	3.14825	4.03906	SRC																			Fc-epsilon receptor signaling pathway (GO:0038095)	1/111	0.276213	0.294364	0	0	3.163	4.06946	RELA
													RNA export from nucleus (GO:0006405)	1/106	0.277218	0.303449	0	0	3.14825	4.03906	U2AF2																			regulation of Wnt signaling pathway (GO:0030111)	1/111	0.276213	0.294364	0	0	3.163	4.06946	CSNK2A1
													mRNA export from nucleus (GO:0006406)	1/107	0.279434	0.305547	0	0	3.1184	3.97592	U2AF2																			gene expression (GO:0010467)	2/356	0.276263	0.294364	0	0	1.97619	2.54217	DDX17;U2AF2
													negative regulation of transmembrane receptor protein serine/threonine kinase signaling pathway (GO:0090101)	1/108	0.281644	0.307303	0	0	3.0891	3.91423	SMURF1																			regulation of cytoskeleton organization (GO:0051493)	1/112	0.278324	0.295924	0	0	3.13434	4.00874	ABL1
													DNA replication (GO:0006260)	1/108	0.281644	0.307303	0	0	3.0891	3.91423	KAT5																			Fc receptor signaling pathway (GO:0038093)	1/112	0.278324	0.295924	0	0	3.13434	4.00874	RELA
													post-translational protein modification (GO:0043687)	2/345	0.283632	0.309044	0	0	1.93665	2.44033	WDR5;MEN1																			cellular response to molecule of bacterial origin (GO:0071219)	1/115	0.28462	0.302294	0	0	3.0514	3.8344	RELA
													lipid transport (GO:0006869)	1/109	0.283847	0.309044	0	0	3.06034	3.85395	NCOA2																			positive regulation of angiogenesis (GO:0045766)	1/116	0.286706	0.303859	0	0	3.02471	3.77877	SIRT1
													regulation of protein kinase activity (GO:0045859)	1/110	0.286043	0.31077	0	0	3.03211	3.79503	AKT1																			tumor necrosis factor-mediated signaling pathway (GO:0033209)	1/116	0.286706	0.303859	0	0	3.02471	3.77877	RELA
													response to endoplasmic reticulum stress (GO:0034976)	1/110	0.286043	0.31077	0	0	3.03211	3.79503	GSK3B																			positive regulation of protein-containing complex assembly (GO:0031334)	1/118	0.290861	0.307934	0	0	2.97271	3.67102	SRC
													cellular divalent inorganic cation homeostasis (GO:0072503)	1/111	0.288232	0.31215	0	0	3.00439	3.73743	CHERP																			positive regulation of cysteine-type endopeptidase activity involved in apoptotic process (GO:0043280)	1/119	0.29293	0.309794	0	0	2.94737	3.61884	SIRT1
													Fc-epsilon receptor signaling pathway (GO:0038095)	1/111	0.288232	0.31215	0	0	3.00439	3.73743	RELA																			cellular response to lipopolysaccharide (GO:0071222)	1/120	0.294993	0.311643	0	0	2.92245	3.56774	RELA
													regulation of Wnt signaling pathway (GO:0030111)	1/111	0.288232	0.31215	0	0	3.00439	3.73743	CSNK2A1																			regulation of mRNA catabolic process (GO:0061013)	1/122	0.299101	0.315647	0	0	2.87386	3.46868	AKT1
													regulation of macroautophagy (GO:0016241)	1/112	0.290415	0.313846	0	0	2.97718	3.68111	AKT1																			defense response to symbiont (GO:0140546)	1/124	0.303185	0.319617	0	0	2.82684	3.37359	RELA
													Fc receptor signaling pathway (GO:0038093)	1/112	0.290415	0.313846	0	0	2.97718	3.68111	RELA																			positive regulation of macromolecule metabolic process (GO:0010604)	2/384	0.306391	0.322654	0	0	1.82872	2.16318	AKT1;HCFC1
													positive regulation of cellular component organization (GO:0051130)	1/114	0.294762	0.318205	0	0	2.92419	3.57215	GSK3B																			regulation of response to external stimulus (GO:0032101)	1/130	0.315298	0.331681	0	0	2.69455	3.11015	RELA
													cellular response to molecule of bacterial origin (GO:0071219)	1/115	0.296925	0.320201	0	0	2.89839	3.51945	RELA																			cell cycle G2/M phase transition (GO:0044839)	1/131	0.317297	0.333078	0	0	2.67368	3.06917	AKAP8
													tumor necrosis factor-mediated signaling pathway (GO:0033209)	1/116	0.299082	0.322186	0	0	2.87304	3.46787	RELA																			cellular response to metal ion (GO:0071248)	1/131	0.317297	0.333078	0	0	2.67368	3.06917	AKT1
													positive regulation of cysteine-type endopeptidase activity involved in apoptotic process (GO:0043280)	1/119	0.305513	0.328766	0	0	2.79958	3.31963	MYC																			defense response to virus (GO:0051607)	1/133	0.321277	0.336543	0	0	2.63291	2.98954	RELA
													cellular response to lipopolysaccharide (GO:0071222)	1/120	0.307644	0.330709	0	0	2.77591	3.27228	RELA																			RNA metabolic process (GO:0016070)	1/133	0.321277	0.336543	0	0	2.63291	2.98954	DDX17
													regulation of mRNA catabolic process (GO:0061013)	1/122	0.311887	0.334916	0	0	2.72975	3.18048	AKT1																			negative regulation of inflammatory response to antigenic stimulus (GO:0002862)	1/136	0.327204	0.34203	0	0	2.57401	2.87561	SRC
													regulation of anatomical structure morphogenesis (GO:0022603)	1/123	0.313998	0.336828	0	0	2.70724	3.13598	GSK3B																			cellular calcium ion homeostasis (GO:0006874)	1/136	0.327204	0.34203	0	0	2.57401	2.87561	CHERP
													non-canonical Wnt signaling pathway (GO:0035567)	1/124	0.316103	0.338374	0	0	2.68509	3.09239	SMURF1																			transmembrane receptor protein tyrosine kinase signaling pathway (GO:0007169)	2/404	0.327792	0.342284	0	0	1.73596	1.93625	SRC;AKT1
													defense response to symbiont (GO:0140546)	1/124	0.316103	0.338374	0	0	2.68509	3.09239	RELA																			regulation of inflammatory response to antigenic stimulus (GO:0002861)	1/137	0.329169	0.34336	0	0	2.55495	2.83903	SRC
													regulation of phosphorylation (GO:0042325)	1/125	0.318202	0.340263	0	0	2.66331	3.04967	EP300																			regulation of cell migration (GO:0030334)	2/408	0.332055	0.346007	0	0	1.71851	1.89458	SRC;AKT1
													negative regulation of cell growth (GO:0030308)	1/126	0.320295	0.341782	0	0	2.64187	3.0078	ING1																			positive regulation of response to external stimulus (GO:0032103)	1/139	0.333081	0.346388	0	0	2.51767	2.76785	USF1
													negative regulation of growth (GO:0045926)	1/126	0.320295	0.341782	0	0	2.64187	3.0078	ING1																			protein modification by small protein conjugation (GO:0032446)	2/409	0.333119	0.346388	0	0	1.7142	1.88434	MDM2;SIRT1
													plasma membrane bounded cell projection organization (GO:0120036)	1/128	0.324461	0.345503	0	0	2.6	2.92653	GSK3B																			enzyme linked receptor protein signaling pathway (GO:0007167)	1/140	0.335028	0.348008	0	0	2.49943	2.73323	SRC
													microtubule cytoskeleton organization involved in mitosis (GO:1902850)	1/128	0.324461	0.345503	0	0	2.6	2.92653	MECP2																			regulation of small GTPase mediated signal transduction (GO:0051056)	1/141	0.33697	0.349659	0	0	2.48145	2.69923	SRC
													regulation of response to external stimulus (GO:0032101)	1/130	0.328602	0.349547	0	0	2.55943	2.84841	RELA																			protein localization to organelle (GO:0033365)	1/142	0.338907	0.351301	0	0	2.46373	2.66583	MDM2
													cellular response to metal ion (GO:0071248)	1/131	0.330663	0.351373	0	0	2.53962	2.81048	AKT1																			cellular protein metabolic process (GO:0044267)	2/417	0.341619	0.353743	0	0	1.68046	1.80492	ABL1;MEN1
													defense response to virus (GO:0051607)	1/133	0.334767	0.355363	0	0	2.50088	2.73677	RELA																			regulation of mRNA stability (GO:0043488)	1/146	0.346597	0.358524	0	0	2.39528	2.53802	AKT1
													protein localization to plasma membrane (GO:0072659)	1/136	0.340876	0.360719	0	0	2.44494	2.63133	SMURF1																			positive regulation of cytosolic calcium ion concentration (GO:0007204)	1/147	0.348506	0.360123	0	0	2.37876	2.50745	ABL1
													negative regulation of inflammatory response to antigenic stimulus (GO:0002862)	1/136	0.340876	0.360719	0	0	2.44494	2.63133	SRC																			regulation of cytosolic calcium ion concentration (GO:0051480)	1/148	0.350409	0.361337	0	0	2.36245	2.4774	ABL1
													cellular calcium ion homeostasis (GO:0006874)	1/136	0.340876	0.360719	0	0	2.44494	2.63133	CHERP																			positive regulation of intracellular protein transport (GO:0090316)	1/148	0.350409	0.361337	0	0	2.36245	2.4774	SREBF2
													regulation of inflammatory response to antigenic stimulus (GO:0002861)	1/137	0.3429	0.362484	0	0	2.42684	2.59748	SRC																			positive regulation of Wnt signaling pathway (GO:0030177)	1/153	0.359844	0.37068	0	0	2.28416	2.33461	CSNK2A1
													positive regulation of response to external stimulus (GO:0032103)	1/139	0.34693	0.366364	0	0	2.39143	2.53164	USF1																			positive regulation of protein kinase activity (GO:0045860)	1/154	0.361715	0.372221	0	0	2.26912	2.30747	SRC
													enzyme linked receptor protein signaling pathway (GO:0007167)	1/140	0.348936	0.367719	0	0	2.3741	2.49961	SRC																			cellular response to interleukin-1 (GO:0071347)	1/155	0.36358	0.373753	0	0	2.25427	2.28077	RELA
													protein localization to cell periphery (GO:1990778)	1/140	0.348936	0.367719	0	0	2.3741	2.49961	SMURF1																			organonitrogen compound biosynthetic process (GO:1901566)	1/158	0.369144	0.378688	0	0	2.21086	2.20327	CSNK2A1
													regulation of small GTPase mediated signal transduction (GO:0051056)	1/141	0.350936	0.369444	0	0	2.35702	2.46816	SRC																			skeletal system development (GO:0001501)	1/158	0.369144	0.378688	0	0	2.21086	2.20327	SUFU
													protein localization to organelle (GO:0033365)	1/142	0.352929	0.371159	0	0	2.34019	2.43728	MDM2																			response to lipopolysaccharide (GO:0032496)	1/159	0.370988	0.380186	0	0	2.19676	2.17827	RELA
													regulation of cell migration (GO:0030334)	2/408	0.354378	0.372298	0	0	1.63088	1.69186	SRC;AKT1																			positive regulation of protein kinase B signaling (GO:0051897)	1/161	0.37466	0.383553	0	0	2.16908	2.12946	SRC
													neuron development (GO:0048666)	1/143	0.354917	0.37248	0	0	2.32359	2.40694	GSK3B																			negative regulation of canonical Wnt signaling pathway (GO:0090090)	1/165	0.381942	0.390604	0	0	2.11575	2.03638	CHD8
													protein modification by small protein conjugation (GO:0032446)	2/409	0.355486	0.372692	0	0	1.62679	1.68254	SMURF1;MDM2																			cellular protein-containing complex assembly (GO:0034622)	1/168	0.387348	0.395725	0	0	2.07742	1.97029	SRC
													regulation of mRNA stability (GO:0043488)	1/146	0.360844	0.377921	0	0	2.27517	2.31911	AKT1																			positive regulation of I-kappaB kinase/NF-kappaB signaling (GO:0043123)	1/171	0.392708	0.400788	0	0	2.04045	1.90719	RELA
													positive regulation of cytosolic calcium ion concentration (GO:0007204)	1/147	0.362808	0.379587	0	0	2.25947	2.29084	ABL1																			mitochondrion organization (GO:0007005)	1/175	0.399783	0.407589	0	0	1.99314	1.82738	HCFC1
													cellular protein metabolic process (GO:0044267)	2/417	0.364325	0.380073	0	0	1.59477	1.61026	ABL1;MEN1																			glycerophospholipid biosynthetic process (GO:0046474)	1/177	0.40329	0.410743	0	0	1.9703	1.78923	CSNK2A1
													regulation of cytosolic calcium ion concentration (GO:0051480)	1/148	0.364766	0.380073	0	0	2.24399	2.26307	ABL1																			negative regulation of immune response (GO:0050777)	1/178	0.405035	0.412098	0	0	1.95906	1.77056	SRC
													positive regulation of intracellular protein transport (GO:0090316)	1/148	0.364766	0.380073	0	0	2.24399	2.26307	GSK3B																			regulation of immune response (GO:0050776)	1/179	0.406776	0.413445	0	0	1.94796	1.75217	CSK
													positive regulation of transferase activity (GO:0051347)	1/148	0.364766	0.380073	0	0	2.24399	2.26307	MYC																			negative regulation of Wnt signaling pathway (GO:0030178)	1/191	0.42728	0.433841	0	0	1.82382	1.55082	CHD8
													regulation of G2/M transition of mitotic cell cycle (GO:0010389)	1/149	0.366717	0.381326	0	0	2.22872	2.23577	MECP2																			regulation of macromolecule metabolic process (GO:0060255)	1/200	0.4422	0.44853	0	0	1.74054	1.42027	KDM6A
													positive regulation of hydrolase activity (GO:0051345)	1/149	0.366717	0.381326	0	0	2.22872	2.23577	GSK3B																			regulation of angiogenesis (GO:0045765)	1/203	0.447088	0.452562	0	0	1.71443	1.38012	SIRT1
													organelle organization (GO:0006996)	2/420	0.367628	0.381883	0	0	1.58308	1.58416	MYC;HCFC1																			axon guidance (GO:0007411)	1/203	0.447088	0.452562	0	0	1.71443	1.38012	SRC
													positive regulation of Wnt signaling pathway (GO:0030177)	1/153	0.374466	0.38859	0	0	2.16963	2.13112	CSNK2A1																			regulation of inflammatory response (GO:0050727)	1/206	0.451933	0.457001	0	0	1.68909	1.34151	RELA
													positive regulation of protein kinase activity (GO:0045860)	1/154	0.376389	0.390187	0	0	2.15534	2.10605	SRC																			negative regulation of inflammatory response (GO:0050728)	1/212	0.4615	0.465725	0	0	1.64056	1.2686	SRC
													cellular response to interleukin-1 (GO:0071347)	1/155	0.378306	0.391775	0	0	2.14123	2.08139	RELA																			phosphate-containing compound metabolic process (GO:0006796)	1/212	0.4615	0.465725	0	0	1.64056	1.2686	AKT1
													mitotic spindle organization (GO:0007052)	1/157	0.382122	0.395325	0	0	2.11357	2.03329	MECP2																			inflammatory response (GO:0006954)	1/230	0.489225	0.493203	0	0	1.51023	1.07971	RELA
													organonitrogen compound biosynthetic process (GO:1901566)	1/158	0.384021	0.396083	0	0	2.1	2.00982	CSNK2A1																			axonogenesis (GO:0007409)	1/240	0.504017	0.507599	0	0	1.4463	0.990928	SRC
													skeletal system development (GO:0001501)	1/158	0.384021	0.396083	0	0	2.1	2.00982	SUFU																			regulation of canonical Wnt signaling pathway (GO:0060828)	1/253	0.522619	0.525799	0	0	1.37079	0.889509	CHD8
													T cell receptor signaling pathway (GO:0050852)	1/158	0.384021	0.396083	0	0	2.1	2.00982	RELA																			positive regulation of cell migration (GO:0030335)	1/269	0.544574	0.547332	0	0	1.2879	0.782726	SRC
													response to lipopolysaccharide (GO:0032496)	1/159	0.385915	0.397633	0	0	2.0866	1.98674	RELA																			MAPK cascade (GO:0000165)	1/303	0.587985	0.590366	0	0	1.14093	0.605896	MEN1
													positive regulation of protein kinase B signaling (GO:0051897)	1/161	0.389685	0.401112	0	0	2.06031	1.94167	SRC																			intracellular protein transport (GO:0006886)	1/336	0.626221	0.628121	0	0	1.02681	0.480602	AKT1
													nervous system development (GO:0007399)	2/447	0.39706	0.40829	0	0	1.48497	1.37162	EP300;CHERP																			supramolecular fiber organization (GO:0097435)	1/351	0.642427	0.643725	0	0	0.982055	0.434562	MDM2
													cellular protein-containing complex assembly (GO:0034622)	1/168	0.402702	0.413674	0	0	1.97325	1.79479	SRC																			organelle organization (GO:0006996)	1/420	0.708508	0.709223	0	0	0.817443	0.281686	HCFC1
													neuron projection development (GO:0031175)	1/171	0.408197	0.418474	0	0	1.93814	1.73658	GSK3B																			organelle assembly (GO:0070925)	1/425	0.712801	0.712801	0	0	0.807597	0.273415	NCOR1
													positive regulation of I-kappaB kinase/NF-kappaB signaling (GO:0043123)	1/171	0.408197	0.418474	0	0	1.93814	1.73658	RELA
													mitochondrion organization (GO:0007005)	1/175	0.415447	0.425478	0	0	1.8932	1.66299	HCFC1
													glycerophospholipid biosynthetic process (GO:0046474)	1/177	0.419038	0.428725	0	0	1.8715	1.62781	CSNK2A1
													negative regulation of immune response (GO:0050777)	1/178	0.420826	0.430122	0	0	1.86083	1.61061	SRC
													negative regulation of cytokine production (GO:0001818)	1/182	0.427923	0.436937	0	0	1.81934	1.54427	KAT5
													antigen receptor-mediated signaling pathway (GO:0050851)	1/185	0.43319	0.441871	0	0	1.7894	1.49698	RELA
													regulation of GTPase activity (GO:0043087)	1/189	0.440138	0.448509	0	0	1.75098	1.43697	GSK3B
													protein localization to membrane (GO:0072657)	1/195	0.450403	0.45851	0	0	1.69631	1.35299	SMURF1
													ncRNA processing (GO:0034470)	1/201	0.460483	0.468303	0	0	1.64492	1.2756	DGCR8
													regulation of angiogenesis (GO:0045765)	1/203	0.463802	0.470739	0	0	1.62847	1.25114	MECP2
													axon guidance (GO:0007411)	1/203	0.463802	0.470739	0	0	1.62847	1.25114	SRC
													regulation of inflammatory response (GO:0050727)	1/206	0.468744	0.47528	0	0	1.60439	1.21564	RELA
													mitotic cell cycle phase transition (GO:0044772)	1/209	0.473641	0.479767	0	0	1.58101	1.1815	MYC
													negative regulation of inflammatory response (GO:0050728)	1/212	0.478493	0.48372	0	0	1.55829	1.14864	SRC
													phosphate-containing compound metabolic process (GO:0006796)	1/212	0.478493	0.48372	0	0	1.55829	1.14864	AKT1
													negative regulation of multicellular organismal process (GO:0051241)	1/214	0.481703	0.486	0	0	1.54351	1.12742	GSK3B
													positive regulation of GTPase activity (GO:0043547)	1/214	0.481703	0.486	0	0	1.54351	1.12742	GSK3B
													regulation of I-kappaB kinase/NF-kappaB signaling (GO:0043122)	1/224	0.497466	0.501406	0	0	1.47354	1.02887	RELA
													inflammatory response (GO:0006954)	1/230	0.506696	0.510204	0	0	1.4345	0.975234	RELA
													axonogenesis (GO:0007409)	1/240	0.521711	0.524804	0	0	1.37378	0.893839	SRC
													positive regulation of cell migration (GO:0030335)	1/269	0.562757	0.565535	0	0	1.22332	0.703297	SRC
													cellular macromolecule biosynthetic process (GO:0034645)	1/314	0.619686	0.62213	0	0	1.04505	0.5001	KAT5
													cellular protein localization (GO:0034613)	1/329	0.63699	0.638873	0	0	0.996494	0.449419	SMURF1
													positive regulation of multicellular organismal process (GO:0051240)	1/345	0.654595	0.655884	0	0	0.94937	0.402284	NCOA3
													supramolecular fiber organization (GO:0097435)	1/351	0.660978	0.661628	0	0	0.93281	0.386215	MDM2
													organelle assembly (GO:0070925)	1/425	0.730775	0.730775	0	0	0.767099	0.2406	NCOR1
[truncated: 8 more columns]

## Sheet: CHD8-CTNNB1
CHD8	CTNNB1	Minimum	Average	Minimum: KEGG									Minimum: GO Biological Process									Minimum: OMIM Expanded									Average: KEGG									Average: GO Biological Process									Average: OMIM Expanded
ABL1	ADPGK	ABL1	ABL1	Term	Overlap	P-value	Adjusted P-value	Old P-value	Old Adjusted P-value	Odds Ratio	Combined Score	Genes	Term	Overlap	P-value	Adjusted P-value	Old P-value	Old Adjusted P-value	Odds Ratio	Combined Score	Genes	Term	Overlap	P-value	Adjusted P-value	Old P-value	Old Adjusted P-value	Odds Ratio	Combined Score	Genes	Term	Overlap	P-value	Adjusted P-value	Old P-value	Old Adjusted P-value	Odds Ratio	Combined Score	Genes	Term	Overlap	P-value	Adjusted P-value	Old P-value	Old Adjusted P-value	Odds Ratio	Combined Score	Genes	Term
AD000671.1	C14orf1	AP2B1	ARNT	Ubiquitin mediated proteolysis	10/140	3.08334e-11	5.11835e-09	0	0	27.2033	658.386	PIAS4;DDB1;CUL4A;UBE2I;UBC;UBR5;CUL1;MDM2;XIAP;PIAS1	protein deubiquitination (GO:0016579)	12/267	6.49777e-11	5.75895e-08	0	0	17.1495	402.274	YY1;SMAD2;VCP;SMAD4;PSMD11;PSMD2;UBC;PTEN;MDM2;TRAF2;MAP3K7;TGFBR1	paget disease	3/83	0.00261235	0.0458397	0	0	11.8179	70.2868	VCP;CREB1;CSNK2A1	Viral carcinogenesis	14/203	7.42255e-15	1.18761e-12	0	0	26.5886	865.039	RB1;ATF2;GTF2A1;USP7;CDKN1B;HDAC3;TRAF2;RELA;NFKB1;DDB1;HNRNPK;YWHAQ;MDM2;EP300	negative regulation of transcription, DNA-templated (GO:0045892)	24/948	3.73817e-15	4.93812e-12	0	0	10.9709	364.454	RB1;PIAS4;SMAD2;KHDRBS1;DAXX;SMAD4;CDKN1B;HDAC3;UBE2I;MAX;USP9X;UBE2D3;RELA;NFKB1;YY1;YWHAQ;SIN3A;TRAF6;TPR;MDM2;EP300;CTNNB1;MEN1;TAF1	paget disease
AKT1	C22orf28	ATF2	ATF2	Cell cycle	8/124	7.38875e-09	6.13266e-07	0	0	23.5648	441.211	SMAD2;GSK3B;SMAD4;CDKN1B;YWHAQ;CUL1;ABL1;MDM2	protein modification by small protein removal (GO:0070646)	12/276	9.53469e-11	5.75895e-08	0	0	16.5572	382.033	YY1;SMAD2;VCP;SMAD4;PSMD11;PSMD2;UBC;PTEN;MDM2;TRAF2;MAP3K7;TGFBR1	endometrial cancer	3/84	0.00270277	0.0458397	0	0	11.6714	69.0184	CREB1;CSNK2A1;PTEN	Pathways in cancer	18/531	1.58878e-13	1.27102e-11	0	0	13.3595	393.712	RB1;SMAD2;GSK3B;SMAD4;CDKN1B;MAX;CUL1;ARNT;XIAP;TRAF2;RELA;NFKB1;TRAF6;TPR;ABL1;MDM2;EP300;CTNNB1	negative regulation of cellular macromolecule biosynthetic process (GO:2000113)	17/547	3.35138e-12	1.48514e-09	0	0	11.9672	316.194	RB1;PIAS4;SMAD2;GSK3B;KHDRBS1;DAXX;SMAD4;CDKN1B;HDAC3;UBE2I;RELA;YWHAQ;SIN3A;TRAF6;MDM2;CTNNB1;MEN1	dementia
AXIN1	CALR	CAND1	C2orf37	Pathways in cancer	13/531	1.59003e-08	8.79815e-07	0	0	9.19385	165.093	SMAD2;GSK3B;SMAD4;CDKN1B;PTEN;CUL1;XIAP;TRAF2;TGFBR1;RASSF1;TPR;ABL1;MDM2	proteasome-mediated ubiquitin-dependent protein catabolic process (GO:0043161)	11/321	7.51077e-09	2.50039e-06	0	0	12.6606	236.842	DDB1;CUL4A;VCP;PSMD11;FAF1;PSMD2;FAF2;PCBP2;UBC;CUL1;MDM2	dementia	3/89	0.0031838	0.0458397	0	0	10.99	63.1892	VCP;CREB1;CSNK2A1	Ubiquitin mediated proteolysis	11/140	1.7123e-12	9.13226e-11	0	0	29.1128	788.759	PIAS4;DDB1;CUL4A;UBE2I;TRAF6;UBE2D3;UBR5;CUL1;MDM2;XIAP;PIAS1	negative regulation of nucleic acid-templated transcription (GO:1903507)	16/464	3.37276e-12	1.48514e-09	0	0	13.1287	346.799	RB1;PIAS4;SMAD2;KHDRBS1;DAXX;SMAD4;CDKN1B;HDAC3;UBE2I;RELA;YWHAQ;SIN3A;TRAF6;MDM2;CTNNB1;MEN1	dystonia
BPTF	CANX	CDKN1B	CDKN1B	Hepatitis B	8/162	6.00495e-08	2.49205e-06	0	0	17.7161	294.585	DDB1;ATF2;SMAD4;CREB1;YWHAQ;MAPK14;MAP3K7;TGFBR1	protein modification by small protein conjugation (GO:0032446)	12/409	8.27944e-09	2.50039e-06	0	0	10.9359	203.512	PIAS4;DDB1;CUL4A;VCP;CAND1;UBE2I;TPR;UBC;CUL1;MDM2;NUP153;PIAS1	thyroid carcinoma	3/93	0.00360413	0.0458397	0	0	10.4995	59.0666	CREB1;CSNK2A1;PTEN	Cell cycle	10/124	1.44976e-11	5.79905e-10	0	0	29.4633	735.316	RB1;SMAD2;GSK3B;SMAD4;CDKN1B;YWHAQ;CUL1;ABL1;MDM2;EP300	protein modification by small protein conjugation (GO:0032446)	15/409	7.34572e-12	2.42593e-09	0	0	13.774	353.122	PIAS4;USP7;VCP;UBE2I;USP9X;UBE2D3;CUL1;NUP153;PIAS1;DDB1;CUL4A;NUP62;TPR;MDM2;NUP98	myopathy
BRPF1	CSTF2	CLINT1	CSNK1A1	Adherens junction	6/71	1.23912e-07	4.11387e-06	0	0	30.5677	486.139	SMAD4;CSNK2A1;CTNND1;FYN;MAP3K7;TGFBR1	protein sumoylation (GO:0016925)	6/55	2.61355e-08	6.31433e-06	0	0	40.5816	708.554	PIAS4;UBE2I;TPR;ZBED1;NUP153;PIAS1	autism	3/96	0.00394061	0.0458397	0	0	10.1592	56.2458	CREB1;CSNK2A1;PTEN	Hepatitis B	10/162	2.07256e-10	6.63221e-09	0	0	22.0551	491.764	RB1;DDB1;ATF2;SMAD4;YWHAQ;TRAF6;EP300;MAPK14;RELA;NFKB1	regulation of transcription, DNA-templated (GO:0006355)	30/2244	1.01334e-11	2.43759e-09	0	0	6.15558	155.83	RB1;ATF2;KHDRBS1;CDKN1B;HDAC3;DHX9;MAX;RELA;PHF8;YY1;YWHAQ;SIN3A;NUP62;ABL1;EP300;ZBED1;MEN1;PIAS4;SMAD2;DAXX;SMAD4;UBE2I;ARNT;MAPK14;NFKB1;PIAS1;HNRNPK;TRAF6;MDM2;CTNNB1	adenoma
CARM1	DVL2	CREB1	CSNK2A1	Viral carcinogenesis	8/203	3.40327e-07	9.41572e-06	0	0	13.9622	207.943	DDB1;ATF2;CDKN1B;CREB1;HNRNPK;YWHAQ;MDM2;TRAF2	regulation of protein catabolic process (GO:0042176)	7/102	4.43349e-08	8.9261e-06	0	0	24.7766	419.505	DDB1;GSK3B;VCP;CDKN1B;CSNK2A1;FAF1;MDM2	lateral sclerosis	3/96	0.00394061	0.0458397	0	0	10.1592	56.2458	CREB1;CSNK2A1;TARDBP	Small cell lung cancer	8/92	9.76832e-10	2.60489e-08	0	0	30.9867	642.873	RB1;CDKN1B;MAX;TRAF6;XIAP;TRAF2;RELA;NFKB1	negative regulation of transcription by RNA polymerase II (GO:0000122)	18/684	1.10716e-11	2.43759e-09	0	0	10.2093	257.547	RB1;SMAD2;SMAD4;HDAC3;UBE2I;MAX;USP9X;UBE2D3;RELA;NFKB1;YY1;SIN3A;TRAF6;TPR;MDM2;EP300;MEN1;TAF1	adenocarcinoma
CASP2	ERLIN2	CSNK1A1	CTNNB1	Pathways of neurodegeneration	11/475	3.99654e-07	9.47751e-06	0	0	8.39224	123.64	GSK3B;DAXX;VCP;PSMD11;CSNK2A1;CSNK1A1;PSMD2;UBC;TRAF2;MAPK14;TARDBP	regulation of RNA export from nucleus (GO:0046831)	4/12	5.24696e-08	9.05476e-06	0	0	160.694	2693.71	KHDRBS1;DHX9;TPR;NUP153	lung cancer	3/97	0.00405688	0.0458397	0	0	10.0507	55.3524	RASSF1;CREB1;CSNK2A1	Prostate cancer	8/97	1.4962e-09	3.41988e-08	0	0	29.2385	594.137	RB1;GSK3B;CDKN1B;MDM2;EP300;CTNNB1;RELA;NFKB1	protein sumoylation (GO:0016925)	8/55	1.41281e-11	2.66617e-09	0	0	55.4838	1386.14	PIAS4;UBE2I;NUP62;TPR;ZBED1;NUP153;NUP98;PIAS1	adrenoleukodystrophy
CREBBP	FAF2	CSNK2A1	CTNND1	NF-kappa B signaling pathway	6/104	1.20599e-06	2.50243e-05	0	0	20.2408	275.846	PIAS4;UBE2I;CSNK2A1;XIAP;TRAF2;MAP3K7	cellular protein-containing complex assembly (GO:0034622)	8/168	7.95958e-08	1.2019e-05	0	0	17.0466	278.648	SMAD2;SMAD4;PSMD11;DHX9;HSPA4;TPR;TRAF2;NUP153	prostate cancer	3/107	0.00533526	0.0458397	0	0	9.07967	47.5177	CREB1;CSNK2A1;PTEN	Epstein-Barr virus infection	10/202	1.78978e-09	3.57957e-08	0	0	17.425	350.959	RB1;USP7;CDKN1B;SIN3A;TRAF6;MDM2;TRAF2;MAPK14;RELA;NFKB1	regulation of transcription by RNA polymerase II (GO:0006357)	29/2206	4.0525e-11	6.69169e-09	0	0	5.91256	141.482	RB1;ATF2;HDAC3;DHX9;MAX;UBE2D3;RELA;PHF8;YY1;SIN3A;TPR;ABL1;EP300;ZBED1;MEN1;PIAS4;SMAD2;SMAD4;UBE2I;USP9X;ARNT;MAPK14;NFKB1;PIAS1;HNRNPK;TRAF6;MDM2;CTNNB1;TAF1	arthrogryposis
CSNK2A1	FAM105B	CTNND1	CUL1	Amyotrophic lateral sclerosis	9/364	2.94485e-06	5.22827e-05	0	0	8.70823	110.903	DAXX;VCP;PSMD11;PSMD2;TPR;TRAF2;NUP153;MAPK14;TARDBP	cellular protein modification process (GO:0006464)	16/1025	1.53205e-07	2.05636e-05	0	0	6.00198	94.18	GSK3B;PSMD11;UBE2I;CSNK2A1;CSNK1A1;PTEN;CUL1;PRPF4B;TGFBR1;DDB1;CUL4A;CREB1;CAND1;PSMD2;ABL1;FYN	myopathy	3/120	0.00732342	0.0458397	0	0	8.06553	39.6556	VCP;CREB1;CSNK2A1	NF-kappa B signaling pathway	8/104	2.61641e-09	4.65139e-08	0	0	27.097	535.476	PIAS4;UBE2I;CSNK2A1;TRAF6;XIAP;TRAF2;RELA;NFKB1	peptidyl-lysine modification (GO:0018205)	9/106	1.01596e-10	1.4912e-08	0	0	30.6711	705.743	SENP6;PIAS4;UBE2I;NUP62;TPR;EP300;NUP153;NUP98;PIAS1	asperger syndrome
CSNK2A2	GORASP2	CUL1	CUL4A	Prion disease	8/273	3.14956e-06	5.22827e-05	0	0	10.2376	129.693	ATF2;GSK3B;CREB1;PSMD11;CSNK2A1;PSMD2;FYN;MAPK14	positive regulation of ubiquitin-dependent protein catabolic process (GO:2000060)	6/79	2.35592e-07	2.84596e-05	0	0	27.2068	415.208	GSK3B;VCP;CSNK1A1;PTEN;MDM2;PIAS1	adenoma	2/80	0.0287345	0.0458397	0	0	7.95513	28.238	CREB1;CSNK2A1	Cushing syndrome	9/155	3.04296e-09	4.86873e-08	0	0	20.3271	398.622	RB1;ATF2;GSK3B;CDKN1B;RBBP5;WDR5;ARNT;CTNNB1;MEN1	positive regulation of transcription by RNA polymerase II (GO:0045944)	18/908	1.09664e-09	1.44866e-07	0	0	7.55096	155.784	SMAD2;ATF2;SMAD4;HDAC3;PAXIP1;DHX9;MAX;ARNT;RELA;NFKB1;YY1;SIN3A;TRAF6;ABL1;EP300;ZBED1;CTNNB1;MEN1	atopy
CTBP1	H2AFX	CUL4A	DAG1	Osteoclast differentiation	6/127	3.87258e-06	5.84407e-05	0	0	16.3744	204.051	CREB1;TRAF2;FYN;MAPK14;MAP3K7;TGFBR1	mRNA splicing, via spliceosome (GO:0000398)	9/274	2.7893e-07	3.06316e-05	0	0	11.7194	176.872	PRPF4;HNRNPK;DHX9;U2AF2;PCBP2;HNRNPD;PRPF4B;SF3B1;WDR77	adenocarcinoma	2/83	0.0307502	0.0458397	0	0	7.65934	26.6687	CREB1;CSNK2A1	Hepatitis C	9/157	3.40711e-09	4.9558e-08	0	0	20.0503	390.929	RB1;GSK3B;YWHAQ;TRAF6;CTNNB1;TRAF2;RELA;NFKB1;PIAS1	protein-containing complex assembly (GO:0065003)	11/267	1.79721e-09	2.15829e-07	0	0	14.576	293.518	GSK3B;DHX9;RBBP5;CSNK1A1;CUL1;MDM2;EP300;CTNNB1;TRAF2;KPNA3;MEN1	autoimmune disease
CTNNB1	HIST2H2BE	DAG1	DAXX	Epstein-Barr virus infection	7/202	4.54418e-06	5.9172e-05	0	0	12.0098	147.741	CDKN1B;PSMD11;PSMD2;MDM2;TRAF2;MAPK14;MAP3K7	negative regulation of transcription, DNA-templated (GO:0045892)	15/948	3.40244e-07	3.1641e-05	0	0	5.98985	89.2104	PIAS4;SMAD2;KHDRBS1;DAXX;SMAD4;CDKN1B;UBE2I;ZHX1;YY1;CREB1;YWHAQ;TPR;UBC;MDM2;SKIL	adrenoleukodystrophy	2/83	0.0307502	0.0458397	0	0	7.65934	26.6687	CREB1;CSNK2A1	Chronic myeloid leukemia	7/76	7.70631e-09	1.02751e-07	0	0	32.4998	607.135	RB1;SMAD4;CDKN1B;ABL1;MDM2;RELA;NFKB1	cell cycle G1/S phase transition (GO:0044843)	7/63	2.02035e-09	2.22407e-07	0	0	40.0706	802.212	RB1;CUL4A;KHDRBS1;CDKN1B;MAX;CUL1;PHF8	bare lymphocyte syndrome
DDX17	MAP3K1	DAXX	DDB1	FoxO signaling pathway	6/131	4.63395e-06	5.9172e-05	0	0	15.8472	194.637	SMAD4;CDKN1B;PTEN;MDM2;MAPK14;TGFBR1	positive regulation of protein catabolic process (GO:0045732)	6/85	3.6501e-07	3.1641e-05	0	0	25.1329	372.554	DDB1;GSK3B;VCP;CDKN1B;CSNK2A1;FAF1	arthrogryposis	2/83	0.0307502	0.0458397	0	0	7.65934	26.6687	CREB1;CSNK2A1	IL-17 signaling pathway	7/94	3.436e-08	4.22893e-07	0	0	25.7523	442.589	GSK3B;TRAF6;TRAF2;MAPK14;ELAVL1;RELA;NFKB1	cellular response to DNA damage stimulus (GO:0006974)	12/350	2.4623e-09	2.4003e-07	0	0	12.2037	241.903	YY1;DDB1;CUL4A;ATF2;VCP;RBBP5;UBR5;ABL1;XIAP;MAPK14;MEN1;TAF1	bartter syndrome
DGCR8	MORF4L1	DCP1A	DHX9	Chronic myeloid leukemia	5/76	5.17106e-06	6.13141e-05	0	0	22.9312	279.128	SMAD4;CDKN1B;ABL1;MDM2;TGFBR1	proteasomal protein catabolic process (GO:0010498)	8/205	3.667e-07	3.1641e-05	0	0	13.819	204.78	DDB1;CUL4A;VCP;PSMD11;FAF1;PSMD2;PCBP2;MDM2	asperger syndrome	2/83	0.0307502	0.0458397	0	0	7.65934	26.6687	CREB1;CSNK2A1	Human cytomegalovirus infection	9/225	7.76038e-08	8.86901e-07	0	0	13.691	224.144	RB1;ATF2;GSK3B;MDM2;CTNNB1;TRAF2;MAPK14;RELA;NFKB1	protein modification by small protein removal (GO:0070646)	11/276	2.54385e-09	2.4003e-07	0	0	14.0746	278.53	SENP6;YY1;SMAD2;USP7;VCP;SMAD4;USP9X;TRAF6;MDM2;EP300;TRAF2	central hypoventilation syndrome
EHMT1	MSN	DDB1	ELAVL1	Human T-cell leukemia virus 1 infection	7/219	7.71959e-06	8.54301e-05	0	0	11.0373	129.928	SMAD2;ATF2;SMAD4;CREB1;PTEN;XIAP;TGFBR1	positive regulation of nucleocytoplasmic transport (GO:0046824)	5/46	4.1405e-07	3.33448e-05	0	0	39.7701	584.512	GSK3B;KHDRBS1;DHX9;TPR;UBR5	atopy	2/83	0.0307502	0.0458397	0	0	7.65934	26.6687	CREB1;CSNK2A1	Chemical carcinogenesis	9/239	1.29865e-07	1.38522e-06	0	0	12.8485	203.735	RB1;ATF2;ARNT;XIAP;KPNA3;KPNB1;RELA;NFKB1;KPNA1	positive regulation of transcription, DNA-templated (GO:0045893)	19/1183	1.09659e-08	9.36594e-07	0	0	6.12668	112.293	SMAD2;ATF2;SMAD4;HDAC3;DHX9;MAX;ARNT;RELA;NFKB1;PHF8;YY1;SIN3A;TRAF6;NUP62;ABL1;EP300;ZBED1;CTNNB1;MEN1	cholestasis
EP300	NGLY1	DHX9	EP300	Gastric cancer	6/149	9.71661e-06	0.00010081	0	0	13.8399	159.735	SMAD2;GSK3B;SMAD4;CDKN1B;CSNK1A1;TGFBR1	protein phosphorylation (GO:0006468)	11/496	6.12619e-07	4.62528e-05	0	0	8.02021	114.733	SMAD2;GSK3B;CREB1;CSNK2A1;CSNK1A1;ABL1;PRPF4B;FYN;MAPK14;MAP3K7;TGFBR1	autoimmune disease	2/83	0.0307502	0.0458397	0	0	7.65934	26.6687	CREB1;CSNK2A1	Adherens junction	6/71	1.62126e-07	1.56189e-06	0	0	29.1077	455.096	SMAD4;CSNK2A1;CTNND1;EP300;CTNNB1;FYN	positive regulation of nucleocytoplasmic transport (GO:0046824)	6/46	1.13441e-08	9.36594e-07	0	0	47.3595	866.422	GSK3B;KHDRBS1;HDAC3;DHX9;TPR;UBR5	dyskeratosis
GMEB1	ORC3L	EPB41	EPB41	Hippo signaling pathway	6/163	1.62084e-05	0.000149188	0	0	12.5968	138.943	SMAD2;GSK3B;RASSF1;SMAD4;YWHAQ;TGFBR1	protein ubiquitination (GO:0016567)	11/525	1.06934e-06	7.59857e-05	0	0	7.55642	103.889	DDB1;CUL4A;VCP;PSMD11;CAND1;PSMD2;UBC;UBR5;CUL1;MDM2;TRAF2	bare lymphocyte syndrome	2/83	0.0307502	0.0458397	0	0	7.65934	26.6687	CREB1;CSNK2A1	Shigellosis	9/246	1.65951e-07	1.56189e-06	0	0	12.4646	194.591	GSK3B;TRAF6;UBE2D3;CUL1;MDM2;TRAF2;MAPK14;RELA;NFKB1	proteasome-mediated ubiquitin-dependent protein catabolic process (GO:0043161)	11/321	1.22191e-08	9.49496e-07	0	0	12.0039	218.715	RB1;DDB1;CUL4A;VCP;FAF1;FAF2;UBE2D3;CUL1;MDM2;CTNNB1;TAF1	episodic ataxia
GSK3B	P4HB	FAF1	FAF1	Shigellosis	7/246	1.642e-05	0.000149188	0	0	9.77697	107.713	GSK3B;UBC;CUL1;MDM2;TRAF2;MAPK14;MAP3K7	regulation of transcription, DNA-templated (GO:0006355)	22/2244	1.51845e-06	0.000101374	0	0	3.9856	53.3983	PIAS4;SMAD2;ATF2;KHDRBS1;DAXX;SMAD4;CDKN1B;UBE2I;DHX9;MAPK14;ZHX1;TGFBR1;PIAS1;WDR77;YY1;CREB1;HNRNPK;YWHAQ;ABL1;HNRNPD;MDM2;ZBED1	bartter syndrome	2/83	0.0307502	0.0458397	0	0	7.65934	26.6687	CREB1;CSNK2A1	Kaposi sarcoma-associated herpesvirus infection	8/193	3.28714e-07	2.9219e-06	0	0	13.9981	208.964	RB1;GSK3B;EP300;CTNNB1;TRAF2;MAPK14;RELA;NFKB1	G1/S transition of mitotic cell cycle (GO:0000082)	7/85	1.69788e-08	1.24605e-06	0	0	28.7368	514.138	RB1;CUL4A;KHDRBS1;CDKN1B;MAX;CUL1;PHF8	fetal hemoglobin quantitative trait locus
GTF2I	PDIA3	FAF2	FAF2	Prostate cancer	5/97	1.71019e-05	0.000149188	0	0	17.6782	194.041	GSK3B;CDKN1B;CREB1;PTEN;MDM2	negative regulation of cellular macromolecule biosynthetic process (GO:2000113)	11/547	1.59446e-06	0.000101374	0	0	7.23806	96.6207	PIAS4;SMAD2;GSK3B;KHDRBS1;DAXX;SMAD4;CDKN1B;UBE2I;YWHAQ;MDM2;ZHX1	central hypoventilation syndrome	2/83	0.0307502	0.0458397	0	0	7.65934	26.6687	CREB1;CSNK2A1	Human immunodeficiency virus 1 infection	8/212	6.70489e-07	5.64623e-06	0	0	12.6821	180.279	DDB1;CUL4A;TRAF6;CUL1;TRAF2;MAPK14;RELA;NFKB1	protein ubiquitination (GO:0016567)	13/525	2.44522e-08	1.70007e-06	0	0	8.80465	154.315	USP7;VCP;USP9X;UBE2D3;CUL1;TRAF2;DDB1;CUL4A;TRAF6;UBR5;MDM2;CTNNB1;TAF1	glioblastoma
HCFC1	PFN1	FYN	FYN	Wnt signaling pathway	6/166	1.79744e-05	0.000149188	0	0	12.3588	135.039	GSK3B;SMAD4;CSNK2A1;CSNK1A1;CUL1;MAP3K7	RNA splicing, via transesterification reactions with bulged adenosine as nucleophile (GO:0000377)	8/251	1.68691e-06	0.000101889	0	0	11.177	148.571	PRPF4;HNRNPK;DHX9;U2AF2;PCBP2;HNRNPD;PRPF4B;SF3B1	cholestasis	2/83	0.0307502	0.0458397	0	0	7.65934	26.6687	CREB1;CSNK2A1	Gastric cancer	7/149	8.10594e-07	6.48475e-06	0	0	15.7341	220.679	RB1;SMAD2;GSK3B;SMAD4;CDKN1B;CSNK1A1;CTNNB1	protein deubiquitination (GO:0016579)	10/267	2.58475e-08	1.70723e-06	0	0	12.975	226.687	YY1;SMAD2;USP7;VCP;SMAD4;USP9X;TRAF6;MDM2;EP300;TRAF2	goiter
HNRNPU	PRKRA	GSK3B	GSK3B	Hepatocellular carcinoma	6/168	1.92357e-05	0.000149607	0	0	12.2049	132.53	SMAD2;GSK3B;SMAD4;CSNK1A1;PTEN;TGFBR1	regulation of canonical Wnt signaling pathway (GO:0060828)	8/253	1.78981e-06	0.000102957	0	0	11.0846	146.687	GSK3B;VCP;PSMD11;CSNK1A1;PSMD2;CTNND1;UBR5;XIAP	dyskeratosis	2/83	0.0307502	0.0458397	0	0	7.65934	26.6687	CREB1;CSNK2A1	Human T-cell leukemia virus 1 infection	8/219	8.56771e-07	6.52778e-06	0	0	12.257	171.232	RB1;SMAD2;ATF2;SMAD4;EP300;XIAP;RELA;NFKB1	regulation of proteasomal ubiquitin-dependent protein catabolic process (GO:0032434)	7/102	6.06579e-08	3.61131e-06	0	0	23.5742	391.756	GSK3B;USP7;VCP;CSNK1A1;MDM2;PIAS1;TAF1	hemochromatosis
JMY	PRPS1	GTF2I	GTF2A1	AGE-RAGE signaling pathway in diabetic complications	5/100	1.98274e-05	0.000149607	0	0	17.1173	185.354	SMAD2;SMAD4;CDKN1B;MAPK14;TGFBR1	RNA processing (GO:0006396)	7/179	2.04106e-06	0.000112073	0	0	13.6317	178.602	PRPF4;HNRNPK;U2AF2;HNRNPD;PRPF4B;TARDBP;SF3B1	episodic ataxia	2/83	0.0307502	0.0458397	0	0	7.65934	26.6687	CREB1;CSNK2A1	AGE-RAGE signaling pathway in diabetic complications	6/100	1.24778e-06	9.07474e-06	0	0	20.0983	273.219	SMAD2;SMAD4;CDKN1B;MAPK14;RELA;NFKB1	regulation of protein catabolic process (GO:0042176)	7/102	6.06579e-08	3.61131e-06	0	0	23.5742	391.756	DDB1;GSK3B;VCP;CDKN1B;CSNK2A1;FAF1;MDM2	homocystinuria
KAT5	RAD23B	HNRNPD	GTF2I	TNF signaling pathway	5/112	3.42709e-05	0.000247347	0	0	15.1884	156.156	ATF2;CREB1;TRAF2;MAPK14;MAP3K7	cellular response to DNA damage stimulus (GO:0006974)	9/350	2.13664e-06	0.00011222	0	0	9.07223	118.45	YY1;DDB1;CUL4A;ATF2;VCP;UBR5;ABL1;XIAP;MAPK14	fetal hemoglobin quantitative trait locus	2/83	0.0307502	0.0458397	0	0	7.65934	26.6687	CREB1;CSNK2A1	Wnt signaling pathway	7/166	1.67359e-06	1.16424e-05	0	0	14.0398	186.736	GSK3B;SMAD4;CSNK2A1;CSNK1A1;CUL1;EP300;CTNNB1	regulation of RNA export from nucleus (GO:0046831)	4/12	6.28768e-08	3.61131e-06	0	0	153.254	2541.27	KHDRBS1;DHX9;TPR;NUP153	infections
KDM6A	RAP1B	HNRNPK	HDAC3	Relaxin signaling pathway	5/129	6.73451e-05	0.000456473	0	0	13.0949	125.786	SMAD2;ATF2;CREB1;MAPK14;TGFBR1	ubiquitin-dependent protein catabolic process (GO:0006511)	9/354	2.34516e-06	0.000118039	0	0	8.96522	116.218	DDB1;CUL4A;VCP;PSMD11;UBE2I;FAF1;PSMD2;PCBP2;MDM2	glioblastoma	2/83	0.0307502	0.0458397	0	0	7.65934	26.6687	CREB1;CSNK2A1	Human papillomavirus infection	9/331	1.97874e-06	1.31916e-05	0	0	9.13463	119.966	RB1;GSK3B;CDKN1B;CSNK1A1;MDM2;EP300;CTNNB1;RELA;NFKB1	cellular protein-containing complex assembly (GO:0034622)	8/168	1.13427e-07	6.03419e-06	0	0	16.2057	259.164	SMAD2;SMAD4;DHX9;HSPA4;TPR;TRAF2;NUP153;NUP98	kallmann syndrome
KIAA0406	RB1	HSPA4	HNRNPK	Human immunodeficiency virus 1 infection	6/212	7.06945e-05	0.000456473	0	0	9.5767	91.5259	DDB1;CUL4A;CUL1;TRAF2;MAPK14;MAP3K7	positive regulation of cell death (GO:0010942)	5/66	2.56576e-06	0.000119318	0	0	26.7038	343.765	GSK3B;DAXX;CDKN1B;FAF1;FYN	goiter	2/83	0.0307502	0.0458397	0	0	7.65934	26.6687	CREB1;CSNK2A1	Salmonella infection	8/249	2.24024e-06	1.43375e-05	0	0	10.7149	139.39	TRAF6;CTNNB1;TRAF2;MAPK14;KPNA3;RELA;NFKB1;KPNA1	regulation of gene silencing by miRNA (GO:0060964)	6/67	1.14197e-07	6.03419e-06	0	0	31.0226	495.907	DHX9;NUP62;TPR;NUP153;NUP98;ELAVL1	keratosis
KIAA1267	RBBP7	KHDRBS1	HSPA4	MicroRNAs in cancer	7/310	7.14958e-05	0.000456473	0	0	7.6868	73.3772	RASSF1;CDKN1B;UBE2I;HNRNPK;PTEN;ABL1;MDM2	protein-containing complex assembly (GO:0065003)	8/267	2.67156e-06	0.000119318	0	0	10.478	134.462	GSK3B;CAND1;DHX9;CSNK1A1;CUL1;MDM2;TRAF2;KPNA3	hemochromatosis	2/83	0.0307502	0.0458397	0	0	7.65934	26.6687	CREB1;CSNK2A1	Neurotrophin signaling pathway	6/119	3.4507e-06	2.12351e-05	0	0	16.7029	210.071	GSK3B;TRAF6;ABL1;MAPK14;RELA;NFKB1	regulation of glycolytic process (GO:0006110)	6/71	1.62126e-07	7.82932e-06	0	0	29.1077	455.096	NUP62;TPR;EP300;ARNT;NUP153;NUP98	lipodystrophy
KIAA1967	RHOA	KPNA3	KHDRBS1	Human cytomegalovirus infection	6/225	9.81238e-05	0.00060328	0	0	9.00228	83.0846	ATF2;GSK3B;CREB1;MDM2;TRAF2;MAPK14	negative regulation of nucleic acid-templated transcription (GO:1903507)	10/464	2.70545e-06	0.000119318	0	0	7.66205	98.2294	PIAS4;SMAD2;KHDRBS1;DAXX;SMAD4;CDKN1B;UBE2I;YWHAQ;MDM2;ZHX1	homocystinuria	2/83	0.0307502	0.0458397	0	0	7.65934	26.6687	CREB1;CSNK2A1	Thyroid hormone signaling pathway	6/121	3.80125e-06	2.25259e-05	0	0	16.4108	204.809	GSK3B;HDAC3;SIN3A;MDM2;EP300;CTNNB1	regulation of cellular response to stress (GO:0080135)	7/118	1.65811e-07	7.82932e-06	0	0	20.1598	314.744	GSK3B;NUP62;TPR;ABL1;EP300;NUP153;NUP98	lissencephaly
MAP4K5	SMURF2	KPNB1	KPNA1	Signaling pathways regulating pluripotency of stem cells	5/143	0.000109648	0.000650055	0	0	11.7581	107.213	SMAD2;GSK3B;SMAD4;MAPK14;SKIL	positive regulation of catabolic process (GO:0009896)	5/67	2.76564e-06	0.000119318	0	0	26.2718	336.233	DDB1;GSK3B;VCP;CDKN1B;CSNK2A1	infections	2/83	0.0307502	0.0458397	0	0	7.65934	26.6687	CREB1;CSNK2A1	RIG-I-like receptor signaling pathway	5/70	4.29047e-06	2.42482e-05	0	0	23.8774	295.104	TRAF6;TRAF2;MAPK14;RELA;NFKB1	positive regulation of DNA-binding transcription factor activity (GO:0051091)	9/246	1.65951e-07	7.82932e-06	0	0	12.4646	194.591	ATF2;DHX9;TRAF6;EP300;CTNNB1;TRAF2;RELA;NFKB1;TAF1	lymphedema
MDM2	SSR1	MAP3K7	KPNA3	PI3K-Akt signaling pathway	7/354	0.000162963	0.000912457	0	0	6.69706	58.4117	ATF2;GSK3B;CDKN1B;CREB1;YWHAQ;PTEN;MDM2	NIK/NF-kappaB signaling (GO:0038061)	5/74	4.53176e-06	0.000188771	0	0	23.5982	290.362	PSMD11;PSMD2;CUL1;TRAF2;MAP3K7	kallmann syndrome	2/83	0.0307502	0.0458397	0	0	7.65934	26.6687	CREB1;CSNK2A1	Transcriptional misregulation in cancer	7/192	4.39498e-06	2.42482e-05	0	0	12.0507	148.646	CDKN1B;SIN3A;MAX;MDM2;RELA;NFKB1;MEN1	positive regulation of histone H3-K4 methylation (GO:0051571)	4/15	1.72042e-07	7.8368e-06	0	0	111.441	1735.75	SMAD4;PAXIP1;WDR5;CTNNB1	lymphoproliferative syndrome
MLL	TFG	MAP3K7IP1	KPNB1	Cellular senescence	5/156	0.000164902	0.000912457	0	0	10.7388	93.5366	SMAD2;PTEN;MDM2;MAPK14;TGFBR1	RNA metabolic process (GO:0016070)	6/133	5.05789e-06	0.000201505	0	0	15.5961	190.187	PRPF4;HNRNPK;DHX9;PCBP2;PPP1R8;HNRNPD	keratosis	2/83	0.0307502	0.0458397	0	0	7.65934	26.6687	CREB1;CSNK2A1	Osteoclast differentiation	6/127	5.03066e-06	2.60083e-05	0	0	15.5923	190.225	TRAF6;TRAF2;FYN;MAPK14;RELA;NFKB1	regulation of apoptotic process (GO:0042981)	14/742	1.92921e-07	8.49496e-06	0	0	6.71434	103.81	GSK3B;DAXX;VCP;HDAC3;FAF1;XIAP;TRAF2;RELA;NFKB1;HNRNPK;TRAF6;NUP62;ABL1;CTNNB1	malignant hyperthermia
MLL3	TRAF2	MAP3K7IP2	MAP3K7IP2	Colorectal cancer	4/86	0.000187421	0.00100361	0	0	15.6192	134.046	SMAD2;GSK3B;SMAD4;TGFBR1	regulation of epithelial to mesenchymal transition (GO:0010717)	5/76	5.17106e-06	0.000201505	0	0	22.9312	279.128	SMAD2;SMAD4;PTEN;DAG1;TGFBR1	lipodystrophy	2/83	0.0307502	0.0458397	0	0	7.65934	26.6687	CREB1;CSNK2A1	Pathways of neurodegeneration	10/475	5.03912e-06	2.60083e-05	0	0	7.09532	86.5507	GSK3B;DAXX;VCP;CSNK2A1;CSNK1A1;CTNNB1;TRAF2;MAPK14;RELA;NFKB1	protein import into nucleus (GO:0006606)	6/76	2.44161e-07	1.04044e-05	0	0	27.0218	411.418	NUP62;TPR;NUP153;KPNA3;KPNB1;KPNA1	meckel syndrome
MLL5	UBC	MAPK14	MAPK14	Small cell lung cancer	4/92	0.00024298	0.00126046	0	0	14.5499	121.092	CDKN1B;PTEN;XIAP;TRAF2	regulation of cell cycle (GO:0051726)	8/296	5.71405e-06	0.000215705	0	0	9.409	113.591	RASSF1;CDKN1B;CSNK2A1;ABL1;MDM2;XIAP;TARDBP;TGFBR1	lissencephaly	2/83	0.0307502	0.0458397	0	0	7.65934	26.6687	CREB1;CSNK2A1	Pathogenic Escherichia coli infection	7/197	5.20532e-06	2.60266e-05	0	0	11.7306	142.713	TRAF6;ABL1;TRAF2;FYN;MAPK14;RELA;NFKB1	positive regulation of protein modification by small protein conjugation or removal (GO:1903322)	6/77	2.6408e-07	1.09015e-05	0	0	26.6398	403.514	PIAS4;HDAC3;PAXIP1;TRAF6;XIAP;PIAS1	mitochondrial dna depletion syndrome
MYC	UBE2N	MDM2	MAPK1IP1L	TGF-beta signaling pathway	4/94	0.000263879	0.00128835	0	0	14.2251	117.215	SMAD2;SMAD4;CUL1;TGFBR1	positive regulation of proteasomal ubiquitin-dependent protein catabolic process (GO:0032436)	5/79	6.26033e-06	0.000223989	0	0	21.9982	263.567	GSK3B;VCP;CSNK1A1;MDM2;PIAS1	lymphedema	2/83	0.0307502	0.0458397	0	0	7.65934	26.6687	CREB1;CSNK2A1	FoxO signaling pathway	6/131	6.01664e-06	2.91716e-05	0	0	15.0903	181.4	USP7;SMAD4;CDKN1B;MDM2;EP300;MAPK14	regulation of intracellular signal transduction (GO:1902531)	11/437	2.78916e-07	1.11651e-05	0	0	8.68362	131.056	DAXX;USP7;CSNK2A1;TRAF6;MDM2;EP300;XIAP;TRAF2;MAPK14;RELA;TAF1	mucopolysaccharidosis
MYST3	UBQLN1	NUP153	MAX	IL-17 signaling pathway	4/94	0.000263879	0.00128835	0	0	14.2251	117.215	GSK3B;TRAF2;MAPK14;MAP3K7	mRNA processing (GO:0006397)	8/300	6.30434e-06	0.000223989	0	0	9.27822	111.1	PRPF4;HNRNPK;DHX9;U2AF2;PCBP2;HNRNPD;PRPF4B;SF3B1	lymphoproliferative syndrome	2/83	0.0307502	0.0458397	0	0	7.65934	26.6687	CREB1;CSNK2A1	Pancreatic cancer	5/76	6.44542e-06	3.03314e-05	0	0	21.853	261.19	RB1;SMAD2;SMAD4;RELA;NFKB1	regulation of cellular response to heat (GO:1900034)	6/79	3.07933e-07	1.12994e-05	0	0	25.9074	388.439	GSK3B;NUP62;TPR;EP300;NUP153;NUP98	nephronophthisis
NCOA2	UBQLN4	PCBP2	MDM2	RNA transport	5/186	0.000372189	0.00176524	0	0	8.94529	70.633	UBE2I;TPR;NUP153;TARDBP;KPNB1	protein-DNA complex assembly (GO:0065004)	6/143	7.67768e-06	0.00026499	0	0	14.4504	170.185	DDB1;CUL4A;DAXX;PSMD11;PSMD2;UBC	malignant hyperthermia	2/83	0.0307502	0.0458397	0	0	7.65934	26.6687	CREB1;CSNK2A1	MAPK signaling pathway	8/294	7.61916e-06	3.45998e-05	0	0	9.00837	106.162	ATF2;DAXX;MAX;TRAF6;TRAF2;MAPK14;RELA;NFKB1	positive regulation of proteasomal ubiquitin-dependent protein catabolic process (GO:0032436)	6/79	3.07933e-07	1.12994e-05	0	0	25.9074	388.439	GSK3B;VCP;CSNK1A1;MDM2;PIAS1;TAF1	otosclerosis
NCOA3	VASP	PIAS1	MEN1	T cell receptor signaling pathway	4/104	0.000388185	0.00178997	0	0	12.7961	100.501	GSK3B;FYN;MAPK14;MAP3K7	positive regulation of proteasomal protein catabolic process (GO:1901800)	5/86	9.50344e-06	0.000318893	0	0	20.0901	232.319	GSK3B;VCP;CSNK1A1;MDM2;PIAS1	meckel syndrome	2/83	0.0307502	0.0458397	0	0	7.65934	26.6687	CREB1;CSNK2A1	Yersinia infection	6/137	7.78496e-06	3.45998e-05	0	0	14.3948	169.33	GSK3B;TRAF6;TRAF2;MAPK14;RELA;NFKB1	positive regulation of ubiquitin-dependent protein catabolic process (GO:2000060)	6/79	3.07933e-07	1.12994e-05	0	0	25.9074	388.439	GSK3B;VCP;CSNK1A1;MDM2;PIAS1;TAF1	pheochromocytoma
NCOA6	VCP	PIAS4	NFKB1	MAPK signaling pathway	6/294	0.00041569	0.00186499	0	0	6.82153	53.1095	ATF2;DAXX;TRAF2;MAPK14;MAP3K7;TGFBR1	transforming growth factor beta receptor signaling pathway (GO:0007179)	5/89	1.12407e-05	0.000359365	0	0	19.3696	220.736	SMAD2;SMAD4;UBC;MAP3K7;TGFBR1	mitochondrial dna depletion syndrome	2/83	0.0307502	0.0458397	0	0	7.65934	26.6687	CREB1;CSNK2A1	Measles	6/139	8.46021e-06	3.65847e-05	0	0	14.1769	165.588	GSK3B;CDKN1B;CSNK2A1;TRAF6;RELA;NFKB1	ubiquitin-dependent protein catabolic process (GO:0006511)	10/354	3.57724e-07	1.24206e-05	0	0	9.65067	143.25	DDB1;CUL4A;VCP;UBE2I;USP9X;FAF1;UBE2D3;MDM2;CTNNB1;TAF1	preeclampsia
NCOR1		PPP1R8	NUP153	Th17 cell differentiation	4/107	0.000432459	0.00187586	0	0	12.4215	96.2176	SMAD2;SMAD4;MAPK14;TGFBR1	positive regulation of Wnt signaling pathway (GO:0030177)	6/153	1.13045e-05	0.000359365	0	0	13.4605	153.32	VCP;PSMD11;CSNK2A1;PSMD2;UBR5;XIAP	mucopolysaccharidosis	2/83	0.0307502	0.0458397	0	0	7.65934	26.6687	CREB1;CSNK2A1	Lipid and atherosclerosis	7/215	9.22531e-06	3.88434e-05	0	0	10.7057	124.117	GSK3B;HSPA4;TRAF6;TRAF2;MAPK14;RELA;NFKB1	regulation of carbohydrate catabolic process (GO:0043470)	5/43	3.66696e-07	1.24206e-05	0	0	40.8984	606.063	NUP62;TPR;EP300;NUP153;NUP98	refsum disease
NSD1		PRKAR2A	NUP62	Kaposi sarcoma-associated herpesvirus infection	5/193	0.000440715	0.00187586	0	0	8.60917	66.5241	GSK3B;CREB1;UBC;TRAF2;MAPK14	Wnt signaling pathway (GO:0016055)	5/92	1.32167e-05	0.000409379	0	0	18.6989	210.064	GSK3B;CSNK1A1;UBC;PTEN;CUL1	nephronophthisis	2/83	0.0307502	0.0458397	0	0	7.65934	26.6687	CREB1;CSNK2A1	PD-L1 expression and PD-1 checkpoint pathway in cancer	5/89	1.39883e-05	5.73878e-05	0	0	18.4589	206.32	CSNK2A1;TRAF6;MAPK14;RELA;NFKB1	regulation of purine nucleotide metabolic process (GO:1900542)	5/43	3.66696e-07	1.24206e-05	0	0	40.8984	606.063	NUP62;TPR;EP300;NUP153;NUP98	restless legs syndrome
OGT		PRPF4	NUP98	Pathogenic Escherichia coli infection	5/197	0.00048392	0.00200827	0	0	8.42811	64.3367	ABL1;TRAF2;FYN;MAPK14;MAP3K7	T cell receptor signaling pathway (GO:0050852)	6/158	1.35783e-05	0.000410064	0	0	13.0145	145.854	KHDRBS1;PSMD11;PSMD2;CUL1;FYN;MAP3K7	otosclerosis	2/83	0.0307502	0.0458397	0	0	7.65934	26.6687	CREB1;CSNK2A1	Cellular senescence	6/156	1.6344e-05	6.53759e-05	0	0	12.5594	138.425	RB1;SMAD2;MDM2;MAPK14;RELA;NFKB1	positive regulation of protein catabolic process (GO:0045732)	6/85	4.76722e-07	1.55772e-05	0	0	23.9325	348.369	DDB1;GSK3B;VCP;CDKN1B;CSNK2A1;FAF1	vitreoretinopathy
RARA		PRPF4B	PAXIP1	Diabetic cardiomyopathy	5/203	0.000554622	0.00224554	0	0	8.17023	61.254	SMAD2;GSK3B;PTEN;MAPK14;TGFBR1	interleukin-1-mediated signaling pathway (GO:0070498)	5/94	1.46777e-05	0.000432454	0	0	18.2768	203.406	PSMD11;PSMD2;UBC;CUL1;MAP3K7	pheochromocytoma	2/83	0.0307502	0.0458397	0	0	7.65934	26.6687	CREB1;CSNK2A1	Hepatocellular carcinoma	6/168	2.48576e-05	9.70053e-05	0	0	11.622	123.22	RB1;SMAD2;GSK3B;SMAD4;CSNK1A1;CTNNB1	regulation of histone H3-K4 methylation (GO:0051569)	4/19	4.83472e-07	1.55772e-05	0	0	81.7067	1188.2	SMAD4;PAXIP1;WDR5;CTNNB1	aids
RB1		PSMD11	PHF8	Sphingolipid signaling pathway	4/119	0.000646036	0.002494	0	0	11.1187	81.6627	PTEN;TRAF2;FYN;MAPK14	regulation of cell cycle phase transition (GO:1901987)	5/95	1.54538e-05	0.000444481	0	0	18.0729	200.205	DDB1;CDKN1B;PSMD11;PSMD2;CUL1	preeclampsia	2/83	0.0307502	0.0458397	0	0	7.65934	26.6687	CREB1;CSNK2A1	Chagas disease	5/102	2.7115e-05	0.000103295	0	0	15.9745	167.979	SMAD2;TRAF6;MAPK14;RELA;NFKB1	positive regulation of proteasomal protein catabolic process (GO:1901800)	6/86	5.11094e-07	1.60751e-05	0	0	23.6321	342.352	GSK3B;VCP;CSNK1A1;MDM2;PIAS1;TAF1	amelogenesis imperfecta
RBBP5		PSMD2	PIAS1	Growth hormone synthesis, secretion and action	4/119	0.000646036	0.002494	0	0	11.1187	81.6627	ATF2;GSK3B;CREB1;MAPK14	regulation of transcription by RNA polymerase II (GO:0006357)	20/2206	1.74838e-05	0.000491173	0	0	3.52997	38.6682	PIAS4;SMAD2;ATF2;SMAD4;UBE2I;DHX9;PTEN;MAPK14;ZHX1;PIAS1;WDR77;YY1;CREB1;HNRNPK;TPR;UBC;ABL1;MDM2;ZBED1;SKIL	refsum disease	2/83	0.0307502	0.0458397	0	0	7.65934	26.6687	CREB1;CSNK2A1	T cell receptor signaling pathway	5/104	2.97789e-05	0.000110805	0	0	15.6503	163.102	GSK3B;FYN;MAPK14;RELA;NFKB1	positive regulation of intracellular protein transport (GO:0090316)	7/148	7.74614e-07	2.32557e-05	0	0	15.8465	222.974	GSK3B;HDAC3;YWHAQ;UBE2D3;TPR;UBR5;FYN	amyloidosis
RELA		PTEN	PIAS4	Lipid and atherosclerosis	5/215	0.000719036	0.00271273	0	0	7.69867	55.7199	GSK3B;HSPA4;TRAF2;MAPK14;MAP3K7	regulation of transforming growth factor beta receptor signaling pathway (GO:0017015)	5/100	1.98274e-05	0.000544353	0	0	17.1173	185.354	SMAD2;SMAD4;UBC;SKIL;TGFBR1	restless legs syndrome	2/83	0.0307502	0.0458397	0	0	7.65934	26.6687	CREB1;CSNK2A1	Th17 cell differentiation	5/107	3.41506e-05	0.000124184	0	0	15.1877	156.201	SMAD2;SMAD4;MAPK14;RELA;NFKB1	negative regulation of apoptotic process (GO:0043066)	11/485	7.8104e-07	2.32557e-05	0	0	7.78506	109.479	RB1;GSK3B;HDAC3;HNRNPK;CSNK2A1;TRAF6;NUP62;XIAP;CTNNB1;RELA;NFKB1	body mass index
RERE		RASSF1	RB1	Human papillomavirus infection	6/331	0.000774416	0.00285673	0	0	6.03354	43.2207	GSK3B;CDKN1B;CREB1;CSNK1A1;PTEN;MDM2	regulation of proteasomal ubiquitin-dependent protein catabolic process (GO:0032434)	5/102	2.18243e-05	0.000585806	0	0	16.7627	179.906	GSK3B;VCP;CSNK1A1;MDM2;PIAS1	vitreoretinopathy	2/83	0.0307502	0.0458397	0	0	7.65934	26.6687	CREB1;CSNK2A1	Amyotrophic lateral sclerosis	8/364	3.54207e-05	0.00012594	0	0	7.21127	73.9027	DAXX;VCP;NUP62;TPR;TRAF2;NUP153;NUP98;MAPK14	regulation of generation of precursor metabolites and energy (GO:0043467)	5/50	7.92207e-07	2.32557e-05	0	0	34.5243	485.013	NUP62;TPR;EP300;NUP153;NUP98	colon cancer
RNASEN		SF3B1	RBBP5	Hedgehog signaling pathway	3/56	0.000839678	0.00303014	0	0	17.8625	126.511	GSK3B;CSNK1A1;CUL1	positive regulation of cell differentiation (GO:0045597)	7/258	2.23072e-05	0.000585806	0	0	9.30387	99.65	SMAD2;SPAG9;SMAD4;CREB1;ABL1;MAPK14;TGFBR1	aids	2/84	0.0314343	0.0458397	0	0	7.56555	26.1757	CREB1;CSNK2A1	HIF-1 signaling pathway	5/109	3.73308e-05	0.000128622	0	0	14.8941	151.855	CDKN1B;EP300;ARNT;RELA;NFKB1	regulation of signal transduction by p53 class mediator (GO:1901796)	7/156	1.10393e-06	3.1702e-05	0	0	14.9896	205.607	DAXX;USP7;CSNK2A1;MDM2;EP300;MAPK14;TAF1	cutis laxa
SAFB		SKIL	RELA	Dopaminergic synapse	4/132	0.000952038	0.00336252	0	0	9.98286	69.4498	ATF2;GSK3B;CREB1;MAPK14	DNA duplex unwinding (GO:0032508)	4/51	2.40497e-05	0.000618128	0	0	27.2986	290.331	DDB1;CUL4A;DHX9;UBC	amelogenesis imperfecta	2/84	0.0314343	0.0458397	0	0	7.56555	26.1757	CREB1;CSNK2A1	NOD-like receptor signaling pathway	6/181	3.77828e-05	0.000128622	0	0	10.7516	109.49	TRAF6;XIAP;TRAF2;MAPK14;RELA;NFKB1	regulation of ATP metabolic process (GO:1903578)	5/56	1.40558e-06	3.95057e-05	0	0	30.4534	410.362	NUP62;TPR;EP300;NUP153;NUP98	dermatitis
SETD1B		SMAD2	SENP6	Viral myocarditis	3/60	0.00102688	0.00355128	0	0	16.6057	114.268	DAG1;ABL1;FYN	peptidyl-lysine modification (GO:0018205)	5/106	2.62856e-05	0.000657216	0	0	16.0956	169.752	PIAS4;UBE2I;TPR;NUP153;PIAS1	amyloidosis	2/84	0.0314343	0.0458397	0	0	7.56555	26.1757	CREB1;CSNK2A1	TNF signaling pathway	5/112	4.25262e-05	0.000138861	0	0	14.4743	145.689	ATF2;TRAF2;MAPK14;RELA;NFKB1	positive regulation of protein binding (GO:0032092)	5/58	1.67712e-06	4.61557e-05	0	0	29.3013	389.661	GSK3B;EPB41;ABL1;MEN1;TAF1	dyslexia
SIN3A		SMAD4	SIN3A	Yersinia infection	4/137	0.00109302	0.00370289	0	0	9.60514	65.4956	GSK3B;TRAF2;MAPK14;MAP3K7	regulation of mitotic cell cycle (GO:0007346)	6/178	2.66586e-05	0.000657216	0	0	11.4895	121.012	DDB1;CDKN1B;PSMD11;PSMD2;CUL1;MDM2	body mass index	2/84	0.0314343	0.0458397	0	0	7.56555	26.1757	CREB1;CSNK2A1	Toxoplasmosis	5/112	4.25262e-05	0.000138861	0	0	14.4743	145.689	TRAF6;XIAP;MAPK14;RELA;NFKB1	positive regulation of histone methylation (GO:0031062)	4/26	1.83118e-06	4.9367e-05	0	0	55.6895	735.689	SMAD4;PAXIP1;WDR5;CTNNB1	endometrial cancer
SIRT1		SPAG9	SMAD2	Measles	4/139	0.00115331	0.00375682	0	0	9.46189	64.0108	GSK3B;CDKN1B;CSNK2A1;MAP3K7	negative regulation of transmembrane receptor protein serine/threonine kinase signaling pathway (GO:0090101)	5/108	2.87663e-05	0.000694994	0	0	15.7815	165.016	SMAD2;SMAD4;UBC;SKIL;TGFBR1	colon cancer	2/84	0.0314343	0.0458397	0	0	7.56555	26.1757	CREB1;CSNK2A1	RNA transport	6/186	4.39979e-05	0.000140793	0	0	10.4503	104.83	UBE2I;NUP62;TPR;NUP153;NUP98;KPNB1	regulation of protein ubiquitination (GO:0031396)	6/109	2.0688e-06	5.44275e-05	0	0	18.3338	239.963	DAXX;HDAC3;PAXIP1;U2AF2;TRAF6;XIAP	epiphyseal dysplasia, multiple
SMAD2		TARDBP	SMAD4	Chemical carcinogenesis	5/239	0.0011542	0.00375682	0	0	6.90066	46.6784	ATF2;CREB1;XIAP;KPNA3;KPNB1	antigen receptor-mediated signaling pathway (GO:0050851)	6/185	3.31093e-05	0.000784237	0	0	11.0363	113.847	KHDRBS1;PSMD11;PSMD2;CUL1;FYN;MAP3K7	cutis laxa	2/84	0.0314343	0.0458397	0	0	7.56555	26.1757	CREB1;CSNK2A1	Sphingolipid signaling pathway	5/119	5.68274e-05	0.000178282	0	0	13.5807	132.758	TRAF2;FYN;MAPK14;RELA;NFKB1	positive regulation of muscle cell differentiation (GO:0051149)	4/27	2.14406e-06	5.44275e-05	0	0	53.2656	695.265	SPAG9;ABL1;CTNNB1;MAPK14	hypoglycemia
SMURF1		TGFBR1	SPAG9	Alzheimer disease	6/369	0.00135503	0.00432568	0	0	5.39146	35.6048	GSK3B;PSMD11;CSNK2A1;CSNK1A1;PSMD2;TRAF2	cellular response to transforming growth factor beta stimulus (GO:0071560)	5/114	3.73126e-05	0.000854602	0	0	14.9083	152.007	SMAD2;SMAD4;UBC;MAP3K7;TGFBR1	dermatitis	2/84	0.0314343	0.0458397	0	0	7.56555	26.1757	CREB1;CSNK2A1	Relaxin signaling pathway	5/129	8.33918e-05	0.00025659	0	0	12.4792	117.204	SMAD2;ATF2;MAPK14;RELA;NFKB1	regulation of extent of cell growth (GO:0061387)	3/8	2.1736e-06	5.44275e-05	0	0	181.145	2361.98	GSK3B;SIN3A;ABL1	neutropenia
SP1		TPR	TAF1	Spliceosome	4/150	0.0015272	0.00478332	0	0	8.74414	56.6998	PRPF4;HNRNPK;U2AF2;SF3B1	cellular response to lectin (GO:1990858)	5/115	3.89099e-05	0.000854602	0	0	14.772	149.999	PSMD11;PSMD2;CUL1;FYN;MAP3K7	dyslexia	2/84	0.0314343	0.0458397	0	0	7.56555	26.1757	CREB1;CSNK2A1	MicroRNAs in cancer	7/310	9.52015e-05	0.000287401	0	0	7.31374	67.7217	CDKN1B;UBE2I;HNRNPK;ABL1;MDM2;EP300;NFKB1	positive regulation of cytokine production (GO:0001819)	9/335	2.18369e-06	5.44275e-05	0	0	9.02071	117.58	DHX9;TRAF6;EP300;ARNT;CTNNB1;TRAF2;MAPK14;RELA;NFKB1	nevus
SPEN		TRAF2	TPR	RIG-I-like receptor signaling pathway	3/70	0.00160453	0.00493243	0	0	14.1201	90.8619	TRAF2;MAPK14;MAP3K7	stimulatory C-type lectin receptor signaling pathway (GO:0002223)	5/115	3.89099e-05	0.000854602	0	0	14.772	149.999	PSMD11;PSMD2;CUL1;FYN;MAP3K7	epiphyseal dysplasia, multiple	2/84	0.0314343	0.0458397	0	0	7.56555	26.1757	CREB1;CSNK2A1	Prolactin signaling pathway	4/70	0.000100189	0.000296855	0	0	18.5221	170.56	GSK3B;MAPK14;RELA;NFKB1	regulation of canonical Wnt signaling pathway (GO:0060828)	8/253	2.52188e-06	6.16926e-05	0	0	10.5378	135.838	GSK3B;VCP;CSNK1A1;CTNND1;UBR5;XIAP;CTNNB1;NFKB1	night blindness
SRC		U2AF2	TRAF2	Cushing syndrome	4/155	0.00172222	0.00519798	0	0	8.45247	53.7927	ATF2;GSK3B;CDKN1B;CREB1	positive regulation of protein metabolic process (GO:0051247)	5/115	3.89099e-05	0.000854602	0	0	14.772	149.999	DDB1;GSK3B;VCP;CDKN1B;CSNK2A1	hypoglycemia	2/84	0.0314343	0.0458397	0	0	7.56555	26.1757	CREB1;CSNK2A1	Fluid shear stress and atherosclerosis	5/139	0.000118627	0.000345097	0	0	11.5421	104.335	PIAS4;CTNNB1;MAPK14;RELA;NFKB1	cellular response to lectin (GO:1990858)	6/115	2.82837e-06	6.52844e-05	0	0	17.3194	221.269	TRAF6;CUL1;EP300;FYN;RELA;NFKB1	ovarian failure
STAU1		UBC	TRAF6	Hepatitis C	4/157	0.00180486	0.00535012	0	0	8.34113	52.6932	GSK3B;YWHAQ;TRAF2;PIAS1	regulation of gene expression (GO:0010468)	13/1079	4.31941e-05	0.00093176	0	0	4.34146	43.6309	ATF2;GSK3B;DAXX;MAPK14;TGFBR1;YY1;HNRNPK;PCBP2;UBR5;ABL1;HNRNPD;ZBED1;TARDBP	neutropenia	2/84	0.0314343	0.0458397	0	0	7.56555	26.1757	CREB1;CSNK2A1	Apoptosis	5/142	0.000131149	0.000374711	0	0	11.2876	100.902	DAXX;XIAP;TRAF2;RELA;NFKB1	stimulatory C-type lectin receptor signaling pathway (GO:0002223)	6/115	2.82837e-06	6.52844e-05	0	0	17.3194	221.269	TRAF6;CUL1;EP300;FYN;RELA;NFKB1	polydactyly
SUFU		UBE2I	U2AF2	Pancreatic cancer	3/76	0.00203182	0.00591724	0	0	12.9556	80.3097	SMAD2;SMAD4;TGFBR1	positive regulation of protein-containing complex assembly (GO:0031334)	5/118	4.40212e-05	0.000932941	0	0	14.3776	144.22	DDB1;CUL4A;GSK3B;VCP;FAF1	nevus	2/84	0.0314343	0.0458397	0	0	7.56555	26.1757	CREB1;CSNK2A1	Signaling pathways regulating pluripotency of stem cells	5/143	0.00013554	0.000380463	0	0	11.2053	99.7969	SMAD2;GSK3B;SMAD4;CTNNB1;MAPK14	beta-catenin-TCF complex assembly (GO:1904837)	4/29	2.8866e-06	6.52844e-05	0	0	48.9994	625.008	RBBP5;EP300;CTNNB1;MEN1	porphyria
TAF1		UBR5	UBE2D3	ErbB signaling pathway	3/85	0.0027951	0.00799976	0	0	11.5285	67.786	GSK3B;CDKN1B;ABL1	innate immune response activating cell surface receptor signaling pathway (GO:0002220)	5/119	4.58356e-05	0.000954645	0	0	14.2508	142.372	PSMD11;PSMD2;CUL1;FYN;MAP3K7	night blindness	2/84	0.0314343	0.0458397	0	0	7.56555	26.1757	CREB1;CSNK2A1	Pertussis	4/76	0.000138027	0.000380765	0	0	16.9735	150.861	TRAF6;MAPK14;RELA;NFKB1	negative regulation of transferase activity (GO:0051348)	4/29	2.8866e-06	6.52844e-05	0	0	48.9994	625.008	GSK3B;CDKN1B;ABL1;MEN1	pseudohypoaldosteronism
TAF4		VCP	UBE2I	NOD-like receptor signaling pathway	4/181	0.00302132	0.00850066	0	0	7.20139	41.7829	XIAP;TRAF2;MAPK14;MAP3K7	phosphorylation (GO:0016310)	8/400	4.97667e-05	0.00101749	0	0	6.87614	68.13	GSK3B;CREB1;CSNK2A1;CSNK1A1;ABL1;PRPF4B;FYN;TGFBR1	ovarian failure	2/84	0.0314343	0.0458397	0	0	7.56555	26.1757	CREB1;CSNK2A1	Leishmaniasis	4/77	0.000145214	0.0003938	0	0	16.7401	147.938	TRAF6;MAPK14;RELA;NFKB1	positive regulation of cell differentiation (GO:0045597)	8/258	2.91581e-06	6.52844e-05	0	0	10.3245	131.589	SMAD2;SPAG9;SMAD4;SIN3A;ABL1;CTNNB1;MAPK14;NFKB1	sarcoma
TP53		WDR77	UBR5	PD-L1 expression and PD-1 checkpoint pathway in cancer	3/89	0.0031838	0.0088085	0	0	10.99	63.1892	CSNK2A1;PTEN;MAPK14	nucleotide-excision repair, DNA duplex unwinding (GO:0000717)	3/22	5.05374e-05	0.00101749	0	0	49.9123	493.772	CUL4A;DDB1;UBC	polydactyly	2/84	0.0314343	0.0458397	0	0	7.56555	26.1757	CREB1;CSNK2A1	Non-alcoholic fatty liver disease	5/155	0.000197516	0.000526709	0	0	10.3026	87.878	GSK3B;TRAF2;MAPK14;RELA;NFKB1	regulation of protein-containing complex assembly (GO:0043254)	6/116	2.9746e-06	6.54909e-05	0	0	17.161	218.381	RB1;GSK3B;VCP;FAF1;EP300;TRAF2	squamous cell carcinoma
TRRAP		XIAP	USP7	Huntington disease	5/306	0.00338525	0.00921232	0	0	5.34639	30.412	CREB1;PSMD11;PSMD2;TRAF2;AP2B1	regulation of mRNA catabolic process (GO:0061013)	5/122	5.16279e-05	0.00101791	0	0	13.8833	137.048	PSMD11;PSMD2;UBC;HNRNPD;DCP1A	porphyria	2/84	0.0314343	0.0458397	0	0	7.56555	26.1757	CREB1;CSNK2A1	PI3K-Akt signaling pathway	7/354	0.000215764	0.000565939	0	0	6.37204	53.7884	ATF2;GSK3B;CDKN1B;YWHAQ;MDM2;RELA;NFKB1	positive regulation of cell death (GO:0010942)	5/66	3.20205e-06	6.93427e-05	0	0	25.4483	321.964	GSK3B;DAXX;CDKN1B;FAF1;FYN	wilms tumor
TTC17		YWHAQ	USP9X	Focal adhesion	4/201	0.00438959	0.0117528	0	0	6.46373	35.0885	GSK3B;PTEN;XIAP;FYN	stress-activated MAPK cascade (GO:0051403)	4/62	5.22438e-05	0.00101791	0	0	22.109	217.986	UBC;CUL1;MAPK14;MAP3K7	pseudohypoaldosteronism	2/84	0.0314343	0.0458397	0	0	7.56555	26.1757	CREB1;CSNK2A1	Colorectal cancer	4/86	0.00022262	0.000574503	0	0	14.8961	125.277	SMAD2;GSK3B;SMAD4;CTNNB1	histone H3-K4 methylation (GO:0051568)	4/30	3.32205e-06	7.0781e-05	0	0	47.1124	594.32	PAXIP1;RBBP5;WDR5;MEN1	atrial fibrillation
UBC		YY1	VCP	Chagas disease	3/102	0.00466951	0.0121613	0	0	9.54064	51.2018	SMAD2;MAPK14;TGFBR1	cell cycle G1/S phase transition (GO:0044843)	4/63	5.56479e-05	0.00106703	0	0	21.7332	212.908	CUL4A;KHDRBS1;CDKN1B;CUL1	sarcoma	2/84	0.0314343	0.0458397	0	0	7.56555	26.1757	CREB1;CSNK2A1	Hippo signaling pathway	5/163	0.000249493	0.000633633	0	0	9.777	81.1107	SMAD2;GSK3B;SMAD4;YWHAQ;CTNNB1	innate immune response activating cell surface receptor signaling pathway (GO:0002220)	6/119	3.4507e-06	7.12323e-05	0	0	16.7029	210.071	TRAF6;CUL1;EP300;FYN;RELA;NFKB1	ceroid-lipofuscinosis, neuronal
UBR5		ZBED1	WDR5	Circadian rhythm	2/31	0.00468871	0.0121613	0	0	21.4494	115.024	CREB1;CUL1	nucleotide-excision repair, DNA damage recognition (GO:0000715)	3/23	5.79811e-05	0.00109439	0	0	47.4143	462.545	CUL4A;DDB1;UBC	squamous cell carcinoma	2/84	0.0314343	0.0458397	0	0	7.56555	26.1757	CREB1;CSNK2A1	Alzheimer disease	7/369	0.000277668	0.00069417	0	0	6.10332	49.9806	GSK3B;CSNK2A1;CSNK1A1;CTNNB1;TRAF2;RELA;NFKB1	positive regulation of catabolic process (GO:0009896)	5/67	3.45107e-06	7.12323e-05	0	0	25.0365	314.88	DDB1;GSK3B;VCP;CDKN1B;CSNK2A1	diamond-blackfan anemia
UBTF		ZHX1	XIAP	Insulin resistance	3/108	0.0054749	0.0139821	0	0	8.99274	46.8304	GSK3B;CREB1;PTEN	positive regulation of canonical Wnt signaling pathway (GO:0090263)	5/130	6.98616e-05	0.00129835	0	0	12.9895	124.297	VCP;PSMD11;PSMD2;UBR5;XIAP	wilms tumor	2/84	0.0314343	0.0458397	0	0	7.56555	26.1757	CREB1;CSNK2A1	TGF-beta signaling pathway	4/94	0.00031314	0.000770806	0	0	13.5665	109.466	SMAD2;SMAD4;CUL1;EP300	regulation of phosphorylation (GO:0042325)	6/125	4.58946e-06	9.27652e-05	0	0	15.8559	194.897	CDKN1B;NUP62;TPR;EP300;NUP153;NUP98	hepatocellular carcinoma
USF1			YWHAQ	Toxoplasmosis	3/112	0.00605538	0.0152302	0	0	8.66099	44.23	XIAP;MAPK14;MAP3K7	negative regulation of transforming growth factor beta receptor signaling pathway (GO:0030512)	4/68	7.5146e-05	0.0013754	0	0	20.0302	190.209	SMAD2;UBC;SKIL;TGFBR1	atrial fibrillation	2/85	0.0321244	0.0458397	0	0	7.47402	25.6967	CREB1;CSNK2A1	Influenza A	5/172	0.000319748	0.000775147	0	0	9.24588	74.4107	EP300;NUP98;RELA;NFKB1;KPNA1	nuclear pore complex assembly (GO:0051292)	3/10	4.63475e-06	9.27652e-05	0	0	129.377	1588.99	TPR;NUP153;NUP98	hermansky-pudlak syndrome
USP22			YY1	Neurotrophin signaling pathway	3/119	0.007157	0.0177323	0	0	8.13547	40.1865	GSK3B;ABL1;MAPK14	protein polyubiquitination (GO:0000209)	7/314	7.74722e-05	0.00138295	0	0	7.5851	71.7975	PSMD11;PSMD2;UBC;UBR5;CUL1;MDM2;TRAF2	ceroid-lipofuscinosis, neuronal	2/85	0.0321244	0.0458397	0	0	7.47402	25.6967	CREB1;CSNK2A1	Tuberculosis	5/180	0.00039396	0.0009408	0	0	8.81964	69.1395	TRAF6;EP300;MAPK14;RELA;NFKB1	histone lysine methylation (GO:0034968)	4/34	5.56361e-06	0.000106515	0	0	40.8226	493.923	PAXIP1;RBBP5;WDR5;MEN1	joubert syndrome
WDR5			ZBED1	Bladder cancer	2/41	0.0080949	0.0197611	0	0	15.9415	76.7826	RASSF1;MDM2	transmembrane receptor protein serine/threonine kinase signaling pathway (GO:0007178)	5/133	7.78482e-05	0.00138295	0	0	12.6831	119.992	SMAD2;SMAD4;UBC;MAP3K7;TGFBR1	diamond-blackfan anemia	2/85	0.0321244	0.0458397	0	0	7.47402	25.6967	CREB1;CSNK2A1	Toll-like receptor signaling pathway	4/104	0.000460107	0.00106691	0	0	12.2037	93.7738	TRAF6;MAPK14;RELA;NFKB1	tRNA export from nucleus (GO:0006409)	4/34	5.56361e-06	0.000106515	0	0	40.8226	493.923	NUP62;TPR;NUP153;NUP98	leukodystrophy
WDR82				Oocyte meiosis	3/129	0.00892485	0.0214714	0	0	7.48602	35.3259	YWHAQ;CUL1;MAPK14	global genome nucleotide-excision repair (GO:0070911)	3/26	8.45217e-05	0.00147974	0	0	41.2236	386.616	CUL4A;DDB1;UBC	hepatocellular carcinoma	2/85	0.0321244	0.0458397	0	0	7.47402	25.6967	CREB1;CSNK2A1	C-type lectin receptor signaling pathway	4/104	0.000460107	0.00106691	0	0	12.2037	93.7738	MDM2;MAPK14;RELA;NFKB1	tRNA-containing ribonucleoprotein complex export from nucleus (GO:0071431)	4/34	5.56361e-06	0.000106515	0	0	40.8226	493.923	NUP62;TPR;NUP153;NUP98	leukoencephalopathy
YY1				Salmonella infection	4/249	0.0092469	0.0216195	0	0	5.18473	24.2825	TRAF2;MAPK14;KPNA3;MAP3K7	regulation of intracellular signal transduction (GO:1902531)	8/437	9.23158e-05	0.00159159	0	0	6.2712	58.2613	DAXX;CSNK2A1;PRKAR2A;PTEN;MDM2;XIAP;TRAF2;MAPK14	hermansky-pudlak syndrome	2/85	0.0321244	0.0458397	0	0	7.47402	25.6967	CREB1;CSNK2A1	Basal transcription factors	3/45	0.000502676	0.00114897	0	0	21.5249	163.494	GTF2A1;GTF2I;TAF1	negative regulation of programmed cell death (GO:0043069)	9/381	6.21607e-06	0.000116568	0	0	7.88669	94.5486	GSK3B;HDAC3;HNRNPK;TRAF6;NUP62;XIAP;CTNNB1;RELA;NFKB1	myasthenic syndrome
ZRANB1				Parkinson disease	4/249	0.0092469	0.0216195	0	0	5.18473	24.2825	DAXX;PSMD11;PSMD2;UBC	positive regulation of muscle cell differentiation (GO:0051149)	3/27	9.48629e-05	0.00159159	0	0	39.504	365.928	SPAG9;ABL1;MAPK14	joubert syndrome	2/85	0.0321244	0.0458397	0	0	7.47402	25.6967	CREB1;CSNK2A1	Cocaine addiction	3/49	0.000646262	0.00145637	0	0	19.6492	144.31	ATF2;RELA;NFKB1	regulation of muscle cell differentiation (GO:0051147)	4/35	6.26521e-06	0.000116568	0	0	39.5037	473.274	SPAG9;ABL1;CTNNB1;MAPK14	optic atrophy
				Endocytosis	4/252	0.00963269	0.0222087	0	0	5.12123	23.7758	SMAD2;MDM2;AP2B1;TGFBR1	stress-activated protein kinase signaling cascade (GO:0031098)	3/27	9.48629e-05	0.00159159	0	0	39.504	365.928	UBC;CUL1;MAP3K7	leukodystrophy	2/85	0.0321244	0.0458397	0	0	7.47402	25.6967	CREB1;CSNK2A1	Diabetic cardiomyopathy	5/203	0.000680554	0.00151234	0	0	7.78606	56.7807	SMAD2;GSK3B;MAPK14;RELA;NFKB1	proteasomal protein catabolic process (GO:0010498)	7/205	6.75882e-06	0.000124006	0	0	11.2521	133.953	DDB1;CUL4A;VCP;FAF1;UBE2D3;MDM2;CTNNB1	osteoarthritis
				Proteasome	2/46	0.0101099	0.0229895	0	0	14.1264	64.9002	PSMD11;PSMD2	proteolysis involved in cellular protein catabolic process (GO:0051603)	4/74	0.000104609	0.00167184	0	0	18.3078	167.796	DDB1;VCP;UBC;MDM2	leukoencephalopathy	2/85	0.0321244	0.0458397	0	0	7.47402	25.6967	CREB1;CSNK2A1	Growth hormone synthesis, secretion and action	4/119	0.000764377	0.00167535	0	0	10.6039	76.0982	ATF2;GSK3B;EP300;MAPK14	positive regulation of type I interferon production (GO:0032481)	5/77	6.87468e-06	0.000124404	0	0	21.5484	256.16	DHX9;EP300;CTNNB1;RELA;NFKB1	osteopetrosis
				Apelin signaling pathway	3/137	0.0105076	0.0233216	0	0	7.03625	32.0547	SMAD2;SMAD4;TGFBR1	beta-catenin destruction complex assembly (GO:1904885)	2/5	0.000106566	0.00167184	0	0	207.615	1899	GSK3B;CSNK1A1	myasthenic syndrome	2/85	0.0321244	0.0458397	0	0	7.47402	25.6967	CREB1;CSNK2A1	Hedgehog signaling pathway	3/56	0.000955723	0.00206643	0	0	17.048	118.536	GSK3B;CSNK1A1;CUL1	mitotic cell cycle phase transition (GO:0044772)	7/209	7.66954e-06	0.000136912	0	0	11.0271	129.88	RB1;CUL4A;KHDRBS1;CDKN1B;MAX;CUL1;PHF8	renal cell carcinoma
				Nucleotide excision repair	2/47	0.0105369	0.0233216	0	0	13.8118	62.8834	CUL4A;DDB1	regulation of chromosome separation (GO:1905818)	2/5	0.000106566	0.00167184	0	0	207.615	1899	CSNK2A1;TPR	optic atrophy	2/85	0.0321244	0.0458397	0	0	7.47402	25.6967	CREB1;CSNK2A1	Legionellosis	3/57	0.00100634	0.00214686	0	0	16.7315	115.471	VCP;RELA;NFKB1	tRNA transport (GO:0051031)	4/37	7.86176e-06	0.000138472	0	0	37.1058	436.123	NUP62;TPR;NUP153;NUP98	rickets
				Fluid shear stress and atherosclerosis	3/139	0.0109271	0.0238672	0	0	6.93207	31.3087	PIAS4;MAPK14;MAP3K7	positive regulation of nucleobase-containing compound transport (GO:0032241)	2/5	0.000106566	0.00167184	0	0	207.615	1899	KHDRBS1;DHX9	osteoarthritis	2/85	0.0321244	0.0458397	0	0	7.47402	25.6967	CREB1;CSNK2A1	Viral myocarditis	3/60	0.00116827	0.00245952	0	0	15.8485	107.013	DAG1;ABL1;FYN	regulation of cell cycle (GO:0051726)	8/296	8.00539e-06	0.000139146	0	0	8.9449	104.972	RB1;CDKN1B;CSNK2A1;ABL1;MDM2;EP300;XIAP;MEN1	seizures
				Cocaine addiction	2/49	0.0114145	0.024608	0	0	13.2227	59.1436	ATF2;CREB1	positive regulation of RNA export from nucleus (GO:0046833)	2/5	0.000106566	0.00167184	0	0	207.615	1899	KHDRBS1;DHX9	osteopetrosis	2/85	0.0321244	0.0458397	0	0	7.47402	25.6967	CREB1;CSNK2A1	Inflammatory bowel disease	3/65	0.00147301	0.00306081	0	0	14.5667	94.9815	SMAD2;RELA;NFKB1	cellular protein modification process (GO:0006464)	14/1025	8.695e-06	0.000148424	0	0	4.7636	55.5091	GSK3B;UBE2I;CSNK2A1;CSNK1A1;UBE2D3;CUL1;DDB1;CUL4A;RBBP5;WDR5;ABL1;FYN;MEN1;TAF1	split-hand/foot malformation
				Apoptosis	3/142	0.0115744	0.0246327	0	0	6.78143	30.2381	DAXX;XIAP;TRAF2	nucleic acid phosphodiester bond hydrolysis (GO:0090305)	4/75	0.000110229	0.00170714	0	0	18.0491	164.48	DDB1;CUL4A;UBC;DCP1A	renal cell carcinoma	2/85	0.0321244	0.0458397	0	0	7.47402	25.6967	CREB1;CSNK2A1	Breast cancer	4/147	0.00167212	0.00342999	0	0	8.51555	54.4455	RB1;GSK3B;CSNK1A1;CTNNB1	ncRNA export from nucleus (GO:0097064)	4/38	8.76389e-06	0.000148424	0	0	36.0127	419.363	NUP62;TPR;NUP153;NUP98	thalassemia
				Spinocerebellar ataxia	3/143	0.011795	0.0247844	0	0	6.73265	29.8935	PSMD11;PSMD2;TRAF2	regulation of BMP signaling pathway (GO:0030510)	4/76	0.000116066	0.00173758	0	0	17.7975	161.269	SMAD2;SMAD4;XIAP;SKIL	rickets	2/85	0.0321244	0.0458397	0	0	7.47402	25.6967	CREB1;CSNK2A1	Adipocytokine signaling pathway	3/69	0.00174959	0.00354347	0	0	13.6811	86.8529	TRAF2;RELA;NFKB1	membrane protein proteolysis (GO:0033619)	4/39	9.74015e-06	0.00016287	0	0	34.982	403.666	TRAF6;DAG1;RELA;NFKB1	waardenburg syndrome
				Breast cancer	3/147	0.0127015	0.0263557	0	0	6.54431	28.5727	GSK3B;CSNK1A1;PTEN	protein import into nucleus (GO:0006606)	4/76	0.000116066	0.00173758	0	0	17.7975	161.269	TPR;NUP153;KPNA3;KPNB1	seizures	2/85	0.0321244	0.0458397	0	0	7.47402	25.6967	CREB1;CSNK2A1	Epithelial cell signaling in Helicobacter pylori infection	3/70	0.00182344	0.00364688	0	0	13.4763	84.9951	MAPK14;RELA;NFKB1	protein polyubiquitination (GO:0000209)	8/314	1.22914e-05	0.000202962	0	0	8.41101	95.1001	TRAF6;UBE2D3;UBR5;CUL1;MDM2;CTNNB1;TRAF2;TAF1	albinism
				Adrenergic signaling in cardiomyocytes	3/150	0.013407	0.027476	0	0	6.40978	27.6389	ATF2;CREB1;MAPK14	negative regulation of transferase activity (GO:0051348)	3/29	0.000117948	0.00173758	0	0	36.4615	329.804	GSK3B;CDKN1B;ABL1	split-hand/foot malformation	2/85	0.0321244	0.0458397	0	0	7.47402	25.6967	CREB1;CSNK2A1	Prion disease	5/273	0.00251953	0.00497686	0	0	5.73198	34.2984	ATF2;GSK3B;CSNK2A1;FYN;MAPK14	nuclear pore organization (GO:0006999)	3/14	1.39204e-05	0.000222633	0	0	82.314	920.449	TPR;NUP153;NUP98	attention-deficit hyperactivity disorder
				Non-alcoholic fatty liver disease	3/155	0.0146317	0.0296203	0	0	6.19737	26.1812	GSK3B;TRAF2;MAPK14	nucleotide-excision repair, preincision complex assembly (GO:0006294)	3/29	0.000117948	0.00173758	0	0	36.4615	329.804	CUL4A;DDB1;UBC	thalassemia	2/85	0.0321244	0.0458397	0	0	7.47402	25.6967	CREB1;CSNK2A1	B cell receptor signaling pathway	3/81	0.00276637	0.00539779	0	0	11.5693	68.146	GSK3B;RELA;NFKB1	regulation of type I interferon production (GO:0032479)	5/89	1.39883e-05	0.000222633	0	0	18.4589	206.32	DHX9;EP300;CTNNB1;RELA;NFKB1	brachydactyly
				Necroptosis	3/159	0.0156558	0.0311104	0	0	6.03724	25.0963	FAF1;XIAP;TRAF2	regulation of mRNA stability (GO:0043488)	5/146	0.000120899	0.00175958	0	0	11.5062	103.793	PSMD11;PSMD2;UBC;HNRNPD;DCP1A	waardenburg syndrome	2/85	0.0321244	0.0458397	0	0	7.47402	25.6967	CREB1;CSNK2A1	Protein processing in endoplasmic reticulum	4/171	0.00289519	0.00558109	0	0	7.28291	42.5665	VCP;UBE2D3;CUL1;TRAF2	protein import (GO:0017038)	5/89	1.39883e-05	0.000222633	0	0	18.4589	206.32	HSPA4;NUP62;TPR;NUP153;KPNB1	chondrodysplasia
				Endometrial cancer	2/58	0.0157426	0.0311104	0	0	11.0926	46.0498	GSK3B;PTEN	negative regulation of protein serine/threonine kinase activity (GO:0071901)	4/78	0.000128407	0.00183157	0	0	17.3147	155.145	CDKN1B;PRKAR2A;PTEN;ABL1	albinism	2/86	0.0328205	0.0458397	0	0	7.38467	25.2312	CREB1;CSNK2A1	ErbB signaling pathway	3/85	0.0031712	0.00604038	0	0	11.0028	63.306	GSK3B;CDKN1B;ABL1	positive regulation of binding (GO:0051099)	5/90	1.47717e-05	0.000232303	0	0	18.2408	202.889	GSK3B;DHX9;EPB41;MEN1;TAF1	coloboma
				cGMP-PKG signaling pathway	3/167	0.0178229	0.0348071	0	0	5.74042	23.1182	ATF2;CREB1;GTF2I	positive regulation of intracellular protein transport (GO:0090316)	5/148	0.000128877	0.00183157	0	0	11.3441	101.606	GSK3B;YWHAQ;TPR;UBR5;FYN	attention-deficit hyperactivity disorder	2/86	0.0328205	0.0458397	0	0	7.38467	25.2312	CREB1;CSNK2A1	Th1 and Th2 cell differentiation	3/92	0.00396341	0.00746053	0	0	10.1338	56.0466	MAPK14;RELA;NFKB1	regulation of gene expression (GO:0010468)	14/1079	1.55222e-05	0.000241234	0	0	4.50916	49.931	RB1;ATF2;GSK3B;DAXX;MAPK14;RELA;NFKB1;YY1;HNRNPK;UBR5;ABL1;EP300;ZBED1;TAF1	complex i
				Protein processing in endoplasmic reticulum	3/171	0.0189661	0.0366091	0	0	5.60261	22.2149	VCP;CUL1;TRAF2	regulation of transmembrane receptor protein serine/threonine kinase signaling pathway (GO:0090092)	3/31	0.000144413	0.00202849	0	0	33.8537	299.363	SMAD2;SMAD4;XIAP	brachydactyly	2/86	0.0328205	0.0458397	0	0	7.38467	25.2312	CREB1;CSNK2A1	Neutrophil extracellular trap formation	4/189	0.00413924	0.00770092	0	0	6.56832	36.0419	HDAC3;MAPK14;RELA;NFKB1	positive regulation of NF-kappaB transcription factor activity (GO:0051092)	6/155	1.57578e-05	0.000242047	0	0	12.6443	139.823	DHX9;TRAF6;EP300;TRAF2;RELA;NFKB1	cone dystrophy
				Cortisol synthesis and secretion	2/65	0.0195193	0.0372437	0	0	9.85665	38.7992	ATF2;CREB1	negative regulation of protein modification process (GO:0031400)	4/81	0.000148664	0.0020553	0	0	16.6376	146.641	GSK3B;PPP1R8;PTEN;TARDBP	chondrodysplasia	2/86	0.0328205	0.0458397	0	0	7.38467	25.2312	CREB1;CSNK2A1	Focal adhesion	4/201	0.00514417	0.00935453	0	0	6.16447	32.4861	GSK3B;XIAP;CTNNB1;FYN	T cell receptor signaling pathway (GO:0050852)	6/158	1.75691e-05	0.000266768	0	0	12.3929	135.694	KHDRBS1;TRAF6;CUL1;FYN;RELA;NFKB1	coronary heart disease
				Fc epsilon RI signaling pathway	2/68	0.0212429	0.0396216	0	0	9.4072	36.234	FYN;MAPK14	regulation of apoptotic process (GO:0042981)	10/742	0.000149724	0.0020553	0	0	4.68433	41.2536	GSK3B;DAXX;VCP;HNRNPK;FAF1;UBC;ABL1;XIAP;TRAF2;TARDBP	coloboma	2/86	0.0328205	0.0458397	0	0	7.38467	25.2312	CREB1;CSNK2A1	Melanogenesis	3/101	0.00514499	0.00935453	0	0	9.19898	48.4761	GSK3B;EP300;CTNNB1	positive regulation of neuron death (GO:1901216)	4/47	2.06878e-05	0.000310552	0	0	28.4623	306.993	GSK3B;DAXX;CTNNB1;FYN	hiv
				Mitophagy	2/68	0.0212429	0.0396216	0	0	9.4072	36.234	CSNK2A1;UBC	SCF complex assembly (GO:0010265)	2/6	0.000159509	0.00212424	0	0	155.703	1361.38	CAND1;CUL1	complex i	2/86	0.0328205	0.0458397	0	0	7.38467	25.2312	CREB1;CSNK2A1	Longevity regulating pathway	3/102	0.00528795	0.00950643	0	0	9.1056	47.7345	ATF2;RELA;NFKB1	response to UV (GO:0009411)	5/99	2.34705e-05	0.000344495	0	0	16.4869	175.746	YY1;EP300;RELA;MEN1;TAF1	holoprosencephaly
				Amphetamine addiction	2/69	0.021831	0.0402662	0	0	9.26632	35.4383	ATF2;CREB1	positive regulation of DNA-binding transcription factor activity (GO:0051091)	6/246	0.000159731	0.00212424	0	0	8.20583	71.7356	ATF2;DHX9;UBC;PTEN;TRAF2;MAP3K7	cone dystrophy	2/86	0.0328205	0.0458397	0	0	7.38467	25.2312	CREB1;CSNK2A1	Proteoglycans in cancer	4/205	0.00551247	0.00979996	0	0	6.04057	31.4154	SMAD2;MDM2;CTNNB1;MAPK14	mRNA-containing ribonucleoprotein complex export from nucleus (GO:0071427)	5/99	2.34705e-05	0.000344495	0	0	16.4869	175.746	U2AF2;NUP62;TPR;NUP153;NUP98	hypercholesterolemia
				Axon guidance	3/182	0.0223161	0.0404642	0	0	5.25539	19.9833	GSK3B;ABL1;FYN	cellular response to interleukin-1 (GO:0071347)	5/155	0.000160021	0.00212424	0	0	10.8109	94.4897	PSMD11;PSMD2;UBC;CUL1;MAP3K7	coronary heart disease	2/86	0.0328205	0.0458397	0	0	7.38467	25.2312	CREB1;CSNK2A1	Insulin resistance	3/108	0.00619595	0.010894	0	0	8.58268	43.6332	GSK3B;RELA;NFKB1	mitotic sister chromatid segregation (GO:0000070)	5/102	2.7115e-05	0.000393615	0	0	15.9745	167.979	RB1;CSNK2A1;NUP62;KPNB1;PHF8	hypothyroidism
				Prolactin signaling pathway	2/70	0.0224259	0.0404642	0	0	9.1296	34.67	GSK3B;MAPK14	peptidyl-serine phosphorylation (GO:0018105)	5/156	0.000164902	0.00216523	0	0	10.7388	93.5366	GSK3B;CSNK2A1;CSNK1A1;MAPK14;TGFBR1	hiv	2/86	0.0328205	0.0458397	0	0	7.38467	25.2312	CREB1;CSNK2A1	Leukocyte transendothelial migration	3/114	0.00719166	0.0124331	0	0	8.1163	40.0526	CTNND1;CTNNB1;MAPK14	mRNA transport (GO:0051028)	5/104	2.97789e-05	0.000427586	0	0	15.6503	163.102	U2AF2;NUP62;TPR;NUP153;NUP98	multiple sclerosis
				Melanoma	2/72	0.0236357	0.0421885	0	0	8.86786	33.2101	PTEN;MDM2	G1/S transition of mitotic cell cycle (GO:0000082)	4/85	0.000179146	0.00232657	0	0	15.8128	136.422	CUL4A;KHDRBS1;CDKN1B;CUL1	holoprosencephaly	2/86	0.0328205	0.0458397	0	0	7.38467	25.2312	CREB1;CSNK2A1	Thyroid cancer	2/37	0.00722672	0.0124331	0	0	16.9689	83.656	TPR;CTNNB1	regulation of protein sumoylation (GO:0033233)	3/18	3.0899e-05	0.000438898	0	0	60.3515	626.738	PIAS4;CTNNB1;PIAS1	spinal muscular atrophy
				p53 signaling pathway	2/73	0.0242505	0.0428254	0	0	8.74252	32.5162	PTEN;MDM2	positive regulation of gene expression (GO:0010628)	8/482	0.000181041	0.00232657	0	0	5.66274	48.7946	ATF2;GSK3B;U2AF2;UBR5;HNRNPD;MAPK14;SF3B1;TGFBR1	hypercholesterolemia	2/86	0.0328205	0.0458397	0	0	7.38467	25.2312	CREB1;CSNK2A1	Coronavirus disease	4/232	0.00846726	0.0144124	0	0	5.31795	25.3749	TRAF6;MAPK14;RELA;NFKB1	RNA export from nucleus (GO:0006405)	5/106	3.26416e-05	0.000453889	0	0	15.3388	158.449	U2AF2;NUP62;TPR;NUP153;NUP98	tuberculosis
				Thyroid hormone synthesis	2/75	0.0254997	0.0440933	0	0	8.50214	31.1951	ATF2;CREB1	regulation of neuron death (GO:1901214)	4/86	0.000187421	0.00238321	0	0	15.6192	134.046	GSK3B;DAXX;TRAF2;FYN	hypothyroidism	2/86	0.0328205	0.0458397	0	0	7.38467	25.2312	CREB1;CSNK2A1	Bladder cancer	2/41	0.00881925	0.0148535	0	0	15.2254	72.0287	RB1;MDM2	protein localization to nucleus (GO:0034504)	5/106	3.26416e-05	0.000453889	0	0	15.3388	158.449	NUP62;TPR;MDM2;NUP153;KPNB1	coronary artery disease
				Glioma	2/75	0.0254997	0.0440933	0	0	8.50214	31.1951	PTEN;MDM2	cytokine-mediated signaling pathway (GO:0019221)	9/621	0.000193191	0.00243098	0	0	4.98504	42.6312	SMAD4;CDKN1B;PSMD11;PSMD2;UBC;CUL1;TRAF2;FYN;MAP3K7	multiple sclerosis	2/86	0.0328205	0.0458397	0	0	7.38467	25.2312	CREB1;CSNK2A1	Oocyte meiosis	3/129	0.0100772	0.0167953	0	0	7.14466	32.8474	YWHAQ;CUL1;MAPK14	mRNA export from nucleus (GO:0006406)	5/107	3.41506e-05	0.000469927	0	0	15.1877	156.201	U2AF2;NUP62;TPR;NUP153;NUP98	gastric cancer
				Leishmaniasis	2/77	0.0267746	0.0458205	0	0	8.27458	29.9565	MAPK14;MAP3K7	regulation of muscle cell differentiation (GO:0051147)	3/35	0.000208301	0.00258667	0	0	29.6161	251.041	SPAG9;ABL1;MAPK14	spinal muscular atrophy	2/86	0.0328205	0.0458397	0	0	7.38467	25.2312	CREB1;CSNK2A1	Dopaminergic synapse	3/132	0.0107238	0.0176888	0	0	6.97745	31.6447	ATF2;GSK3B;MAPK14	regulation of megakaryocyte differentiation (GO:0045652)	4/54	3.60204e-05	0.000488396	0	0	24.4689	250.352	SIN3A;RBBP5;WDR5;EP300	hirschsprung disease
				Antigen processing and presentation	2/78	0.0274217	0.0464489	0	0	8.1653	29.3659	CREB1;HSPA4	SCF-dependent proteasomal ubiquitin-dependent protein catabolic process (GO:0031146)	4/89	0.000213903	0.00258667	0	0	15.0657	127.305	CUL4A;PSMD11;PSMD2;CUL1	tuberculosis	2/86	0.0328205	0.0458397	0	0	7.38467	25.2312	CREB1;CSNK2A1	Nucleotide excision repair	2/47	0.011473	0.0187314	0	0	13.1914	58.9359	CUL4A;DDB1	NLS-bearing protein import into nucleus (GO:0006607)	3/19	3.66019e-05	0.000488396	0	0	56.5767	577.954	KPNA3;KPNB1;KPNA1	hypotrichosis
				Proteoglycans in cancer	3/205	0.0302988	0.050804	0	0	4.65158	16.2649	SMAD2;MDM2;MAPK14	protein import (GO:0017038)	4/89	0.000213903	0.00258667	0	0	15.0657	127.305	HSPA4;TPR;NUP153;KPNB1	coronary artery disease	2/87	0.0335225	0.0458397	0	0	7.29743	24.7787	CREB1;CSNK2A1	Endometrial cancer	2/58	0.0171228	0.0276732	0	0	10.5943	43.0909	GSK3B;CTNNB1	pore complex assembly (GO:0046931)	3/19	3.66019e-05	0.000488396	0	0	56.5767	577.954	TPR;NUP153;NUP98	macular dystrophy
				Insulin secretion	2/86	0.0328205	0.054482	0	0	7.38467	25.2312	ATF2;CREB1	negative regulation of canonical Wnt signaling pathway (GO:0090090)	5/165	0.000214128	0.00258667	0	0	10.1301	85.5888	GSK3B;PSMD11;CSNK1A1;PSMD2;CTNND1	gastric cancer	2/87	0.0335225	0.0458397	0	0	7.29743	24.7787	CREB1;CSNK2A1	Necroptosis	3/159	0.0176201	0.0281922	0	0	5.76195	23.2709	FAF1;XIAP;TRAF2	regulation of gene silencing by RNA (GO:0060966)	4/55	3.87449e-05	0.000506752	0	0	23.9879	243.682	NUP62;TPR;NUP153;NUP98	major affective disorder
				Thermogenesis	3/232	0.0413438	0.067739	0	0	4.09753	13.054	ATF2;CREB1;MAPK14	SMAD protein complex assembly (GO:0007183)	2/7	0.000222837	0.00263324	0	0	124.556	1047.4	SMAD2;SMAD4	hirschsprung disease	2/87	0.0335225	0.0458397	0	0	7.29743	24.7787	CREB1;CSNK2A1	JAK-STAT signaling pathway	3/162	0.0185078	0.0293193	0	0	5.65237	22.5505	PIAS4;EP300;PIAS1	regulation of posttranscriptional gene silencing (GO:0060147)	4/55	3.87449e-05	0.000506752	0	0	23.9879	243.682	NUP62;TPR;NUP153;NUP98	nephropathy
				Aldosterone synthesis and secretion	2/98	0.0416227	0.067739	0	0	6.45768	20.5297	ATF2;CREB1	protein localization to cytoplasmic stress granule (GO:1903608)	2/7	0.000222837	0.00263324	0	0	124.556	1047.4	DHX9;DCP1A	hypotrichosis	2/87	0.0335225	0.0458397	0	0	7.29743	24.7787	CREB1;CSNK2A1	Basal cell carcinoma	2/63	0.0200087	0.0310814	0	0	9.72351	38.0344	GSK3B;CTNNB1	protein-containing complex disassembly (GO:0032984)	4/56	4.16171e-05	0.000538983	0	0	23.5254	237.301	GSK3B;VCP;CSNK1A1;CTNNB1	osteoporosis
				Melanogenesis	2/101	0.0439476	0.0708282	0	0	6.26105	19.5642	GSK3B;CREB1	cellular response to heat (GO:0034605)	3/36	0.000226703	0.00263324	0	0	28.7172	240.991	VCP;DAXX;TPR	macular dystrophy	2/87	0.0335225	0.0458397	0	0	7.29743	24.7787	CREB1;CSNK2A1	Cytosolic DNA-sensing pathway	2/63	0.0200087	0.0310814	0	0	9.72351	38.0344	RELA;NFKB1	protein-containing complex subunit organization (GO:0043933)	5/112	4.25262e-05	0.000542291	0	0	14.4743	145.689	TPR;MDM2;TRAF2;NUP98;KPNA3	thrombocytopenia
				Longevity regulating pathway	2/102	0.0447332	0.0714011	0	0	6.19813	19.2578	ATF2;CREB1	regulation of mRNA processing (GO:0050684)	3/36	0.000226703	0.00263324	0	0	28.7172	240.991	KHDRBS1;HNRNPK;DHX9	major affective disorder	2/87	0.0335225	0.0458397	0	0	7.29743	24.7787	CREB1;CSNK2A1	Acute myeloid leukemia	2/67	0.0224533	0.0345436	0	0	9.12331	34.635	RELA;NFKB1	antigen receptor-mediated signaling pathway (GO:0050851)	6/185	4.26936e-05	0.000542291	0	0	10.5092	105.738	KHDRBS1;TRAF6;CUL1;FYN;RELA;NFKB1	xeroderma pigmentosum
				Toll-like receptor signaling pathway	2/104	0.04632	0.0725388	0	0	6.07598	18.6665	MAPK14;MAP3K7	peptidyl-serine modification (GO:0018209)	5/169	0.00023929	0.00274318	0	0	9.88105	82.3865	GSK3B;CSNK2A1;CSNK1A1;MAPK14;TGFBR1	nephropathy	2/87	0.0335225	0.0458397	0	0	7.29743	24.7787	CREB1;CSNK2A1	Fc epsilon RI signaling pathway	2/68	0.0230829	0.0348421	0	0	8.98462	33.86	FYN;MAPK14	positive regulation of protein metabolic process (GO:0051247)	5/115	4.82646e-05	0.000607215	0	0	14.0774	139.913	DDB1;GSK3B;VCP;CDKN1B;CSNK2A1	alopecia
				C-type lectin receptor signaling pathway	2/104	0.04632	0.0725388	0	0	6.07598	18.6665	MDM2;MAPK14	negative regulation of mitotic cell cycle phase transition (GO:1901991)	4/92	0.00024298	0.00274318	0	0	14.5499	121.092	PSMD11;PSMD2;PTEN;CUL1	osteoporosis	2/87	0.0335225	0.0458397	0	0	7.29743	24.7787	CREB1;CSNK2A1	Mitophagy	2/68	0.0230829	0.0348421	0	0	8.98462	33.86	CSNK2A1;RELA	beta-catenin destruction complex disassembly (GO:1904886)	3/21	4.99902e-05	0.000611454	0	0	50.2854	498.01	GSK3B;CSNK1A1;CTNNB1	ectodermal dysplasia
				Parathyroid hormone synthesis, secretion and action	2/106	0.0479273	0.0743545	0	0	5.95853	18.1024	ATF2;CREB1	positive regulation of cellular component biogenesis (GO:0044089)	4/92	0.00024298	0.00274318	0	0	14.5499	121.092	GSK3B;VCP;FAF1;TPR	thrombocytopenia	2/87	0.0335225	0.0458397	0	0	7.29743	24.7787	CREB1;CSNK2A1	Renal cell carcinoma	2/69	0.0237197	0.0354687	0	0	8.85008	33.1121	EP300;ARNT	positive regulation of transcription from RNA polymerase II promoter involved in cellular response to chemical stimulus (GO:1901522)	3/21	4.99902e-05	0.000611454	0	0	50.2854	498.01	SMAD4;EP300;RELA	ehlers-danlos
				Glucagon signaling pathway	2/107	0.0487386	0.074913	0	0	5.90149	17.8301	ATF2;CREB1	nucleotide-excision repair, DNA incision, 5'-to lesion (GO:0006296)	3/37	0.000246125	0.00275296	0	0	27.8711	231.6	CUL4A;DDB1;UBC	xeroderma pigmentosum	2/87	0.0335225	0.0458397	0	0	7.29743	24.7787	CREB1;CSNK2A1	Axon guidance	3/182	0.0250543	0.0371175	0	0	5.01574	18.4916	GSK3B;ABL1;FYN	positive regulation of transcription regulatory region DNA binding (GO:2000679)	3/21	4.99902e-05	0.000611454	0	0	50.2854	498.01	RB1;TRAF6;EP300	long qt syndrome
				Cholinergic synapse	2/113	0.0537102	0.0817972	0	0	5.5808	16.3191	CREB1;FYN	nucleotide-excision repair, DNA incision (GO:0033683)	3/39	0.00028813	0.00319322	0	0	26.3201	214.564	CUL4A;DDB1;UBC	alopecia	2/88	0.0342303	0.0458397	0	0	7.21221	24.3386	CREB1;CSNK2A1	Melanoma	2/72	0.0256731	0.0376852	0	0	8.46951	31.018	RB1;MDM2	positive regulation of protein-containing complex assembly (GO:0031334)	5/118	5.45846e-05	0.000661526	0	0	13.7016	134.492	DDB1;CUL4A;GSK3B;VCP;FAF1	pancreatic cancer
				Leukocyte transendothelial migration	2/114	0.0545558	0.0823297	0	0	5.53069	16.0862	CTNND1;MAPK14	regulation of extent of cell growth (GO:0061387)	2/8	0.000296484	0.00325593	0	0	103.792	843.153	GSK3B;ABL1	ectodermal dysplasia	2/88	0.0342303	0.0458397	0	0	7.21221	24.3386	CREB1;CSNK2A1	Glioma	2/75	0.0276897	0.0402759	0	0	8.12022	29.1248	RB1;MDM2	membrane protein intracellular domain proteolysis (GO:0031293)	3/22	5.77405e-05	0.000693411	0	0	47.6364	464.91	TRAF6;NFKB1;RELA	thrombophilia
				AMPK signaling pathway	2/120	0.0597273	0.0893219	0	0	5.24788	14.7884	CREB1;MAP3K7	negative regulation of immune response (GO:0050777)	5/178	0.000304104	0.00330952	0	0	9.36274	75.8208	CREB1;PRKAR2A;PCBP2;FYN;MAPK14	ehlers-danlos	2/88	0.0342303	0.0458397	0	0	7.21221	24.3386	CREB1;CSNK2A1	Herpes simplex virus 1 infection	5/498	0.0286684	0.0410542	0	0	3.08031	10.9411	DAXX;TRAF6;TRAF2;RELA;NFKB1	stress-activated MAPK cascade (GO:0051403)	4/62	6.22327e-05	0.000740625	0	0	21.0854	204.204	TRAF6;CUL1;MAPK14;NFKB1	usher syndrome
				Thyroid hormone signaling pathway	2/121	0.0606052	0.0898255	0	0	5.20352	14.5874	GSK3B;MDM2	RNA splicing (GO:0008380)	4/98	0.000309506	0.00333825	0	0	13.617	110.033	PRPF4;PRPF4B;TARDBP;SF3B1	long qt syndrome	2/88	0.0342303	0.0458397	0	0	7.21221	24.3386	CREB1;CSNK2A1	Chemokine signaling pathway	3/192	0.0287379	0.0410542	0	0	4.74796	16.853	GSK3B;RELA;NFKB1	regulation of transcription initiation from RNA polymerase II promoter (GO:0060260)	4/64	7.05154e-05	0.000831704	0	0	20.3805	194.831	PAXIP1;CTNNB1;RELA;NFKB1	bone mineral density
				Platelet activation	2/124	0.0632655	0.0929387	0	0	5.0748	14.0085	FYN;MAPK14	positive regulation of epithelial to mesenchymal transition (GO:0010718)	3/42	0.000359388	0.0038204	0	0	24.2918	192.661	SMAD2;SMAD4;TGFBR1	pancreatic cancer	2/88	0.0342303	0.0458397	0	0	7.21221	24.3386	CREB1;CSNK2A1	Arrhythmogenic right ventricular cardiomyopathy	2/77	0.0290685	0.041159	0	0	7.90289	27.9612	DAG1;CTNNB1	protein autoubiquitination (GO:0051865)	4/65	7.49448e-05	0.000867419	0	0	20.0454	190.406	TRAF6;UBE2D3;MDM2;TRAF2	ciliary dyskinesia
				Autophagy	2/137	0.0752336	0.107662	0	0	4.5831	11.8572	PTEN;MAP3K7	intrinsic apoptotic signaling pathway (GO:0097193)	4/102	0.000360535	0.0038204	0	0	13.0586	103.528	CUL4A;CUL1;ABL1;TRAF2	thrombophilia	2/88	0.0342303	0.0458397	0	0	7.21221	24.3386	CREB1;CSNK2A1	Rap1 signaling pathway	3/210	0.0360536	0.0506015	0	0	4.33114	14.3913	CTNND1;CTNNB1;MAPK14	positive regulation of cellular response to transforming growth factor beta stimulus (GO:1903846)	3/24	7.55134e-05	0.000867419	0	0	43.0952	409.026	SMAD4;EP300;MEN1	fibrosis
				Estrogen signaling pathway	2/137	0.0752336	0.107662	0	0	4.5831	11.8572	ATF2;CREB1	regulation of mitotic cell cycle phase transition (GO:1901990)	5/188	0.00039088	0.0040987	0	0	8.84664	69.4205	DDB1;PSMD11;PSMD2;UBC;CUL1	usher syndrome	2/88	0.0342303	0.0458397	0	0	7.21221	24.3386	CREB1;CSNK2A1	cAMP signaling pathway	3/216	0.0386861	0.0538241	0	0	4.20785	13.6851	EP300;RELA;NFKB1	positive regulation of transforming growth factor beta receptor signaling pathway (GO:0030511)	3/24	7.55134e-05	0.000867419	0	0	43.0952	409.026	SMAD4;EP300;MEN1	ovarian cancer
				Insulin signaling pathway	2/137	0.0752336	0.107662	0	0	4.5831	11.8572	GSK3B;PRKAR2A	negative regulation of transcription by RNA polymerase II (GO:0000122)	9/684	0.000393584	0.0040987	0	0	4.50503	35.3204	YY1;SMAD2;SMAD4;UBE2I;TPR;UBC;MDM2;ZHX1;SKIL	bone mineral density	2/89	0.0349441	0.0458397	0	0	7.12895	23.9106	CREB1;CSNK2A1	Ras signaling pathway	3/232	0.0461725	0.0636862	0	0	3.91068	12.0268	ABL1;RELA;NFKB1	regulation of myeloid cell differentiation (GO:0045637)	4/68	8.94498e-05	0.00101865	0	0	19.1029	178.074	SIN3A;RBBP5;WDR5;EP300	psoriasis
				mTOR signaling pathway	2/154	0.0918628	0.130335	0	0	4.06702	9.70985	GSK3B;PTEN	mRNA stabilization (GO:0048255)	3/44	0.000412664	0.00423039	0	0	23.1045	180.051	DHX9;MAPK14;TARDBP	ciliary dyskinesia	2/89	0.0349441	0.0458397	0	0	7.12895	23.9106	CREB1;CSNK2A1	Amoebiasis	2/102	0.0484497	0.066256	0	0	5.9197	17.9203	RELA;NFKB1	regulation of transcription regulatory region DNA binding (GO:2000677)	3/27	0.000108323	0.00121267	0	0	37.7027	344.24	RB1;SIN3A;TRAF6	skin/hair/eye pigmentation
				JAK-STAT signaling pathway	2/162	0.100029	0.140719	0	0	3.86211	8.8917	PIAS4;PIAS1	chromosome organization (GO:0051276)	4/106	0.000417321	0.00423039	0	0	12.544	97.6128	DDB1;CUL4A;UBC;ABL1	fibrosis	2/89	0.0349441	0.0458397	0	0	7.12895	23.9106	CREB1;CSNK2A1	Glucagon signaling pathway	2/107	0.0527629	0.0715429	0	0	5.63639	16.582	ATF2;EP300	mitotic chromosome condensation (GO:0007076)	3/27	0.000108323	0.00121267	0	0	37.7027	344.24	RB1;CSNK2A1;PHF8	zellweger syndrome
				Thyroid cancer	1/37	0.115216	0.160722	0	0	8.50342	18.3754	TPR	protein localization to nucleus (GO:0034504)	4/106	0.000417321	0.00423039	0	0	12.544	97.6128	TPR;MDM2;NUP153;KPNB1	ovarian cancer	2/89	0.0349441	0.0458397	0	0	7.12895	23.9106	CREB1;CSNK2A1	Endocytosis	3/252	0.0564629	0.0759165	0	0	3.59292	10.3267	SMAD2;TRAF6;MDM2	beta-catenin destruction complex assembly (GO:1904885)	2/5	0.000116517	0.00123135	0	0	198.289	1795.99	GSK3B;CSNK1A1	anomalies
				Tuberculosis	2/180	0.119097	0.16475	0	0	3.4684	7.38013	CREB1;MAPK14	negative regulation of Wnt signaling pathway (GO:0030178)	5/191	0.000420238	0.00423039	0	0	8.70263	67.6602	GSK3B;PSMD11;CSNK1A1;PSMD2;CTNND1	psoriasis	2/89	0.0349441	0.0458397	0	0	7.12895	23.9106	CREB1;CSNK2A1	Platelet activation	2/124	0.0683797	0.0911729	0	0	4.84683	13.0025	FYN;MAPK14	regulation of chromosome separation (GO:1905818)	2/5	0.000116517	0.00123135	0	0	198.289	1795.99	CSNK2A1;TPR	arrhythmogenic right ventricular dysplasia
				Alcoholism	2/186	0.125643	0.17237	0	0	3.35428	6.95782	ATF2;CREB1	regulation of programmed cell death (GO:0043067)	5/194	0.000451232	0.00450486	0	0	8.56319	65.9668	DAXX;VCP;ABL1;TRAF2;TARDBP	skin/hair/eye pigmentation	2/89	0.0349441	0.0458397	0	0	7.12895	23.9106	CREB1;CSNK2A1	Apelin signaling pathway	2/137	0.0812167	0.107394	0	0	4.37722	10.9896	SMAD2;SMAD4	cellular response to nicotine (GO:0071316)	2/5	0.000116517	0.00123135	0	0	198.289	1795.99	NFKB1;RELA	cdeficiency
				Ferroptosis	1/41	0.12686	0.172613	0	0	7.65154	15.7979	PCBP2	regulation of protein ubiquitination (GO:0031396)	4/109	0.000463907	0.00459344	0	0	12.1837	93.5201	DAXX;U2AF2;XIAP;TGFBR1	zellweger syndrome	2/89	0.0349441	0.0458397	0	0	7.12895	23.9106	CREB1;CSNK2A1	Huntington disease	3/306	0.0890851	0.116833	0	0	2.94449	7.12027	SIN3A;EP300;TRAF2	regulation of miRNA metabolic process (GO:2000628)	2/5	0.000116517	0.00123135	0	0	198.289	1795.99	NFKB1;RELA	epidermolysis bullosa
				Neutrophil extracellular trap formation	2/189	0.128948	0.174028	0	0	3.29997	6.75946	MAPK14;MAP3K7	nuclear pore complex assembly (GO:0051292)	2/10	0.000474465	0.00462221	0	0	77.8359	595.703	TPR;NUP153	anomalies	2/90	0.0356636	0.0458397	0	0	7.04759	23.494	CREB1;CSNK2A1	Adrenergic signaling in cardiomyocytes	2/150	0.0947309	0.122233	0	0	3.99012	9.40357	ATF2;MAPK14	positive regulation of DNA demethylation (GO:1901537)	2/5	0.000116517	0.00123135	0	0	198.289	1795.99	USP7;USP9X	fanconi anemia
				Transcriptional misregulation in cancer	2/192	0.132275	0.177077	0	0	3.24737	6.56902	CDKN1B;MDM2	positive regulation of protein sumoylation (GO:0033235)	2/10	0.000474465	0.00462221	0	0	77.8359	595.703	PIAS4;PIAS1	arrhythmogenic right ventricular dysplasia	2/90	0.0356636	0.0458397	0	0	7.04759	23.494	CREB1;CSNK2A1	Spliceosome	2/150	0.0947309	0.122233	0	0	3.99012	9.40357	HNRNPK;U2AF2	positive regulation of nucleobase-containing compound transport (GO:0032241)	2/5	0.000116517	0.00123135	0	0	198.289	1795.99	KHDRBS1;DHX9	glycogen storage disease
				Vasopressin-regulated water reabsorption	1/44	0.135494	0.179935	0	0	7.11664	14.225	CREB1	MAPK cascade (GO:0000165)	6/303	0.000487513	0.00471133	0	0	6.61178	50.4227	PSMD11;PSMD2;UBC;CUL1;FYN;MAP3K7	cdeficiency	2/90	0.0356636	0.0458397	0	0	7.04759	23.494	CREB1;CSNK2A1	Circadian rhythm	1/31	0.101668	0.130135	0	0	9.75539	22.3013	CUL1	positive regulation of RNA export from nucleus (GO:0046833)	2/5	0.000116517	0.00123135	0	0	198.289	1795.99	KHDRBS1;DHX9	hypogonadism
				Basal transcription factors	1/45	0.138353	0.182274	0	0	6.95455	13.7557	GTF2I	Fc-epsilon receptor signaling pathway (GO:0038095)	4/111	0.000496952	0.00476443	0	0	11.9548	90.9402	PSMD11;PSMD2;CUL1;MAP3K7	epidermolysis bullosa	2/90	0.0356636	0.0458397	0	0	7.04759	23.494	CREB1;CSNK2A1	cGMP-PKG signaling pathway	2/167	0.113289	0.143859	0	0	3.57594	7.78772	ATF2;GTF2I	transcription-coupled nucleotide-excision repair (GO:0006283)	4/73	0.000118011	0.00123724	0	0	17.7142	160.22	DDB1;CUL4A;USP7;EP300	leber amaurosis
				Rap1 signaling pathway	2/210	0.152624	0.199493	0	0	2.96364	5.57098	CTNND1;MAPK14	positive regulation of neuron death (GO:1901216)	3/47	0.000501681	0.0047719	0	0	21.526	163.545	GSK3B;DAXX;FYN	fanconi anemia	2/90	0.0356636	0.0458397	0	0	7.04759	23.494	CREB1;CSNK2A1	Alcoholism	2/186	0.135028	0.170114	0	0	3.2036	6.41449	ATF2;HDAC3	cellular response to interleukin-6 (GO:0071354)	3/28	0.000121022	0.00124899	0	0	36.1927	326.442	SMAD4;RELA;NFKB1	melanoma
				Endocrine and other factor-regulated calcium reabsorption	1/53	0.160893	0.208658	0	0	5.88225	10.747	AP2B1	protein-containing complex subunit organization (GO:0043933)	4/112	0.000514089	0.0048141	0	0	11.8435	89.6921	TPR;MDM2;TRAF2;KPNA3	glycogen storage disease	2/90	0.0356636	0.0458397	0	0	7.04759	23.494	CREB1;CSNK2A1	VEGF signaling pathway	1/59	0.184699	0.229084	0	0	5.03879	8.51066	MAPK14	positive regulation of protein import into nucleus (GO:0042307)	3/28	0.000121022	0.00124899	0	0	36.1927	326.442	HDAC3;TPR;UBR5	rheumatoid arthritis
				Legionellosis	1/57	0.171945	0.221262	0	0	5.46099	9.61452	VCP	Fc receptor signaling pathway (GO:0038093)	4/112	0.000514089	0.0048141	0	0	11.8435	89.6921	PSMD11;PSMD2;CUL1;MAP3K7	hypogonadism	2/90	0.0356636	0.0458397	0	0	7.04759	23.494	CREB1;CSNK2A1	Notch signaling pathway	1/59	0.184699	0.229084	0	0	5.03879	8.51066	EP300	proteolysis involved in cellular protein catabolic process (GO:0051603)	4/74	0.000124432	0.00125477	0	0	17.4602	156.998	DDB1;VCP;USP9X;MDM2	celiac disease
				VEGF signaling pathway	1/59	0.177416	0.224174	0	0	5.27215	9.11689	MAPK14	modification-dependent protein catabolic process (GO:0019941)	5/201	0.000530245	0.0049272	0	0	8.25443	62.2563	DDB1;PSMD11;UBE2I;UBC;MDM2	leber amaurosis	2/90	0.0356636	0.0458397	0	0	7.04759	23.494	CREB1;CSNK2A1	Thermogenesis	2/232	0.190794	0.234823	0	0	2.55691	4.23568	ATF2;MAPK14	NIK/NF-kappaB signaling (GO:0038061)	4/74	0.000124432	0.00125477	0	0	17.4602	156.998	TRAF6;CUL1;TRAF2;RELA	convulsions
				Coronavirus disease	2/232	0.178259	0.224174	0	0	2.67717	4.61683	MAPK14;MAP3K7	activation of protein kinase activity (GO:0032147)	4/114	0.000549618	0.00502983	0	0	11.627	87.2755	PRKAR2A;ABL1;TRAF2;MAP3K7	melanoma	2/90	0.0356636	0.0458397	0	0	7.04759	23.494	CREB1;CSNK2A1	Cortisol synthesis and secretion	1/65	0.201482	0.246085	0	0	4.56503	7.31342	ATF2	DNA damage response, signal transduction by p53 class mediator (GO:0030330)	4/74	0.000124432	0.00125477	0	0	17.4602	156.998	CDKN1B;PAXIP1;MDM2;EP300	corneal dystrophy
				Ras signaling pathway	2/232	0.178259	0.224174	0	0	2.67717	4.61683	RASSF1;ABL1	positive regulation of cellular component organization (GO:0051130)	4/114	0.000549618	0.00502983	0	0	11.627	87.2755	GSK3B;VCP;FAF1;TGFBR1	rheumatoid arthritis	2/90	0.0356636	0.0458397	0	0	7.04759	23.494	CREB1;CSNK2A1	Long-term potentiation	1/67	0.207	0.25091	0	0	4.42625	6.97149	EP300	regulation of gluconeogenesis (GO:0006111)	3/29	0.000134654	0.00133091	0	0	34.799	310.156	DDB1;USP7;EP300	encephalopathy
				Basal cell carcinoma	1/63	0.188254	0.234963	0	0	4.93102	8.23463	GSK3B	response to sterol (GO:0036314)	2/11	0.000578668	0.00525587	0	0	69.184	515.752	SMAD2;TGFBR1	celiac disease	2/91	0.0363888	0.0458397	0	0	6.96805	23.0886	CREB1;CSNK2A1	Amphetamine addiction	1/69	0.212481	0.255616	0	0	4.29563	6.65351	ATF2	negative regulation of DNA-binding transcription factor activity (GO:0043433)	5/143	0.00013554	0.00133091	0	0	11.2053	99.7969	RB1;USP7;PAXIP1;MEN1;TAF1	leigh syndrome
				Inflammatory bowel disease	1/65	0.193619	0.239857	0	0	4.77644	7.84226	SMAD2	regulation of protein-containing complex assembly (GO:0043254)	4/116	0.00058686	0.0052905	0	0	11.4182	84.9597	GSK3B;VCP;FAF1;TRAF2	convulsions	2/91	0.0363888	0.0458397	0	0	6.96805	23.0886	CREB1;CSNK2A1	Non-small cell lung cancer	1/72	0.220632	0.263442	0	0	4.1135	6.21656	RB1	regulation of BMP signaling pathway (GO:0030510)	4/76	0.000138027	0.00133091	0	0	16.9735	150.861	SMAD2;SMAD4;UBE2D3;XIAP	malaria
				Adipocytokine signaling pathway	1/69	0.204246	0.248857	0	0	4.49457	7.13931	TRAF2	regulation of cellular response to stress (GO:0080135)	4/118	0.000625861	0.0056003	0	0	11.2168	82.739	GSK3B;TPR;ABL1;NUP153	corneal dystrophy	2/91	0.0363888	0.0458397	0	0	6.96805	23.0886	CREB1;CSNK2A1	p53 signaling pathway	1/73	0.223331	0.264688	0	0	4.05617	6.08061	MDM2	regulation of epithelial to mesenchymal transition (GO:0010717)	4/76	0.000138027	0.00133091	0	0	16.9735	150.861	SMAD2;SMAD4;DAG1;CTNNB1	microcephaly
				Renin secretion	1/69	0.204246	0.248857	0	0	4.49457	7.13931	CREB1	non-canonical Wnt signaling pathway (GO:0035567)	4/124	0.000753885	0.00669627	0	0	10.6527	76.5957	PSMD11;PSMD2;AP2B1;MAP3K7	encephalopathy	2/91	0.0363888	0.0458397	0	0	6.96805	23.0886	CREB1;CSNK2A1	Thyroid hormone synthesis	1/75	0.2287	0.269059	0	0	3.94614	5.82192	ATF2	establishment of protein localization to organelle (GO:0072594)	4/76	0.000138027	0.00133091	0	0	16.9735	150.861	NUP62;TPR;NUP153;KPNB1	bardet-biedl syndrome
				Central carbon metabolism in cancer	1/70	0.206881	0.248857	0	0	4.42921	6.97871	PTEN	negative regulation of nucleocytoplasmic transport (GO:0046823)	2/13	0.000817168	0.00715318	0	0	56.5994	402.403	TPR;NUP153	leigh syndrome	2/91	0.0363888	0.0458397	0	0	6.96805	23.0886	CREB1;CSNK2A1	Bacterial invasion of epithelial cells	1/77	0.234033	0.273323	0	0	3.84191	5.57958	CTNNB1	RNA transport (GO:0050658)	4/76	0.000138027	0.00133091	0	0	16.9735	150.861	U2AF2;NUP62;TPR;NUP153	cholesterol level
				Epithelial cell signaling in Helicobacter pylori infection	1/70	0.206881	0.248857	0	0	4.42921	6.97871	MAPK14	regulation of nucleocytoplasmic transport (GO:0046822)	2/13	0.000817168	0.00715318	0	0	56.5994	402.403	KHDRBS1;TPR	malaria	2/91	0.0363888	0.0458397	0	0	6.96805	23.0886	CREB1;CSNK2A1	Antigen processing and presentation	1/78	0.236686	0.274419	0	0	3.79183	5.4641	HSPA4	cellular response to UV (GO:0034644)	4/77	0.000145214	0.00138005	0	0	16.7401	147.938	YY1;DDB1;EP300;TAF1	cone-rod dystrophy
				Non-small cell lung cancer	1/72	0.212126	0.25333	0	0	4.30401	6.6737	RASSF1	protein-containing complex disassembly (GO:0032984)	3/56	0.000839678	0.00729735	0	0	17.8625	126.511	GSK3B;VCP;CSNK1A1	microcephaly	2/91	0.0363888	0.0458397	0	0	6.96805	23.0886	CREB1;CSNK2A1	Insulin secretion	1/86	0.257585	0.296501	0	0	3.43356	4.65731	ATF2	import into nucleus (GO:0051170)	4/77	0.000145214	0.00138005	0	0	16.7401	147.938	NUP62;TPR;NUP153;KPNB1	myopia
				Inositol phosphate metabolism	1/73	0.214735	0.254614	0	0	4.24402	6.52879	PTEN	negative regulation of cell cycle G2/M phase transition (GO:1902750)	3/57	0.000884246	0.00757567	0	0	17.5309	123.256	PSMD11;PSMD2;CUL1	bardet-biedl syndrome	2/92	0.0371198	0.0458397	0	0	6.89028	22.6939	CREB1;CSNK2A1	ECM-receptor interaction	1/88	0.262721	0.300253	0	0	3.35429	4.48356	DAG1	positive regulation of protein import (GO:1904591)	3/30	0.000149246	0.00140824	0	0	33.5084	295.206	HDAC3;TPR;UBR5	cardiomyopathy, hypertrophic
				PPAR signaling pathway	1/74	0.217336	0.25587	0	0	4.18567	6.38864	UBC	cellular response to peptide (GO:1901653)	3/57	0.000884246	0.00757567	0	0	17.5309	123.256	GSK3B;MDM2;FYN	cholesterol level	2/92	0.0371198	0.0458397	0	0	6.89028	22.6939	CREB1;CSNK2A1	Hypertrophic cardiomyopathy	1/90	0.267822	0.303911	0	0	3.27859	4.31932	DAG1	negative regulation of protein serine/threonine kinase activity (GO:0071901)	4/78	0.000152667	0.00143031	0	0	16.5131	145.105	RB1;CDKN1B;ABL1;MEN1	glaucoma
				Pertussis	1/76	0.222512	0.26012	0	0	4.07364	6.12176	MAPK14	cellular response to hypoxia (GO:0071456)	4/131	0.000925465	0.00780409	0	0	10.062	70.2851	PSMD11;PSMD2;UBC;MDM2	cone-rod dystrophy	2/92	0.0371198	0.0458397	0	0	6.89028	22.6939	CREB1;CSNK2A1	GnRH signaling pathway	1/93	0.275408	0.310319	0	0	3.1712	4.08926	MAPK14	regulation of developmental growth (GO:0048638)	3/31	0.000164829	0.00152265	0	0	32.3101	281.44	GSK3B;SIN3A;ABL1	migraine
				Arrhythmogenic right ventricular cardiomyopathy	1/77	0.225088	0.260625	0	0	4.01984	5.99465	DAG1	cellular iron ion homeostasis (GO:0006879)	3/58	0.000930289	0.00780409	0	0	17.2113	120.135	SMAD4;CAND1;CUL1	myopia	2/92	0.0371198	0.0458397	0	0	6.89028	22.6939	CREB1;CSNK2A1	Dilated cardiomyopathy	1/96	0.282917	0.316551	0	0	3.07059	3.87693	DAG1	regulation of transmembrane receptor protein serine/threonine kinase signaling pathway (GO:0090092)	3/31	0.000164829	0.00152265	0	0	32.3101	281.44	SMAD2;SMAD4;XIAP	myocardial infarction
				Herpes simplex virus 1 infection	3/498	0.22655	0.260625	0	0	1.87003	2.7766	DAXX;TRAF2;MAP3K7	positive regulation of protein binding (GO:0032092)	3/58	0.000930289	0.00780409	0	0	17.2113	120.135	GSK3B;EPB41;ABL1	cardiomyopathy, hypertrophic	2/93	0.0378564	0.0458397	0	0	6.81422	22.3094	CREB1;CSNK2A1	Aldosterone synthesis and secretion	1/98	0.28788	0.317661	0	0	3.00697	3.74432	ATF2	regulation of DNA demethylation (GO:1901535)	2/6	0.000174386	0.0015671	0	0	148.709	1286.96	USP7;USP9X	thyroid carcinoma
				Synaptic vesicle cycle	1/78	0.227655	0.260625	0	0	3.96743	5.8715	AP2B1	nuclear pore organization (GO:0006999)	2/14	0.000951335	0.00781777	0	0	51.8802	360.964	TPR;NUP153	glaucoma	2/93	0.0378564	0.0458397	0	0	6.81422	22.3094	CREB1;CSNK2A1	Inflammatory mediator regulation of TRP channels	1/98	0.28788	0.317661	0	0	3.00697	3.74432	MAPK14	cellular response to lipoteichoic acid (GO:0071223)	2/6	0.000174386	0.0015671	0	0	148.709	1286.96	MAPK14;RELA	ichthyosis
				RNA degradation	1/79	0.230213	0.261749	0	0	3.91637	5.75216	DCP1A	secondary palate development (GO:0062009)	2/14	0.000951335	0.00781777	0	0	51.8802	360.964	SMAD2;SMAD4	migraine	2/93	0.0378564	0.0458397	0	0	6.81422	22.3094	CREB1;CSNK2A1	Progesterone-mediated oocyte maturation	1/100	0.29281	0.320887	0	0	2.94593	3.61829	MAPK14	response to angiotensin (GO:1990776)	2/6	0.000174386	0.0015671	0	0	148.709	1286.96	NFKB1;RELA	aneurysm
				B cell receptor signaling pathway	1/81	0.235306	0.265719	0	0	3.81808	5.52426	GSK3B	positive regulation of SMAD protein signal transduction (GO:0060391)	2/14	0.000951335	0.00781777	0	0	51.8802	360.964	SMAD4;TGFBR1	myocardial infarction	2/93	0.0378564	0.0458397	0	0	6.81422	22.3094	CREB1;CSNK2A1	Parathyroid hormone synthesis, secretion and action	1/106	0.307397	0.334582	0	0	2.77675	3.2755	ATF2	response to lipoteichoic acid (GO:0070391)	2/6	0.000174386	0.0015671	0	0	148.709	1286.96	MAPK14;RELA	macular degeneration
				ECM-receptor interaction	1/88	0.252869	0.283624	0	0	3.50964	4.82534	DAG1	post-translational protein modification (GO:0043687)	6/345	0.000959739	0.00783355	0	0	5.78024	40.166	DDB1;CUL4A;PSMD11;CAND1;PSMD2;CUL1	dystonia	2/94	0.0385986	0.0461111	0	0	6.73981	21.935	CREB1;CSNK2A1	Ribosome biogenesis in eukaryotes	1/108	0.312193	0.337506	0	0	2.72457	3.17177	CSNK2A1	positive regulation of protein ubiquitination (GO:0031398)	4/82	0.000185269	0.00164835	0	0	15.6631	134.604	HDAC3;PAXIP1;TRAF6;XIAP	autism
				Hypertrophic cardiomyopathy	1/90	0.257814	0.287229	0	0	3.43042	4.65	DAG1	neutrophil degranulation (GO:0043312)	7/481	0.00101973	0.00826735	0	0	4.87091	33.5519	VCP;PSMD11;CAND1;PSMD2;FAF2;MAPK14;KPNB1	ichthyosis	2/94	0.0385986	0.0461111	0	0	6.73981	21.935	CREB1;CSNK2A1	Cholinergic synapse	1/113	0.324041	0.347963	0	0	2.60228	2.93248	FYN	positive regulation of Wnt signaling pathway (GO:0030177)	5/153	0.000185923	0.00164835	0	0	10.4429	89.7062	VCP;CSNK2A1;UBR5;XIAP;NFKB1	disorder of glycosylation
				Th1 and Th2 cell differentiation	1/92	0.262727	0.290751	0	0	3.35469	4.48402	MAPK14	peptidyl-threonine phosphorylation (GO:0018107)	3/60	0.00102688	0.00826977	0	0	16.6057	114.268	GSK3B;CSNK2A1;TGFBR1	aneurysm	2/95	0.0393464	0.046349	0	0	6.667	21.5701	CREB1;CSNK2A1	AMPK signaling pathway	1/120	0.340291	0.362977	0	0	2.44834	2.63921	ELAVL1	nuclear export (GO:0051168)	4/84	0.000203327	0.00178042	0	0	15.27	129.806	U2AF2;NUP62;TPR;NUP153	lateral sclerosis
				GnRH signaling pathway	1/93	0.265171	0.291512	0	0	3.31806	4.40433	MAPK14	negative regulation of inflammatory response to antigenic stimulus (GO:0002862)	4/136	0.00106372	0.00842799	0	0	9.6784	66.2581	CREB1;PRKAR2A;FYN;MAPK14	macular degeneration	2/95	0.0393464	0.046349	0	0	6.667	21.5701	CREB1;CSNK2A1	Natural killer cell mediated cytotoxicity	1/131	0.365051	0.386809	0	0	2.23993	2.25722	FYN	peptidyl-serine phosphorylation (GO:0018105)	5/156	0.000203515	0.00178042	0	0	10.2339	86.9854	GSK3B;CSNK2A1;CSNK1A1;MAPK14;TAF1	microphthalmia
				Dilated cardiomyopathy	1/96	0.272456	0.295047	0	0	3.21279	4.17753	DAG1	neutrophil activation involved in immune response (GO:0002283)	7/485	0.00106988	0.00842799	0	0	4.82916	33.0325	VCP;PSMD11;CAND1;PSMD2;FAF2;MAPK14;KPNB1	disorder of glycosylation	2/96	0.0400997	0.046349	0	0	6.59574	21.2145	CREB1;CSNK2A1	Autophagy	1/137	0.378169	0.392902	0	0	2.14046	2.08142	TRAF6	regulation of neuron death (GO:1901214)	4/86	0.00022262	0.00193474	0	0	14.8961	125.277	GSK3B;DAXX;TRAF2;FYN	orofacial cleft
				Circadian entrainment	1/97	0.274868	0.295047	0	0	3.17917	4.10578	CREB1	iron ion homeostasis (GO:0055072)	3/61	0.00107746	0.00842799	0	0	16.3186	111.507	SMAD4;CAND1;CUL1	microphthalmia	2/96	0.0400997	0.046349	0	0	6.59574	21.2145	CREB1;CSNK2A1	Estrogen signaling pathway	1/137	0.378169	0.392902	0	0	2.14046	2.08142	ATF2	positive regulation of miRNA metabolic process (GO:2000630)	2/7	0.000243597	0.00207607	0	0	118.961	989.757	NFKB1;RELA	lung cancer
				Phosphatidylinositol signaling system	1/97	0.274868	0.295047	0	0	3.17917	4.10578	PTEN	regulation of inflammatory response to antigenic stimulus (GO:0002861)	4/137	0.00109302	0.00842799	0	0	9.60514	65.4956	CREB1;PRKAR2A;FYN;MAPK14	orofacial cleft	2/96	0.0400997	0.046349	0	0	6.59574	21.2145	CREB1;CSNK2A1	Insulin signaling pathway	1/137	0.378169	0.392902	0	0	2.14046	2.08142	GSK3B	SMAD protein complex assembly (GO:0007183)	2/7	0.000243597	0.00207607	0	0	118.961	989.757	SMAD2;SMAD4	asthma
				mRNA surveillance pathway	1/98	0.277273	0.295047	0	0	3.14623	4.03584	TARDBP	cellular response to arsenic-containing substance (GO:0071243)	2/15	0.00109536	0.00842799	0	0	47.887	326.43	DAXX;VCP	asthma	2/99	0.0423924	0.0480627	0	0	6.39079	20.1999	CREB1;CSNK2A1	Spinocerebellar ataxia	1/143	0.391019	0.403632	0	0	2.0494	1.92439	TRAF2	positive regulation of protein localization to centrosome (GO:1904781)	2/7	0.000243597	0.00207607	0	0	118.961	989.757	GSK3B;NUP62	lymphoma
				Inflammatory mediator regulation of TRP channels	1/98	0.277273	0.295047	0	0	3.14623	4.03584	MAPK14	endoplasmic reticulum to cytosol transport (GO:1903513)	2/15	0.00109536	0.00842799	0	0	47.887	326.43	VCP;FAF2	lymphoma	2/99	0.0423924	0.0480627	0	0	6.39079	20.1999	CREB1;CSNK2A1	Phospholipase D signaling pathway	1/148	0.401527	0.4092	0	0	1.97919	1.80597	FYN	cellular response to cytokine stimulus (GO:0071345)	8/482	0.000247484	0.00209568	0	0	5.38341	44.7047	GSK3B;CDKN1B;DHX9;TRAF6;TPR;FYN;RELA;NFKB1	parkinson disease
				Progesterone-mediated oocyte maturation	1/100	0.282059	0.298227	0	0	3.08236	3.90116	MAPK14	positive regulation of protein export from nucleus (GO:0046827)	2/15	0.00109536	0.00842799	0	0	47.887	326.43	GSK3B;TPR	parkinson disease	2/99	0.0423924	0.0480627	0	0	6.39079	20.1999	CREB1;CSNK2A1	Retrograde endocannabinoid signaling	1/148	0.401527	0.4092	0	0	1.97919	1.80597	MAPK14	cellular response to heat (GO:0034605)	3/36	0.000258609	0.00214857	0	0	27.4077	226.393	VCP;DAXX;TPR	inflammatory bowel disease
				Ribosome biogenesis in eukaryotes	1/108	0.300891	0.316126	0	0	2.85075	3.42378	CSNK2A1	neutrophil mediated immunity (GO:0002446)	7/488	0.00110875	0.00847706	0	0	4.7983	32.6501	VCP;PSMD11;CAND1;PSMD2;FAF2;MAPK14;KPNB1	inflammatory bowel disease	2/100	0.0431674	0.0486316	0	0	6.32526	19.8782	CREB1;CSNK2A1	mTOR signaling pathway	1/154	0.413901	0.419141	0	0	1.901	1.67692	GSK3B	regulation of mRNA processing (GO:0050684)	3/36	0.000258609	0.00214857	0	0	27.4077	226.393	KHDRBS1;HNRNPK;DHX9	stature
				HIF-1 signaling pathway	1/109	0.303211	0.316559	0	0	2.82422	3.37022	CDKN1B	gene expression (GO:0010467)	6/356	0.00112796	0.00852837	0	0	5.59543	37.9781	PRPF4;HNRNPK;U2AF2;TPR;HNRNPD;NUP153	stature	2/101	0.0439476	0.0491993	0	0	6.26105	19.5642	CREB1;CSNK2A1	Tight junction	1/169	0.443745	0.446536	0	0	1.72995	1.4056	HSPA4	regulation of protein import into nucleus (GO:0042306)	3/36	0.000258609	0.00214857	0	0	27.4077	226.393	HDAC3;TPR;UBR5	alzheimer disease
				Natural killer cell mediated cytotoxicity	1/131	0.352366	0.36558	0	0	2.34367	2.44464	FYN	I-kappaB kinase/NF-kappaB signaling (GO:0007249)	3/62	0.00112959	0.00852837	0	0	16.0412	108.854	UBC;TRAF2;MAP3K7	alzheimer disease	2/103	0.045524	0.0503309	0	0	6.13645	18.9587	CREB1;CSNK2A1	Parkinson disease	1/249	0.579337	0.579337	0	0	1.16716	0.63712	DAXX	regulation of mRNA splicing, via spliceosome (GO:0048024)	4/90	0.000265111	0.00218882	0	0	14.2004	116.945	KHDRBS1;HNRNPK;U2AF2;NUP98	diabetes mellitus, type 1
				Phospholipase D signaling pathway	1/148	0.387996	0.397576	0	0	2.07085	1.9606	FYN	pre-replicative complex assembly (GO:0036388)	3/64	0.00123857	0.00925771	0	0	15.5137	103.845	PSMD11;PSMD2;UBC	diabetes mellitus, type 1	2/103	0.045524	0.0503309	0	0	6.13645	18.9587	CREB1;CSNK2A1										positive regulation of cellular component biogenesis (GO:0044089)	4/92	0.000288408	0.00233734	0	0	13.8762	113.107	GSK3B;VCP;FAF1;TPR	charcot-marie-tooth disease
				Retrograde endocannabinoid signaling	1/148	0.387996	0.397576	0	0	2.07085	1.9606	MAPK14	activation of NF-kappaB-inducing kinase activity (GO:0007250)	2/16	0.00124918	0.00925771	0	0	44.4643	297.256	TRAF2;MAP3K7	charcot-marie-tooth disease	2/104	0.04632	0.0508337	0	0	6.07598	18.6665	CREB1;CSNK2A1										positive regulation of transmembrane receptor protein serine/threonine kinase signaling pathway (GO:0090100)	4/92	0.000288408	0.00233734	0	0	13.8762	113.107	SMAD2;SMAD4;EP300;MEN1	breast cancer
				Tight junction	1/169	0.429353	0.437255	0	0	1.81007	1.53037	HSPA4	regulation of defense response to virus (GO:0050688)	2/16	0.00124918	0.00925771	0	0	44.4643	297.256	DHX9;PCBP2	breast cancer	2/105	0.0471211	0.0508337	0	0	6.01669	18.3812	CREB1;CSNK2A1										Wnt signaling pathway (GO:0016055)	4/92	0.000288408	0.00233734	0	0	13.8762	113.107	GSK3B;CSNK1A1;CUL1;CTNNB1	immunodeficiency
				Chemokine signaling pathway	1/192	0.471494	0.477244	0	0	1.59025	1.19563	GSK3B	negative regulation of G2/M transition of mitotic cell cycle (GO:0010972)	3/66	0.00135396	0.00997304	0	0	15.0197	99.2007	PSMD11;PSMD2;CUL1	immunodeficiency	2/105	0.0471211	0.0508337	0	0	6.01669	18.3812	CREB1;CSNK2A1										peptidyl-serine modification (GO:0018209)	5/169	0.00029485	0.00237498	0	0	9.41644	76.5467	GSK3B;CSNK2A1;CSNK1A1;MAPK14;TAF1	systemic lupus erythematosus
				cAMP signaling pathway	1/216	0.5122	0.515304	0	0	1.41102	0.94403	CREB1	negative regulation of vascular associated smooth muscle cell proliferation (GO:1904706)	2/17	0.00141272	0.0101079	0	0	41.4979	272.319	CDKN1B;PTEN	systemic lupus erythematosus	2/105	0.0471211	0.0508337	0	0	6.01669	18.3812	CREB1;CSNK2A1										protein phosphorylation (GO:0006468)	8/496	0.000300044	0.00240217	0	0	5.22521	42.3847	SMAD2;GSK3B;CSNK2A1;CSNK1A1;ABL1;FYN;MAPK14;TAF1	diabetes mellitus, type 2
				Cytokine-cytokine receptor interaction	1/295	0.625573	0.625573	0	0	1.02773	0.482097	TGFBR1	positive regulation of DNA replication (GO:0045740)	2/17	0.00141272	0.0101079	0	0	41.4979	272.319	DHX9;FAF1	diabetes mellitus, type 2	2/106	0.0479273	0.0510842	0	0	5.95853	18.1024	CREB1;CSNK2A1										regulation of axon extension (GO:0030516)	3/38	0.000304046	0.00240506	0	0	25.839	209.253	GSK3B;SIN3A;ABL1	hypertension
													retrograde protein transport, ER to cytosol (GO:0030970)	2/17	0.00141272	0.0101079	0	0	41.4979	272.319	VCP;FAF2	hypertension	2/106	0.0479273	0.0510842	0	0	5.95853	18.1024	CREB1;CSNK2A1										negative regulation of ubiquitin-dependent protein catabolic process (GO:2000059)	3/38	0.000304046	0.00240506	0	0	25.839	209.253	USP7;CSNK2A1;TAF1	obesity
													regulation of gene silencing by miRNA (GO:0060964)	3/67	0.0014141	0.0101079	0	0	14.7842	97.0032	DHX9;TPR;NUP153	obesity	2/107	0.0487386	0.0513341	0	0	5.90149	17.8301	CREB1;CSNK2A1										negative regulation of cell death (GO:0060548)	4/94	0.00031314	0.00244768	0	0	13.5665	109.466	GSK3B;NUP62;TRAF2;FYN	prostate cancer
													peptidyl-threonine modification (GO:0018210)	3/67	0.0014141	0.0101079	0	0	14.7842	97.0032	GSK3B;CSNK2A1;TGFBR1	schizophrenia	2/107	0.0487386	0.0513341	0	0	5.90149	17.8301	CREB1;CSNK2A1										interleukin-1-mediated signaling pathway (GO:0070498)	4/94	0.00031314	0.00244768	0	0	13.5665	109.466	TRAF6;CUL1;RELA;NFKB1	schizophrenia
													canonical Wnt signaling pathway (GO:0060070)	3/68	0.0014759	0.0104876	0	0	14.556	94.8834	GSK3B;CSNK1A1;PTEN	muscular dystrophy	2/109	0.0503762	0.0524383	0	0	5.7906	17.3037	CREB1;CSNK2A1										cellular response to angiotensin (GO:1904385)	2/8	0.000324072	0.00248895	0	0	99.1294	796.459	NFKB1;RELA	muscular dystrophy
													positive regulation of transcription, DNA-templated (GO:0045893)	11/1183	0.00158109	0.0110104	0	0	3.20171	20.6499	YY1;SMAD2;ATF2;SMAD4;CREB1;DHX9;UBC;ABL1;HNRNPD;ZBED1;TGFBR1	spastic paraplegia	2/109	0.0503762	0.0524383	0	0	5.7906	17.3037	CREB1;CSNK2A1										regulation of protein localization to chromatin (GO:1905634)	2/8	0.000324072	0.00248895	0	0	99.1294	796.459	RB1;VCP	spastic paraplegia
													3'-UTR-mediated mRNA stabilization (GO:0070935)	2/18	0.00158594	0.0110104	0	0	38.9023	250.787	MAPK14;TARDBP	cardiomyopathy, dilated	2/110	0.0512024	0.0529885	0	0	5.73669	17.0493	CREB1;CSNK2A1										entry of bacterium into host cell (GO:0035635)	2/8	0.000324072	0.00248895	0	0	99.1294	796.459	CTNND1;CTNNB1	cardiomyopathy, dilated
													regulation of catabolic process (GO:0009894)	2/18	0.00158594	0.0110104	0	0	38.9023	250.787	FAF1;MDM2	colorectal cancer	2/111	0.0520335	0.0535373	0	0	5.68377	16.8005	CREB1;CSNK2A1										regulation of cell cycle phase transition (GO:1901987)	4/95	0.00032606	0.00248974	0	0	13.4167	107.715	DDB1;CDKN1B;CUL1;TAF1	colorectal cancer
													regulation of protein sumoylation (GO:0033233)	2/18	0.00158594	0.0110104	0	0	38.9023	250.787	PIAS4;PIAS1	neuropathy	2/112	0.0528695	0.0540848	0	0	5.63182	16.5571	CREB1;CSNK2A1										positive regulation of nucleic acid-templated transcription (GO:1903508)	8/511	0.000366172	0.00277996	0	0	5.06548	40.0801	SMAD2;SMAD4;NUP62;EP300;CTNNB1;RELA;NFKB1;PHF8	neuropathy
													regulation of hematopoietic stem cell differentiation (GO:1902036)	3/71	0.00167139	0.0114718	0	0	13.9118	88.9532	PSMD11;PSMD2;ABL1	blood	2/113	0.0537102	0.054631	0	0	5.5808	16.3191	CREB1;CSNK2A1										regulation of mitotic cell cycle (GO:0007346)	5/178	0.000374298	0.00282542	0	0	8.92251	70.4027	RB1;DDB1;CDKN1B;CUL1;MDM2	blood
													nucleic acid metabolic process (GO:0090304)	3/71	0.00167139	0.0114718	0	0	13.9118	88.9532	HNRNPK;PCBP2;HNRNPD	spinocerebellar ataxia	2/114	0.0545558	0.0551758	0	0	5.53069	16.0862	CREB1;CSNK2A1										protein stabilization (GO:0050821)	5/179	0.000384034	0.00288244	0	0	8.87078	69.7667	USP7;USP9X;CTNND1;EP300;TAF1	spinocerebellar ataxia
													positive regulation of NF-kappaB transcription factor activity (GO:0051092)	4/155	0.00172222	0.0116122	0	0	8.45247	53.7927	DHX9;UBC;TRAF2;MAP3K7	cardiomyopathy	2/118	0.057985	0.0583126	0	0	5.3389	15.2029	CREB1;CSNK2A1										positive regulation of cellular biosynthetic process (GO:0031328)	5/180	0.00039396	0.00294023	0	0	8.81964	69.1395	DDB1;DHX9;FAF1;ARNT;ELAVL1	cardiomyopathy
													extrinsic apoptotic signaling pathway (GO:0097191)	3/72	0.00173997	0.0116122	0	0	13.7095	87.1083	GSK3B;DAXX;TRAF2	cataract	2/124	0.0632655	0.0632655	0	0	5.0748	14.0085	CREB1;CSNK2A1										regulation of transforming growth factor beta receptor signaling pathway (GO:0017015)	4/100	0.000396453	0.00294221	0	0	12.7147	99.594	SMAD2;SMAD4;EP300;MEN1	cataract
													regulation of signal transduction by p53 class mediator (GO:1901796)	4/156	0.0017632	0.0116122	0	0	8.39643	53.2386	DAXX;CSNK2A1;MDM2;MAPK14																			positive regulation of epithelial to mesenchymal transition (GO:0010718)	3/42	0.000409694	0.0030235	0	0	23.1841	180.839	SMAD2;SMAD4;CTNNB1	leukemia
													activin receptor signaling pathway (GO:0032924)	2/19	0.00176875	0.0116122	0	0	36.6121	232.029	SMAD2;TGFBR1																			regulation of RNA polymerase II regulatory region sequence-specific DNA binding (GO:1903025)	2/9	0.000415735	0.00305103	0	0	84.9638	661.482	EP300;TAF1	mental retardation
													NLS-bearing protein import into nucleus (GO:0006607)	2/19	0.00176875	0.0116122	0	0	36.6121	232.029	KPNA3;KPNB1																			intrinsic apoptotic signaling pathway (GO:0097193)	4/102	0.000427434	0.00311956	0	0	12.454	96.6145	CUL4A;CUL1;ABL1;TRAF2
[truncated: 1,140 more rows]
[truncated: 8 more columns]

## Sheet: GABRA3-GABRB1
GABRA3	GABRB1	Minimum	Average	Minimum: KEGG									Minimum: GO Biological Process									Minimum: OMIM Expanded									Average: KEGG									Average: GO Biological Process									Average: OMIM Expanded
[truncated: 861 more rows]
[truncated: 8 more columns]

[truncated: 4 more sheets: GRIN2A-GRIN2B, SCN1A-SCN2A, SHANK2-SHANK3, GRIN2A-GRIN2B-ADNP]
