# Supplementary material for: MAGI-MS: multiple seed-centric module discovery
Source: Bioinform Adv. 2022 Apr 29;2(1):vbac025. doi: 10.1093/bioadv/vbac025 (PMC9710684; doi:10.1093/bioadv/vbac025)
Supplement: vbac025_Supplementary_Data [file vbac025_supplementary_data.zip › SupplementaryTable2.xlsx]

## Sheet: Summary
			Directional (1-sided)			Non-directional (2-sided)
Paired seed	Single seed	Comparison (paired t-test)	KEGG	GO Biological Processes	OMIM Expanded	KEGG	GO Biological Processes	OMIM Expanded
CHD8-CREBBP	CHD8	Combined Score	1	1	1	1.73053e-08	7.37884e-09	4.13198e-127
		Odds Ratio	1	0.984277	1	5.98305e-07	0.0314461	7.95394e-122
		Adjusted P-value	0.996339	1	0.843266	0.00732161	2.71996e-25	0.313467
	CREBBP	Combined Score	0.00104316	0.234088	1	0.00208631	0.468176	2.39171e-123
		Odds Ratio	2.38393e-09	7.11694e-06	1	4.76785e-09	1.42339e-05	6.34887e-59
		Adjusted P-value	2.42649e-13	4.76276e-09	0.801943	4.85297e-13	9.52552e-09	0.396114
CHD8-CTNNB1	CHD8	Combined Score	0.99902	0.998133	1	0.00196026	0.00373397	5.38706e-155
		Odds Ratio	0.993478	0.831292	1	0.0130448	0.337417	2.62583e-171
		Adjusted P-value	0.234198	0.503712	1	0.468395	0.992575	3.37721e-229
	CTNNB1	Combined Score	0.052137	0.81866	0.015089	0.104274	0.362679	0.0301779
		Odds Ratio	0.0481696	1	0.0148334	0.0963392	5.34592e-10	0.0296668
		Adjusted P-value	1.73941e-08	1.89773e-10	4.5953e-09	3.47881e-08	3.79547e-10	9.19059e-09
GABRA3-GABRB1	GABRA3	Combined Score	0.999997	0.998459	0.0611154	6.71931e-06	0.00308229	0.122231
		Odds Ratio	0.888891	0.0153024	0.0124161	0.222218	0.0306048	0.0248321
		Adjusted P-value	0.999983	0.999961	7.63315e-05	3.33276e-05	7.70586e-05	0.000152663
	GABRB1	Combined Score	1	0.999993	0.90882	2.24897e-20	1.32675e-05	0.18236
		Odds Ratio	1	0.998726	0.846921	1.30065e-24	0.00254839	0.306159
		Adjusted P-value	1	1	0.876337	1.60732e-13	6.96895e-08	0.247326
GRIN2A-GRIN2B	GRIN2A	Combined Score	0.999982	0.993614	0.102181	3.58049e-05	0.012771	0.204362
		Odds Ratio	0.999994	0.840608	0.0154145	1.1794e-05	0.318784	0.0308291
		Adjusted P-value	0.999871	0.999579	0.450168	0.00025853	0.000842163	0.900336
	GRIN2B	Combined Score	6.54879e-07	0.974046	0.0523897	1.30976e-06	0.0519078	0.104779
		Odds Ratio	5.18874e-12	0.857253	0.00991532	1.03775e-11	0.285493	0.0198306
		Adjusted P-value	4.07672e-30	0.205264	0.889618	8.15343e-30	0.410529	0.220764
SCN1A-SCN2A	SCN1A	Combined Score	1.82672e-16	0.0071978	0.24041	3.65344e-16	0.0143956	0.480819
		Odds Ratio	4.17212e-22	0.295127	0.383662	8.34424e-22	0.590254	0.767325
		Adjusted P-value	6.89403e-13	0.63447	0.480009	1.37881e-12	0.73106	0.960018
	SCN2A	Combined Score	1.73564e-14	0.00232882	0.999035	3.47128e-14	0.00465764	0.00192998
		Odds Ratio	8.46215e-23	0.0702139	0.999474	1.69243e-22	0.140428	0.00105258
		Adjusted P-value	1.59427e-15	1.09966e-07	1	3.18854e-15	2.19932e-07	0
SHANK2-SHANK3	SHANK2	Combined Score	5.37574e-05	0.0320242	0.450945	0.000107515	0.0640484	0.901891
		Odds Ratio	7.2871e-08	0.0586677	0.348183	1.45742e-07	0.117335	0.696367
		Adjusted P-value	6.64827e-10	7.73698e-07	0.505667	1.32965e-09	1.5474e-06	0.988666
	SHANK3	Combined Score	0.968712	0.0034028	0.042425	0.0625758	0.00680559	0.08485
		Odds Ratio	0.963424	0.00187968	1.32659e-05	0.0731512	0.00375936	2.65318e-05
		Adjusted P-value	0.949477	0.0815299	1.00714e-70	0.101046	0.16306	2.01427e-70

## Sheet: CHD8
CHD8	KEGG									GO Biological Process									OMIM Expanded
ABL1	Term	Overlap	P-value	Adjusted P-value	Old P-value	Old Adjusted P-value	Odds Ratio	Combined Score	Genes	Term	Overlap	P-value	Adjusted P-value	Old P-value	Old Adjusted P-value	Odds Ratio	Combined Score	Genes	Term	Overlap	P-value	Adjusted P-value	Old P-value	Old Adjusted P-value	Odds Ratio	Combined Score	Genes
AD000671.1	Thyroid hormone signaling pathway	13/121	3.94319e-16	6.26967e-14	0	0	40.4363	1434.25	GSK3B;NCOA2;CREBBP;SRC;NCOA3;NCOR1;SIN3A;MYC;MDM2;AKT1;EP300;CTNNB1;TP53	positive regulation of transcription, DNA-templated (GO:0045893)	30/1183	1.49271e-18	2.01367e-15	0	0	11.6311	477.411	HNRNPU;RELA;YY1;KAT5;SIN3A;MYC;NSD1;UBC;UBTF;ABL1;AKT1;EP300;BPTF;DDX17;SMAD2;NCOA2;CREBBP;BRPF1;NCOA6;NCOA3;USP22;AXIN1;SIRT1;USF1;HCFC1;SP1;RARA;CTNNB1;TP53;OGT	colon cancer	8/84	6.62528e-10	4.56127e-08	0	0	32.6513	690.084	CREBBP;CSNK2A1;CTBP1;SRC;CSNK2A2;EP300;CTNNB1;RELA
AKT1	Pathways in cancer	18/531	3.54857e-13	2.82111e-11	0	0	12.6153	361.645	RB1;SMAD2;GSK3B;CREBBP;CTBP1;NCOA3;AXIN1;RELA;SP1;MYC;SUFU;RARA;ABL1;MDM2;AKT1;EP300;CTNNB1;TP53	regulation of transcription, DNA-templated (GO:0006355)	38/2244	4.95429e-18	3.34167e-15	0	0	8.97867	357.766	RB1;GMEB1;TRRAP;CTBP1;EHMT1;RELA;YY1;KAT5;SIN3A;MYC;SUFU;NSD1;ABL1;AKT1;EP300;BPTF;DDX17;SMAD2;SPEN;NCOA2;CREBBP;BRPF1;NCOA6;USP22;AXIN1;SAFB;SIRT1;USF1;HCFC1;NCOR1;SP1;CARM1;JMY;RARA;MDM2;CTNNB1;TP53;OGT	hepatocellular carcinoma	8/85	7.29281e-10	4.56127e-08	0	0	32.2256	677.994	CREBBP;CSNK2A1;CTBP1;CSNK2A2;EP300;CTNNB1;TP53;RELA
AXIN1	Prostate cancer	9/97	6.72364e-11	3.56353e-09	0	0	32.2078	754.397	RB1;GSK3B;CREBBP;MDM2;AKT1;EP300;CTNNB1;TP53;RELA	negative regulation of transcription by RNA polymerase II (GO:0000122)	23/684	1.07214e-16	4.82105e-14	0	0	13.6818	503.104	RB1;SMAD2;SPEN;CREBBP;CTBP1;HNRNPU;SIRT1;RELA;HCFC1;YY1;NCOR1;KAT5;SIN3A;MYC;SUFU;NSD1;UBC;RARA;MDM2;EP300;TP53;BPTF;TAF1	pancreatic cancer	8/88	9.65763e-10	4.56127e-08	0	0	31.0125	643.761	CREBBP;CSNK2A1;CTBP1;CSNK2A2;EP300;CTNNB1;TP53;RELA
BPTF	Kaposi sarcoma-associated herpesvirus infection	11/193	9.18769e-11	3.65211e-09	0	0	19.5646	452.149	RB1;GSK3B;CREBBP;SRC;MYC;UBC;AKT1;EP300;CTNNB1;TP53;RELA	negative regulation of transcription, DNA-templated (GO:0045892)	25/948	1.04384e-15	3.52034e-13	0	0	10.9524	377.812	RB1;CTBP1;EHMT1;HNRNPU;RELA;YY1;KAT5;SIN3A;MYC;SUFU;NSD1;UBC;EP300;BPTF;SMAD2;SPEN;CREBBP;SIRT1;HCFC1;NCOR1;RARA;MDM2;CTNNB1;TP53;TAF1	dystonia	8/94	1.64416e-09	4.56127e-08	0	0	28.8401	583.321	CREBBP;CSNK2A1;CTBP1;CSNK2A2;EP300;CTNNB1;RELA;TAF1
BRPF1	Chronic myeloid leukemia	8/76	2.93165e-10	9.32265e-09	0	0	36.5074	801.347	RB1;CTBP1;MYC;ABL1;MDM2;AKT1;TP53;RELA	regulation of transcription by RNA polymerase II (GO:0006357)	35/2206	1.68008e-15	4.53286e-13	0	0	7.73706	263.214	RB1;GMEB1;CTBP1;HNRNPU;RELA;YY1;KAT5;SIN3A;MYC;SUFU;NSD1;UBC;ABL1;EP300;BPTF;DDX17;SMAD2;SPEN;NCOA2;CREBBP;NCOA6;NCOA3;SAFB;SIRT1;USF1;HCFC1;NCOR1;SP1;JMY;RARA;MDM2;CTNNB1;TP53;OGT;TAF1	lymphoma	8/99	2.49291e-09	4.56127e-08	0	0	27.2486	539.79	CREBBP;CSNK2A1;CTBP1;MYC;CSNK2A2;EP300;CTNNB1;RELA
CARM1	Wnt signaling pathway	10/166	4.06756e-10	1.0779e-08	0	0	20.4425	442.025	GSK3B;CREBBP;CSNK2A1;CTBP1;MYC;CSNK2A2;AXIN1;EP300;CTNNB1;TP53	positive regulation of transcription by RNA polymerase II (GO:0045944)	24/908	4.3445e-15	9.76788e-13	0	0	10.7715	356.212	DDX17;SMAD2;NCOA2;CREBBP;NCOA6;NCOA3;HNRNPU;SIRT1;RELA;USF1;HCFC1;YY1;KAT5;SIN3A;SP1;MYC;UBC;RARA;ABL1;EP300;CTNNB1;TP53;OGT;BPTF	breast cancer	8/105	3.99112e-09	4.56127e-08	0	0	25.5554	494.221	CREBBP;CSNK2A1;CTBP1;CSNK2A2;EP300;CTNNB1;TP53;RELA
CASP2	Cell cycle	9/124	6.18234e-10	1.40427e-08	0	0	24.6124	521.886	RB1;SMAD2;GSK3B;CREBBP;MYC;ABL1;MDM2;EP300;TP53	regulation of signal transduction by p53 class mediator (GO:1901796)	12/156	3.39278e-13	6.53837e-11	0	0	27.4778	788.941	BRPF1;KAT5;CSNK2A1;CSNK2A2;JMY;MDM2;EHMT1;AKT1;EP300;TAF4;TP53;TAF1	colorectal cancer	8/111	6.21301e-09	4.56127e-08	0	0	24.0595	454.643	CREBBP;CSNK2A1;CTBP1;CSNK2A2;EP300;CTNNB1;TP53;RELA
CREBBP	Breast cancer	9/147	2.80801e-09	5.58092e-08	0	0	20.4865	403.396	RB1;GSK3B;SP1;MYC;NCOA3;AXIN1;AKT1;CTNNB1;TP53	positive regulation of nucleic acid-templated transcription (GO:1903508)	17/511	2.39888e-12	3.6923e-10	0	0	12.1597	325.344	SMAD2;CREBBP;BRPF1;NCOA6;USP22;AXIN1;RELA;HCFC1;KAT5;SP1;MYC;NSD1;RARA;AKT1;EP300;CTNNB1;TP53	adenoma	7/80	1.49799e-08	4.56127e-08	0	0	29.2908	527.72	CREBBP;CSNK2A1;CTBP1;CSNK2A2;EP300;CTNNB1;RELA
CSNK2A1	Mitophagy	7/68	4.73032e-09	8.35689e-08	0	0	35.0741	672.346	CSNK2A1;SRC;SP1;CSNK2A2;UBC;TP53;RELA	regulation of cell cycle (GO:0051726)	14/296	2.46336e-12	3.6923e-10	0	0	16.8161	449.486	RB1;CSNK2A1;CTBP1;CSNK2A2;HNRNPU;SIRT1;HCFC1;MYC;JMY;RARA;ABL1;MDM2;EP300;TP53	adenocarcinoma	7/83	1.9412e-08	4.56127e-08	0	0	28.1304	499.521	CREBBP;CSNK2A1;CTBP1;CSNK2A2;EP300;CTNNB1;RELA
CSNK2A2	Human T-cell leukemia virus 1 infection	10/219	5.98355e-09	9.51384e-08	0	0	15.2176	288.134	RB1;SMAD2;CREBBP;KAT5;TRRAP;MYC;AKT1;EP300;TP53;RELA	beta-catenin-TCF complex assembly (GO:1904837)	7/29	8.50942e-12	1.14792e-09	0	0	97.442	2483.78	CREBBP;KAT5;TRRAP;RBBP5;MYC;EP300;CTNNB1	adrenoleukodystrophy	7/83	1.9412e-08	4.56127e-08	0	0	28.1304	499.521	CREBBP;CSNK2A1;CTBP1;CSNK2A2;EP300;CTNNB1;RELA
CTBP1	Human cytomegalovirus infection	10/225	7.75183e-09	1.12049e-07	0	0	14.7884	276.179	RB1;GSK3B;SRC;SP1;MYC;MDM2;AKT1;CTNNB1;TP53;RELA	histone modification (GO:0016570)	10/114	9.65717e-12	1.18432e-09	0	0	30.7444	779.78	CREBBP;KAT5;TRRAP;SIN3A;NSD1;USP22;CARM1;EHMT1;EP300;SIRT1	arthrogryposis	7/83	1.9412e-08	4.56127e-08	0	0	28.1304	499.521	CREBBP;CSNK2A1;CTBP1;CSNK2A2;EP300;CTNNB1;RELA
CTNNB1	Colorectal cancer	7/86	2.49084e-08	3.30036e-07	0	0	27.058	473.734	SMAD2;GSK3B;MYC;AXIN1;AKT1;CTNNB1;TP53	response to UV (GO:0009411)	9/99	8.09775e-11	9.10322e-09	0	0	31.4889	731.703	YY1;CREBBP;MYC;AKT1;EP300;TP53;RELA;USF1;TAF1	asperger syndrome	7/83	1.9412e-08	4.56127e-08	0	0	28.1304	499.521	CREBBP;CSNK2A1;CTBP1;CSNK2A2;EP300;CTNNB1;RELA
DDX17	Transcriptional misregulation in cancer	9/192	2.90025e-08	3.54723e-07	0	0	15.4137	267.519	NCOR1;SIN3A;SP1;MYC;RARA;MDM2;TP53;RELA;KDM6A	regulation of gene expression (GO:0010468)	21/1079	1.0775e-10	1.11812e-08	0	0	7.34405	168.555	RB1;GSK3B;NCOA2;CREBBP;TRRAP;SIRT1;RELA;HCFC1;YY1;SP1;MYC;SUFU;NSD1;CARM1;UBR5;ABL1;AKT1;EP300;TP53;KDM6A;TAF1	atopy	7/83	1.9412e-08	4.56127e-08	0	0	28.1304	499.521	CREBBP;CSNK2A1;CTBP1;CSNK2A2;EP300;CTNNB1;RELA
DGCR8	Endometrial cancer	6/58	6.14382e-08	6.6611e-07	0	0	34.7483	577.003	GSK3B;MYC;AXIN1;AKT1;CTNNB1;TP53	protein deubiquitination (GO:0016579)	12/267	1.88895e-10	1.82013e-08	0	0	15.4298	345.471	YY1;SMAD2;ZRANB1;TRRAP;MYC;USP22;UBC;MDM2;EP300;TP53;OGT;HCFC1	autoimmune disease	7/83	1.9412e-08	4.56127e-08	0	0	28.1304	499.521	CREBBP;CSNK2A1;CTBP1;CSNK2A2;EP300;CTNNB1;RELA
EHMT1	Gastric cancer	8/149	6.28406e-08	6.6611e-07	0	0	17.5417	290.888	RB1;SMAD2;GSK3B;MYC;AXIN1;AKT1;CTNNB1;TP53	protein modification by small protein removal (GO:0070646)	12/276	2.76485e-10	2.48653e-08	0	0	14.897	327.865	YY1;SMAD2;ZRANB1;TRRAP;MYC;USP22;UBC;MDM2;EP300;TP53;OGT;HCFC1	bare lymphocyte syndrome	7/83	1.9412e-08	4.56127e-08	0	0	28.1304	499.521	CREBBP;CSNK2A1;CTBP1;CSNK2A2;EP300;CTNNB1;RELA
EP300	Cellular senescence	8/156	8.97146e-08	8.91539e-07	0	0	16.7061	271.083	RB1;SMAD2;MYC;MDM2;AKT1;SIRT1;TP53;RELA	negative regulation of cellular macromolecule biosynthetic process (GO:2000113)	15/547	8.13968e-10	6.86277e-08	0	0	9.59438	200.802	RB1;SMAD2;SPEN;GSK3B;CTBP1;EHMT1;SIRT1;RELA;NCOR1;KAT5;SIN3A;RARA;MDM2;CTNNB1;TP53	bartter syndrome	7/83	1.9412e-08	4.56127e-08	0	0	28.1304	499.521	CREBBP;CSNK2A1;CTBP1;CSNK2A2;EP300;CTNNB1;RELA
GMEB1	Hepatitis B	8/162	1.20098e-07	1.12327e-06	0	0	16.0503	255.761	RB1;CREBBP;SRC;MYC;AKT1;EP300;TP53;RELA	negative regulation of nucleic acid-templated transcription (GO:1903507)	14/464	9.41816e-10	7.31158e-08	0	0	10.448	217.142	RB1;SMAD2;SPEN;CTBP1;EHMT1;SIRT1;RELA;NCOR1;KAT5;SIN3A;RARA;MDM2;CTNNB1;TP53	central hypoventilation syndrome	7/83	1.9412e-08	4.56127e-08	0	0	28.1304	499.521	CREBBP;CSNK2A1;CTBP1;CSNK2A2;EP300;CTNNB1;RELA
GSK3B	Hepatocellular carcinoma	8/168	1.58936e-07	1.40393e-06	0	0	15.4437	241.768	RB1;SMAD2;GSK3B;MYC;AXIN1;AKT1;CTNNB1;TP53	histone H3-K4 methylation (GO:0051568)	6/30	9.756e-10	7.31158e-08	0	0	75.3939	1564.27	RBBP5;WDR82;SETD1B;WDR5;OGT;KDM6A	cholestasis	7/83	1.9412e-08	4.56127e-08	0	0	28.1304	499.521	CREBBP;CSNK2A1;CTBP1;CSNK2A2;EP300;CTNNB1;RELA
GTF2I	Adherens junction	6/71	2.09544e-07	1.75355e-06	0	0	27.7804	427.217	CREBBP;CSNK2A1;SRC;CSNK2A2;EP300;CTNNB1	protein-containing complex assembly (GO:0065003)	11/267	2.87482e-09	2.04112e-07	0	0	13.8571	272.531	GSK3B;CREBBP;KAT5;TRRAP;RBBP5;MYC;AXIN1;MDM2;EP300;CTNNB1;TP53	dyskeratosis	7/83	1.9412e-08	4.56127e-08	0	0	28.1304	499.521	CREBBP;CSNK2A1;CTBP1;CSNK2A2;EP300;CTNNB1;RELA
HCFC1	Human papillomavirus infection	10/331	2.90852e-07	2.31227e-06	0	0	9.85177	148.274	RB1;GSK3B;CREBBP;AXIN1;MDM2;AKT1;EP300;CTNNB1;TP53;RELA	regulation of nucleic acid-templated transcription (GO:1903506)	13/430	3.92688e-09	2.64868e-07	0	0	10.3094	199.543	RB1;NCOA2;CREBBP;TRRAP;RELA;HCFC1;SP1;SUFU;NSD1;CARM1;ABL1;EP300;TP53	episodic ataxia	7/83	1.9412e-08	4.56127e-08	0	0	28.1304	499.521	CREBBP;CSNK2A1;CTBP1;CSNK2A2;EP300;CTNNB1;RELA
HNRNPU	Bladder cancer	5/41	3.55706e-07	2.6932e-06	0	0	41.2355	612.312	RB1;SRC;MYC;MDM2;TP53	regulation of intracellular signal transduction (GO:1902531)	13/437	4.76485e-09	3.06085e-07	0	0	10.1356	194.218	BRPF1;CSNK2A1;CSNK2A2;EHMT1;RELA;KAT5;JMY;MDM2;AKT1;EP300;TAF4;TP53;TAF1	fetal hemoglobin quantitative trait locus	7/83	1.9412e-08	4.56127e-08	0	0	28.1304	499.521	CREBBP;CSNK2A1;CTBP1;CSNK2A2;EP300;CTNNB1;RELA
JMY	TGF-beta signaling pathway	6/94	1.11624e-06	8.06738e-06	0	0	20.4959	280.907	SMAD2;CREBBP;SMURF1;SP1;MYC;EP300	regulation of cellular macromolecule biosynthetic process (GO:2000112)	13/468	1.07834e-08	6.6122e-07	0	0	9.43002	172.996	RB1;NCOA2;CREBBP;TRRAP;RELA;HCFC1;SP1;SUFU;NSD1;CARM1;ABL1;EP300;TP53	glioblastoma	7/83	1.9412e-08	4.56127e-08	0	0	28.1304	499.521	CREBBP;CSNK2A1;CTBP1;CSNK2A2;EP300;CTNNB1;RELA
KAT5	Cushing syndrome	7/155	1.41582e-06	9.7876e-06	0	0	14.3929	193.841	RB1;GSK3B;RBBP5;SP1;WDR5;AXIN1;CTNNB1	cellular response to UV (GO:0034644)	7/77	1.14372e-08	6.70819e-07	0	0	30.5508	558.663	YY1;CREBBP;MYC;EP300;SIRT1;TP53;TAF1	goiter	7/83	1.9412e-08	4.56127e-08	0	0	28.1304	499.521	CREBBP;CSNK2A1;CTBP1;CSNK2A2;EP300;CTNNB1;RELA
KDM6A	Hepatitis C	7/157	1.5427e-06	1.02204e-05	0	0	14.1996	190.019	RB1;GSK3B;MYC;AKT1;CTNNB1;TP53;RELA	negative regulation of apoptotic process (GO:0043066)	13/485	1.64523e-08	9.24757e-07	0	0	9.08245	162.783	RB1;GSK3B;CSNK2A1;SRC;CSNK2A2;SIRT1;RELA;MYC;UBC;AKT1;CASP2;CTNNB1;TP53	hemochromatosis	7/83	1.9412e-08	4.56127e-08	0	0	28.1304	499.521	CREBBP;CSNK2A1;CTBP1;CSNK2A2;EP300;CTNNB1;RELA
KIAA0406	Basal cell carcinoma	5/63	3.13766e-06	1.99555e-05	0	0	25.5661	323.975	GSK3B;SUFU;AXIN1;CTNNB1;TP53	peptidyl-lysine acetylation (GO:0018394)	4/10	3.18866e-08	1.7206e-06	0	0	195.314	3371.33	CREBBP;KAT5;EP300;SIRT1	homocystinuria	7/83	1.9412e-08	4.56127e-08	0	0	28.1304	499.521	CREBBP;CSNK2A1;CTBP1;CSNK2A2;EP300;CTNNB1;RELA
KIAA1267	Pancreatic cancer	5/76	7.95351e-06	4.78983e-05	0	0	20.8713	245.069	RB1;SMAD2;AKT1;TP53;RELA	regulation of lipid metabolic process (GO:0019216)	7/92	3.99232e-08	2.0714e-06	0	0	25.1405	428.3	NCOA2;CREBBP;NCOR1;SIN3A;NCOA6;SP1;CARM1	infections	7/83	1.9412e-08	4.56127e-08	0	0	28.1304	499.521	CREBBP;CSNK2A1;CTBP1;CSNK2A2;EP300;CTNNB1;RELA
KIAA1967	Epstein-Barr virus infection	7/202	8.16727e-06	4.78983e-05	0	0	10.8979	127.673	RB1;SIN3A;MYC;MDM2;AKT1;TP53;RELA	chromatin organization (GO:0006325)	8/142	4.32075e-08	2.15878e-06	0	0	18.4646	313.108	RB1;MYC;EHMT1;SAFB;SIRT1;KDM6A;HCFC1;BPTF	kallmann syndrome	7/83	1.9412e-08	4.56127e-08	0	0	28.1304	499.521	CREBBP;CSNK2A1;CTBP1;CSNK2A2;EP300;CTNNB1;RELA
MAP4K5	Viral carcinogenesis	7/203	8.43491e-06	4.78983e-05	0	0	10.8418	126.666	RB1;CREBBP;SRC;MDM2;EP300;TP53;RELA	cellular response to DNA damage stimulus (GO:0006974)	11/350	4.69612e-08	2.26252e-06	0	0	10.4202	175.83	YY1;TRRAP;NCOA6;RBBP5;MYC;UBR5;ABL1;CASP2;SIRT1;TP53;TAF1	keratosis	7/83	1.9412e-08	4.56127e-08	0	0	28.1304	499.521	CREBBP;CSNK2A1;CTBP1;CSNK2A2;EP300;CTNNB1;RELA
MDM2	Proteoglycans in cancer	7/205	8.9921e-06	4.93015e-05	0	0	10.7312	124.687	SMAD2;SRC;MYC;MDM2;AKT1;CTNNB1;TP53	negative regulation of transferase activity (GO:0051348)	5/29	5.82874e-08	2.71137e-06	0	0	61.8905	1030.97	GSK3B;SRC;ABL1;HNRNPU;TP53	lipodystrophy	7/83	1.9412e-08	4.56127e-08	0	0	28.1304	499.521	CREBBP;CSNK2A1;CTBP1;CSNK2A2;EP300;CTNNB1;RELA
MLL	Estrogen signaling pathway	6/137	9.9772e-06	5.28792e-05	0	0	13.7384	158.2	NCOA2;SRC;SP1;NCOA3;RARA;AKT1	histone lysine methylation (GO:0034968)	5/34	1.34681e-07	6.05617e-06	0	0	51.2069	810.111	RBBP5;WDR82;SETD1B;WDR5;KDM6A	lissencephaly	7/83	1.9412e-08	4.56127e-08	0	0	28.1304	499.521	CREBBP;CSNK2A1;CTBP1;CSNK2A2;EP300;CTNNB1;RELA
MLL3	Measles	6/139	1.08398e-05	5.55978e-05	0	0	13.5304	154.684	GSK3B;CSNK2A1;CSNK2A2;AKT1;TP53;RELA	cellular response to light stimulus (GO:0071482)	6/70	1.92379e-07	8.3716e-06	0	0	28.2159	436.325	YY1;CREBBP;MYC;EP300;TP53;TAF1	lymphedema	7/83	1.9412e-08	4.56127e-08	0	0	28.1304	499.521	CREBBP;CSNK2A1;CTBP1;CSNK2A2;EP300;CTNNB1;RELA
MLL5	Signaling pathways regulating pluripotency of stem cells	6/143	1.27464e-05	6.33335e-05	0	0	13.1327	148.009	SMAD2;GSK3B;MYC;AXIN1;AKT1;CTNNB1	histone acetylation (GO:0016573)	6/71	2.09544e-07	8.83357e-06	0	0	27.7804	427.217	CREBBP;BRPF1;KAT5;TRRAP;WDR5;EP300	lymphoproliferative syndrome	7/83	1.9412e-08	4.56127e-08	0	0	28.1304	499.521	CREBBP;CSNK2A1;CTBP1;CSNK2A2;EP300;CTNNB1;RELA
MYC	ErbB signaling pathway	5/85	1.37714e-05	6.6353e-05	0	0	18.5149	207.236	GSK3B;SRC;MYC;ABL1;AKT1	DNA damage response, signal transduction by p53 class mediator (GO:0030330)	6/74	2.6875e-07	1.09862e-05	0	0	26.5508	401.7	KAT5;CARM1;MDM2;CASP2;EP300;TP53	malignant hyperthermia	7/83	1.9412e-08	4.56127e-08	0	0	28.1304	499.521	CREBBP;CSNK2A1;CTBP1;CSNK2A2;EP300;CTNNB1;RELA
MYST3	Small cell lung cancer	5/92	2.02477e-05	9.46877e-05	0	0	17.0192	183.935	RB1;MYC;AKT1;TP53;RELA	negative regulation of apoptotic signaling pathway (GO:2001234)	6/78	3.68431e-07	1.4618e-05	0	0	25.0707	371.398	RB1;CSNK2A1;SRC;CSNK2A2;AKT1;RELA	meckel syndrome	7/83	1.9412e-08	4.56127e-08	0	0	28.1304	499.521	CREBBP;CSNK2A1;CTBP1;CSNK2A2;EP300;CTNNB1;RELA
NCOA2	Shigellosis	7/246	2.91754e-05	0.00013254	0	0	8.87177	92.6407	GSK3B;SRC;UBC;MDM2;AKT1;TP53;RELA	regulation of ubiquitin-dependent protein catabolic process (GO:2000058)	5/42	4.02649e-07	1.55192e-05	0	0	40.119	590.76	CSNK2A1;SMURF1;CSNK2A2;AXIN1;TAF1	mitochondrial dna depletion syndrome	7/83	1.9412e-08	4.56127e-08	0	0	28.1304	499.521	CREBBP;CSNK2A1;CTBP1;CSNK2A2;EP300;CTNNB1;RELA
NCOA3	Longevity regulating pathway	5/102	3.33516e-05	0.000147303	0	0	15.257	157.275	EHMT1;AKT1;SIRT1;TP53;RELA	regulation of primary metabolic process (GO:0080090)	7/130	4.32042e-07	1.61896e-05	0	0	17.3402	254.116	NCOA2;CREBBP;NCOR1;SIN3A;NCOA6;SP1;CARM1	mucopolysaccharidosis	7/83	1.9412e-08	4.56127e-08	0	0	28.1304	499.521	CREBBP;CSNK2A1;CTBP1;CSNK2A2;EP300;CTNNB1;RELA
NCOA6	Neurotrophin signaling pathway	5/119	6.97509e-05	0.00029974	0	0	12.9707	124.137	GSK3B;ABL1;AKT1;TP53;RELA	cellular response to hypoxia (GO:0071456)	7/131	4.55133e-07	1.65939e-05	0	0	17.1995	251.159	CREBBP;MYC;UBC;MDM2;EP300;SIRT1;TP53	nephronophthisis	7/83	1.9412e-08	4.56127e-08	0	0	28.1304	499.521	CREBBP;CSNK2A1;CTBP1;CSNK2A2;EP300;CTNNB1;RELA
NCOR1	Acute myeloid leukemia	4/67	9.9693e-05	0.000417136	0	0	18.5481	170.891	MYC;RARA;AKT1;RELA	histone H4 acetylation (GO:0043967)	5/48	7.97032e-07	2.82946e-05	0	0	34.5106	484.61	TRRAP;WDR5;EP300;OGT;HCFC1	otosclerosis	7/83	1.9412e-08	4.56127e-08	0	0	28.1304	499.521	CREBBP;CSNK2A1;CTBP1;CSNK2A2;EP300;CTNNB1;RELA
NSD1	FoxO signaling pathway	5/131	0.000109925	0.000448157	0	0	11.7283	106.911	CREBBP;MDM2;AKT1;EP300;SIRT1	negative regulation of programmed cell death (GO:0043069)	10/381	1.04905e-06	3.62865e-05	0	0	8.5023	117.057	GSK3B;SRC;MYC;UBC;AKT1;CASP2;CTNNB1;SIRT1;TP53;RELA	paget disease	7/83	1.9412e-08	4.56127e-08	0	0	28.1304	499.521	CREBBP;CSNK2A1;CTBP1;CSNK2A2;EP300;CTNNB1;RELA
OGT	Prolactin signaling pathway	4/70	0.000118291	0.000470207	0	0	17.7023	160.071	GSK3B;SRC;AKT1;RELA	intrinsic apoptotic signaling pathway in response to DNA damage (GO:0008630)	5/51	1.08431e-06	3.65684e-05	0	0	32.255	443.009	ABL1;CASP2;EP300;SIRT1;TP53	pheochromocytoma	7/83	1.9412e-08	4.56127e-08	0	0	28.1304	499.521	CREBBP;CSNK2A1;CTBP1;CSNK2A2;EP300;CTNNB1;RELA
RARA	MicroRNAs in cancer	7/310	0.000124943	0.000484536	0	0	6.97512	62.69	CREBBP;MYC;ABL1;MDM2;EP300;SIRT1;TP53	protein phosphorylation (GO:0006468)	11/496	1.50772e-06	4.96077e-05	0	0	7.2291	96.9055	SMAD2;GSK3B;CSNK2A1;CTBP1;SRC;CSNK2A2;RARA;ABL1;AKT1;MAP4K5;TAF1	preeclampsia	7/83	1.9412e-08	4.56127e-08	0	0	28.1304	499.521	CREBBP;CSNK2A1;CTBP1;CSNK2A2;EP300;CTNNB1;RELA
RB1	Melanoma	4/72	0.000132009	0.00049975	0	0	17.1799	153.462	RB1;MDM2;AKT1;TP53	regulation of transforming growth factor beta receptor signaling pathway (GO:0017015)	6/100	1.60673e-06	5.16067e-05	0	0	19.1818	255.911	SMAD2;CREBBP;SMURF1;UBC;EP300;SIRT1	refsum disease	7/83	1.9412e-08	4.56127e-08	0	0	28.1304	499.521	CREBBP;CSNK2A1;CTBP1;CSNK2A2;EP300;CTNNB1;RELA
RBBP5	Fluid shear stress and atherosclerosis	5/139	0.000145246	0.000537072	0	0	11.0236	97.4166	SRC;AKT1;CTNNB1;TP53;RELA	DNA damage response, signal transduction by p53 class mediator resulting in cell cycle arrest (GO:0006977)	5/56	1.73878e-06	5.45491e-05	0	0	29.0855	385.741	CARM1;MDM2;CASP2;EP300;TP53	restless legs syndrome	7/83	1.9412e-08	4.56127e-08	0	0	28.1304	499.521	CREBBP;CSNK2A1;CTBP1;CSNK2A2;EP300;CTNNB1;RELA
RELA	Glioma	4/75	0.000154698	0.000559022	0	0	16.4515	144.346	RB1;MDM2;AKT1;TP53	chromatin remodeling (GO:0006338)	6/103	1.91096e-06	5.85882e-05	0	0	18.5858	244.735	RB1;MYC;SIRT1;KDM6A;HCFC1;BPTF	vitreoretinopathy	7/83	1.9412e-08	4.56127e-08	0	0	28.1304	499.521	CREBBP;CSNK2A1;CTBP1;CSNK2A2;EP300;CTNNB1;RELA
RERE	PD-L1 expression and PD-1 checkpoint pathway in cancer	4/89	0.0002992	0.00105277	0	0	13.7322	111.428	CSNK2A1;CSNK2A2;AKT1;RELA	regulation of apoptotic process (GO:0042981)	13/742	2.1346e-06	6.2382e-05	0	0	5.80286	75.7693	GSK3B;CREBBP;SRC;SIRT1;RELA;MYC;UBC;JMY;ABL1;AKT1;CASP2;CTNNB1;TP53	aids	7/84	2.11166e-08	4.56127e-08	0	0	27.7636	490.673	CREBBP;CSNK2A1;CTBP1;CSNK2A2;EP300;CTNNB1;RELA
RNASEN	Hippo signaling pathway	5/163	0.000304576	0.00105277	0	0	9.3378	75.6044	SMAD2;GSK3B;MYC;AXIN1;CTNNB1	positive regulation of histone methylation (GO:0031062)	4/26	2.17343e-06	6.2382e-05	0	0	53.2246	694.007	WDR5;CTNNB1;SIRT1;OGT	amelogenesis imperfecta	7/84	2.11166e-08	4.56127e-08	0	0	27.7636	490.673	CREBBP;CSNK2A1;CTBP1;CSNK2A2;EP300;CTNNB1;RELA
SAFB	Thyroid cancer	3/37	0.000318342	0.00107694	0	0	25.4399	204.852	MYC;CTNNB1;TP53	histone methylation (GO:0016571)	4/26	2.17343e-06	6.2382e-05	0	0	53.2246	694.007	CREBBP;NSD1;CARM1;EHMT1	amyloidosis	7/84	2.11166e-08	4.56127e-08	0	0	27.7636	490.673	CREBBP;CSNK2A1;CTBP1;CSNK2A2;EP300;CTNNB1;RELA
SETD1B	Alzheimer disease	7/369	0.000361649	0.00119796	0	0	5.82074	46.1284	GSK3B;CSNK2A1;CSNK2A2;AXIN1;AKT1;CTNNB1;RELA	chromosome organization (GO:0051276)	6/106	2.26065e-06	6.35338e-05	0	0	18.0255	234.328	MYC;UBC;ABL1;EHMT1;SAFB;SIRT1	body mass index	7/84	2.11166e-08	4.56127e-08	0	0	27.7636	490.673	CREBBP;CSNK2A1;CTBP1;CSNK2A2;EP300;CTNNB1;RELA
SIN3A	Tuberculosis	5/180	0.000479936	0.00154022	0	0	8.42345	64.3708	CREBBP;SRC;AKT1;EP300;RELA	DNA-templated transcription, initiation (GO:0006352)	7/168	2.42357e-06	6.54084e-05	0	0	13.2221	170.965	CREBBP;NCOR1;NCOA6;UBTF;RARA;TAF4;TAF1	cutis laxa	7/84	2.11166e-08	4.56127e-08	0	0	27.7636	490.673	CREBBP;CSNK2A1;CTBP1;CSNK2A2;EP300;CTNNB1;RELA
SIRT1	Melanogenesis	4/101	0.000484346	0.00154022	0	0	12.0261	91.7916	GSK3B;CREBBP;EP300;CTNNB1	peptidyl-threonine phosphorylation (GO:0018107)	5/60	2.45849e-06	6.54084e-05	0	0	26.9647	348.275	GSK3B;CSNK2A1;CSNK2A2;AKT1;TAF1	dermatitis	7/84	2.11166e-08	4.56127e-08	0	0	27.7636	490.673	CREBBP;CSNK2A1;CTBP1;CSNK2A2;EP300;CTNNB1;RELA
SMAD2	C-type lectin receptor signaling pathway	4/104	0.000541057	0.00168682	0	0	11.6635	87.7329	SRC;MDM2;AKT1;RELA	regulation of extent of cell growth (GO:0061387)	3/8	2.47282e-06	6.54084e-05	0	0	173.243	2236.6	GSK3B;SIN3A;ABL1	dyslexia	7/84	2.11166e-08	4.56127e-08	0	0	27.7636	490.673	CREBBP;CSNK2A1;CTBP1;CSNK2A2;EP300;CTNNB1;RELA
SMURF1	Basal transcription factors	3/45	0.000569508	0.00174138	0	0	20.5859	153.792	TAF4;GTF2I;TAF1	internal peptidyl-lysine acetylation (GO:0018393)	4/28	2.96051e-06	7.68025e-05	0	0	48.7843	621.032	CREBBP;KAT5;TRRAP;EP300	endometrial cancer	7/84	2.11166e-08	4.56127e-08	0	0	27.7636	490.673	CREBBP;CSNK2A1;CTBP1;CSNK2A2;EP300;CTNNB1;RELA
SP1	Glucagon signaling pathway	4/107	0.00060234	0.00180702	0	0	11.3221	83.9499	CREBBP;AKT1;EP300;SIRT1	mitotic G1 DNA damage checkpoint signaling (GO:0031571)	5/65	3.66668e-06	9.24228e-05	0	0	24.7114	309.294	CARM1;MDM2;CASP2;EP300;TP53	epiphyseal dysplasia, multiple	7/84	2.11166e-08	4.56127e-08	0	0	27.7636	490.673	CREBBP;CSNK2A1;CTBP1;CSNK2A2;EP300;CTNNB1;RELA
SPEN	Insulin resistance	4/108	0.000623819	0.0018368	0	0	11.2127	82.7456	GSK3B;AKT1;OGT;RELA	regulation of RNA polymerase II regulatory region sequence-specific DNA binding (GO:1903025)	3/9	3.69965e-06	9.24228e-05	0	0	144.362	1805.58	NSD1;EP300;TAF1	hypoglycemia	7/84	2.11166e-08	4.56127e-08	0	0	27.7636	490.673	CREBBP;CSNK2A1;CTBP1;CSNK2A2;EP300;CTNNB1;RELA
SRC	HIF-1 signaling pathway	4/109	0.000645836	0.00186705	0	0	11.1053	81.5682	CREBBP;AKT1;EP300;RELA	positive regulation of cell cycle (GO:0045787)	5/66	3.95618e-06	9.70343e-05	0	0	24.3051	302.361	USP22;RARA;MDM2;AKT1;HCFC1	neutropenia	7/84	2.11166e-08	4.56127e-08	0	0	27.7636	490.673	CREBBP;CSNK2A1;CTBP1;CSNK2A2;EP300;CTNNB1;RELA
STAU1	Huntington disease	6/306	0.00081801	0.00230618	0	0	5.94788	42.2813	CREBBP;SIN3A;SP1;EP300;TAF4;TP53	peptidyl-threonine modification (GO:0018210)	5/67	4.26332e-06	0.0001027	0	0	23.9119	295.682	GSK3B;CSNK2A1;CSNK2A2;AKT1;TAF1	nevus	7/84	2.11166e-08	4.56127e-08	0	0	27.7636	490.673	CREBBP;CSNK2A1;CTBP1;CSNK2A2;EP300;CTNNB1;RELA
SUFU	Diabetic cardiomyopathy	5/203	0.000826745	0.00230618	0	0	7.4363	52.783	SMAD2;GSK3B;SP1;AKT1;RELA	protein acetylation (GO:0006473)	4/31	4.51263e-06	0.000106731	0	0	43.3573	533.669	CREBBP;KAT5;EP300;SIRT1	night blindness	7/84	2.11166e-08	4.56127e-08	0	0	27.7636	490.673	CREBBP;CSNK2A1;CTBP1;CSNK2A2;EP300;CTNNB1;RELA
TAF1	Growth hormone synthesis, secretion and action	4/119	0.000897272	0.00245976	0	0	10.1345	71.1054	GSK3B;CREBBP;AKT1;EP300	regulation of myeloid cell differentiation (GO:0045637)	5/68	4.58886e-06	0.000106731	0	0	23.5312	289.242	CREBBP;SIN3A;RBBP5;WDR5;EP300	ovarian failure	7/84	2.11166e-08	4.56127e-08	0	0	27.7636	490.673	CREBBP;CSNK2A1;CTBP1;CSNK2A2;EP300;CTNNB1;RELA
TAF4	Lipid and atherosclerosis	5/215	0.00106869	0.00286588	0	0	7.00711	47.9379	GSK3B;SRC;AKT1;TP53;RELA	protein destabilization (GO:0031648)	4/34	6.59713e-06	0.00015084	0	0	39.0157	465.413	CREBBP;MDM2;EP300;SIRT1	polydactyly	7/84	2.11166e-08	4.56127e-08	0	0	27.7636	490.673	CREBBP;CSNK2A1;CTBP1;CSNK2A2;EP300;CTNNB1;RELA
TP53	Hedgehog signaling pathway	3/56	0.00108147	0.00286588	0	0	16.3043	111.35	GSK3B;SMURF1;SUFU	regulation of androgen receptor signaling pathway (GO:0060765)	4/36	8.33402e-06	0.000184305	0	0	36.5735	427.733	NCOA2;NCOR1;EP300;SIRT1	porphyria	7/84	2.11166e-08	4.56127e-08	0	0	27.7636	490.673	CREBBP;CSNK2A1;CTBP1;CSNK2A2;EP300;CTNNB1;RELA
TRRAP	Relaxin signaling pathway	4/129	0.00121089	0.00315625	0	0	9.31906	62.5905	SMAD2;SRC;AKT1;RELA	intrinsic apoptotic signaling pathway by p53 class mediator (GO:0072332)	4/36	8.33402e-06	0.000184305	0	0	36.5735	427.733	JMY;EP300;SIRT1;TP53	pseudohypoaldosteronism	7/84	2.11166e-08	4.56127e-08	0	0	27.7636	490.673	CREBBP;CSNK2A1;CTBP1;CSNK2A2;EP300;CTNNB1;RELA
TTC17	Notch signaling pathway	3/59	0.00125856	0.00322759	0	0	15.4286	103.029	CREBBP;CTBP1;EP300	regulation of intracellular steroid hormone receptor signaling pathway (GO:0033143)	4/37	9.31885e-06	0.00020276	0	0	35.4635	410.79	NCOA2;CARM1;AXIN1;EP300	sarcoma	7/84	2.11166e-08	4.56127e-08	0	0	27.7636	490.673	CREBBP;CSNK2A1;CTBP1;CSNK2A2;EP300;CTNNB1;RELA
UBC	Yersinia infection	4/137	0.00151168	0.00378034	0	0	8.75498	56.8595	GSK3B;SRC;AKT1;RELA	negative regulation of histone acetylation (GO:0035067)	3/12	9.61471e-06	0.000202808	0	0	96.2271	1111.64	CTBP1;SIN3A;SIRT1	squamous cell carcinoma	7/84	2.11166e-08	4.56127e-08	0	0	27.7636	490.673	CREBBP;CSNK2A1;CTBP1;CSNK2A2;EP300;CTNNB1;RELA
UBR5	Lysine degradation	3/63	0.00152165	0.00378034	0	0	14.3971	93.4078	NSD1;SETD1B;EHMT1	positive regulation of ubiquitin-dependent protein catabolic process (GO:2000060)	5/79	9.62171e-06	0.000202808	0	0	20.0222	231.286	GSK3B;SMURF1;AXIN1;MDM2;TAF1	wilms tumor	7/84	2.11166e-08	4.56127e-08	0	0	27.7636	490.673	CREBBP;CSNK2A1;CTBP1;CSNK2A2;EP300;CTNNB1;RELA
UBTF	Pathways of neurodegeneration	7/475	0.00158783	0.00388407	0	0	4.47798	28.8623	GSK3B;CSNK2A1;CSNK2A2;UBC;AXIN1;CTNNB1;RELA	negative regulation of ubiquitin-dependent protein catabolic process (GO:2000059)	4/38	1.03869e-05	0.000215569	0	0	34.4187	394.953	CSNK2A1;CSNK2A2;OGT;TAF1	atrial fibrillation	7/85	2.29462e-08	4.56127e-08	0	0	27.4063	482.08	CREBBP;CSNK2A1;CTBP1;CSNK2A2;EP300;CTNNB1;RELA
USF1	Ubiquitin mediated proteolysis	4/140	0.00163678	0.00394316	0	0	8.56055	54.9161	SMURF1;UBC;UBR5;MDM2	regulation of protein acetylation (GO:1901983)	3/13	1.24668e-05	0.000254815	0	0	86.6	977.925	GSK3B;KAT5;SIRT1	ceroid-lipofuscinosis, neuronal	7/85	2.29462e-08	4.56127e-08	0	0	27.4063	482.08	CREBBP;CSNK2A1;CTBP1;CSNK2A2;EP300;CTNNB1;RELA
USP22	Chemical carcinogenesis	5/239	0.00170547	0.00397452	0	0	6.28078	40.0331	RB1;SRC;MYC;AKT1;RELA	histone H3-K4 trimethylation (GO:0080182)	3/14	1.58259e-05	0.000318644	0	0	78.7233	870.197	WDR82;SETD1B;OGT	diamond-blackfan anemia	7/85	2.29462e-08	4.56127e-08	0	0	27.4063	482.08	CREBBP;CSNK2A1;CTBP1;CSNK2A2;EP300;CTNNB1;RELA
WDR5	Apoptosis	4/142	0.00172408	0.00397452	0	0	8.43564	53.6765	AKT1;CASP2;TP53;RELA	regulation of cysteine-type endopeptidase activity involved in apoptotic process (GO:0043281)	5/89	1.72334e-05	0.000336925	0	0	17.6297	193.374	CSNK2A1;SRC;MYC;AKT1;SIRT1	hermansky-pudlak syndrome	7/85	2.29462e-08	4.56127e-08	0	0	27.4063	482.08	CREBBP;CSNK2A1;CTBP1;CSNK2A2;EP300;CTNNB1;RELA
WDR82	PI3K-Akt signaling pathway	6/354	0.00172479	0.00397452	0	0	5.11494	32.5446	GSK3B;MYC;MDM2;AKT1;TP53;RELA	transforming growth factor beta receptor signaling pathway (GO:0007179)	5/89	1.72334e-05	0.000336925	0	0	17.6297	193.374	SMAD2;SRC;SMURF1;UBC;SIRT1	joubert syndrome	7/85	2.29462e-08	4.56127e-08	0	0	27.4063	482.08	CREBBP;CSNK2A1;CTBP1;CSNK2A2;EP300;CTNNB1;RELA
YY1	Renal cell carcinoma	3/69	0.00197693	0.00449045	0	0	13.0843	81.4657	CREBBP;AKT1;EP300	intracellular steroid hormone receptor signaling pathway (GO:0030518)	4/44	1.87935e-05	0.000362178	0	0	29.2471	318.266	DDX17;SRC;UBR5;SAFB	leukodystrophy	7/85	2.29462e-08	4.56127e-08	0	0	27.4063	482.08	CREBBP;CSNK2A1;CTBP1;CSNK2A2;EP300;CTNNB1;RELA
ZRANB1	Central carbon metabolism in cancer	3/70	0.00206015	0.00461358	0	0	12.8884	79.7143	MYC;AKT1;TP53	histone H4-K5 acetylation (GO:0043981)	3/15	1.97313e-05	0.00036573	0	0	72.1594	781.725	WDR5;OGT;HCFC1	leukoencephalopathy	7/85	2.29462e-08	4.56127e-08	0	0	27.4063	482.08	CREBBP;CSNK2A1;CTBP1;CSNK2A2;EP300;CTNNB1;RELA
	Non-small cell lung cancer	3/72	0.00223307	0.00493137	0	0	12.5135	76.3874	RB1;AKT1;TP53	histone H4-K8 acetylation (GO:0043982)	3/15	1.97313e-05	0.00036573	0	0	72.1594	781.725	WDR5;OGT;HCFC1	myasthenic syndrome	7/85	2.29462e-08	4.56127e-08	0	0	27.4063	482.08	CREBBP;CSNK2A1;CTBP1;CSNK2A2;EP300;CTNNB1;RELA
	JAK-STAT signaling pathway	4/162	0.00278214	0.00605973	0	0	7.36039	43.3125	CREBBP;MYC;AKT1;EP300	proteasome-mediated ubiquitin-dependent protein catabolic process (GO:0043161)	8/321	1.97912e-05	0.00036573	0	0	7.83347	84.8386	RB1;KAT5;SMURF1;UBC;MDM2;CTNNB1;SIRT1;TAF1	optic atrophy	7/85	2.29462e-08	4.56127e-08	0	0	27.4063	482.08	CREBBP;CSNK2A1;CTBP1;CSNK2A2;EP300;CTNNB1;RELA
	B cell receptor signaling pathway	3/81	0.00312169	0.00670742	0	0	11.0647	63.8362	GSK3B;AKT1;RELA	Wnt signaling pathway (GO:0016055)	5/92	2.02477e-05	0.00036911	0	0	17.0192	183.935	GSK3B;ZRANB1;UBC;AXIN1;CTNNB1	osteoarthritis	7/85	2.29462e-08	4.56127e-08	0	0	27.4063	482.08	CREBBP;CSNK2A1;CTBP1;CSNK2A2;EP300;CTNNB1;RELA
	Influenza A	4/172	0.00344908	0.00731205	0	0	6.91877	39.227	CREBBP;AKT1;EP300;RELA	regulation of telomerase activity (GO:0051972)	4/46	2.24692e-05	0.000404146	0	0	27.8515	298.105	SRC;MYC;CTNNB1;TP53	osteopetrosis	7/85	2.29462e-08	4.56127e-08	0	0	27.4063	482.08	CREBBP;CSNK2A1;CTBP1;CSNK2A2;EP300;CTNNB1;RELA
	Chemokine signaling pathway	4/192	0.0050941	0.0106574	0	0	6.17647	32.6097	GSK3B;SRC;AKT1;RELA	positive regulation of DNA-binding transcription factor activity (GO:0051091)	7/246	2.91754e-05	0.000517864	0	0	8.87177	92.6407	UBC;JMY;AKT1;EP300;CTNNB1;RELA;TAF1	renal cell carcinoma	7/85	2.29462e-08	4.56127e-08	0	0	27.4063	482.08	CREBBP;CSNK2A1;CTBP1;CSNK2A2;EP300;CTNNB1;RELA
	AGE-RAGE signaling pathway in diabetic complications	3/100	0.00563543	0.0116368	0	0	8.88884	46.0325	SMAD2;AKT1;RELA	regulation of protein catabolic process (GO:0042176)	5/102	3.33516e-05	0.000584302	0	0	15.257	157.275	GSK3B;CSNK2A1;SMURF1;AXIN1;MDM2	rickets	7/85	2.29462e-08	4.56127e-08	0	0	27.4063	482.08	CREBBP;CSNK2A1;CTBP1;CSNK2A2;EP300;CTNNB1;RELA
	Chagas disease	3/102	0.00595343	0.0120379	0	0	8.70839	44.6199	SMAD2;AKT1;RELA	negative regulation of protein ubiquitination (GO:0031397)	4/51	3.39452e-05	0.000587079	0	0	24.8824	256.058	ABL1;AKT1;OGT;TAF1	seizures	7/85	2.29462e-08	4.56127e-08	0	0	27.4063	482.08	CREBBP;CSNK2A1;CTBP1;CSNK2A2;EP300;CTNNB1;RELA
	Focal adhesion	4/201	0.00598108	0.0120379	0	0	5.89161	30.1601	GSK3B;SRC;AKT1;CTNNB1	response to peptide hormone (GO:0043434)	4/52	3.66743e-05	0.000626249	0	0	24.3627	248.827	SRC;AKT1;SIRT1;OGT	split-hand/foot malformation	7/85	2.29462e-08	4.56127e-08	0	0	27.4063	482.08	CREBBP;CSNK2A1;CTBP1;CSNK2A2;EP300;CTNNB1;RELA
	T cell receptor signaling pathway	3/104	0.00628199	0.0123313	0	0	8.53508	43.2735	GSK3B;AKT1;RELA	negative regulation of protein localization to nucleus (GO:1900181)	3/19	4.1589e-05	0.000692637	0	0	54.1087	545.831	GSK3B;SIN3A;SUFU	thalassemia	7/85	2.29462e-08	4.56127e-08	0	0	27.4063	482.08	CREBBP;CSNK2A1;CTBP1;CSNK2A2;EP300;CTNNB1;RELA
	NF-kappa B signaling pathway	3/104	0.00628199	0.0123313	0	0	8.53508	43.2735	CSNK2A1;CSNK2A2;RELA	histone H4-K16 acetylation (GO:0043984)	3/19	4.1589e-05	0.000692637	0	0	54.1087	545.831	WDR5;OGT;HCFC1	waardenburg syndrome	7/85	2.29462e-08	4.56127e-08	0	0	27.4063	482.08	CREBBP;CSNK2A1;CTBP1;CSNK2A2;EP300;CTNNB1;RELA
	Th17 cell differentiation	3/107	0.00679482	0.0131753	0	0	8.28763	41.3685	SMAD2;RARA;RELA	regulation of megakaryocyte differentiation (GO:0045652)	4/54	4.26097e-05	0.000700982	0	0	23.3859	235.342	SIN3A;RBBP5;WDR5;EP300	albinism	7/86	2.49084e-08	4.56127e-08	0	0	27.058	473.734	CREBBP;CSNK2A1;CTBP1;CSNK2A2;EP300;CTNNB1;RELA
	cAMP signaling pathway	4/216	0.00767836	0.0147092	0	0	5.47059	26.6382	CREBBP;AKT1;EP300;RELA	protein-containing complex disassembly (GO:0032984)	4/56	4.92186e-05	0.00079995	0	0	22.4842	223.026	GSK3B;MYC;AXIN1;CTNNB1	attention-deficit hyperactivity disorder	7/86	2.49084e-08	4.56127e-08	0	0	27.058	473.734	CREBBP;CSNK2A1;CTBP1;CSNK2A2;EP300;CTNNB1;RELA
	Sphingolipid signaling pathway	3/119	0.00909112	0.0172082	0	0	7.42579	34.9046	AKT1;TP53;RELA	regulation of protein serine/threonine kinase activity (GO:0071900)	5/111	5.00495e-05	0.000803771	0	0	13.9552	138.192	RB1;SRC;ABL1;AKT1;SIRT1	brachydactyly	7/86	2.49084e-08	4.56127e-08	0	0	27.058	473.734	CREBBP;CSNK2A1;CTBP1;CSNK2A2;EP300;CTNNB1;RELA
	Salmonella infection	4/249	0.0124611	0.0233097	0	0	4.72581	20.7233	MYC;AKT1;CTNNB1;RELA	cellular response to peptide (GO:1901653)	4/57	5.27898e-05	0.000837805	0	0	22.0588	217.262	GSK3B;SRC;MDM2;TP53	chondrodysplasia	7/86	2.49084e-08	4.56127e-08	0	0	27.058	473.734	CREBBP;CSNK2A1;CTBP1;CSNK2A2;EP300;CTNNB1;RELA
	Endocytosis	4/252	0.0129722	0.0239834	0	0	4.66793	20.2819	SMAD2;SRC;SMURF1;MDM2	beta-catenin destruction complex disassembly (GO:1904886)	3/21	5.67887e-05	0.000871504	0	0	48.0918	470.154	GSK3B;AXIN1;CTNNB1	coloboma	7/86	2.49084e-08	4.56127e-08	0	0	27.058	473.734	CREBBP;CSNK2A1;CTBP1;CSNK2A2;EP300;CTNNB1;RELA
	Spinocerebellar ataxia	3/143	0.0149048	0.0272398	0	0	6.14534	25.8478	KAT5;SP1;AKT1	intrinsic apoptotic signaling pathway in response to DNA damage by p53 class mediator (GO:0042771)	3/21	5.67887e-05	0.000871504	0	0	48.0918	470.154	EP300;SIRT1;TP53	complex i	7/86	2.49084e-08	4.56127e-08	0	0	27.058	473.734	CREBBP;CSNK2A1;CTBP1;CSNK2A2;EP300;CTNNB1;RELA
	Non-alcoholic fatty liver disease	3/155	0.0184418	0.0333209	0	0	5.65675	22.5882	GSK3B;AKT1;RELA	cellular response to transforming growth factor beta stimulus (GO:0071560)	5/114	5.68513e-05	0.000871504	0	0	13.5691	132.639	SMAD2;SRC;SMURF1;UBC;SIRT1	cone dystrophy	7/86	2.49084e-08	4.56127e-08	0	0	27.058	473.734	CREBBP;CSNK2A1;CTBP1;CSNK2A2;EP300;CTNNB1;RELA
	VEGF signaling pathway	2/59	0.0191595	0.0342287	0	0	9.9604	39.393	SRC;AKT1	positive regulation of protein metabolic process (GO:0051247)	5/115	5.92702e-05	0.000898376	0	0	13.445	130.866	GSK3B;CSNK2A1;SMURF1;AXIN1;AKT1	coronary heart disease	7/86	2.49084e-08	4.56127e-08	0	0	27.058	473.734	CREBBP;CSNK2A1;CTBP1;CSNK2A2;EP300;CTNNB1;RELA
	MAPK signaling pathway	4/294	0.0215638	0.038096	0	0	3.98337	15.2831	MYC;AKT1;TP53;RELA	regulation of protein-containing complex assembly (GO:0043254)	5/116	6.17679e-05	0.000925832	0	0	13.3232	129.131	RB1;GSK3B;SRC;EP300;HCFC1	hiv	7/86	2.49084e-08	4.56127e-08	0	0	27.058	473.734	CREBBP;CSNK2A1;CTBP1;CSNK2A2;EP300;CTNNB1;RELA
	Inflammatory bowel disease	2/65	0.0229722	0.0401383	0	0	9.00907	33.9954	SMAD2;RELA	regulation of cellular response to stress (GO:0080135)	5/118	6.70064e-05	0.000993315	0	0	13.0861	125.767	GSK3B;CREBBP;ABL1;EP300;SIRT1	holoprosencephaly	7/86	2.49084e-08	4.56127e-08	0	0	27.058	473.734	CREBBP;CSNK2A1;CTBP1;CSNK2A2;EP300;CTNNB1;RELA
	Long-term potentiation	2/67	0.0243071	0.042009	0	0	8.73099	32.453	CREBBP;EP300	regulation of programmed cell death (GO:0043067)	6/194	7.07736e-05	0.00103776	0	0	9.54545	91.2166	CREBBP;ABL1;AKT1;CASP2;SIRT1;TP53	hypercholesterolemia	7/86	2.49084e-08	4.56127e-08	0	0	27.058	473.734	CREBBP;CSNK2A1;CTBP1;CSNK2A2;EP300;CTNNB1;RELA
	Adipocytokine signaling pathway	2/69	0.0256731	0.0438927	0	0	8.46951	31.018	AKT1;RELA	positive regulation of programmed cell death (GO:0043068)	7/286	7.56628e-05	0.00109752	0	0	7.58439	71.97	UBC;JMY;ABL1;CASP2;CTNNB1;SIRT1;TP53	hypothyroidism	7/86	2.49084e-08	4.56127e-08	0	0	27.058	473.734	CREBBP;CSNK2A1;CTBP1;CSNK2A2;EP300;CTNNB1;RELA
	Epithelial cell signaling in Helicobacter pylori infection	2/70	0.0263676	0.0446005	0	0	8.34454	30.3376	SRC;RELA	cellular response to reactive oxygen species (GO:0034614)	4/63	7.83206e-05	0.00112398	0	0	19.8096	187.294	ABL1;AKT1;SIRT1;RELA	multiple sclerosis	7/86	2.49084e-08	4.56127e-08	0	0	27.058	473.734	CREBBP;CSNK2A1;CTBP1;CSNK2A2;EP300;CTNNB1;RELA
	Axon guidance	3/182	0.0279653	0.0468051	0	0	4.79694	17.1576	GSK3B;SRC;ABL1	regulation of signal transduction (GO:0009966)	6/198	7.92209e-05	0.00112494	0	0	9.3447	88.2445	CREBBP;SRC;UBTF;AXIN1;SIRT1;OGT	spinal muscular atrophy	7/86	2.49084e-08	4.56127e-08	0	0	27.058	473.734	CREBBP;CSNK2A1;CTBP1;CSNK2A2;EP300;CTNNB1;RELA
	p53 signaling pathway	2/73	0.0284964	0.0471971	0	0	7.99074	28.4309	MDM2;TP53	negative regulation of intrinsic apoptotic signaling pathway (GO:2001243)	4/64	8.33157e-05	0.00117076	0	0	19.4784	182.958	SRC;MDM2;AKT1;SIRT1	tuberculosis	7/86	2.49084e-08	4.56127e-08	0	0	27.058	473.734	CREBBP;CSNK2A1;CTBP1;CSNK2A2;EP300;CTNNB1;RELA
	Neutrophil extracellular trap formation	3/189	0.0307886	0.0504679	0	0	4.61477	16.0622	SRC;AKT1;RELA	response to gamma radiation (GO:0010332)	3/24	8.57541e-05	0.0011926	0	0	41.2153	385.941	MYC;MDM2;TP53	coronary artery disease	7/87	2.70109e-08	4.56127e-08	0	0	26.7185	465.623	CREBBP;CSNK2A1;CTBP1;CSNK2A2;EP300;CTNNB1;RELA
	Bacterial invasion of epithelial cells	2/77	0.0314382	0.0510068	0	0	7.56305	26.1661	SRC;CTNNB1	phosphorylation (GO:0016310)	8/400	9.34447e-05	0.0012863	0	0	6.22959	57.799	GSK3B;CSNK2A1;CTBP1;RARA;ABL1;AKT1;MAP4K5;TAF1	gastric cancer	7/87	2.70109e-08	4.56127e-08	0	0	26.7185	465.623	CREBBP;CSNK2A1;CTBP1;CSNK2A2;EP300;CTNNB1;RELA
	Herpes simplex virus 1 infection	5/498	0.0336248	0.0540035	0	0	2.94193	9.98048	SRC;AKT1;TP53;RELA;HCFC1	positive regulation of catabolic process (GO:0009896)	4/67	9.9693e-05	0.00135844	0	0	18.5481	170.891	GSK3B;CSNK2A1;SMURF1;AXIN1	hirschsprung disease	7/87	2.70109e-08	4.56127e-08	0	0	26.7185	465.623	CREBBP;CSNK2A1;CTBP1;CSNK2A2;EP300;CTNNB1;RELA
	Pathogenic Escherichia coli infection	3/197	0.0341925	0.0543661	0	0	4.42268	14.9299	SRC;ABL1;RELA	negative regulation of transforming growth factor beta receptor signaling pathway (GO:0030512)	4/68	0.000105637	0.00142504	0	0	18.2574	167.155	SMAD2;SMURF1;UBC;SIRT1	hypotrichosis	7/87	2.70109e-08	4.56127e-08	0	0	26.7185	465.623	CREBBP;CSNK2A1;CTBP1;CSNK2A2;EP300;CTNNB1;RELA
	Rap1 signaling pathway	3/210	0.0401238	0.0631652	0	0	4.1422	13.3204	SRC;AKT1;CTNNB1	negative regulation of proteolysis involved in cellular protein catabolic process (GO:1903051)	3/26	0.000109591	0.00146374	0	0	37.6276	343.117	CSNK2A1;CSNK2A2;TAF1	macular dystrophy	7/87	2.70109e-08	4.56127e-08	0	0	26.7185	465.623	CREBBP;CSNK2A1;CTBP1;CSNK2A2;EP300;CTNNB1;RELA
	IL-17 signaling pathway	2/94	0.0451743	0.0704188	0	0	6.16025	19.0797	GSK3B;RELA	cellular response to decreased oxygen levels (GO:0036294)	4/69	0.000111834	0.00147906	0	0	17.9756	163.551	MYC;MDM2;SIRT1;TP53	major affective disorder	7/87	2.70109e-08	4.56127e-08	0	0	26.7185	465.623	CREBBP;CSNK2A1;CTBP1;CSNK2A2;EP300;CTNNB1;RELA
	Choline metabolism in cancer	2/98	0.0486766	0.0751415	0	0	5.90238	17.8403	SP1;AKT1	transmembrane receptor protein serine/threonine kinase signaling pathway (GO:0007178)	5/133	0.000118057	0.00154235	0	0	11.5438	104.406	SMAD2;SRC;SMURF1;UBC;SIRT1	nephropathy	7/87	2.70109e-08	4.56127e-08	0	0	26.7185	465.623	CREBBP;CSNK2A1;CTBP1;CSNK2A2;EP300;CTNNB1;RELA
	Ras signaling pathway	3/232	0.051267	0.0783794	0	0	3.74008	11.1107	ABL1;AKT1;RELA	regulation of transcription regulatory region DNA binding (GO:2000677)	3/27	0.000122972	0.00154235	0	0	36.058	324.65	RB1;SIN3A;NSD1	osteoporosis	7/87	2.70109e-08	4.56127e-08	0	0	26.7185	465.623	CREBBP;CSNK2A1;CTBP1;CSNK2A2;EP300;CTNNB1;RELA
	Toll-like receptor signaling pathway	2/104	0.0541082	0.0819353	0	0	5.5535	16.1983	AKT1;RELA	mitotic chromosome condensation (GO:0007076)	3/27	0.000122972	0.00154235	0	0	36.058	324.65	RB1;CSNK2A1;CSNK2A2	thrombocytopenia	7/87	2.70109e-08	4.56127e-08	0	0	26.7185	465.623	CREBBP;CSNK2A1;CTBP1;CSNK2A2;EP300;CTNNB1;RELA
	Ribosome biogenesis in eukaryotes	2/108	0.0578433	0.0867649	0	0	5.34286	15.2272	CSNK2A1;CSNK2A2	positive regulation of apoptotic process (GO:0043065)	7/310	0.000124943	0.00154235	0	0	6.97512	62.69	UBC;JMY;ABL1;CASP2;CTNNB1;SIRT1;TP53	xeroderma pigmentosum	7/87	2.70109e-08	4.56127e-08	0	0	26.7185	465.623	CREBBP;CSNK2A1;CTBP1;CSNK2A2;EP300;CTNNB1;RELA
	TNF signaling pathway	2/112	0.0616657	0.0907856	0	0	5.14753	14.3412	AKT1;RELA	negative regulation of histone H4 acetylation (GO:0090241)	2/5	0.000126909	0.00154235	0	0	189.762	1702.55	CTBP1;SIRT1	alopecia	7/88	2.92617e-08	4.67665e-08	0	0	26.3873	457.74	CREBBP;CSNK2A1;CTBP1;CSNK2A2;EP300;CTNNB1;RELA
	Toxoplasmosis	2/112	0.0616657	0.0907856	0	0	5.14753	14.3412	AKT1;RELA	beta-catenin destruction complex assembly (GO:1904885)	2/5	0.000126909	0.00154235	0	0	189.762	1702.55	GSK3B;AXIN1	ectodermal dysplasia	7/88	2.92617e-08	4.67665e-08	0	0	26.3873	457.74	CREBBP;CSNK2A1;CTBP1;CSNK2A2;EP300;CTNNB1;RELA
	AMPK signaling pathway	2/120	0.0695598	0.101468	0	0	4.79661	12.7857	AKT1;SIRT1	regulation of chromosome separation (GO:1905818)	2/5	0.000126909	0.00154235	0	0	189.762	1702.55	CSNK2A1;CSNK2A2	ehlers-danlos	7/88	2.92617e-08	4.67665e-08	0	0	26.3873	457.74	CREBBP;CSNK2A1;CTBP1;CSNK2A2;EP300;CTNNB1;RELA
	Platelet activation	2/124	0.0736254	0.106422	0	0	4.63841	12.1005	SRC;AKT1	negative regulation of protein acetylation (GO:1901984)	2/5	0.000126909	0.00154235	0	0	189.762	1702.55	GSK3B;SIRT1	long qt syndrome	7/88	2.92617e-08	4.67665e-08	0	0	26.3873	457.74	CREBBP;CSNK2A1;CTBP1;CSNK2A2;EP300;CTNNB1;RELA
	Prion disease	3/273	0.0755602	0.108235	0	0	3.16554	8.17604	GSK3B;CSNK2A1;CSNK2A2	cellular response to antibiotic (GO:0071236)	2/5	0.000126909	0.00154235	0	0	189.762	1702.55	MDM2;TP53	thrombophilia	7/88	2.92617e-08	4.67665e-08	0	0	26.3873	457.74	CREBBP;CSNK2A1;CTBP1;CSNK2A2;EP300;CTNNB1;RELA
	Osteoclast differentiation	2/127	0.0767239	0.108921	0	0	4.5264	11.6217	AKT1;RELA	response to ionizing radiation (GO:0010212)	4/72	0.000132009	0.00159001	0	0	17.1799	153.462	KAT5;MYC;SIRT1;TP53	usher syndrome	7/88	2.92617e-08	4.67665e-08	0	0	26.3873	457.74	CREBBP;CSNK2A1;CTBP1;CSNK2A2;EP300;CTNNB1;RELA
	Dopaminergic synapse	2/132	0.0819786	0.11535	0	0	4.35121	10.8837	GSK3B;AKT1	transcription initiation from RNA polymerase II promoter (GO:0006367)	5/140	0.000150207	0.00179275	0	0	10.9414	96.3226	CREBBP;NCOR1;RARA;TAF4;TAF1	bone mineral density	7/89	3.16694e-08	4.71495e-08	0	0	26.0642	450.074	CREBBP;CSNK2A1;CTBP1;CSNK2A2;EP300;CTNNB1;RELA
	Apelin signaling pathway	2/137	0.0873415	0.120759	0	0	4.18899	10.2125	SMAD2;AKT1	transcription by RNA polymerase II (GO:0006366)	7/320	0.000151989	0.00179275	0	0	6.74883	59.3337	CREBBP;NCOR1;SP1;RARA;TAF4;GTF2I;TAF1	ciliary dyskinesia	7/89	3.16694e-08	4.71495e-08	0	0	26.0642	450.074	CREBBP;CSNK2A1;CTBP1;CSNK2A2;EP300;CTNNB1;RELA
	Insulin signaling pathway	2/137	0.0873415	0.120759	0	0	4.18899	10.2125	GSK3B;AKT1	regulation of gluconeogenesis (GO:0006111)	3/29	0.000152829	0.00179275	0	0	33.2809	292.413	EP300;SIRT1;OGT	dementia	7/89	3.16694e-08	4.71495e-08	0	0	26.0642	450.074	CREBBP;CSNK2A1;CTBP1;CSNK2A2;EP300;CTNNB1;RELA
	mTOR signaling pathway	2/154	0.106313	0.145722	0	0	3.71729	8.33183	GSK3B;AKT1	cellular response to hormone stimulus (GO:0032870)	4/76	0.00016285	0.00189384	0	0	16.2222	141.501	NCOA2;SRC;NCOA3;RARA	fibrosis	7/89	3.16694e-08	4.71495e-08	0	0	26.0642	450.074	CREBBP;CSNK2A1;CTBP1;CSNK2A2;EP300;CTNNB1;RELA
	Nicotinate and nicotinamide metabolism	1/35	0.11868	0.161283	0	0	8.24109	17.5644	SIRT1	peptidyl-lysine trimethylation (GO:0018023)	3/30	0.000169372	0.00195285	0	0	32.0467	278.275	WDR82;SETD1B;OGT	ovarian cancer	7/89	3.16694e-08	4.71495e-08	0	0	26.0642	450.074	CREBBP;CSNK2A1;CTBP1;CSNK2A2;EP300;CTNNB1;RELA
	cGMP-PKG signaling pathway	2/167	0.121498	0.163714	0	0	3.42216	7.21343	AKT1;GTF2I	positive regulation of type I interferon production (GO:0032481)	4/77	0.000171309	0.00195844	0	0	15.9992	138.746	CREBBP;EP300;CTNNB1;RELA	psoriasis	7/89	3.16694e-08	4.71495e-08	0	0	26.0642	450.074	CREBBP;CSNK2A1;CTBP1;CSNK2A2;EP300;CTNNB1;RELA
	Ferroptosis	1/41	0.137581	0.183827	0	0	7.00282	13.8904	TP53	negative regulation of protein serine/threonine kinase activity (GO:0071901)	4/78	0.000180081	0.00204142	0	0	15.7822	136.076	RB1;ABL1;AKT1;SIRT1	skin/hair/eye pigmentation	7/89	3.16694e-08	4.71495e-08	0	0	26.0642	450.074	CREBBP;CSNK2A1;CTBP1;CSNK2A2;EP300;CTNNB1;RELA
	Carbohydrate digestion and absorption	1/47	0.156082	0.2051	0	0	6.08757	11.3069	AKT1	apoptotic process (GO:0006915)	6/231	0.000184021	0.0020516	0	0	7.96081	68.4666	MYC;MDM2;AKT1;CASP2;EP300;OGT	zellweger syndrome	7/89	3.16694e-08	4.71495e-08	0	0	26.0642	450.074	CREBBP;CSNK2A1;CTBP1;CSNK2A2;EP300;CTNNB1;RELA
	Other types of O-glycan biosynthesis	1/47	0.156082	0.2051	0	0	6.08757	11.3069	OGT	regulation of autophagy (GO:0010506)	6/231	0.000184021	0.0020516	0	0	7.96081	68.4666	GSK3B;KAT5;CSNK2A2;ABL1;AKT1;EP300	anomalies	7/90	3.42427e-08	4.71495e-08	0	0	25.7488	442.617	CREBBP;CSNK2A1;CTBP1;CSNK2A2;EP300;CTNNB1;RELA
	Cocaine addiction	1/49	0.162162	0.211342	0	0	5.83333	10.6118	RELA	regulation of developmental growth (GO:0048638)	3/31	0.000187036	0.00206813	0	0	30.9006	265.257	GSK3B;SIN3A;ABL1	arrhythmogenic right ventricular dysplasia	7/90	3.42427e-08	4.71495e-08	0	0	25.7488	442.617	CREBBP;CSNK2A1;CTBP1;CSNK2A2;EP300;CTNNB1;RELA
	Human immunodeficiency virus 1 infection	2/212	0.17743	0.229361	0	0	2.68272	4.6389	AKT1;RELA	regulation of cellular response to heat (GO:1900034)	4/79	0.000189172	0.00207474	0	0	15.571	133.488	GSK3B;CREBBP;EP300;SIRT1	cdeficiency	7/90	3.42427e-08	4.71495e-08	0	0	25.7488	442.617	CREBBP;CSNK2A1;CTBP1;CSNK2A2;EP300;CTNNB1;RELA
	Regulation of lipolysis in adipocytes	1/55	0.180143	0.23099	0	0	5.18362	8.88474	AKT1	negative regulation of extrinsic apoptotic signaling pathway (GO:2001237)	4/80	0.00019859	0.00216046	0	0	15.3653	130.978	GSK3B;SRC;AKT1;RELA	epidermolysis bullosa	7/90	3.42427e-08	4.71495e-08	0	0	25.7488	442.617	CREBBP;CSNK2A1;CTBP1;CSNK2A2;EP300;CTNNB1;RELA
	Legionellosis	1/57	0.186052	0.236658	0	0	4.99799	8.40527	RELA	negative regulation of DNA biosynthetic process (GO:2000279)	3/32	0.000205853	0.00222156	0	0	29.8336	253.238	SRC;HNRNPU;TP53	fanconi anemia	7/90	3.42427e-08	4.71495e-08	0	0	25.7488	442.617	CREBBP;CSNK2A1;CTBP1;CSNK2A2;EP300;CTNNB1;RELA
	Viral myocarditis	1/60	0.194836	0.245865	0	0	4.74314	7.75785	ABL1	regulation of Notch signaling pathway (GO:0008593)	4/83	0.000228872	0.00245038	0	0	14.7796	123.888	CREBBP;SRC;AKT1;EP300	glycogen storage disease	7/90	3.42427e-08	4.71495e-08	0	0	25.7488	442.617	CREBBP;CSNK2A1;CTBP1;CSNK2A2;EP300;CTNNB1;RELA
	Cytosolic DNA-sensing pathway	1/63	0.203527	0.25481	0	0	4.51295	7.18442	RELA	response to insulin (GO:0032868)	4/84	0.000239666	0.00254574	0	0	14.5941	121.66	AKT1;SIRT1;OGT;USF1	hypogonadism	7/90	3.42427e-08	4.71495e-08	0	0	25.7488	442.617	CREBBP;CSNK2A1;CTBP1;CSNK2A2;EP300;CTNNB1;RELA
	GnRH secretion	1/64	0.206404	0.256392	0	0	4.44109	7.0077	AKT1	regulation of glucose metabolic process (GO:0010906)	3/34	0.000247073	0.00260034	0	0	27.906	231.783	AKT1;SIRT1;OGT	leber amaurosis	7/90	3.42427e-08	4.71495e-08	0	0	25.7488	442.617	CREBBP;CSNK2A1;CTBP1;CSNK2A2;EP300;CTNNB1;RELA
	Cortisol synthesis and secretion	1/65	0.20927	0.257937	0	0	4.37148	6.83757	SP1	peptidyl-serine phosphorylation (GO:0018105)	5/156	0.000248661	0.00260034	0	0	9.77414	81.1197	GSK3B;CSNK2A1;CSNK2A2;AKT1;TAF1	melanoma	7/90	3.42427e-08	4.71495e-08	0	0	25.7488	442.617	CREBBP;CSNK2A1;CTBP1;CSNK2A2;EP300;CTNNB1;RELA
	Fc epsilon RI signaling pathway	1/68	0.217807	0.266395	0	0	4.17511	6.36348	AKT1	positive regulation of protein catabolic process (GO:0045732)	4/85	0.000250821	0.00260275	0	0	14.4132	119.497	GSK3B;CSNK2A1;SMURF1;AXIN1	rheumatoid arthritis	7/90	3.42427e-08	4.71495e-08	0	0	25.7488	442.617	CREBBP;CSNK2A1;CTBP1;CSNK2A2;EP300;CTNNB1;RELA
	Amphetamine addiction	1/69	0.220632	0.26779	0	0	4.1135	6.21656	SIRT1	positive regulation of endothelial cell migration (GO:0010595)	4/86	0.000262345	0.00270155	0	0	14.2367	117.394	SP1;ABL1;AKT1;SIRT1	celiac disease	7/91	3.69908e-08	4.8331e-08	0	0	25.441	435.362	CREBBP;CSNK2A1;CTBP1;CSNK2A2;EP300;CTNNB1;RELA
	RIG-I-like receptor signaling pathway	1/70	0.223448	0.269153	0	0	4.05368	6.07476	RELA	white fat cell differentiation (GO:0050872)	2/7	0.000265269	0.00271097	0	0	113.846	937.493	CTBP1;SIRT1	convulsions	7/91	3.69908e-08	4.8331e-08	0	0	25.441	435.362	CREBBP;CSNK2A1;CTBP1;CSNK2A2;EP300;CTNNB1;RELA
	Parkinson disease	2/249	0.225879	0.270036	0	0	2.27658	3.38699	UBC;TP53	cellular response to hydrogen peroxide (GO:0070301)	3/35	0.00026954	0.0027135	0	0	27.0326	222.175	ABL1;SIRT1;RELA	corneal dystrophy	7/91	3.69908e-08	4.8331e-08	0	0	25.441	435.362	CREBBP;CSNK2A1;CTBP1;CSNK2A2;EP300;CTNNB1;RELA
	PPAR signaling pathway	1/74	0.23461	0.27838	0	0	3.83079	5.55401	UBC	response to estrogen (GO:0043627)	3/35	0.00026954	0.0027135	0	0	27.0326	222.175	RBBP5;RARA;EP300	encephalopathy	7/91	3.69908e-08	4.8331e-08	0	0	25.441	435.362	CREBBP;CSNK2A1;CTBP1;CSNK2A2;EP300;CTNNB1;RELA
	Pertussis	1/76	0.240131	0.281879	0	0	3.72826	5.31863	RELA	protein autophosphorylation (GO:0046777)	5/159	0.000271573	0.00271371	0	0	9.58228	78.6828	GSK3B;SRC;ABL1;AKT1;TAF1	leigh syndrome	7/91	3.69908e-08	4.8331e-08	0	0	25.441	435.362	CREBBP;CSNK2A1;CTBP1;CSNK2A2;EP300;CTNNB1;RELA
	Arrhythmogenic right ventricular cardiomyopathy	1/77	0.242877	0.281879	0	0	3.67902	5.20655	CTNNB1	regulation of transcription from RNA polymerase II promoter in response to stress (GO:0043618)	4/87	0.000274245	0.00272027	0	0	14.0645	115.35	CREBBP;UBC;EP300;TP53	malaria	7/91	3.69908e-08	4.8331e-08	0	0	25.441	435.362	CREBBP;CSNK2A1;CTBP1;CSNK2A2;EP300;CTNNB1;RELA
	Leishmaniasis	1/77	0.242877	0.281879	0	0	3.67902	5.20655	RELA	ubiquitin-dependent protein catabolic process (GO:0006511)	7/354	0.000281566	0.0027725	0	0	6.07701	49.6804	ZRANB1;KAT5;SMURF1;MDM2;CTNNB1;SIRT1;TAF1	microcephaly	7/91	3.69908e-08	4.8331e-08	0	0	25.441	435.362	CREBBP;CSNK2A1;CTBP1;CSNK2A2;EP300;CTNNB1;RELA
	Gap junction	1/88	0.272444	0.313903	0	0	3.21208	4.17673	SRC	positive regulation of signal transduction (GO:0009967)	6/252	0.000293947	0.00287344	0	0	7.27347	59.1486	CREBBP;ZRANB1;CSNK2A1;SRC;EP300;SIRT1	bardet-biedl syndrome	7/92	3.99232e-08	5.06827e-08	0	0	25.1405	428.3	CREBBP;CSNK2A1;CTBP1;CSNK2A2;EP300;CTNNB1;RELA
	GABAergic synapse	1/89	0.275075	0.314654	0	0	3.17542	4.09855	SRC	positive regulation of cell population proliferation (GO:0008284)	8/474	0.000297411	0.00288301	0	0	5.22049	42.3925	CSNK2A1;MYC;RARA;MDM2;HNRNPU;AKT1;SIRT1;RELA	cholesterol level	7/92	3.99232e-08	5.06827e-08	0	0	25.1405	428.3	CREBBP;CSNK2A1;CTBP1;CSNK2A2;EP300;CTNNB1;RELA
	Th1 and Th2 cell differentiation	1/92	0.282911	0.321306	0	0	3.07027	3.87659	RELA	regulation of type I interferon production (GO:0032479)	4/89	0.0002992	0.00288301	0	0	13.7322	111.428	CREBBP;EP300;CTNNB1;RELA	cone-rod dystrophy	7/92	3.99232e-08	5.06827e-08	0	0	25.1405	428.3	CREBBP;CSNK2A1;CTBP1;CSNK2A2;EP300;CTNNB1;RELA
	GnRH signaling pathway	1/93	0.285505	0.321952	0	0	3.03674	3.80655	SRC	cellular response to cytokine stimulus (GO:0071345)	8/482	0.000332674	0.00314431	0	0	5.13027	41.085	GSK3B;MYC;UBC;HNRNPU;AKT1;SIRT1;TP53;RELA	myopia	7/92	3.99232e-08	5.06827e-08	0	0	25.1405	428.3	CREBBP;CSNK2A1;CTBP1;CSNK2A2;EP300;CTNNB1;RELA
	Fc gamma R-mediated phagocytosis	1/97	0.295786	0.32941	0	0	2.90962	3.54427	AKT1	positive regulation of gene expression (GO:0010628)	8/482	0.000332674	0.00314431	0	0	5.13027	41.085	GSK3B;SP1;MYC;UBR5;AKT1;EP300;TP53;HCFC1	cardiomyopathy, hypertrophic	7/93	4.30501e-08	5.27806e-08	0	0	24.8469	421.425	CREBBP;CSNK2A1;CTBP1;CSNK2A2;EP300;CTNNB1;RELA
	mRNA surveillance pathway	1/98	0.298334	0.32941	0	0	2.87948	3.48286	WDR82	positive regulation of cell differentiation (GO:0045597)	6/258	0.000333311	0.00314431	0	0	7.09812	56.8307	SMAD2;SIN3A;CARM1;ABL1;AKT1;CTNNB1	glaucoma	7/93	4.30501e-08	5.27806e-08	0	0	24.8469	421.425	CREBBP;CSNK2A1;CTBP1;CSNK2A2;EP300;CTNNB1;RELA
	Inflammatory mediator regulation of TRP channels	1/98	0.298334	0.32941	0	0	2.87948	3.48286	SRC	regulation of apoptotic signaling pathway (GO:2001233)	3/38	0.000344738	0.00315245	0	0	24.7118	197.02	RB1;CSNK2A1;CSNK2A2	migraine	7/93	4.30501e-08	5.27806e-08	0	0	24.8469	421.425	CREBBP;CSNK2A1;CTBP1;CSNK2A2;EP300;CTNNB1;RELA
	Progesterone-mediated oocyte maturation	1/100	0.303401	0.332695	0	0	2.82103	3.36463	AKT1	regulation of axon extension (GO:0030516)	3/38	0.000344738	0.00315245	0	0	24.7118	197.02	GSK3B;SIN3A;ABL1	myocardial infarction	7/93	4.30501e-08	5.27806e-08	0	0	24.8469	421.425	CREBBP;CSNK2A1;CTBP1;CSNK2A2;EP300;CTNNB1;RELA
	Amoebiasis	1/102	0.308433	0.335896	0	0	2.76489	3.2522	RELA	response to estradiol (GO:0032355)	3/38	0.000344738	0.00315245	0	0	24.7118	197.02	KAT5;NCOA3;CTNNB1	thyroid carcinoma	7/93	4.30501e-08	5.27806e-08	0	0	24.8469	421.425	CREBBP;CSNK2A1;CTBP1;CSNK2A2;EP300;CTNNB1;RELA
	Parathyroid hormone synthesis, secretion and action	1/106	0.318389	0.34438	0	0	2.65902	3.0432	SP1	regulation of endodeoxyribonuclease activity (GO:0032071)	2/8	0.000352869	0.00315245	0	0	94.8667	754.134	AKT1;SIRT1	ichthyosis	7/94	4.63816e-08	5.64783e-08	0	0	24.56	414.73	CREBBP;CSNK2A1;CTBP1;CSNK2A2;EP300;CTNNB1;RELA
	Cholinergic synapse	1/113	0.335474	0.360407	0	0	2.49195	2.72174	AKT1	entry of bacterium into host cell (GO:0035635)	2/8	0.000352869	0.00315245	0	0	94.8667	754.134	SRC;CTNNB1	aneurysm	7/95	4.99287e-08	5.99815e-08	0	0	24.2797	408.207	CREBBP;CSNK2A1;CTBP1;CSNK2A2;EP300;CTNNB1;RELA
	Leukocyte transendothelial migration	1/114	0.337879	0.360556	0	0	2.46977	2.67987	CTNNB1	ER overload response (GO:0006983)	2/8	0.000352869	0.00315245	0	0	94.8667	754.134	GSK3B;TP53	macular degeneration	7/95	4.99287e-08	5.99815e-08	0	0	24.2797	408.207	CREBBP;CSNK2A1;CTBP1;CSNK2A2;EP300;CTNNB1;RELA
	Autophagy	1/137	0.390904	0.414358	0	0	2.04971	1.92528	AKT1	stress-induced premature senescence (GO:0090400)	2/8	0.000352869	0.00315245	0	0	94.8667	754.134	SIRT1;TP53	autism	7/96	5.37026e-08	6.24205e-08	0	0	24.0057	401.851	CREBBP;CSNK2A1;CTBP1;CSNK2A2;EP300;CTNNB1;RELA
	Phospholipase D signaling pathway	1/148	0.414761	0.43543	0	0	1.89528	1.66794	AKT1	progesterone receptor signaling pathway (GO:0050847)	2/8	0.000352869	0.00315245	0	0	94.8667	754.134	SRC;UBR5	disorder of glycosylation	7/96	5.37026e-08	6.24205e-08	0	0	24.0057	401.851	CREBBP;CSNK2A1;CTBP1;CSNK2A2;EP300;CTNNB1;RELA
	Adrenergic signaling in cardiomyocytes	1/150	0.418999	0.43543	0	0	1.86965	1.62638	AKT1	peptidyl-serine modification (GO:0018209)	5/169	0.000359681	0.00319217	0	0	8.99345	71.3207	GSK3B;CSNK2A1;CSNK2A2;AKT1;TAF1	lateral sclerosis	7/96	5.37026e-08	6.24205e-08	0	0	24.0057	401.851	CREBBP;CSNK2A1;CTBP1;CSNK2A2;EP300;CTNNB1;RELA
	Spliceosome	1/150	0.418999	0.43543	0	0	1.86965	1.62638	HNRNPU	regulation of cell population proliferation (GO:0042127)	10/764	0.000392656	0.00346204	0	0	4.10157	32.1668	CSNK2A1;CTBP1;MYC;RARA;MDM2;AKT1;CTNNB1;SIRT1;TP53;RELA	microphthalmia	7/96	5.37026e-08	6.24205e-08	0	0	24.0057	401.851	CREBBP;CSNK2A1;CTBP1;CSNK2A2;EP300;CTNNB1;RELA
	Oxytocin signaling pathway	1/154	0.427383	0.441259	0	0	1.8204	1.54747	SRC	protein methylation (GO:0006479)	3/41	0.000432266	0.00376211	0	0	22.7574	176.29	NSD1;CARM1;EHMT1	orofacial cleft	7/96	5.37026e-08	6.24205e-08	0	0	24.0057	401.851	CREBBP;CSNK2A1;CTBP1;CSNK2A2;EP300;CTNNB1;RELA
	Tight junction	1/169	0.457776	0.469589	0	0	1.65661	1.29443	SRC	response to growth factor (GO:0070848)	3/41	0.000432266	0.00376211	0	0	22.7574	176.29	MYC;AKT1;CTNNB1	lung cancer	7/97	5.77149e-08	6.66514e-08	0	0	23.7378	395.655	CREBBP;CSNK2A1;CTBP1;CSNK2A2;EP300;CTNNB1;RELA
	NOD-like receptor signaling pathway	1/181	0.48094	0.490188	0	0	1.54523	1.13113	RELA	regulation of helicase activity (GO:0051095)	2/9	0.000452632	0.00391411	0	0	81.3102	626.124	SIRT1;TP53	asthma	7/99	6.65039e-08	7.58229e-08	0	0	23.2194	383.724	CREBBP;CSNK2A1;CTBP1;CSNK2A2;EP300;CTNNB1;RELA
	Regulation of actin cytoskeleton	1/218	0.546391	0.553351	0	0	1.27935	0.773269	SRC	regulation of mitotic cell cycle (GO:0007346)	5/178	0.000456095	0.00391893	0	0	8.5217	65.5558	RB1;USP22;MDM2;HNRNPU;SIRT1	parkinson disease	7/99	6.65039e-08	7.58229e-08	0	0	23.2194	383.724	CREBBP;CSNK2A1;CTBP1;CSNK2A2;EP300;CTNNB1;RELA
	Coronavirus disease	1/232	0.568973	0.572574	0	0	1.20096	0.677251	RELA	positive regulation of macromolecule metabolic process (GO:0010604)	7/384	0.000459078	0.00391959	0	0	5.58486	42.9269	GSK3B;SP1;MYC;UBR5;AKT1;TP53;HCFC1	inflammatory bowel disease	7/100	7.13062e-08	8.07836e-08	0	0	22.9686	377.977	CREBBP;CSNK2A1;CTBP1;CSNK2A2;EP300;CTNNB1;RELA
	Amyotrophic lateral sclerosis	1/364	0.734155	0.734155	0	0	0.759128	0.234597	TP53	regulation of proteasomal ubiquitin-dependent protein catabolic process (GO:0032434)	4/102	0.000502754	0.00423885	0	0	11.9028	90.4063	GSK3B;MDM2;OGT;TAF1	stature	7/101	7.63984e-08	8.60083e-08	0	0	22.7231	372.37	CREBBP;CSNK2A1;CTBP1;CSNK2A2;EP300;CTNNB1;RELA
										intrinsic apoptotic signaling pathway (GO:0097193)	4/102	0.000502754	0.00423885	0	0	11.9028	90.4063	JMY;ABL1;CASP2;TP53	alzheimer disease	7/103	8.75093e-08	9.72929e-08	0	0	22.2474	361.555	CREBBP;CSNK2A1;CTBP1;CSNK2A2;EP300;CTNNB1;RELA
										nucleotide-excision repair (GO:0006289)	4/105	0.000560967	0.00457301	0	0	11.5475	86.4426	UBC;EP300;SIRT1;TP53	diabetes mellitus, type 1	7/103	8.75093e-08	9.72929e-08	0	0	22.2474	361.555	CREBBP;CSNK2A1;CTBP1;CSNK2A2;EP300;CTNNB1;RELA
										negative regulation of peptidyl-lysine acetylation (GO:2000757)	2/10	0.000564473	0.00457301	0	0	71.1429	532.121	CTBP1;SIRT1	charcot-marie-tooth disease	7/104	9.35576e-08	1.03375e-07	0	0	22.017	356.338	CREBBP;CSNK2A1;CTBP1;CSNK2A2;EP300;CTNNB1;RELA
										negative regulation of telomerase activity (GO:0051974)	2/10	0.000564473	0.00457301	0	0	71.1429	532.121	SRC;TP53	immunodeficiency	7/105	9.99553e-08	1.09098e-07	0	0	21.7912	351.243	CREBBP;CSNK2A1;CTBP1;CSNK2A2;EP300;CTNNB1;RELA
										DNA damage response, signal transduction by p53 class mediator resulting in transcription of p21 class mediator (GO:0006978)	2/10	0.000564473	0.00457301	0	0	71.1429	532.121	KAT5;TP53	systemic lupus erythematosus	7/105	9.99553e-08	1.09098e-07	0	0	21.7912	351.243	CREBBP;CSNK2A1;CTBP1;CSNK2A2;EP300;CTNNB1;RELA
										regulation of type B pancreatic cell development (GO:2000074)	2/10	0.000564473	0.00457301	0	0	71.1429	532.121	GSK3B;AKT1	diabetes mellitus, type 2	7/106	1.06719e-07	1.15076e-07	0	0	21.57	346.265	CREBBP;CSNK2A1;CTBP1;CSNK2A2;EP300;CTNNB1;RELA
										primary miRNA processing (GO:0031053)	2/10	0.000564473	0.00457301	0	0	71.1429	532.121	SMAD2;DGCR8	hypertension	7/106	1.06719e-07	1.15076e-07	0	0	21.57	346.265	CREBBP;CSNK2A1;CTBP1;CSNK2A2;EP300;CTNNB1;RELA
										chromosome condensation (GO:0030261)	3/45	0.000569508	0.00457301	0	0	20.5859	153.792	RB1;CSNK2A1;CSNK2A2	obesity	7/107	1.13864e-07	1.20602e-07	0	0	21.3532	341.401	CREBBP;CSNK2A1;CTBP1;CSNK2A2;EP300;CTNNB1;RELA
										positive regulation of Notch signaling pathway (GO:0045747)	3/45	0.000569508	0.00457301	0	0	20.5859	153.792	CREBBP;SRC;EP300	prostate cancer	7/107	1.13864e-07	1.20602e-07	0	0	21.3532	341.401	CREBBP;CSNK2A1;CTBP1;CSNK2A2;EP300;CTNNB1;RELA
										cellular response to peptide hormone stimulus (GO:0071375)	4/106	0.000581392	0.00464081	0	0	11.4337	85.1819	SRC;AKT1;RELA;USF1	schizophrenia	7/107	1.13864e-07	1.20602e-07	0	0	21.3532	341.401	CREBBP;CSNK2A1;CTBP1;CSNK2A2;EP300;CTNNB1;RELA
										protein ubiquitination (GO:0016567)	8/525	0.000585734	0.00464797	0	0	4.69318	34.9297	SMURF1;USP22;UBC;UBR5;MDM2;CTNNB1;SIRT1;TAF1	muscular dystrophy	7/109	1.29373e-07	1.35425e-07	0	0	20.9324	332	CREBBP;CSNK2A1;CTBP1;CSNK2A2;EP300;CTNNB1;RELA
										regulation of fibroblast proliferation (GO:0048145)	3/46	0.000607674	0.004766	0	0	20.1062	148.904	MYC;CTNNB1;TP53	spastic paraplegia	7/109	1.29373e-07	1.35425e-07	0	0	20.9324	332	CREBBP;CSNK2A1;CTBP1;CSNK2A2;EP300;CTNNB1;RELA
										positive regulation of nucleocytoplasmic transport (GO:0046824)	3/46	0.000607674	0.004766	0	0	20.1062	148.904	GSK3B;UBR5;TP53	cardiomyopathy, dilated	7/110	1.37772e-07	1.43379e-07	0	0	20.7282	327.456	CREBBP;CSNK2A1;CTBP1;CSNK2A2;EP300;CTNNB1;RELA
										negative regulation of transmembrane receptor protein serine/threonine kinase signaling pathway (GO:0090101)	4/108	0.000623819	0.00486434	0	0	11.2127	82.7456	SMAD2;SMURF1;UBC;SIRT1	neuropathy	7/112	1.55958e-07	1.61367e-07	0	0	20.3313	318.666	CREBBP;CSNK2A1;CTBP1;CSNK2A2;EP300;CTNNB1;RELA
										regulation of protein localization to nucleus (GO:1900180)	3/47	0.000647436	0.00499081	0	0	19.6482	144.267	GSK3B;SIN3A;AKT1	blood	7/113	1.65784e-07	1.70548e-07	0	0	20.1385	314.413	CREBBP;CSNK2A1;CTBP1;CSNK2A2;EP300;CTNNB1;RELA
										epithelial to mesenchymal transition (GO:0001837)	3/47	0.000647436	0.00499081	0	0	19.6482	144.267	DDX17;GSK3B;CTNNB1	spinocerebellar ataxia	7/114	1.76128e-07	1.80154e-07	0	0	19.9492	310.252	CREBBP;CSNK2A1;CTBP1;CSNK2A2;EP300;CTNNB1;RELA
										DNA damage response, signal transduction resulting in transcription (GO:0042772)	2/11	0.000688306	0.00518251	0	0	63.2349	460.431	KAT5;TP53	cardiomyopathy	7/118	2.23121e-07	2.26924e-07	0	0	19.2265	294.464	CREBBP;CSNK2A1;CTBP1;CSNK2A2;EP300;CTNNB1;RELA
										cellular response to ionizing radiation (GO:0071479)	3/48	0.000688822	0.00518251	0	0	19.2106	139.863	MDM2;SIRT1;TP53	myopathy	7/120	2.50322e-07	2.5315e-07	0	0	18.8843	287.051	CREBBP;CSNK2A1;CTBP1;CSNK2A2;EP300;CTNNB1;RELA
										regulation of mitochondrion organization (GO:0010821)	3/48	0.000688822	0.00518251	0	0	19.2106	139.863	GSK3B;CSNK2A2;EP300	cataract	7/124	3.13168e-07	3.14928e-07	0	0	18.235	273.097	CREBBP;CSNK2A1;CTBP1;CSNK2A2;EP300;CTNNB1;RELA
										positive regulation of blood vessel endothelial cell migration (GO:0043536)	3/48	0.000688822	0.00518251	0	0	19.2106	139.863	SP1;AKT1;SIRT1	leukemia	3/77	0.00270401	0.00270401	0	0	11.6651	68.976	NSD1;RARA;MLL
										regulation of Wnt signaling pathway (GO:0030111)	4/111	0.000691514	0.00518251	0	0	10.8966	79.2908	ZRANB1;CSNK2A1;AXIN1;CTNNB1
										DNA repair (GO:0006281)	6/298	0.000712737	0.00531205	0	0	6.11333	44.2996	KAT5;TRRAP;UBC;ABL1;SIRT1;TP53
										response to hydrogen peroxide (GO:0042542)	3/49	0.000731859	0.0054246	0	0	18.7921	135.677	ABL1;SIRT1;RELA
										negative regulation of intracellular signal transduction (GO:1902532)	5/198	0.000739076	0.00544816	0	0	7.63089	55.0195	SRC;MDM2;AKT1;SIRT1;RELA
										cellular response to lectin (GO:1990858)	4/115	0.000789663	0.00575814	0	0	10.5019	75.0242	CREBBP;SRC;EP300;RELA
										stimulatory C-type lectin receptor signaling pathway (GO:0002223)	4/115	0.000789663	0.00575814	0	0	10.5019	75.0242	CREBBP;SRC;EP300;RELA
										positive regulation of fat cell differentiation (GO:0045600)	3/51	0.000822986	0.00591296	0	0	18.0072	127.898	CARM1;HNRNPU;AKT1
										mesenchymal cell differentiation (GO:0048762)	3/51	0.000822986	0.00591296	0	0	18.0072	127.898	DDX17;GSK3B;CTNNB1
										regulation of sister chromatid cohesion (GO:0007063)	2/12	0.000824045	0.00591296	0	0	56.9086	404.124	RB1;CTNNB1
										proteasomal protein catabolic process (GO:0010498)	5/205	0.000863902	0.00615262	0	0	7.36119	51.9262	KAT5;SMURF1;MDM2;CTNNB1;SIRT1
										negative regulation of protein-containing complex assembly (GO:0031333)	3/52	0.000871127	0.00615262	0	0	17.6389	124.279	GSK3B;SRC;EP300
										regulation of telomere maintenance via telomerase (GO:0032210)	3/52	0.000871127	0.00615262	0	0	17.6389	124.279	SRC;HNRNPU;CTNNB1
										innate immune response activating cell surface receptor signaling pathway (GO:0002220)	4/119	0.000897272	0.00630427	0	0	10.1345	71.1054	CREBBP;SRC;EP300;RELA
										negative regulation of cysteine-type endopeptidase activity (GO:2000117)	3/53	0.000921022	0.00643761	0	0	17.2852	120.824	CSNK2A1;SRC;AKT1
										protein polyubiquitination (GO:0000209)	6/314	0.000934929	0.00650113	0	0	5.79103	40.3926	SMURF1;UBC;UBR5;MDM2;CTNNB1;TAF1
										entry into host (GO:0044409)	2/13	0.000971606	0.00672152	0	0	51.7325	358.845	SRC;CTNNB1
										negative regulation of cysteine-type endopeptidase activity involved in apoptotic process (GO:0043154)	3/55	0.00102617	0.00699141	0	0	16.6187	114.369	CSNK2A1;SRC;AKT1
										regulation of blood vessel endothelial cell migration (GO:0043535)	3/55	0.00102617	0.00699141	0	0	16.6187	114.369	SP1;AKT1;SIRT1
										negative regulation of protein modification by small protein conjugation or removal (GO:1903321)	3/55	0.00102617	0.00699141	0	0	16.6187	114.369	AKT1;CTNNB1;OGT
										cellular protein modification process (GO:0006464)	11/1025	0.00103911	0.00704402	0	0	3.36363	23.1061	GSK3B;CSNK2A1;CTBP1;RBBP5;WDR5;RARA;ABL1;AKT1;MAP4K5;SIRT1;TAF1
										positive regulation of protein modification process (GO:0031401)	5/214	0.00104673	0.00706022	0	0	7.04099	48.3159	KAT5;AXIN1;ABL1;AKT1;SIRT1
										regulation of cell growth (GO:0001558)	5/217	0.00111363	0.00747406	0	0	6.9403	47.1949	RB1;CSNK2A1;AKT1;SIRT1;TP53
										negative regulation of DNA damage response, signal transduction by p53 class mediator (GO:0043518)	2/14	0.0011309	0.00751522	0	0	47.419	321.726	MDM2;SIRT1
										positive regulation of glucose metabolic process (GO:0010907)	2/14	0.0011309	0.00751522	0	0	47.419	321.726	AKT1;SIRT1
										fat cell differentiation (GO:0045444)	3/58	0.00119764	0.00788103	0	0	15.7099	105.687	CTBP1;EP300;SIRT1
										positive regulation of protein binding (GO:0032092)	3/58	0.00119764	0.00788103	0	0	15.7099	105.687	GSK3B;ABL1;TAF1
										transcription, DNA-templated (GO:0006351)	5/221	0.0012077	0.00790867	0	0	6.81039	45.7593	NCOA6;UBTF;TAF4;TP53;TAF1
										negative regulation of androgen receptor signaling pathway (GO:0060766)	2/15	0.00130185	0.00836286	0	0	43.7692	290.801	NCOR1;SIRT1
										positive regulation of histone H3-K4 methylation (GO:0051571)	2/15	0.00130185	0.00836286	0	0	43.7692	290.801	WDR5;CTNNB1
										positive regulation of protein export from nucleus (GO:0046827)	2/15	0.00130185	0.00836286	0	0	43.7692	290.801	GSK3B;TP53
										myoblast differentiation (GO:0045445)	2/15	0.00130185	0.00836286	0	0	43.7692	290.801	DDX17;RB1
										Notch signaling pathway (GO:0007219)	3/60	0.00132139	0.00844815	0	0	15.1571	100.478	CREBBP;MYC;EP300
										regulation of DNA-templated transcription, initiation (GO:2000142)	3/61	0.00138617	0.00882051	0	0	14.8951	98.0274	CTNNB1;TP53;RELA
										negative regulation of kinase activity (GO:0033673)	3/62	0.00145292	0.00915881	0	0	14.6419	95.6726	RB1;HNRNPU;AKT1
										I-kappaB kinase/NF-kappaB signaling (GO:0007249)	3/62	0.00145292	0.00915881	0	0	14.6419	95.6726	UBC;AKT1;RELA
										negative regulation of transcription regulatory region DNA binding (GO:2000678)	2/16	0.00148437	0.00922775	0	0	40.6408	264.684	SIN3A;TAF1
										positive regulation by host of viral transcription (GO:0043923)	2/16	0.00148437	0.00922775	0	0	40.6408	264.684	SP1;EP300
										N-terminal protein amino acid acetylation (GO:0006474)	2/16	0.00148437	0.00922775	0	0	40.6408	264.684	CREBBP;EP300
										positive regulation of multicellular organismal process (GO:0051240)	6/345	0.00151403	0.0093689	0	0	5.25315	34.1086	SMAD2;NCOA3;EHMT1;CTNNB1;SIRT1;OGT
										regulation of transcription initiation from RNA polymerase II promoter (GO:0060260)	3/64	0.00159239	0.0098088	0	0	14.1604	91.2285	CTNNB1;TP53;RELA
										negative regulation of ATPase activity (GO:0032780)	2/17	0.00167838	0.0101531	0	0	37.9295	242.367	SIRT1;TP53
										negative regulation of intrinsic apoptotic signaling pathway by p53 class mediator (GO:1902254)	2/17	0.00167838	0.0101531	0	0	37.9295	242.367	MDM2;SIRT1
										cellular response to gamma radiation (GO:0071480)	2/17	0.00167838	0.0101531	0	0	37.9295	242.367	MDM2;TP53
										positive regulation of transcription of Notch receptor target (GO:0007221)	2/17	0.00167838	0.0101531	0	0	37.9295	242.367	CREBBP;EP300
										negative regulation of DNA-binding transcription factor activity (GO:0043433)	4/143	0.00176892	0.010653	0	0	8.37452	53.0726	RB1;SUFU;SIRT1;TAF1
										positive regulation of cellular process (GO:0048522)	8/625	0.00179176	0.0107426	0	0	3.91228	24.7434	CSNK2A1;MYC;RARA;MDM2;AKT1;SIRT1;RELA;HCFC1
										negative regulation of fibroblast proliferation (GO:0048147)	2/18	0.00188379	0.0109066	0	0	35.5571	223.102	MYC;TP53
										regulation of brown fat cell differentiation (GO:0090335)	2/18	0.00188379	0.0109066	0	0	35.5571	223.102	HNRNPU;SIRT1
										regulation of chromosome segregation (GO:0051983)	2/18	0.00188379	0.0109066	0	0	35.5571	223.102	CSNK2A1;CSNK2A2
										negative regulation of signal transduction by p53 class mediator (GO:1901797)	2/18	0.00188379	0.0109066	0	0	35.5571	223.102	MDM2;SIRT1
										regulation of oxidative stress-induced intrinsic apoptotic signaling pathway (GO:1902175)	2/18	0.00188379	0.0109066	0	0	35.5571	223.102	AKT1;SIRT1
										regulation of production of miRNAs involved in gene silencing by miRNA (GO:1903798)	2/18	0.00188379	0.0109066	0	0	35.5571	223.102	NCOR1;TP53
										positive regulation of amyloid-beta formation (GO:1902004)	2/18	0.00188379	0.0109066	0	0	35.5571	223.102	SP1;RELA
										intracellular estrogen receptor signaling pathway (GO:0030520)	2/18	0.00188379	0.0109066	0	0	35.5571	223.102	DDX17;SAFB
										canonical Wnt signaling pathway (GO:0060070)	3/68	0.00189584	0.0109294	0	0	13.2863	83.2797	GSK3B;AXIN1;CTNNB1
										positive regulation of intracellular protein transport (GO:0090316)	4/148	0.00200534	0.0115115	0	0	8.0817	50.2031	GSK3B;CSNK2A2;UBR5;TP53
										negative regulation of oxidative stress-induced intrinsic apoptotic signaling pathway (GO:1902176)	2/19	0.00210052	0.0116899	0	0	33.4639	206.324	AKT1;SIRT1
										regulation of histone H3-K4 methylation (GO:0051569)	2/19	0.00210052	0.0116899	0	0	33.4639	206.324	WDR5;CTNNB1
										peptidyl-lysine dimethylation (GO:0018027)	2/19	0.00210052	0.0116899	0	0	33.4639	206.324	SETD1B;EHMT1
										excitatory postsynaptic potential (GO:0060079)	2/19	0.00210052	0.0116899	0	0	33.4639	206.324	GSK3B;AKT1
										regulation of stem cell population maintenance (GO:2000036)	2/19	0.00210052	0.0116899	0	0	33.4639	206.324	NCOA3;MYC
										histone deubiquitination (GO:0016578)	2/19	0.00210052	0.0116899	0	0	33.4639	206.324	TRRAP;USP22
										maintenance of protein localization in organelle (GO:0072595)	2/19	0.00210052	0.0116899	0	0	33.4639	206.324	HNRNPU;AKT1
										cellular response to organic cyclic compound (GO:0071407)	4/150	0.00210574	0.0116899	0	0	7.97019	49.121	KAT5;NCOA3;CTNNB1;TAF1
										regulation of glycolytic process (GO:0006110)	3/71	0.00214553	0.0118135	0	0	12.6982	78.0225	NCOR1;EP300;OGT
										myeloid leukocyte differentiation (GO:0002573)	3/71	0.00214553	0.0118135	0	0	12.6982	78.0225	RARA;EP300;SIRT1
										positive regulation of protein phosphorylation (GO:0001934)	6/371	0.00218307	0.0119714	0	0	4.87248	29.8538	SRC;AXIN1;ABL1;AKT1;SIRT1;TP53
										positive regulation of Wnt signaling pathway (GO:0030177)	4/153	0.00226279	0.0123583	0	0	7.80853	47.563	ZRANB1;CSNK2A1;UBR5;AXIN1
										negative regulation of telomere maintenance via telomerase (GO:0032211)	2/20	0.00232849	0.0125145	0	0	31.6032	191.595	SRC;HNRNPU
										energy reserve metabolic process (GO:0006112)	2/20	0.00232849	0.0125145	0	0	31.6032	191.595	GSK3B;MYC
										granulocyte differentiation (GO:0030851)	2/20	0.00232849	0.0125145	0	0	31.6032	191.595	RARA;EP300
										miRNA metabolic process (GO:0010586)	2/20	0.00232849	0.0125145	0	0	31.6032	191.595	DDX17;DGCR8
										proteolysis involved in cellular protein catabolic process (GO:0051603)	3/74	0.00241475	0.0129266	0	0	12.1598	73.2771	ZRANB1;UBC;MDM2
										regulation of transcription from RNA polymerase II promoter in response to hypoxia (GO:0061418)	3/75	0.00250892	0.0133776	0	0	11.9903	71.797	CREBBP;UBC;EP300
										cellular response to estradiol stimulus (GO:0071392)	2/21	0.00256762	0.0134775	0	0	29.9383	178.576	KAT5;NCOA3
										extrinsic apoptotic signaling pathway in absence of ligand (GO:0097192)	2/21	0.00256762	0.0134775	0	0	29.9383	178.576	GSK3B;CASP2
										positive regulation of transcription from RNA polymerase II promoter involved in cellular response to chemical stimulus (GO:1901522)	2/21	0.00256762	0.0134775	0	0	29.9383	178.576	EP300;RELA
										positive regulation of transcription regulatory region DNA binding (GO:2000679)	2/21	0.00256762	0.0134775	0	0	29.9383	178.576	RB1;EP300
										positive regulation of endothelial cell proliferation (GO:0001938)	3/77	0.00270401	0.0141384	0	0	11.6651	68.976	SP1;AKT1;SIRT1
										regulation of protein phosphorylation (GO:0001932)	5/266	0.0027146	0.014139	0	0	5.62332	33.2288	NSD1;AXIN1;ABL1;AKT1;SIRT1
										negative regulation of signal transduction (GO:0009968)	5/267	0.00275878	0.0143138	0	0	5.60157	33.0099	RB1;CSNK2A1;SUFU;CSNK2A2;AKT1
										regulation of chromosome organization (GO:0033044)	2/22	0.00281782	0.0143986	0	0	28.44	166.994	RB1;MYC
										negative regulation of phosphate metabolic process (GO:0045936)	2/22	0.00281782	0.0143986	0	0	28.44	166.994	SIRT1;TP53
										negative regulation of small molecule metabolic process (GO:0062014)	2/22	0.00281782	0.0143986	0	0	28.44	166.994	NCOR1;EP300
										positive regulation of amyloid precursor protein catabolic process (GO:1902993)	2/22	0.00281782	0.0143986	0	0	28.44	166.994	SP1;RELA
										positive regulation of proteasomal ubiquitin-dependent protein catabolic process (GO:0032436)	3/79	0.00290822	0.0148045	0	0	11.357	66.3272	GSK3B;MDM2;TAF1
										negative regulation of cellular component organization (GO:0051129)	3/80	0.00301379	0.015227	0	0	11.2089	65.0628	GSK3B;SRC;EP300
										regulation of fat cell differentiation (GO:0045598)	3/80	0.00301379	0.015227	0	0	11.2089	65.0628	CARM1;AKT1;SIRT1
										regulation of protein export from nucleus (GO:0046825)	2/23	0.00307902	0.0154409	0	0	27.0844	156.633	GSK3B;TP53
										protein deacylation (GO:0035601)	2/23	0.00307902	0.0154409	0	0	27.0844	156.633	SIN3A;SIRT1
										positive regulation of cellular response to transforming growth factor beta stimulus (GO:1903846)	2/24	0.00335114	0.0166815	0	0	25.8519	147.316	CREBBP;EP300
										positive regulation of transforming growth factor beta receptor signaling pathway (GO:0030511)	2/24	0.00335114	0.0166815	0	0	25.8519	147.316	CREBBP;EP300
										negative regulation of cellular carbohydrate metabolic process (GO:0010677)	2/25	0.00363409	0.0179575	0	0	24.7267	138.9	NCOR1;EP300
										chemical synaptic transmission, postsynaptic (GO:0099565)	2/25	0.00363409	0.0179575	0	0	24.7267	138.9	GSK3B;AKT1
										negative regulation of phosphorylation (GO:0042326)	3/86	0.00369676	0.0181343	0	0	10.3955	58.2179	NCOR1;HNRNPU;SIRT1
										positive regulation of proteasomal protein catabolic process (GO:1901800)	3/86	0.00369676	0.0181343	0	0	10.3955	58.2179	GSK3B;MDM2;TAF1
										cellular response to drug (GO:0035690)	2/26	0.0039278	0.0190597	0	0	23.6952	131.264	MYC;TP53
										regulation of glycogen biosynthetic process (GO:0005979)	2/26	0.0039278	0.0190597	0	0	23.6952	131.264	GSK3B;AKT1
										negative regulation of telomere maintenance via telomere lengthening (GO:1904357)	2/26	0.0039278	0.0190597	0	0	23.6952	131.264	SRC;HNRNPU
										positive regulation of cellular biosynthetic process (GO:0031328)	4/180	0.00405533	0.019608	0	0	6.6016	36.3598	SP1;MYC;AKT1;SIRT1
										negative regulation of protein kinase activity (GO:0006469)	3/90	0.0042004	0.0200324	0	0	9.91554	54.2635	RB1;ABL1;AKT1
										positive regulation of autophagy (GO:0010508)	3/90	0.0042004	0.0200324	0	0	9.91554	54.2635	GSK3B;KAT5;SIRT1
										positive regulation of binding (GO:0051099)	3/90	0.0042004	0.0200324	0	0	9.91554	54.2635	GSK3B;RARA;TAF1
										negative regulation of catalytic activity (GO:0043086)	2/27	0.00423219	0.0200324	0	0	22.7463	124.309	SIRT1;TP53
										positive regulation of mitotic cell cycle (GO:0045931)	2/27	0.00423219	0.0200324	0	0	22.7463	124.309	USP22;MDM2
										positive regulation of muscle cell differentiation (GO:0051149)	2/27	0.00423219	0.0200324	0	0	22.7463	124.309	ABL1;CTNNB1
										regulation of peptidyl-tyrosine phosphorylation (GO:0050730)	3/92	0.00446708	0.0209356	0	0	9.69174	52.4422	SRC;ABL1;TP53
										positive regulation of transmembrane receptor protein serine/threonine kinase signaling pathway (GO:0090100)	3/92	0.00446708	0.0209356	0	0	9.69174	52.4422	SMAD2;CREBBP;EP300
										negative regulation of oxidative stress-induced cell death (GO:1903202)	2/28	0.00454718	0.0209356	0	0	21.8703	117.952	AKT1;SIRT1
										regulation of DNA damage response, signal transduction by p53 class mediator (GO:0043516)	2/28	0.00454718	0.0209356	0	0	21.8703	117.952	MDM2;SIRT1
										cellular response to interleukin-6 (GO:0071354)	2/28	0.00454718	0.0209356	0	0	21.8703	117.952	SRC;RELA
										nucleotide-binding oligomerization domain containing signaling pathway (GO:0070423)	2/28	0.00454718	0.0209356	0	0	21.8703	117.952	UBC;RELA
										regulation of plasma membrane bounded cell projection organization (GO:0120035)	2/28	0.00454718	0.0209356	0	0	21.8703	117.952	GSK3B;AKT1
										protein localization to cell surface (GO:0034394)	2/28	0.00454718	0.0209356	0	0	21.8703	117.952	SMURF1;CTNNB1
										positive regulation of epithelial cell migration (GO:0010634)	3/94	0.00474382	0.0217667	0	0	9.47778	50.7148	SRC;ABL1;AKT1
										negative regulation of myeloid leukocyte differentiation (GO:0002762)	2/29	0.00487269	0.0221322	0	0	21.0593	112.122	MYC;RARA
										regulation of ubiquitin-protein transferase activity (GO:0051438)	2/29	0.00487269	0.0221322	0	0	21.0593	112.122	ABL1;AXIN1
										production of miRNAs involved in gene silencing by miRNA (GO:0035196)	2/29	0.00487269	0.0221322	0	0	21.0593	112.122	SMAD2;DGCR8
										negative regulation of cell differentiation (GO:0045596)	4/191	0.00500138	0.0226405	0	0	6.20981	32.8999	RB1;SUFU;HNRNPU;SIRT1
										regulation of long-term synaptic potentiation (GO:1900271)	2/30	0.00520864	0.0234998	0	0	20.3061	106.758	GSK3B;ABL1
										negative regulation of macromolecule metabolic process (GO:0010605)	4/194	0.00528301	0.023677	0	0	6.11084	32.0407	RB1;YY1;SIRT1;TAF1
										cellular response to tumor necrosis factor (GO:0071356)	4/194	0.00528301	0.023677	0	0	6.11084	32.0407	AKT1;SIRT1;TP53;RELA
										regulation of peptidyl-serine phosphorylation (GO:0033135)	3/98	0.0053279	0.0237991	0	0	9.07689	47.5157	NSD1;AXIN1;AKT1
										negative regulation of response to DNA damage stimulus (GO:2001021)	2/31	0.00555496	0.0246501	0	0	19.6049	101.81	MDM2;SIRT1
										positive regulation of proteolysis involved in cellular protein catabolic process (GO:1903052)	2/31	0.00555496	0.0246501	0	0	19.6049	101.81	SMURF1;AXIN1
										negative regulation of intracellular steroid hormone receptor signaling pathway (GO:0033144)	2/32	0.00591157	0.0258081	0	0	18.9505	97.2319	NCOR1;SIRT1
										regulation of intracellular estrogen receptor signaling pathway (GO:0033146)	2/32	0.00591157	0.0258081	0	0	18.9505	97.2319	CARM1;AXIN1
										RNA biosynthetic process (GO:0032774)	2/32	0.00591157	0.0258081	0	0	18.9505	97.2319	NCOA6;TAF4
										transcription initiation from RNA polymerase I promoter (GO:0006361)	2/32	0.00591157	0.0258081	0	0	18.9505	97.2319	UBTF;TAF1
										modulation by host of symbiont process (GO:0051851)	2/32	0.00591157	0.0258081	0	0	18.9505	97.2319	SP1;EP300
										positive regulation of cell growth (GO:0030307)	3/102	0.00595343	0.0258237	0	0	8.70839	44.6199	CSNK2A1;SMURF1;AKT1
										mitotic sister chromatid segregation (GO:0000070)	3/102	0.00595343	0.0258237	0	0	8.70839	44.6199	RB1;CSNK2A1;CSNK2A2
										modification-dependent protein catabolic process (GO:0019941)	4/201	0.00598108	0.0258605	0	0	5.89161	30.1601	SMURF1;UBC;MDM2;TAF1
										negative regulation of gene expression (GO:0010629)	5/322	0.00608627	0.0262312	0	0	4.61674	23.5533	RB1;YY1;NCOR1;SIRT1;TAF1
										cellular response to organonitrogen compound (GO:0071417)	3/103	0.00611639	0.0262771	0	0	8.62087	43.9387	CTNNB1;RELA;TAF1
										cellular response to oxygen-containing compound (GO:1901701)	5/323	0.00616496	0.0264017	0	0	4.60199	23.4189	KAT5;NCOA3;AKT1;RELA;TAF1
										regulation of angiogenesis (GO:0045765)	4/203	0.00619128	0.0264305	0	0	5.83181	29.6525	SP1;CTNNB1;SIRT1;GTF2I
										phosphatidylcholine biosynthetic process (GO:0006656)	2/33	0.00627839	0.0266338	0	0	18.3382	92.9867	CSNK2A1;CSNK2A2
										signal transduction by p53 class mediator (GO:0072331)	2/33	0.00627839	0.0266338	0	0	18.3382	92.9867	JMY;TP53
										regulation of cell cycle process (GO:0010564)	3/106	0.0066212	0.0273721	0	0	8.36851	41.9888	CSNK2A1;CSNK2A2;CTNNB1
										peptidyl-lysine modification (GO:0018205)	3/106	0.0066212	0.0273721	0	0	8.36851	41.9888	KAT5;EP300;SIRT1
										positive regulation of protein serine/threonine kinase activity (GO:0071902)	3/106	0.0066212	0.0273721	0	0	8.36851	41.9888	SRC;AKT1;SIRT1
										protein localization to nucleus (GO:0034504)	3/106	0.0066212	0.0273721	0	0	8.36851	41.9888	MDM2;HNRNPU;AKT1
										regulation of amyloid-beta formation (GO:1902003)	2/34	0.00665535	0.0273721	0	0	17.7643	89.0405	SP1;RELA
										central nervous system neuron differentiation (GO:0021953)	2/34	0.00665535	0.0273721	0	0	17.7643	89.0405	SIN3A;CTNNB1
										positive regulation of mitochondrial outer membrane permeabilization involved in apoptotic signaling pathway (GO:1901030)	2/34	0.00665535	0.0273721	0	0	17.7643	89.0405	GSK3B;TP53
										positive regulation of pri-miRNA transcription by RNA polymerase II (GO:1902895)	2/34	0.00665535	0.0273721	0	0	17.7643	89.0405	TP53;RELA
										transcription by RNA polymerase I (GO:0006360)	2/34	0.00665535	0.0273721	0	0	17.7643	89.0405	UBTF;TAF1
										positive regulation of telomerase activity (GO:0051973)	2/34	0.00665535	0.0273721	0	0	17.7643	89.0405	MYC;CTNNB1
										cytokine-mediated signaling pathway (GO:0019221)	7/621	0.00692602	0.0283988	0	0	3.38757	16.8446	SRC;MYC;UBC;AKT1;SIRT1;TP53;RELA
										regulation of muscle cell differentiation (GO:0051147)	2/35	0.00704237	0.0287014	0	0	17.2251	85.3644	ABL1;CTNNB1
										regulation of postsynaptic membrane potential (GO:0060078)	2/35	0.00704237	0.0287014	0	0	17.2251	85.3644	GSK3B;AKT1
										regulation of protein ubiquitination (GO:0031396)	3/109	0.00715015	0.02903	0	0	8.13043	40.1694	AXIN1;AKT1;OGT
										positive regulation of cytokine production (GO:0001819)	5/335	0.00716604	0.02903	0	0	4.43193	21.8867	CREBBP;RARA;EP300;CTNNB1;RELA
										regulation of protein kinase activity (GO:0045859)	3/110	0.00733188	0.0295245	0	0	8.05404	39.5898	RB1;AKT1;SIRT1
										response to tumor necrosis factor (GO:0034612)	3/110	0.00733188	0.0295245	0	0	8.05404	39.5898	AKT1;SIRT1;RELA
										negative regulation of cellular protein localization (GO:1903828)	2/36	0.00743937	0.0296915	0	0	16.7176	81.9327	GSK3B;SIN3A
										embryonic limb morphogenesis (GO:0030326)	2/36	0.00743937	0.0296915	0	0	16.7176	81.9327	CREBBP;CTNNB1
										regulation of protein import into nucleus (GO:0042306)	2/36	0.00743937	0.0296915	0	0	16.7176	81.9327	SUFU;UBR5
										protein-containing complex subunit organization (GO:0043933)	3/112	0.00770353	0.030655	0	0	7.90546	38.4686	CREBBP;MDM2;TP53
										negative regulation of stress-activated MAPK cascade (GO:0032873)	2/37	0.00784629	0.0309493	0	0	16.2392	78.7229	NCOR1;MYC
										positive regulation of signaling receptor activity (GO:2000273)	2/37	0.00784629	0.0309493	0	0	16.2392	78.7229	NCOA3;TAF1
										ncRNA metabolic process (GO:0034660)	2/37	0.00784629	0.0309493	0	0	16.2392	78.7229	DDX17;DGCR8
										activation of protein kinase activity (GO:0032147)	3/114	0.00808614	0.0318023	0	0	7.76224	37.3954	AXIN1;ABL1;AKT1
										protein acylation (GO:0043543)	2/39	0.00868956	0.0340762	0	0	15.3598	72.8922	CREBBP;EP300
										regulation of protein binding (GO:0043393)	3/118	0.00888455	0.0346395	0	0	7.49074	35.3821	GSK3B;AKT1;TAF1
										positive regulation of protein-containing complex assembly (GO:0031334)	3/118	0.00888455	0.0346395	0	0	7.49074	35.3821	GSK3B;SRC;TP53
										positive regulation of cysteine-type endopeptidase activity involved in apoptotic process (GO:0043280)	3/119	0.00909112	0.0353427	0	0	7.42579	34.9046	MYC;CASP2;SIRT1
										negative regulation of protein kinase B signaling (GO:0051898)	2/40	0.00912577	0.0353755	0	0	14.9549	70.2379	AKT1;SIRT1
										macroautophagy (GO:0016236)	3/120	0.00930049	0.0359495	0	0	7.36195	34.4369	CSNK2A1;SRC;CSNK2A2
										regulation of cell development (GO:0060284)	2/41	0.00957159	0.0365781	0	0	14.5707	67.7385	AKT1;CTNNB1
										regulation of mitochondrial membrane potential (GO:0051881)	2/41	0.00957159	0.0365781	0	0	14.5707	67.7385	ABL1;AKT1
										regulation of release of cytochrome c from mitochondria (GO:0090199)	2/41	0.00957159	0.0365781	0	0	14.5707	67.7385	AKT1;TP53
										regulation of response to DNA damage stimulus (GO:2001020)	2/41	0.00957159	0.0365781	0	0	14.5707	67.7385	MYC;ABL1
										regulation of anatomical structure morphogenesis (GO:0022603)	3/123	0.00994549	0.0376867	0	0	7.17681	33.0897	GSK3B;ZRANB1;CTNNB1
										cellular response to organic substance (GO:0071310)	3/123	0.00994549	0.0376867	0	0	7.17681	33.0897	NCOA2;NCOA3;CTNNB1
										positive regulation of epithelial cell proliferation (GO:0050679)	3/123	0.00994549	0.0376867	0	0	7.17681	33.0897	MYC;AKT1;SIRT1
										positive regulation of epithelial to mesenchymal transition (GO:0010718)	2/42	0.010027	0.0377831	0	0	14.2057	65.3815	SMAD2;CTNNB1
										histone H3 acetylation (GO:0043966)	2/42	0.010027	0.0377831	0	0	14.2057	65.3815	BRPF1;WDR5
										cellular response to oxidative stress (GO:0034599)	3/125	0.0103896	0.0389323	0	0	7.05845	32.2355	ABL1;AKT1;TP53
										regulation of phosphorylation (GO:0042325)	3/125	0.0103896	0.0389323	0	0	7.05845	32.2355	EP300;SIRT1;OGT
										regulation of carbohydrate catabolic process (GO:0043470)	2/43	0.0104918	0.0389902	0	0	13.8585	63.1556	EP300;OGT
										DNA synthesis involved in DNA repair (GO:0000731)	2/43	0.0104918	0.0389902	0	0	13.8585	63.1556	UBC;SIRT1
										regulation of purine nucleotide metabolic process (GO:1900542)	2/43	0.0104918	0.0389902	0	0	13.8585	63.1556	EP300;OGT
										negative regulation of cell growth (GO:0030308)	3/126	0.010616	0.0392355	0	0	7.00071	31.821	RB1;SIRT1;TP53
										negative regulation of growth (GO:0045926)	3/126	0.010616	0.0392355	0	0	7.00071	31.821	RB1;SIRT1;TP53
										branching morphogenesis of an epithelial tube (GO:0048754)	2/44	0.010966	0.0403084	0	0	13.5279	61.0507	MYC;CTNNB1
										positive regulation of cell-matrix adhesion (GO:0001954)	2/44	0.010966	0.0403084	0	0	13.5279	61.0507	GSK3B;ABL1
										plasma membrane bounded cell projection organization (GO:0120036)	3/128	0.0110772	0.0406064	0	0	6.888	31.0157	RB1;GSK3B;TTC17
										cellular response to insulin stimulus (GO:0032869)	3/129	0.0113121	0.0410784	0	0	6.83299	30.6246	GSK3B;AKT1;USF1
										positive regulation of macromolecule biosynthetic process (GO:0010557)	3/129	0.0113121	0.0410784	0	0	6.83299	30.6246	MYC;AKT1;SIRT1
										regulation of DNA repair (GO:0006282)	2/45	0.0114496	0.0410784	0	0	13.2126	59.0578	UBR5;SIRT1
										cellular response to radiation (GO:0071478)	2/45	0.0114496	0.0410784	0	0	13.2126	59.0578	SIRT1;TP53
										regulation of insulin receptor signaling pathway (GO:0046626)	2/45	0.0114496	0.0410784	0	0	13.2126	59.0578	SIRT1;OGT
										regulation of pri-miRNA transcription by RNA polymerase II (GO:1902893)	2/45	0.0114496	0.0410784	0	0	13.2126	59.0578	TP53;RELA
										positive regulation of RNA metabolic process (GO:0051254)	2/45	0.0114496	0.0410784	0	0	13.2126	59.0578	TP53;RELA
										protein deacetylation (GO:0006476)	2/45	0.0114496	0.0410784	0	0	13.2126	59.0578	SIN3A;SIRT1
										positive regulation of response to stimulus (GO:0048584)	2/46	0.0119424	0.0427329	0	0	12.9117	57.1686	MYC;SIRT1
										epidermal growth factor receptor signaling pathway (GO:0007173)	2/47	0.0124444	0.0441776	0	0	12.6241	55.3755	SRC;AKT1
										histone deacetylation (GO:0016575)	2/47	0.0124444	0.0441776	0	0	12.6241	55.3755	SIN3A;SIRT1
										positive regulation of neuron death (GO:1901216)	2/47	0.0124444	0.0441776	0	0	12.6241	55.3755	GSK3B;CTNNB1
										positive regulation of peptidyl-tyrosine phosphorylation (GO:0050731)	3/134	0.0125299	0.0443643	0	0	6.57053	28.7765	SRC;ABL1;TP53
										regulation of canonical Wnt signaling pathway (GO:0060828)	4/253	0.0131454	0.0463007	0	0	4.64895	20.1378	GSK3B;UBR5;AXIN1;CTNNB1
										positive regulation of phosphorylation (GO:0042327)	4/253	0.0131454	0.0463007	0	0	4.64895	20.1378	AXIN1;ABL1;AKT1;SIRT1
										regulation of smooth muscle cell proliferation (GO:0048660)	2/49	0.0134757	0.0473403	0	0	12.0857	52.0516	AKT1;CTNNB1
										regulation of cellular component organization (GO:0051128)	3/139	0.0138201	0.0484241	0	0	6.32737	27.0915	ABL1;HNRNPU;HCFC1
										regulation of generation of precursor metabolites and energy (GO:0043467)	2/50	0.0140048	0.0489442	0	0	11.8333	50.5089	EP300;OGT
										regulation of smoothened signaling pathway (GO:0008589)	2/51	0.0145428	0.0506933	0	0	11.5913	49.0386	CREBBP;SUFU
										regulation of intrinsic apoptotic signaling pathway (GO:2001242)	2/52	0.0150897	0.0523291	0	0	11.3589	47.6361	SRC;TP53
										signal transduction in response to DNA damage (GO:0042770)	2/52	0.0150897	0.0523291	0	0	11.3589	47.6361	ABL1;TP53
										positive regulation of NIK/NF-kappaB signaling (GO:1901224)	2/53	0.0156453	0.0541168	0	0	11.1356	46.2971	EP300;RELA
										regulation of mRNA stability (GO:0043488)	3/146	0.0157492	0.0543366	0	0	6.01551	24.9702	UBC;HNRNPU;AKT1
										negative regulation of cellular process (GO:0048523)	6/566	0.0161725	0.0553591	0	0	3.14416	12.9679	RB1;CTBP1;MYC;CTNNB1;SIRT1;TP53
										regulation of alternative mRNA splicing, via spliceosome (GO:0000381)	2/54	0.0162097	0.0553591	0	0	10.9209	45.0175	DDX17;HNRNPU
										regulation of focal adhesion assembly (GO:0051893)	2/54	0.0162097	0.0553591	0	0	10.9209	45.0175	SRC;ABL1
										regulation of proteolysis (GO:0030162)	2/54	0.0162097	0.0553591	0	0	10.9209	45.0175	AKT1;OGT
										positive regulation of transferase activity (GO:0051347)	3/148	0.0163268	0.0556184	0	0	5.93193	24.4096	MYC;AXIN1;CTNNB1
										positive regulation of response to DNA damage stimulus (GO:2001022)	2/55	0.0167826	0.0565962	0	0	10.7143	43.7937	MYC;SIRT1
										regulation of ATP metabolic process (GO:1903578)	2/56	0.0173642	0.0565962	0	0	10.5153	42.6223	EP300;OGT
										peptidyl-tyrosine modification (GO:0018212)	2/56	0.0173642	0.0565962	0	0	10.5153	42.6223	SRC;ABL1
										positive regulation of establishment of protein localization to mitochondrion (GO:1903749)	2/56	0.0173642	0.0565962	0	0	10.5153	42.6223	CSNK2A2;TP53
										activation of protein kinase C activity (GO:1990051)	1/5	0.0178725	0.0565962	0	0	70.1549	282.338	ABL1
										receptor transactivation (GO:0035624)	1/5	0.0178725	0.0565962	0	0	70.1549	282.338	NCOA3
										regulation of caveolin-mediated endocytosis (GO:2001286)	1/5	0.0178725	0.0565962	0	0	70.1549	282.338	SRC
										bone marrow development (GO:0048539)	1/5	0.0178725	0.0565962	0	0	70.1549	282.338	TP53
										regulation of DNA topoisomerase (ATP-hydrolyzing) activity (GO:2000371)	1/5	0.0178725	0.0565962	0	0	70.1549	282.338	HNRNPU
										negative regulation of RNA polymerase II regulatory region sequence-specific DNA binding (GO:1903026)	1/5	0.0178725	0.0565962	0	0	70.1549	282.338	TAF1
										cellular response to indole-3-methanol (GO:0071681)	1/5	0.0178725	0.0565962	0	0	70.1549	282.338	CTNNB1
										cellular response to nicotine (GO:0071316)	1/5	0.0178725	0.0565962	0	0	70.1549	282.338	RELA
										cellular response to nutrient (GO:0031670)	1/5	0.0178725	0.0565962	0	0	70.1549	282.338	USF1
										regulation of histone H4-K16 acetylation (GO:2000618)	1/5	0.0178725	0.0565962	0	0	70.1549	282.338	SIRT1
										cerebral cortex neuron differentiation (GO:0021895)	1/5	0.0178725	0.0565962	0	0	70.1549	282.338	SIN3A
										chromatin maintenance (GO:0070827)	1/5	0.0178725	0.0565962	0	0	70.1549	282.338	SIRT1
										CRD-mediated mRNA stabilization (GO:0070934)	1/5	0.0178725	0.0565962	0	0	70.1549	282.338	HNRNPU
										regulation of miRNA metabolic process (GO:2000628)	1/5	0.0178725	0.0565962	0	0	70.1549	282.338	RELA
										regulation of nodal signaling pathway involved in determination of lateral mesoderm left/right asymmetry (GO:1900175)	1/5	0.0178725	0.0565962	0	0	70.1549	282.338	SMAD2
										dorsal/ventral axis specification (GO:0009950)	1/5	0.0178725	0.0565962	0	0	70.1549	282.338	SMAD2
										embryonic skeletal joint morphogenesis (GO:0060272)	1/5	0.0178725	0.0565962	0	0	70.1549	282.338	CTNNB1
										positive regulation of attachment of spindle microtubules to kinetochore (GO:0051987)	1/5	0.0178725	0.0565962	0	0	70.1549	282.338	HNRNPU
										positive regulation of cAMP-dependent protein kinase activity (GO:2000481)	1/5	0.0178725	0.0565962	0	0	70.1549	282.338	SIRT1
										positive regulation of deoxyribonuclease activity (GO:0032077)	1/5	0.0178725	0.0565962	0	0	70.1549	282.338	AKT1
										positive regulation of DNA topoisomerase (ATP-hydrolyzing) activity (GO:2000373)	1/5	0.0178725	0.0565962	0	0	70.1549	282.338	HNRNPU
										positive regulation of histone H3-K27 methylation (GO:0061087)	1/5	0.0178725	0.0565962	0	0	70.1549	282.338	OGT
										response to indole-3-methanol (GO:0071680)	1/5	0.0178725	0.0565962	0	0	70.1549	282.338	CTNNB1
										histone H3-K27 demethylation (GO:0071557)	1/5	0.0178725	0.0565962	0	0	70.1549	282.338	KDM6A
										ubiquitin-dependent SMAD protein catabolic process (GO:0030579)	1/5	0.0178725	0.0565962	0	0	70.1549	282.338	SMURF1
										protein K29-linked deubiquitination (GO:0035523)	1/5	0.0178725	0.0565962	0	0	70.1549	282.338	ZRANB1
										positive regulation of NF-kappaB transcription factor activity (GO:0051092)	3/155	0.0184418	0.0582622	0	0	5.65675	22.5882	UBC;EP300;RELA
										positive regulation of mitochondrion organization (GO:0010822)	2/58	0.0185526	0.0583392	0	0	10.1388	40.4247	GSK3B;TP53
										positive regulation of mitotic cell cycle phase transition (GO:1901992)	2/58	0.0185526	0.0583392	0	0	10.1388	40.4247	RB1;AKT1
										response to reactive oxygen species (GO:0000302)	2/59	0.0191595	0.0601072	0	0	9.9604	39.393	AKT1;SIRT1
										cellular response to growth factor stimulus (GO:0071363)	3/158	0.0193927	0.0606978	0	0	5.54642	21.8688	AKT1;CTNNB1;RELA
										proteolysis (GO:0006508)	4/287	0.01994	0.0622664	0	0	4.08335	15.9864	SUFU;MDM2;CASP2;OGT
										regulation of endocytosis (GO:0030100)	2/61	0.0203979	0.0625125	0	0	9.62179	37.4511	SRC;ABL1
										positive regulation of DNA biosynthetic process (GO:2000573)	2/61	0.0203979	0.0625125	0	0	9.62179	37.4511	MYC;CTNNB1
										regulation of neurogenesis (GO:0050767)	2/62	0.0210294	0.0625125	0	0	9.46095	36.5366	SPEN;CTNNB1
										positive regulation of cysteine-type endopeptidase activity (GO:2001056)	2/62	0.0210294	0.0625125	0	0	9.46095	36.5366	MYC;SIRT1
										protein-DNA complex subunit organization (GO:0071824)	1/6	0.021409	0.0625125	0	0	56.1211	215.726	MYC
										regulation of adipose tissue development (GO:1904177)	1/6	0.021409	0.0625125	0	0	56.1211	215.726	SIRT1
										negative regulation of glycogen biosynthetic process (GO:0045719)	1/6	0.021409	0.0625125	0	0	56.1211	215.726	GSK3B
										regulation of collagen fibril organization (GO:1904026)	1/6	0.021409	0.0625125	0	0	56.1211	215.726	RB1
										cellular response to lipoteichoic acid (GO:0071223)	1/6	0.021409	0.0625125	0	0	56.1211	215.726	RELA
										cellular triglyceride homeostasis (GO:0035356)	1/6	0.021409	0.0625125	0	0	56.1211	215.726	SIRT1
										chromatin organization involved in negative regulation of transcription (GO:0097549)	1/6	0.021409	0.0625125	0	0	56.1211	215.726	SIRT1
										regulation of long-chain fatty acid import across plasma membrane (GO:0010746)	1/6	0.021409	0.0625125	0	0	56.1211	215.726	AKT1
										regulation of macrophage apoptotic process (GO:2000109)	1/6	0.021409	0.0625125	0	0	56.1211	215.726	SIRT1
										peptidyl-glutamine methylation (GO:0018364)	1/6	0.021409	0.0625125	0	0	56.1211	215.726	CREBBP
										regulation of protein autoubiquitination (GO:1902498)	1/6	0.021409	0.0625125	0	0	56.1211	215.726	TAF1
										positive regulation of activin receptor signaling pathway (GO:0032927)	1/6	0.021409	0.0625125	0	0	56.1211	215.726	SMAD2
										foam cell differentiation (GO:0090077)	1/6	0.021409	0.0625125	0	0	56.1211	215.726	EP300
										regulation of thymocyte apoptotic process (GO:0070243)	1/6	0.021409	0.0625125	0	0	56.1211	215.726	TP53
										response to angiotensin (GO:1990776)	1/6	0.021409	0.0625125	0	0	56.1211	215.726	RELA
										positive regulation of gluconeogenesis (GO:0045722)	1/6	0.021409	0.0625125	0	0	56.1211	215.726	SIRT1
										positive regulation of I-kappaB phosphorylation (GO:1903721)	1/6	0.021409	0.0625125	0	0	56.1211	215.726	AKT1
										response to lipoteichoic acid (GO:0070391)	1/6	0.021409	0.0625125	0	0	56.1211	215.726	RELA
										response to peptidoglycan (GO:0032494)	1/6	0.021409	0.0625125	0	0	56.1211	215.726	RELA
										positive regulation of kidney development (GO:0090184)	1/6	0.021409	0.0625125	0	0	56.1211	215.726	MYC
										signal complex assembly (GO:0007172)	1/6	0.021409	0.0625125	0	0	56.1211	215.726	SRC
										positive regulation of non-membrane spanning protein tyrosine kinase activity (GO:1903997)	1/6	0.021409	0.0625125	0	0	56.1211	215.726	SRC
										macrophage derived foam cell differentiation (GO:0010742)	1/6	0.021409	0.0625125	0	0	56.1211	215.726	EP300
										positive regulation of T-helper 2 cell differentiation (GO:0045630)	1/6	0.021409	0.0625125	0	0	56.1211	215.726	RARA
										morphogenesis of an endothelium (GO:0003159)	1/6	0.021409	0.0625125	0	0	56.1211	215.726	CTNNB1
										protein deubiquitination involved in ubiquitin-dependent protein catabolic process (GO:0071947)	1/6	0.021409	0.0625125	0	0	56.1211	215.726	ZRANB1
										amyloid fibril formation (GO:1990000)	2/63	0.021669	0.0628634	0	0	9.30539	35.6571	UBC;MDM2
										cell cycle G1/S phase transition (GO:0044843)	2/63	0.021669	0.0628634	0	0	9.30539	35.6571	RB1;MYC
										positive regulation of DNA metabolic process (GO:0051054)	2/63	0.021669	0.0628634	0	0	9.30539	35.6571	MYC;SIRT1
										regulation of neuron projection development (GO:0010975)	3/165	0.0217157	0.0628637	0	0	5.30488	20.3162	GSK3B;AKT1;EP300
										regulation of extrinsic apoptotic signaling pathway (GO:2001236)	2/64	0.0223166	0.0643272	0	0	9.15484	34.8106	SRC;RELA
										lipid homeostasis (GO:0055088)	2/64	0.0223166	0.0643272	0	0	9.15484	34.8106	SIRT1;USF1
										cellular protein-containing complex assembly (GO:0034622)	3/168	0.022756	0.0654537	0	0	5.20764	19.7001	SMAD2;SRC;AXIN1
										BMP signaling pathway (GO:0030509)	2/65	0.0229722	0.0657952	0	0	9.00907	33.9954	SMAD2;SMURF1
										regulation of cellular catabolic process (GO:0031329)	2/65	0.0229722	0.0657952	0	0	9.00907	33.9954	ABL1;EP300
										ERBB signaling pathway (GO:0038127)	2/66	0.0236357	0.0659502	0	0	8.86786	33.2101	SRC;AKT1
										angiotensin-activated signaling pathway (GO:0038166)	1/7	0.024933	0.0659502	0	0	46.7653	172.637	SRC
										regulation by virus of viral protein levels in host cell (GO:0046719)	1/7	0.024933	0.0659502	0	0	46.7653	172.637	STAU1
										negative regulation of DNA repair (GO:0045738)	1/7	0.024933	0.0659502	0	0	46.7653	172.637	UBR5
										negative regulation of glycogen metabolic process (GO:0070874)	1/7	0.024933	0.0659502	0	0	46.7653	172.637	GSK3B
										regulation of bile acid metabolic process (GO:1904251)	1/7	0.024933	0.0659502	0	0	46.7653	172.637	SIRT1
										negative regulation of protein import (GO:1904590)	1/7	0.024933	0.0659502	0	0	46.7653	172.637	SUFU
										negative regulation of protein import into nucleus (GO:0042308)	1/7	0.024933	0.0659502	0	0	46.7653	172.637	SUFU
										negative regulation of protein K63-linked ubiquitination (GO:1900045)	1/7	0.024933	0.0659502	0	0	46.7653	172.637	UBR5
										negative regulation of protein sumoylation (GO:0033234)	1/7	0.024933	0.0659502	0	0	46.7653	172.637	CTNNB1
										cellular response to interleukin-18 (GO:0071351)	1/7	0.024933	0.0659502	0	0	46.7653	172.637	AKT1
										negative regulation of stress-activated protein kinase signaling cascade (GO:0070303)	1/7	0.024933	0.0659502	0	0	46.7653	172.637	MYC
										regulation of glycogen (starch) synthase activity (GO:2000465)	1/7	0.024933	0.0659502	0	0	46.7653	172.637	GSK3B
										regulation of histone H3-K27 methylation (GO:0061085)	1/7	0.024933	0.0659502	0	0	46.7653	172.637	OGT
										regulation of I-kappaB phosphorylation (GO:1903719)	1/7	0.024933	0.0659502	0	0	46.7653	172.637	AKT1
										nodal signaling pathway (GO:0038092)	1/7	0.024933	0.0659502	0	0	46.7653	172.637	SMAD2
										regulation of microtubule binding (GO:1904526)	1/7	0.024933	0.0659502	0	0	46.7653	172.637	ABL1
										nucleotide-binding oligomerization domain containing 2 signaling pathway (GO:0070431)	1/7	0.024933	0.0659502	0	0	46.7653	172.637	RELA
										detection of muscle stretch (GO:0035995)	1/7	0.024933	0.0659502	0	0	46.7653	172.637	CTNNB1
										oxygen transport (GO:0015671)	1/7	0.024933	0.0659502	0	0	46.7653	172.637	MYC
										regulation of non-membrane spanning protein tyrosine kinase activity (GO:1903995)	1/7	0.024933	0.0659502	0	0	46.7653	172.637	SRC
										regulation of prostaglandin biosynthetic process (GO:0031392)	1/7	0.024933	0.0659502	0	0	46.7653	172.637	SIRT1
										regulation of tubulin deacetylation (GO:0090043)	1/7	0.024933	0.0659502	0	0	46.7653	172.637	EP300
										positive regulation of histone H3-K9 methylation (GO:0051574)	1/7	0.024933	0.0659502	0	0	46.7653	172.637	SIRT1
										response to host defenses (GO:0052200)	1/7	0.024933	0.0659502	0	0	46.7653	172.637	UBC
										histone H3-K14 acetylation (GO:0044154)	1/7	0.024933	0.0659502	0	0	46.7653	172.637	BRPF1
										histone H3-K4 dimethylation (GO:0044648)	1/7	0.024933	0.0659502	0	0	46.7653	172.637	SETD1B
										positive regulation of interleukin-5 production (GO:0032754)	1/7	0.024933	0.0659502	0	0	46.7653	172.637	RARA
										positive regulation of lamellipodium morphogenesis (GO:2000394)	1/7	0.024933	0.0659502	0	0	46.7653	172.637	SRC
										positive regulation of miRNA metabolic process (GO:2000630)	1/7	0.024933	0.0659502	0	0	46.7653	172.637	RELA
										interleukin-18-mediated signaling pathway (GO:0035655)	1/7	0.024933	0.0659502	0	0	46.7653	172.637	AKT1
										positive regulation of mitochondrial membrane potential (GO:0010918)	1/7	0.024933	0.0659502	0	0	46.7653	172.637	AKT1
										SMAD protein complex assembly (GO:0007183)	1/7	0.024933	0.0659502	0	0	46.7653	172.637	SMAD2
										sphingosine-1-phosphate receptor signaling pathway (GO:0003376)	1/7	0.024933	0.0659502	0	0	46.7653	172.637	AKT1
										positive regulation of protein localization to centrosome (GO:1904781)	1/7	0.024933	0.0659502	0	0	46.7653	172.637	GSK3B
										T cell apoptotic process (GO:0070231)	1/7	0.024933	0.0659502	0	0	46.7653	172.637	AKT1
										positive regulation of RNA polymerase II transcription preinitiation complex assembly (GO:0045899)	1/7	0.024933	0.0659502	0	0	46.7653	172.637	TP53
										membrane invagination (GO:0010324)	1/7	0.024933	0.0659502	0	0	46.7653	172.637	SMURF1
										modulation by symbiont of host defense response (GO:0052031)	1/7	0.024933	0.0659502	0	0	46.7653	172.637	UBC
										positive regulation of protein localization to nucleus (GO:1900182)	2/68	0.0249862	0.0659617	0	0	8.59827	31.7227	UBR5;AKT1
										peptidyl-tyrosine phosphorylation (GO:0018108)	2/69	0.0256731	0.0676425	0	0	8.46951	31.018	SRC;ABL1
										positive regulation of developmental process (GO:0051094)	3/177	0.0260378	0.0684698	0	0	4.93603	18.0077	SRC;NCOA3;SIRT1
										positive regulation of cell-substrate adhesion (GO:0010811)	2/70	0.0263676	0.0692021	0	0	8.34454	30.3376	GSK3B;ABL1
										protein stabilization (GO:0050821)	3/179	0.0267999	0.0698938	0	0	4.87945	17.6605	EP300;HCFC1;TAF1
										cellular response to BMP stimulus (GO:0071773)	2/71	0.0270697	0.0698938	0	0	8.22319	29.6803	SMAD2;SMURF1
										regulation of G1/S transition of mitotic cell cycle (GO:2000045)	2/71	0.0270697	0.0698938	0	0	8.22319	29.6803	RB1;AKT1
										phosphatidylinositol-mediated signaling (GO:0048015)	2/71	0.0270697	0.0698938	0	0	8.22319	29.6803	AKT1;OGT
										Fc-gamma receptor signaling pathway involved in phagocytosis (GO:0038096)	2/71	0.0270697	0.0698938	0	0	8.22319	29.6803	SRC;ABL1
										positive regulation of cellular protein localization (GO:1903829)	2/71	0.0270697	0.0698938	0	0	8.22319	29.6803	GSK3B;AKT1
										extrinsic apoptotic signaling pathway (GO:0097191)	2/72	0.0277793	0.0698938	0	0	8.10531	29.0451	GSK3B;CASP2
										Fc-gamma receptor signaling pathway (GO:0038094)	2/72	0.0277793	0.0698938	0	0	8.10531	29.0451	SRC;ABL1
										positive regulation of neurogenesis (GO:0050769)	2/72	0.0277793	0.0698938	0	0	8.10531	29.0451	SPEN;CTNNB1
										negative regulation of cAMP-dependent protein kinase activity (GO:2000480)	1/8	0.0284445	0.0698938	0	0	40.0825	142.686	SIRT1
										negative regulation of fatty acid oxidation (GO:0046322)	1/8	0.0284445	0.0698938	0	0	40.0825	142.686	AKT1
										regulation of Cdc42 protein signal transduction (GO:0032489)	1/8	0.0284445	0.0698938	0	0	40.0825	142.686	ABL1
										negative regulation of long-term synaptic potentiation (GO:1900272)	1/8	0.0284445	0.0698938	0	0	40.0825	142.686	ABL1
										negative regulation of phospholipase activity (GO:0010519)	1/8	0.0284445	0.0698938	0	0	40.0825	142.686	ABL1
										cellular response to angiotensin (GO:1904385)	1/8	0.0284445	0.0698938	0	0	40.0825	142.686	RELA
										regulation of intrinsic apoptotic signaling pathway by p53 class mediator (GO:1902253)	1/8	0.0284445	0.0698938	0	0	40.0825	142.686	MDM2
										DNA damage induced protein phosphorylation (GO:0006975)	1/8	0.0284445	0.0698938	0	0	40.0825	142.686	ABL1
										peptidyl-lysine deacetylation (GO:0034983)	1/8	0.0284445	0.0698938	0	0	40.0825	142.686	SIRT1
										regulation of protein localization to chromatin (GO:1905634)	1/8	0.0284445	0.0698938	0	0	40.0825	142.686	RB1
										positive regulation of adaptive immune response (GO:0002821)	1/8	0.0284445	0.0698938	0	0	40.0825	142.686	SIRT1
										regulation of stem cell division (GO:2000035)	1/8	0.0284445	0.0698938	0	0	40.0825	142.686	NCOA3
										regulation of T-helper 2 cell differentiation (GO:0045628)	1/8	0.0284445	0.0698938	0	0	40.0825	142.686	RARA
										positive regulation of execution phase of apoptosis (GO:1900119)	1/8	0.0284445	0.0698938	0	0	40.0825	142.686	TP53
										hair cell differentiation (GO:0035315)	1/8	0.0284445	0.0698938	0	0	40.0825	142.686	CTNNB1
										response to hydroperoxide (GO:0033194)	1/8	0.0284445	0.0698938	0	0	40.0825	142.686	SP1
										histone H3-K4 monomethylation (GO:0097692)	1/8	0.0284445	0.0698938	0	0	40.0825	142.686	SETD1B
										positive regulation of isomerase activity (GO:0010912)	1/8	0.0284445	0.0698938	0	0	40.0825	142.686	HNRNPU
										positive regulation of MHC class II biosynthetic process (GO:0045348)	1/8	0.0284445	0.0698938	0	0	40.0825	142.686	SIRT1
										internal protein amino acid acetylation (GO:0006475)	1/8	0.0284445	0.0698938	0	0	40.0825	142.686	EP300
										positive regulation of myeloid cell apoptotic process (GO:0033034)	1/8	0.0284445	0.0698938	0	0	40.0825	142.686	SIRT1
										single strand break repair (GO:0000012)	1/8	0.0284445	0.0698938	0	0	40.0825	142.686	SIRT1
										mammary gland epithelial cell differentiation (GO:0060644)	1/8	0.0284445	0.0698938	0	0	40.0825	142.686	AKT1
										protein localization to microtubule (GO:0035372)	1/8	0.0284445	0.0698938	0	0	40.0825	142.686	HNRNPU
										chromatin assembly (GO:0031497)	2/73	0.0284964	0.0698938	0	0	7.99074	28.4309	SIRT1;TP53
										insulin receptor signaling pathway (GO:0008286)	2/73	0.0284964	0.0698938	0	0	7.99074	28.4309	GSK3B;AKT1
										transcription-coupled nucleotide-excision repair (GO:0006283)	2/73	0.0284964	0.0698938	0	0	7.99074	28.4309	UBC;EP300
										negative regulation of protein binding (GO:0032091)	2/74	0.0292209	0.071282	0	0	7.87937	27.8368	GSK3B;AKT1
										NIK/NF-kappaB signaling (GO:0038061)	2/74	0.0292209	0.071282	0	0	7.87937	27.8368	AKT1;RELA
										Fc receptor mediated stimulatory signaling pathway (GO:0002431)	2/74	0.0292209	0.071282	0	0	7.87937	27.8368	SRC;ABL1
										integrin-mediated signaling pathway (GO:0007229)	2/75	0.0299527	0.0729354	0	0	7.77104	27.2619	SRC;ABL1
										regulation of BMP signaling pathway (GO:0030510)	2/76	0.0306918	0.0741994	0	0	7.66564	26.7052	SMAD2;SMURF1
										regulation of cell division (GO:0051302)	2/76	0.0306918	0.0741994	0	0	7.66564	26.7052	MYC;NCOA3
										regulation of epithelial to mesenchymal transition (GO:0010717)	2/76	0.0306918	0.0741994	0	0	7.66564	26.7052	SMAD2;CTNNB1
										positive regulation of growth (GO:0045927)	2/76	0.0306918	0.0741994	0	0	7.66564	26.7052	CSNK2A1;AKT1
										phosphatidylcholine metabolic process (GO:0046470)	2/77	0.0314382	0.074296	0	0	7.56305	26.1661	CSNK2A1;CSNK2A2
										positive regulation of phosphatidylinositol 3-kinase signaling (GO:0014068)	2/77	0.0314382	0.074296	0	0	7.56305	26.1661	SRC;SIRT1
										anoikis (GO:0043276)	1/9	0.0319434	0.074296	0	0	35.0704	120.775	AKT1
										negative regulation of fibrinolysis (GO:0051918)	1/9	0.0319434	0.074296	0	0	35.0704	120.775	USF1
										bone cell development (GO:0098751)	1/9	0.0319434	0.074296	0	0	35.0704	120.775	SRC
										bone resorption (GO:0045453)	1/9	0.0319434	0.074296	0	0	35.0704	120.775	SRC
										regulation of DNA-templated transcription in response to stress (GO:0043620)	1/9	0.0319434	0.074296	0	0	35.0704	120.775	RELA
										cellular response to leptin stimulus (GO:0044320)	1/9	0.0319434	0.074296	0	0	35.0704	120.775	SIRT1
										regulation of glucan biosynthetic process (GO:0010962)	1/9	0.0319434	0.074296	0	0	35.0704	120.775	AKT1
										regulation of histone H4 acetylation (GO:0090239)	1/9	0.0319434	0.074296	0	0	35.0704	120.775	CTBP1
										regulation of nephron tubule epithelial cell differentiation (GO:0072182)	1/9	0.0319434	0.074296	0	0	35.0704	120.775	CTNNB1
										regulation of peroxisome proliferator activated receptor signaling pathway (GO:0035358)	1/9	0.0319434	0.074296	0	0	35.0704	120.775	SIRT1
										regulation of protein deacetylation (GO:0090311)	1/9	0.0319434	0.074296	0	0	35.0704	120.775	EP300
										regulation of skeletal muscle cell differentiation (GO:2001014)	1/9	0.0319434	0.074296	0	0	35.0704	120.775	DDX17
										regulation of smooth muscle cell apoptotic process (GO:0034391)	1/9	0.0319434	0.074296	0	0	35.0704	120.775	SIRT1
										response to leptin (GO:0044321)	1/9	0.0319434	0.074296	0	0	35.0704	120.775	SIRT1
										histone arginine methylation (GO:0034969)	1/9	0.0319434	0.074296	0	0	35.0704	120.775	CARM1
										response to UV-C (GO:0010225)	1/9	0.0319434	0.074296	0	0	35.0704	120.775	YY1
										positive regulation of macrophage cytokine production (GO:0060907)	1/9	0.0319434	0.074296	0	0	35.0704	120.775	SIRT1
										positive regulation of membrane potential (GO:0045838)	1/9	0.0319434	0.074296	0	0	35.0704	120.775	AKT1
										intestinal epithelial cell differentiation (GO:0060575)	1/9	0.0319434	0.074296	0	0	35.0704	120.775	SRC
										sympathetic ganglion development (GO:0061549)	1/9	0.0319434	0.074296	0	0	35.0704	120.775	CTNNB1
										negative regulation of blood vessel morphogenesis (GO:2000181)	2/78	0.0321917	0.0747445	0	0	7.46316	25.6438	CTNNB1;GTF2I
										regulation of NIK/NF-kappaB signaling (GO:1901222)	2/80	0.0337199	0.0779691	0	0	7.27106	24.6465	EP300;RELA
										negative regulation of protein modification process (GO:0031400)	2/81	0.0344946	0.0779691	0	0	7.17866	24.1702	GSK3B;SIRT1
										positive regulation of cellular amide metabolic process (GO:0034250)	2/81	0.0344946	0.0779691	0	0	7.17866	24.1702	SP1;RELA
										adherens junction assembly (GO:0034333)	1/10	0.03543	0.0779691	0	0	31.1721	104.121	CTNNB1
										negative regulation of circadian rhythm (GO:0042754)	1/10	0.03543	0.0779691	0	0	31.1721	104.121	SIN3A
										regulation of bile acid biosynthetic process (GO:0070857)	1/10	0.03543	0.0779691	0	0	31.1721	104.121	SIRT1
										negative regulation of glycolytic process (GO:0045820)	1/10	0.03543	0.0779691	0	0	31.1721	104.121	NCOR1
										regulation of carbohydrate biosynthetic process (GO:0043255)	1/10	0.03543	0.0779691	0	0	31.1721	104.121	OGT
										negative regulation of interferon-beta production (GO:0032688)	1/10	0.03543	0.0779691	0	0	31.1721	104.121	YY1
										regulation of DNA methylation (GO:0044030)	1/10	0.03543	0.0779691	0	0	31.1721	104.121	MYC
										negative regulation of purine nucleotide metabolic process (GO:1900543)	1/10	0.03543	0.0779691	0	0	31.1721	104.121	NCOR1
										cellular response to dopamine (GO:1903351)	1/10	0.03543	0.0779691	0	0	31.1721	104.121	ABL1
										regulation of granulocyte differentiation (GO:0030852)	1/10	0.03543	0.0779691	0	0	31.1721	104.121	RARA
										cellular response to oxidised low-density lipoprotein particle stimulus (GO:0140052)	1/10	0.03543	0.0779691	0	0	31.1721	104.121	AKT1
										negative regulation of transmembrane transport (GO:0034763)	1/10	0.03543	0.0779691	0	0	31.1721	104.121	AKT1
										regulation of peptidyl-lysine acetylation (GO:2000756)	1/10	0.03543	0.0779691	0	0	31.1721	104.121	SIRT1
										dosage compensation (GO:0007549)	1/10	0.03543	0.0779691	0	0	31.1721	104.121	HNRNPU
										ectoderm development (GO:0007398)	1/10	0.03543	0.0779691	0	0	31.1721	104.121	SMURF1
										regulation of protein localization to centrosome (GO:1904779)	1/10	0.03543	0.0779691	0	0	31.1721	104.121	GSK3B
										endothelial tube morphogenesis (GO:0061154)	1/10	0.03543	0.0779691	0	0	31.1721	104.121	CTNNB1
										regulation of RNA polymerase II transcription preinitiation complex assembly (GO:0045898)	1/10	0.03543	0.0779691	0	0	31.1721	104.121	TP53
										regulation of tau-protein kinase activity (GO:1902947)	1/10	0.03543	0.0779691	0	0	31.1721	104.121	RB1
										response to dopamine (GO:1903350)	1/10	0.03543	0.0779691	0	0	31.1721	104.121	ABL1
										hematopoietic stem cell differentiation (GO:0060218)	1/10	0.03543	0.0779691	0	0	31.1721	104.121	TP53
										retinoic acid receptor signaling pathway (GO:0048384)	1/10	0.03543	0.0779691	0	0	31.1721	104.121	RARA
										RNA polymerase II preinitiation complex assembly (GO:0051123)	1/10	0.03543	0.0779691	0	0	31.1721	104.121	TAF1
										positive regulation of mesenchymal cell proliferation (GO:0002053)	1/10	0.03543	0.0779691	0	0	31.1721	104.121	MYC
										leptin-mediated signaling pathway (GO:0033210)	1/10	0.03543	0.0779691	0	0	31.1721	104.121	SIRT1
										positive regulation of T cell apoptotic process (GO:0070234)	1/10	0.03543	0.0779691	0	0	31.1721	104.121	TP53
										modification-dependent macromolecule catabolic process (GO:0043632)	1/10	0.03543	0.0779691	0	0	31.1721	104.121	UBC
										modulation by symbiont of host process (GO:0044003)	1/10	0.03543	0.0779691	0	0	31.1721	104.121	UBC
										Wnt signaling pathway involved in midbrain dopaminergic neuron differentiation (GO:1904953)	1/10	0.03543	0.0779691	0	0	31.1721	104.121	CTNNB1
										anaphase-promoting complex-dependent catabolic process (GO:0031145)	2/84	0.0368598	0.0809835	0	0	6.91498	22.8238	RB1;UBC
										G1/S transition of mitotic cell cycle (GO:0000082)	2/85	0.0376618	0.0818748	0	0	6.83133	22.4007	RB1;MYC
										regulation of neuron death (GO:1901214)	2/86	0.0384705	0.0818748	0	0	6.74966	21.9895	GSK3B;AKT1
										glucose homeostasis (GO:0042593)	2/86	0.0384705	0.0818748	0	0	6.74966	21.9895	SIRT1;USF1
										response to interleukin-1 (GO:0070555)	2/86	0.0384705	0.0818748	0	0	6.74966	21.9895	SRC;RELA
										regulation of protein kinase B signaling (GO:0051896)	3/207	0.0387114	0.0818748	0	0	4.20375	13.669	SRC;AKT1;SIRT1
										rDNA heterochromatin assembly (GO:0000183)	1/11	0.0389042	0.0818748	0	0	28.0535	91.0801	SIRT1
										negative regulation of lymphocyte migration (GO:2000402)	1/11	0.0389042	0.0818748	0	0	28.0535	91.0801	AKT1
										regulation of cytoplasmic transport (GO:1903649)	1/11	0.0389042	0.0818748	0	0	28.0535	91.0801	SRC
										cellular glucan metabolic process (GO:0006073)	1/11	0.0389042	0.0818748	0	0	28.0535	91.0801	GSK3B
										regulation of lamellipodium morphogenesis (GO:2000392)	1/11	0.0389042	0.0818748	0	0	28.0535	91.0801	SRC
										regulation of lipid kinase activity (GO:0043550)	1/11	0.0389042	0.0818748	0	0	28.0535	91.0801	RB1
										regulation of lymphocyte migration (GO:2000401)	1/11	0.0389042	0.0818748	0	0	28.0535	91.0801	AKT1
										regulation of mesenchymal cell proliferation (GO:0010464)	1/11	0.0389042	0.0818748	0	0	28.0535	91.0801	MYC
										regulation of mitochondrial depolarization (GO:0051900)	1/11	0.0389042	0.0818748	0	0	28.0535	91.0801	SRC
										peptidyl-lysine monomethylation (GO:0018026)	1/11	0.0389042	0.0818748	0	0	28.0535	91.0801	EHMT1
										fatty acid homeostasis (GO:0055089)	1/11	0.0389042	0.0818748	0	0	28.0535	91.0801	SIRT1
										positive regulation of integrin activation (GO:0033625)	1/11	0.0389042	0.0818748	0	0	28.0535	91.0801	SRC
										positive regulation of interleukin-13 production (GO:0032736)	1/11	0.0389042	0.0818748	0	0	28.0535	91.0801	RARA
										response to sterol (GO:0036314)	1/11	0.0389042	0.0818748	0	0	28.0535	91.0801	SMAD2
										positive regulation of leukocyte apoptotic process (GO:2000108)	1/11	0.0389042	0.0818748	0	0	28.0535	91.0801	SIRT1
										insulin-like growth factor receptor signaling pathway (GO:0048009)	1/11	0.0389042	0.0818748	0	0	28.0535	91.0801	AKT1
										positive regulation of neuroblast proliferation (GO:0002052)	1/11	0.0389042	0.0818748	0	0	28.0535	91.0801	CTNNB1
										positive regulation of production of miRNAs involved in gene silencing by miRNA (GO:1903800)	1/11	0.0389042	0.0818748	0	0	28.0535	91.0801	TP53
										T cell homeostasis (GO:0043029)	1/11	0.0389042	0.0818748	0	0	28.0535	91.0801	AKT1
										tetrahydrobiopterin metabolic process (GO:0046146)	1/11	0.0389042	0.0818748	0	0	28.0535	91.0801	AKT1
										midbrain dopaminergic neuron differentiation (GO:1904948)	1/11	0.0389042	0.0818748	0	0	28.0535	91.0801	CTNNB1
										positive regulation of transcription from RNA polymerase II promoter in response to endoplasmic reticulum stress (GO:1990440)	1/11	0.0389042	0.0818748	0	0	28.0535	91.0801	TP53
										negative regulation of angiogenesis (GO:0016525)	2/87	0.0392858	0.0825492	0	0	6.66992	21.5898	CTNNB1;GTF2I
										negative regulation of binding (GO:0051100)	2/88	0.0401078	0.0841452	0	0	6.59203	21.2012	GSK3B;AKT1
										regulation of endothelial cell migration (GO:0010594)	2/89	0.0409362	0.0854286	0	0	6.51593	20.8232	ABL1;AKT1
										regulation of mRNA splicing, via spliceosome (GO:0048024)	2/90	0.0417711	0.0854286	0	0	6.44156	20.4555	DDX17;HNRNPU
										negative regulation of calcineurin-mediated signaling (GO:0106057)	1/12	0.042366	0.0854286	0	0	25.5019	80.622	GSK3B
										negative regulation of calcineurin-NFAT signaling cascade (GO:0070885)	1/12	0.042366	0.0854286	0	0	25.5019	80.622	GSK3B
										negative regulation of cell division (GO:0051782)	1/12	0.042366	0.0854286	0	0	25.5019	80.622	MYC
										negative regulation of fatty acid biosynthetic process (GO:0045717)	1/12	0.042366	0.0854286	0	0	25.5019	80.622	SIRT1
										negative regulation of gene silencing by miRNA (GO:0060965)	1/12	0.042366	0.0854286	0	0	25.5019	80.622	NCOR1
										negative regulation of production of miRNAs involved in gene silencing by miRNA (GO:1903799)	1/12	0.042366	0.0854286	0	0	25.5019	80.622	NCOR1
										regulation of glycogen metabolic process (GO:0070873)	1/12	0.042366	0.0854286	0	0	25.5019	80.622	AKT1
										regulation of hemopoiesis (GO:1903706)	1/12	0.042366	0.0854286	0	0	25.5019	80.622	CREBBP
										negative regulation of transcription elongation from RNA polymerase II promoter (GO:0034244)	1/12	0.042366	0.0854286	0	0	25.5019	80.622	HNRNPU
										regulation of histone H3-K9 methylation (GO:0051570)	1/12	0.042366	0.0854286	0	0	25.5019	80.622	SIRT1
										chromatin assembly or disassembly (GO:0006333)	1/12	0.042366	0.0854286	0	0	25.5019	80.622	TP53
										regulation of leukocyte cell-cell adhesion (GO:1903037)	1/12	0.042366	0.0854286	0	0	25.5019	80.622	AKT1
										regulation of MHC class II biosynthetic process (GO:0045346)	1/12	0.042366	0.0854286	0	0	25.5019	80.622	SIRT1
										dosage compensation by inactivation of X chromosome (GO:0009048)	1/12	0.042366	0.0854286	0	0	25.5019	80.622	HNRNPU
										positive regulation of cellular senescence (GO:2000774)	1/12	0.042366	0.0854286	0	0	25.5019	80.622	SIRT1
										ganglion development (GO:0061548)	1/12	0.042366	0.0854286	0	0	25.5019	80.622	CTNNB1
										gas transport (GO:0015669)	1/12	0.042366	0.0854286	0	0	25.5019	80.622	MYC
										replicative senescence (GO:0090399)	1/12	0.042366	0.0854286	0	0	25.5019	80.622	TP53
										positive regulation of metaphase/anaphase transition of cell cycle (GO:1902101)	1/12	0.042366	0.0854286	0	0	25.5019	80.622	RB1
										positive regulation of mitotic metaphase/anaphase transition (GO:0045842)	1/12	0.042366	0.0854286	0	0	25.5019	80.622	RB1
										positive regulation of mitotic sister chromatid separation (GO:1901970)	1/12	0.042366	0.0854286	0	0	25.5019	80.622	RB1
										mesoderm morphogenesis (GO:0048332)	1/12	0.042366	0.0854286	0	0	25.5019	80.622	SMAD2
										mitotic G1/S transition checkpoint signaling (GO:0044819)	1/12	0.042366	0.0854286	0	0	25.5019	80.622	TP53
										mRNA transcription (GO:0009299)	1/12	0.042366	0.0854286	0	0	25.5019	80.622	TP53
										regulation of stem cell differentiation (GO:2000736)	2/91	0.0426124	0.0857972	0	0	6.36886	20.0976	ABL1;HNRNPU
										regulation of endothelial cell proliferation (GO:0001936)	2/92	0.0434601	0.0873736	0	0	6.29778	19.7493	AKT1;SIRT1
										positive regulation of peptidyl-serine phosphorylation (GO:0033138)	2/93	0.0443141	0.0880416	0	0	6.22826	19.4101	AXIN1;AKT1
										cellular response to lipid (GO:0071396)	3/219	0.0445164	0.0880416	0	0	3.96779	12.3474	KAT5;NCOA3;RELA
										negative regulation of cell death (GO:0060548)	2/94	0.0451743	0.0880416	0	0	6.16025	19.0797	GSK3B;AKT1
										regulation of kinase activity (GO:0043549)	2/94	0.0451743	0.0880416	0	0	6.16025	19.0797	RB1;HNRNPU
										hemopoiesis (GO:0030097)	2/94	0.0451743	0.0880416	0	0	6.16025	19.0797	NCOA6;TP53
										interleukin-1-mediated signaling pathway (GO:0070498)	2/94	0.0451743	0.0880416	0	0	6.16025	19.0797	UBC;RELA
										pteridine-containing compound metabolic process (GO:0042558)	1/13	0.0458156	0.0880416	0	0	23.3756	72.07	AKT1
										negative regulation of cellular senescence (GO:2000773)	1/13	0.0458156	0.0880416	0	0	23.3756	72.07	SIRT1
										negative regulation of gluconeogenesis (GO:0045721)	1/13	0.0458156	0.0880416	0	0	23.3756	72.07	EP300
										negative regulation of histone methylation (GO:0031061)	1/13	0.0458156	0.0880416	0	0	23.3756	72.07	WDR5
										negative regulation of intrinsic apoptotic signaling pathway in response to DNA damage by p53 class mediator (GO:1902166)	1/13	0.0458156	0.0880416	0	0	23.3756	72.07	SIRT1
										negative regulation of mononuclear cell migration (GO:0071676)	1/13	0.0458156	0.0880416	0	0	23.3756	72.07	AKT1
										negative regulation of nucleocytoplasmic transport (GO:0046823)	1/13	0.0458156	0.0880416	0	0	23.3756	72.07	SUFU
										regulation of fibrinolysis (GO:0051917)	1/13	0.0458156	0.0880416	0	0	23.3756	72.07	USF1
										negative regulation of stem cell differentiation (GO:2000737)	1/13	0.0458156	0.0880416	0	0	23.3756	72.07	HNRNPU
										regulation of interleukin-5 production (GO:0032674)	1/13	0.0458156	0.0880416	0	0	23.3756	72.07	RARA
										regulation of leukocyte adhesion to vascular endothelial cell (GO:1904994)	1/13	0.0458156	0.0880416	0	0	23.3756	72.07	RELA
										cytoplasmic sequestering of protein (GO:0051220)	1/13	0.0458156	0.0880416	0	0	23.3756	72.07	SUFU
										regulation of mRNA metabolic process (GO:1903311)	1/13	0.0458156	0.0880416	0	0	23.3756	72.07	SAFB
										regulation of oxidoreductase activity (GO:0051341)	1/13	0.0458156	0.0880416	0	0	23.3756	72.07	ABL1
										positive regulation of cell aging (GO:0090343)	1/13	0.0458156	0.0880416	0	0	23.3756	72.07	SIRT1
										positive regulation of cellular carbohydrate metabolic process (GO:0010676)	1/13	0.0458156	0.0880416	0	0	23.3756	72.07	AKT1
										positive regulation of histone deacetylation (GO:0031065)	1/13	0.0458156	0.0880416	0	0	23.3756	72.07	CTBP1
										response to interleukin-6 (GO:0070741)	1/13	0.0458156	0.0880416	0	0	23.3756	72.07	RELA
										positive regulation of insulin receptor signaling pathway (GO:0046628)	1/13	0.0458156	0.0880416	0	0	23.3756	72.07	SIRT1
										response to UV-B (GO:0010224)	1/13	0.0458156	0.0880416	0	0	23.3756	72.07	RELA
										positive regulation of protein acetylation (GO:1901985)	1/13	0.0458156	0.0880416	0	0	23.3756	72.07	KAT5
										transcription preinitiation complex assembly (GO:0070897)	1/13	0.0458156	0.0880416	0	0	23.3756	72.07	TAF1
										positive regulation of vascular endothelial cell proliferation (GO:1905564)	1/13	0.0458156	0.0880416	0	0	23.3756	72.07	SP1
										UV-damage excision repair (GO:0070914)	1/13	0.0458156	0.0880416	0	0	23.3756	72.07	SIRT1
										protein localization to mitochondrion (GO:0070585)	1/13	0.0458156	0.0880416	0	0	23.3756	72.07	AKT1
										regulation of cell cycle phase transition (GO:1901987)	2/95	0.0460407	0.0883484	0	0	6.0937	18.7578	TP53;TAF1
										positive regulation of intracellular signal transduction (GO:1902533)	5/546	0.0468375	0.0897498	0	0	2.67429	8.18619	SRC;EP300;SIRT1;TP53;RELA
										regulation of vesicle-mediated transport (GO:0060627)	2/96	0.0469133	0.0897674	0	0	6.02857	18.4441	SRC;ABL1
										negative regulation of cell population proliferation (GO:0008285)	4/379	0.0477809	0.0908921	0	0	3.06714	9.32756	CTBP1;MYC;CTNNB1;TP53
										protein maturation (GO:0051604)	2/97	0.0477919	0.0908921	0	0	5.96481	18.1384	CASP2;OGT
										positive regulation of cold-induced thermogenesis (GO:0120162)	2/97	0.0477919	0.0908921	0	0	5.96481	18.1384	EHMT1;OGT
										negative regulation of neuron death (GO:1901215)	2/98	0.0486766	0.0908921	0	0	5.90238	17.8403	GSK3B;AKT1
										negative regulation of DNA-templated transcription, elongation (GO:0032785)	1/14	0.0492529	0.0908921	0	0	21.5764	64.9619	HNRNPU
										regulation of cAMP-dependent protein kinase activity (GO:2000479)	1/14	0.0492529	0.0908921	0	0	21.5764	64.9619	SIRT1
										branching involved in blood vessel morphogenesis (GO:0001569)	1/14	0.0492529	0.0908921	0	0	21.5764	64.9619	CTNNB1
										regulation of chromatin organization (GO:1902275)	1/14	0.0492529	0.0908921	0	0	21.5764	64.9619	HNRNPU
										negative regulation of pri-miRNA transcription by RNA polymerase II (GO:1902894)	1/14	0.0492529	0.0908921	0	0	21.5764	64.9619	RELA
										regulation of fatty acid beta-oxidation (GO:0031998)	1/14	0.0492529	0.0908921	0	0	21.5764	64.9619	AKT1
										regulation of histone deacetylation (GO:0031063)	1/14	0.0492529	0.0908921	0	0	21.5764	64.9619	CTBP1
										regulation of histone methylation (GO:0031060)	1/14	0.0492529	0.0908921	0	0	21.5764	64.9619	NSD1
										regulation of intrinsic apoptotic signaling pathway in response to DNA damage by p53 class mediator (GO:1902165)	1/14	0.0492529	0.0908921	0	0	21.5764	64.9619	SIRT1
										regulation of macrophage cytokine production (GO:0010935)	1/14	0.0492529	0.0908921	0	0	21.5764	64.9619	SIRT1
										covalent chromatin modification (GO:0016569)	1/14	0.0492529	0.0908921	0	0	21.5764	64.9619	SIRT1
										cytoplasmic sequestering of transcription factor (GO:0042994)	1/14	0.0492529	0.0908921	0	0	21.5764	64.9619	SUFU
										positive regulation of brown fat cell differentiation (GO:0090336)	1/14	0.0492529	0.0908921	0	0	21.5764	64.9619	HNRNPU
										positive regulation of cellular response to insulin stimulus (GO:1900078)	1/14	0.0492529	0.0908921	0	0	21.5764	64.9619	SIRT1
										positive regulation of glycogen biosynthetic process (GO:0045725)	1/14	0.0492529	0.0908921	0	0	21.5764	64.9619	AKT1
										heterochromatin organization (GO:0070828)	1/14	0.0492529	0.0908921	0	0	21.5764	64.9619	SIRT1
										response to UV-A (GO:0070141)	1/14	0.0492529	0.0908921	0	0	21.5764	64.9619	AKT1
										secondary palate development (GO:0062009)	1/14	0.0492529	0.0908921	0	0	21.5764	64.9619	SMAD2
										positive regulation of protein deacetylation (GO:0090312)	1/14	0.0492529	0.0908921	0	0	21.5764	64.9619	CTBP1
										positive regulation of T cell receptor signaling pathway (GO:0050862)	1/14	0.0492529	0.0908921	0	0	21.5764	64.9619	RELA
										positive regulation of T-helper cell differentiation (GO:0045624)	1/14	0.0492529	0.0908921	0	0	21.5764	64.9619	RARA
										positive regulation of type 2 immune response (GO:0002830)	1/14	0.0492529	0.0908921	0	0	21.5764	64.9619	RARA
										positive regulation of protein localization to membrane (GO:1905477)	2/101	0.0513662	0.0942474	0	0	5.72266	16.9893	AKT1;TP53
										positive regulation of cellular protein metabolic process (GO:0032270)	2/102	0.0522745	0.0942474	0	0	5.66514	16.7192	AKT1;OGT
										positive regulation of vasculature development (GO:1904018)	2/102	0.0522745	0.0942474	0	0	5.66514	16.7192	SP1;SIRT1
										androgen receptor signaling pathway (GO:0030521)	1/15	0.0526779	0.0942474	0	0	20.0342	58.9719	DDX17
										Arp2/3 complex-mediated actin nucleation (GO:0034314)	1/15	0.0526779	0.0942474	0	0	20.0342	58.9719	JMY
										regulation of dephosphorylation (GO:0035303)	1/15	0.0526779	0.0942474	0	0	20.0342	58.9719	SRC
										cellular response to ATP (GO:0071318)	1/15	0.0526779	0.0942474	0	0	20.0342	58.9719	TAF1
										cellular response to estrogen stimulus (GO:0071391)	1/15	0.0526779	0.0942474	0	0	20.0342	58.9719	RARA
										regulation of extracellular matrix organization (GO:1903053)	1/15	0.0526779	0.0942474	0	0	20.0342	58.9719	RB1
										negative regulation of ubiquitin-protein transferase activity (GO:0051444)	1/15	0.0526779	0.0942474	0	0	20.0342	58.9719	ABL1
										regulation of integrin activation (GO:0033623)	1/15	0.0526779	0.0942474	0	0	20.0342	58.9719	SRC
										nitric oxide biosynthetic process (GO:0006809)	1/15	0.0526779	0.0942474	0	0	20.0342	58.9719	AKT1
										contractile actin filament bundle assembly (GO:0030038)	1/15	0.0526779	0.0942474	0	0	20.0342	58.9719	SRC
										peptidyl-tyrosine autophosphorylation (GO:0038083)	1/15	0.0526779	0.0942474	0	0	20.0342	58.9719	ABL1
										regulation of phospholipase C activity (GO:1900274)	1/15	0.0526779	0.0942474	0	0	20.0342	58.9719	ABL1
										positive regulation of chromatin organization (GO:1905269)	1/15	0.0526779	0.0942474	0	0	20.0342	58.9719	SIN3A
										positive regulation of glycogen metabolic process (GO:0070875)	1/15	0.0526779	0.0942474	0	0	20.0342	58.9719	AKT1
										response to muscle stretch (GO:0035994)	1/15	0.0526779	0.0942474	0	0	20.0342	58.9719	CTNNB1
										histone H3 deacetylation (GO:0070932)	1/15	0.0526779	0.0942474	0	0	20.0342	58.9719	SIRT1
										positive regulation of keratinocyte differentiation (GO:0045618)	1/15	0.0526779	0.0942474	0	0	20.0342	58.9719	NCOA3
										stress fiber assembly (GO:0043149)	1/15	0.0526779	0.0942474	0	0	20.0342	58.9719	SRC
										macrophage differentiation (GO:0030225)	1/15	0.0526779	0.0942474	0	0	20.0342	58.9719	SIRT1
										mammary gland epithelium development (GO:0061180)	1/15	0.0526779	0.0942474	0	0	20.0342	58.9719	AKT1
										regulation of JNK cascade (GO:0046328)	2/105	0.0550336	0.0971329	0	0	5.49931	15.9469	NCOR1;AXIN1
										positive regulation of cellular metabolic process (GO:0031325)	2/105	0.0550336	0.0971329	0	0	5.49931	15.9469	AKT1;TP53
										protein processing (GO:0016485)	2/106	0.0559646	0.0971329	0	0	5.44615	15.7015	CASP2;OGT
										regulation of phosphatidylinositol 3-kinase signaling (GO:0014066)	2/106	0.0559646	0.0971329	0	0	5.44615	15.7015	SRC;SIRT1
										small GTPase mediated signal transduction (GO:0007264)	2/106	0.0559646	0.0971329	0	0	5.44615	15.7015	RB1;TP53
										negative regulation of anoikis (GO:2000811)	1/16	0.0560908	0.0971329	0	0	18.6977	53.8639	SRC
										negative regulation of cell-substrate junction organization (GO:0150118)	1/16	0.0560908	0.0971329	0	0	18.6977	53.8639	SRC
										negative regulation of focal adhesion assembly (GO:0051895)	1/16	0.0560908	0.0971329	0	0	18.6977	53.8639	SRC
										negative regulation of histone modification (GO:0031057)	1/16	0.0560908	0.0971329	0	0	18.6977	53.8639	CTBP1
										regulation of cellular carbohydrate metabolic process (GO:0010675)	1/16	0.0560908	0.0971329	0	0	18.6977	53.8639	SIRT1
										regulation of chromatin silencing (GO:0031935)	1/16	0.0560908	0.0971329	0	0	18.6977	53.8639	SIN3A
										cellular response to corticosteroid stimulus (GO:0071384)	1/16	0.0560908	0.0971329	0	0	18.6977	53.8639	HNRNPU
										negative regulation of release of cytochrome c from mitochondria (GO:0090201)	1/16	0.0560908	0.0971329	0	0	18.6977	53.8639	AKT1
										regulation of interleukin-13 production (GO:0032656)	1/16	0.0560908	0.0971329	0	0	18.6977	53.8639	RARA
										neuron projection organization (GO:0106027)	1/16	0.0560908	0.0971329	0	0	18.6977	53.8639	GSK3B
										nitric oxide metabolic process (GO:0046209)	1/16	0.0560908	0.0971329	0	0	18.6977	53.8639	AKT1
										regulation of monocyte differentiation (GO:0045655)	1/16	0.0560908	0.0971329	0	0	18.6977	53.8639	MYC
										platelet-derived growth factor receptor signaling pathway (GO:0048008)	1/16	0.0560908	0.0971329	0	0	18.6977	53.8639	ABL1
										regulation of Rac protein signal transduction (GO:0035020)	1/16	0.0560908	0.0971329	0	0	18.6977	53.8639	OGT
										histone H2A acetylation (GO:0043968)	1/16	0.0560908	0.0971329	0	0	18.6977	53.8639	TRRAP
										positive regulation of leukocyte adhesion to vascular endothelial cell (GO:1904996)	1/16	0.0560908	0.0971329	0	0	18.6977	53.8639	RELA
										positive regulation of myeloid leukocyte cytokine production involved in immune response (GO:0061081)	1/16	0.0560908	0.0971329	0	0	18.6977	53.8639	SIRT1
										sympathetic nervous system development (GO:0048485)	1/16	0.0560908	0.0971329	0	0	18.6977	53.8639	CTNNB1
										positive regulation of small molecule metabolic process (GO:0062013)	1/16	0.0560908	0.0971329	0	0	18.6977	53.8639	AKT1
										mitotic sister chromatid cohesion (GO:0007064)	1/16	0.0560908	0.0971329	0	0	18.6977	53.8639	RB1
										negative regulation of ATP metabolic process (GO:1903579)	1/17	0.0594916	0.101203	0	0	17.5282	49.4631	NCOR1
										negative regulation of cell aging (GO:0090344)	1/17	0.0594916	0.101203	0	0	17.5282	49.4631	SIRT1
										negative regulation of fatty acid metabolic process (GO:0045922)	1/17	0.0594916	0.101203	0	0	17.5282	49.4631	NCOR1
										regulation of neuroblast proliferation (GO:1902692)	1/17	0.0594916	0.101203	0	0	17.5282	49.4631	CTNNB1
										DNA biosynthetic process (GO:0071897)	1/17	0.0594916	0.101203	0	0	17.5282	49.4631	SIRT1
										embryo development ending in birth or egg hatching (GO:0009792)	1/17	0.0594916	0.101203	0	0	17.5282	49.4631	USP22
										positive regulation of blood coagulation (GO:0030194)	1/17	0.0594916	0.101203	0	0	17.5282	49.4631	USF1
										regulation of stem cell proliferation (GO:0072091)	1/17	0.0594916	0.101203	0	0	17.5282	49.4631	HNRNPU
										regulation of steroid biosynthetic process (GO:0050810)	1/17	0.0594916	0.101203	0	0	17.5282	49.4631	SIRT1
										positive regulation of cyclin-dependent protein serine/threonine kinase activity (GO:0045737)	1/17	0.0594916	0.101203	0	0	17.5282	49.4631	AKT1
										positive regulation of dendrite extension (GO:1903861)	1/17	0.0594916	0.101203	0	0	17.5282	49.4631	SMURF1
										positive regulation of stem cell proliferation (GO:2000648)	1/17	0.0594916	0.101203	0	0	17.5282	49.4631	HNRNPU
										mesenchyme morphogenesis (GO:0072132)	1/17	0.0594916	0.101203	0	0	17.5282	49.4631	SMAD2
										protein localization to chromosome, centromeric region (GO:0071459)	1/17	0.0594916	0.101203	0	0	17.5282	49.4631	RB1
										response to endoplasmic reticulum stress (GO:0034976)	2/110	0.0597438	0.101504	0	0	5.24339	14.7742	GSK3B;TP53
										protein modification by small protein conjugation (GO:0032446)	4/409	0.0599588	0.101741	0	0	2.83558	7.97961	SMURF1;UBC;MDM2;SIRT1
										regulation of cytoskeleton organization (GO:0051493)	2/112	0.0616657	0.103572	0	0	5.14753	14.3412	GSK3B;ABL1
										regulation of macroautophagy (GO:0016241)	2/112	0.0616657	0.103572	0	0	5.14753	14.3412	AKT1;SIRT1
										positive regulation of metabolic process (GO:0009893)	2/113	0.0626346	0.103572	0	0	5.1009	14.1317	EHMT1;OGT
										alternative mRNA splicing, via spliceosome (GO:0000380)	1/18	0.0628803	0.103572	0	0	16.4963	45.6373	DDX17
										regulation of adaptive immune response (GO:0002819)	1/18	0.0628803	0.103572	0	0	16.4963	45.6373	SIRT1
										regulation of catabolic process (GO:0009894)	1/18	0.0628803	0.103572	0	0	16.4963	45.6373	MDM2
										negative regulation of leukocyte cell-cell adhesion (GO:1903038)	1/18	0.0628803	0.103572	0	0	16.4963	45.6373	AKT1
										negative regulation of lipid catabolic process (GO:0050995)	1/18	0.0628803	0.103572	0	0	16.4963	45.6373	AKT1
										cell migration involved in sprouting angiogenesis (GO:0002042)	1/18	0.0628803	0.103572	0	0	16.4963	45.6373	AKT1
										regulation of dendrite extension (GO:1903859)	1/18	0.0628803	0.103572	0	0	16.4963	45.6373	SMURF1
										regulation of early endosome to late endosome transport (GO:2000641)	1/18	0.0628803	0.103572	0	0	16.4963	45.6373	SRC
										cellular response to glucocorticoid stimulus (GO:0071385)	1/18	0.0628803	0.103572	0	0	16.4963	45.6373	HNRNPU
										regulation of fatty acid metabolic process (GO:0019217)	1/18	0.0628803	0.103572	0	0	16.4963	45.6373	NCOR1
										regulation of mitochondrial outer membrane permeabilization involved in apoptotic signaling pathway (GO:1901028)	1/18	0.0628803	0.103572	0	0	16.4963	45.6373	GSK3B
										DNA conformation change (GO:0071103)	1/18	0.0628803	0.103572	0	0	16.4963	45.6373	ABL1
										embryonic axis specification (GO:0000578)	1/18	0.0628803	0.103572	0	0	16.4963	45.6373	SMAD2
										embryonic digit morphogenesis (GO:0042733)	1/18	0.0628803	0.103572	0	0	16.4963	45.6373	CREBBP
										regulation of protein sumoylation (GO:0033233)	1/18	0.0628803	0.103572	0	0	16.4963	45.6373	CTNNB1
										regulation of transcription by RNA polymerase I (GO:0006356)	1/18	0.0628803	0.103572	0	0	16.4963	45.6373	UBTF
										regulation of vascular endothelial cell proliferation (GO:1905562)	1/18	0.0628803	0.103572	0	0	16.4963	45.6373	SP1
										positive regulation of extracellular matrix organization (GO:1903055)	1/18	0.0628803	0.103572	0	0	16.4963	45.6373	RB1
										positive regulation of interleukin-4 production (GO:0032753)	1/18	0.0628803	0.103572	0	0	16.4963	45.6373	RARA
										interleukin-6-mediated signaling pathway (GO:0070102)	1/18	0.0628803	0.103572	0	0	16.4963	45.6373	SRC
										positive regulation of nitric-oxide synthase activity (GO:0051000)	1/18	0.0628803	0.103572	0	0	16.4963	45.6373	AKT1
										positive regulation of cellular component organization (GO:0051130)	2/114	0.0636086	0.104517	0	0	5.0551	13.9268	RB1;GSK3B
										response to lipid (GO:0033993)	2/114	0.0636086	0.104517	0	0	5.0551	13.9268	RARA;CTNNB1
										organelle organization (GO:0006996)	4/420	0.0648034	0.106153	0	0	2.75905	7.54986	ZRANB1;MYC;HCFC1;TTC17
										positive regulation of angiogenesis (GO:0045766)	2/116	0.0655722	0.106153	0	0	4.96591	13.5301	SP1;SIRT1
										tumor necrosis factor-mediated signaling pathway (GO:0033209)	2/116	0.0655722	0.106153	0	0	4.96591	13.5301	TP53;RELA
										activin receptor signaling pathway (GO:0032924)	1/19	0.066257	0.106153	0	0	15.579	42.2848	SMAD2
										regulation of autophagy of mitochondrion (GO:1903146)	1/19	0.066257	0.106153	0	0	15.579	42.2848	CSNK2A2
										branching involved in ureteric bud morphogenesis (GO:0001658)	1/19	0.066257	0.106153	0	0	15.579	42.2848	MYC
										negative regulation of RNA metabolic process (GO:0051253)	1/19	0.066257	0.106153	0	0	15.579	42.2848	NCOR1
										regulation of mitotic spindle assembly (GO:1901673)	1/19	0.066257	0.106153	0	0	15.579	42.2848	HNRNPU
										detection of mechanical stimulus (GO:0050982)	1/19	0.066257	0.106153	0	0	15.579	42.2848	CTNNB1
										diol metabolic process (GO:0034311)	1/19	0.066257	0.106153	0	0	15.579	42.2848	AKT1
										DNA alkylation (GO:0006305)	1/19	0.066257	0.106153	0	0	15.579	42.2848	EHMT1
										DNA double-strand break processing (GO:0000729)	1/19	0.066257	0.106153	0	0	15.579	42.2848	KAT5
										DNA methylation or demethylation (GO:0044728)	1/19	0.066257	0.106153	0	0	15.579	42.2848	EHMT1
										endoplasmic reticulum mannose trimming (GO:1904380)	1/19	0.066257	0.106153	0	0	15.579	42.2848	UBC
										positive regulation of actin cytoskeleton reorganization (GO:2000251)	1/19	0.066257	0.106153	0	0	15.579	42.2848	ABL1
										regulation of synaptic vesicle exocytosis (GO:2000300)	1/19	0.066257	0.106153	0	0	15.579	42.2848	GSK3B
										positive regulation of focal adhesion assembly (GO:0051894)	1/19	0.066257	0.106153	0	0	15.579	42.2848	ABL1
										response to ATP (GO:0033198)	1/19	0.066257	0.106153	0	0	15.579	42.2848	TAF1
										response to cholesterol (GO:0070723)	1/19	0.066257	0.106153	0	0	15.579	42.2848	SMAD2
										positive regulation of oxidoreductase activity (GO:0051353)	1/19	0.066257	0.106153	0	0	15.579	42.2848	ABL1
										ureteric bud morphogenesis (GO:0060675)	1/19	0.066257	0.106153	0	0	15.579	42.2848	MYC
										cellular component assembly (GO:0022607)	3/261	0.0679945	0.108807	0	0	3.3148	8.91126	CREBBP;MDM2;TP53
										protein-DNA complex disassembly (GO:0032986)	1/20	0.0696217	0.110105	0	0	14.7583	39.3262	MYC
										regulation of lymphocyte differentiation (GO:0045619)	1/20	0.0696217	0.110105	0	0	14.7583	39.3262	ABL1
										dopaminergic neuron differentiation (GO:0071542)	1/20	0.0696217	0.110105	0	0	14.7583	39.3262	CTNNB1
										regulation of programmed necrotic cell death (GO:0062098)	1/20	0.0696217	0.110105	0	0	14.7583	39.3262	OGT
										positive regulation of cyclin-dependent protein kinase activity (GO:1904031)	1/20	0.0696217	0.110105	0	0	14.7583	39.3262	AKT1
										gastrulation (GO:0007369)	1/20	0.0696217	0.110105	0	0	14.7583	39.3262	SMAD2
										positive regulation of epidermal cell differentiation (GO:0045606)	1/20	0.0696217	0.110105	0	0	14.7583	39.3262	NCOA3
										maintenance of protein location in nucleus (GO:0051457)	1/20	0.0696217	0.110105	0	0	14.7583	39.3262	HNRNPU
										mesoderm formation (GO:0001707)	1/20	0.0696217	0.110105	0	0	14.7583	39.3262	SMAD2
										myeloid cell development (GO:0061515)	1/20	0.0696217	0.110105	0	0	14.7583	39.3262	SRC
										regulation of mRNA catabolic process (GO:0061013)	2/122	0.071583	0.113074	0	0	4.71619	12.4361	UBC;AKT1
										actin nucleation (GO:0045010)	1/21	0.0729744	0.114202	0	0	14.0197	36.6987	JMY
										regulation of anoikis (GO:2000209)	1/21	0.0729744	0.114202	0	0	14.0197	36.6987	SRC
										cellular response to steroid hormone stimulus (GO:0071383)	1/21	0.0729744	0.114202	0	0	14.0197	36.6987	SRC
										positive regulation of antigen receptor-mediated signaling pathway (GO:0050857)	1/21	0.0729744	0.114202	0	0	14.0197	36.6987	RELA
										error-prone translesion synthesis (GO:0042276)	1/21	0.0729744	0.114202	0	0	14.0197	36.6987	UBC
										focal adhesion assembly (GO:0048041)	1/21	0.0729744	0.114202	0	0	14.0197	36.6987	SRC
										response to progesterone (GO:0032570)	1/21	0.0729744	0.114202	0	0	14.0197	36.6987	SRC
										histone ubiquitination (GO:0016574)	1/21	0.0729744	0.114202	0	0	14.0197	36.6987	USP22
										non-canonical Wnt signaling pathway (GO:0035567)	2/124	0.0736254	0.115088	0	0	4.63841	12.1005	SMURF1;CTNNB1
										circulatory system development (GO:0072359)	2/126	0.0756865	0.117522	0	0	4.56313	11.7782	NCOA6;KDM6A
										mRNA splicing, via spliceosome (GO:0000398)	3/274	0.076207	0.117522	0	0	3.1537	8.11857	DDX17;SPEN;HNRNPU
										negative regulation of interleukin-2 production (GO:0032703)	1/22	0.0763152	0.117522	0	0	13.3514	34.3517	KAT5
										regulation of centrosome cycle (GO:0046605)	1/22	0.0763152	0.117522	0	0	13.3514	34.3517	SIRT1
										negative regulation of protein dephosphorylation (GO:0035308)	1/22	0.0763152	0.117522	0	0	13.3514	34.3517	GSK3B
										regulation of execution phase of apoptosis (GO:1900117)	1/22	0.0763152	0.117522	0	0	13.3514	34.3517	TP53
										cellular response to nerve growth factor stimulus (GO:1990090)	1/22	0.0763152	0.117522	0	0	13.3514	34.3517	AKT1
										regulation of lipid storage (GO:0010883)	1/22	0.0763152	0.117522	0	0	13.3514	34.3517	SIRT1
										nucleotide-excision repair, DNA duplex unwinding (GO:0000717)	1/22	0.0763152	0.117522	0	0	13.3514	34.3517	UBC
										osteoclast differentiation (GO:0030316)	1/22	0.0763152	0.117522	0	0	13.3514	34.3517	SRC
										error-free translesion synthesis (GO:0070987)	1/22	0.0763152	0.117522	0	0	13.3514	34.3517	UBC
										positive regulation of neural precursor cell proliferation (GO:2000179)	1/22	0.0763152	0.117522	0	0	13.3514	34.3517	CTNNB1
										membrane protein intracellular domain proteolysis (GO:0031293)	1/22	0.0763152	0.117522	0	0	13.3514	34.3517	RELA
										DNA metabolic process (GO:0006259)	3/277	0.0781623	0.120229	0	0	3.11869	7.94945	KAT5;TRRAP;UBC
										negative regulation of extrinsic apoptotic signaling pathway in absence of ligand (GO:2001240)	1/23	0.0796441	0.120448	0	0	12.7439	32.2445	AKT1
										blood vessel endothelial cell migration (GO:0043534)	1/23	0.0796441	0.120448	0	0	12.7439	32.2445	AKT1
										negative regulation of intracellular protein transport (GO:0090317)	1/23	0.0796441	0.120448	0	0	12.7439	32.2445	SUFU
										negative regulation of phosphoprotein phosphatase activity (GO:0032515)	1/23	0.0796441	0.120448	0	0	12.7439	32.2445	GSK3B
										negative regulation of signal transduction in absence of ligand (GO:1901099)	1/23	0.0796441	0.120448	0	0	12.7439	32.2445	AKT1
										negative regulation of smoothened signaling pathway (GO:0045879)	1/23	0.0796441	0.120448	0	0	12.7439	32.2445	SUFU
										regulation of interleukin-4 production (GO:0032673)	1/23	0.0796441	0.120448	0	0	12.7439	32.2445	RARA
										nucleotide-excision repair, DNA damage recognition (GO:0000715)	1/23	0.0796441	0.120448	0	0	12.7439	32.2445	UBC
										regulation of necroptotic process (GO:0060544)	1/23	0.0796441	0.120448	0	0	12.7439	32.2445	OGT
										DNA methylation (GO:0006306)	1/23	0.0796441	0.120448	0	0	12.7439	32.2445	EHMT1
										ERK1 and ERK2 cascade (GO:0070371)	1/23	0.0796441	0.120448	0	0	12.7439	32.2445	MYC
										regulation of supramolecular fiber organization (GO:1902903)	1/23	0.0796441	0.120448	0	0	12.7439	32.2445	ABL1
										positive regulation of cholesterol efflux (GO:0010875)	1/23	0.0796441	0.120448	0	0	12.7439	32.2445	SIRT1
										positive regulation of transcription by RNA polymerase I (GO:0045943)	1/23	0.0796441	0.120448	0	0	12.7439	32.2445	UBTF
										positive regulation of transcription initiation from RNA polymerase II promoter (GO:0060261)	1/23	0.0796441	0.120448	0	0	12.7439	32.2445	TP53
										positive regulation of canonical Wnt signaling pathway (GO:0090263)	2/130	0.0798634	0.120645	0	0	4.41964	11.1704	UBR5;AXIN1
										negative regulation of lipid metabolic process (GO:0045833)	1/24	0.0829612	0.122969	0	0	12.1892	30.3436	NCOR1
										regulation of cellular response to transforming growth factor beta stimulus (GO:1903844)	1/24	0.0829612	0.122969	0	0	12.1892	30.3436	SMAD2
										negative regulation of neuron differentiation (GO:0045665)	1/24	0.0829612	0.122969	0	0	12.1892	30.3436	GSK3B
										negative regulation of NIK/NF-kappaB signaling (GO:1901223)	1/24	0.0829612	0.122969	0	0	12.1892	30.3436	RELA
										cellular response to catecholamine stimulus (GO:0071870)	1/24	0.0829612	0.122969	0	0	12.1892	30.3436	ABL1
										nucleotide-binding domain, leucine rich repeat containing receptor signaling pathway (GO:0035872)	1/24	0.0829612	0.122969	0	0	12.1892	30.3436	UBC
										nucleotide-excision repair, DNA gap filling (GO:0006297)	1/24	0.0829612	0.122969	0	0	12.1892	30.3436	UBC
										regulation of monooxygenase activity (GO:0032768)	1/24	0.0829612	0.122969	0	0	12.1892	30.3436	AKT1
										DNA packaging (GO:0006323)	1/24	0.0829612	0.122969	0	0	12.1892	30.3436	TP53
										positive regulation of cell-substrate junction organization (GO:0150117)	1/24	0.0829612	0.122969	0	0	12.1892	30.3436	ABL1
										heterochromatin assembly (GO:0031507)	1/24	0.0829612	0.122969	0	0	12.1892	30.3436	SIRT1
										positive regulation of neuron apoptotic process (GO:0043525)	1/24	0.0829612	0.122969	0	0	12.1892	30.3436	CTNNB1
										positive regulation of transcription from RNA polymerase II promoter in response to stress (GO:0036003)	1/24	0.0829612	0.122969	0	0	12.1892	30.3436	TP53
										protein alpha-1,2-demannosylation (GO:0036508)	1/24	0.0829612	0.122969	0	0	12.1892	30.3436	UBC
										protein kinase B signaling (GO:0043491)	1/24	0.0829612	0.122969	0	0	12.1892	30.3436	AKT1
										regulation of cell adhesion (GO:0030155)	2/133	0.0830427	0.122969	0	0	4.31778	10.7444	SRC;ABL1
										regulation of cell motility (GO:2000145)	2/133	0.0830427	0.122969	0	0	4.31778	10.7444	ABL1;AKT1
										RNA metabolic process (GO:0016070)	2/133	0.0830427	0.122969	0	0	4.31778	10.7444	DDX17;HNRNPU
										negative regulation of cell junction assembly (GO:1901889)	1/25	0.0862665	0.126493	0	0	11.6808	28.6215	SRC
										receptor catabolic process (GO:0032801)	1/25	0.0862665	0.126493	0	0	11.6808	28.6215	SMURF1
										regulation of calcium ion import (GO:0090279)	1/25	0.0862665	0.126493	0	0	11.6808	28.6215	CTNNB1
										energy derivation by oxidation of organic compounds (GO:0015980)	1/25	0.0862665	0.126493	0	0	11.6808	28.6215	MYC
										regulation of spindle assembly (GO:0090169)	1/25	0.0862665	0.126493	0	0	11.6808	28.6215	HNRNPU
										positive regulation of ERBB signaling pathway (GO:1901186)	1/25	0.0862665	0.126493	0	0	11.6808	28.6215	AKT1
										positive regulation of lipid metabolic process (GO:0045834)	1/25	0.0862665	0.126493	0	0	11.6808	28.6215	AKT1
										positive regulation of peptidyl-threonine phosphorylation (GO:0010800)	1/25	0.0862665	0.126493	0	0	11.6808	28.6215	AXIN1
										positive regulation of release of cytochrome c from mitochondria (GO:0090200)	1/25	0.0862665	0.126493	0	0	11.6808	28.6215	TP53
										negative regulation of cell development (GO:0010721)	1/26	0.08956	0.129492	0	0	11.213	27.0551	GSK3B
										negative regulation of intrinsic apoptotic signaling pathway in response to DNA damage (GO:1902230)	1/26	0.08956	0.129492	0	0	11.213	27.0551	SIRT1
										negative regulation of macroautophagy (GO:0016242)	1/26	0.08956	0.129492	0	0	11.213	27.0551	AKT1
										regulation of mitotic metaphase/anaphase transition (GO:0030071)	1/26	0.08956	0.129492	0	0	11.213	27.0551	RB1
										regulation of protein insertion into mitochondrial membrane involved in apoptotic signaling pathway (GO:1900739)	1/26	0.08956	0.129492	0	0	11.213	27.0551	TP53
										regulation of synapse organization (GO:0050807)	1/26	0.08956	0.129492	0	0	11.213	27.0551	ABL1
										regulation of telomere maintenance (GO:0032204)	1/26	0.08956	0.129492	0	0	11.213	27.0551	MYC
										global genome nucleotide-excision repair (GO:0070911)	1/26	0.08956	0.129492	0	0	11.213	27.0551	UBC
										positive regulation of G1/S transition of mitotic cell cycle (GO:1900087)	1/26	0.08956	0.129492	0	0	11.213	27.0551	AKT1
										positive regulation of glucose import (GO:0046326)	1/26	0.08956	0.129492	0	0	11.213	27.0551	AKT1
										histone lysine demethylation (GO:0070076)	1/26	0.08956	0.129492	0	0	11.213	27.0551	KDM6A
										positive regulation of protein insertion into mitochondrial membrane involved in apoptotic signaling pathway (GO:1900740)	1/26	0.08956	0.129492	0	0	11.213	27.0551	TP53
										TOR signaling (GO:0031929)	1/26	0.08956	0.129492	0	0	11.213	27.0551	AKT1
										positive regulation of cellular catabolic process (GO:0031331)	2/141	0.091706	0.132114	0	0	4.06763	9.71824	GSK3B;KAT5
										Ras protein signal transduction (GO:0007265)	2/142	0.0928071	0.132114	0	0	4.03837	9.60014	RB1;TP53
										cellular response to cadmium ion (GO:0071276)	1/27	0.0928419	0.132114	0	0	10.7811	25.6253	AKT1
										cellular senescence (GO:0090398)	1/27	0.0928419	0.132114	0	0	10.7811	25.6253	SIRT1
										cytoplasmic pattern recognition receptor signaling pathway (GO:0002753)	1/27	0.0928419	0.132114	0	0	10.7811	25.6253	UBC
										peptidyl-lysine methylation (GO:0018022)	1/27	0.0928419	0.132114	0	0	10.7811	25.6253	EHMT1
										entrainment of circadian clock by photoperiod (GO:0043153)	1/27	0.0928419	0.132114	0	0	10.7811	25.6253	TP53
										positive regulation of BMP signaling pathway (GO:0030513)	1/27	0.0928419	0.132114	0	0	10.7811	25.6253	SMAD2
										regulation of transcription elongation from RNA polymerase II promoter (GO:0034243)	1/27	0.0928419	0.132114	0	0	10.7811	25.6253	HNRNPU
										regulation of vasculature development (GO:1901342)	1/27	0.0928419	0.132114	0	0	10.7811	25.6253	CTNNB1
										positive regulation of gene silencing by miRNA (GO:2000637)	1/27	0.0928419	0.132114	0	0	10.7811	25.6253	TP53
										response to glucocorticoid (GO:0051384)	1/27	0.0928419	0.132114	0	0	10.7811	25.6253	HNRNPU
										positive regulation of nitric oxide biosynthetic process (GO:0045429)	1/27	0.0928419	0.132114	0	0	10.7811	25.6253	AKT1
										stress-activated protein kinase signaling cascade (GO:0031098)	1/27	0.0928419	0.132114	0	0	10.7811	25.6253	UBC
										protein export from nucleus (GO:0006611)	1/27	0.0928419	0.132114	0	0	10.7811	25.6253	SMURF1
										neuron development (GO:0048666)	2/143	0.0939121	0.133496	0	0	4.00952	9.48411	RB1;GSK3B
										regulation of calcineurin-NFAT signaling cascade (GO:0070884)	1/28	0.096112	0.134497	0	0	10.3813	24.3156	GSK3B
										bile acid and bile salt transport (GO:0015721)	1/28	0.096112	0.134497	0	0	10.3813	24.3156	NCOA2
										negative regulation of phosphatase activity (GO:0010923)	1/28	0.096112	0.134497	0	0	10.3813	24.3156	GSK3B
										regulation of extrinsic apoptotic signaling pathway in absence of ligand (GO:2001239)	1/28	0.096112	0.134497	0	0	10.3813	24.3156	AKT1
										regulation of microtubule polymerization or depolymerization (GO:0031110)	1/28	0.096112	0.134497	0	0	10.3813	24.3156	ABL1
										regulation of multicellular organismal development (GO:2000026)	1/28	0.096112	0.134497	0	0	10.3813	24.3156	EHMT1
										photoperiodism (GO:0009648)	1/28	0.096112	0.134497	0	0	10.3813	24.3156	TP53
										regulation of small molecule metabolic process (GO:0062012)	1/28	0.096112	0.134497	0	0	10.3813	24.3156	SIRT1
										positive regulation of defense response to virus by host (GO:0002230)	1/28	0.096112	0.134497	0	0	10.3813	24.3156	SIN3A
										glycogen metabolic process (GO:0005977)	1/28	0.096112	0.134497	0	0	10.3813	24.3156	GSK3B
										positive regulation of fibroblast proliferation (GO:0048146)	1/28	0.096112	0.134497	0	0	10.3813	24.3156	MYC
										positive regulation of monooxygenase activity (GO:0032770)	1/28	0.096112	0.134497	0	0	10.3813	24.3156	AKT1
										positive regulation of nitric oxide metabolic process (GO:1904407)	1/28	0.096112	0.134497	0	0	10.3813	24.3156	AKT1
										positive regulation of protein import into nucleus (GO:0042307)	1/28	0.096112	0.134497	0	0	10.3813	24.3156	UBR5
										macromolecule catabolic process (GO:0009057)	1/28	0.096112	0.134497	0	0	10.3813	24.3156	SMURF1
										actin filament polymerization (GO:0030041)	1/29	0.0993706	0.137347	0	0	10.0101	23.1122	TTC17
										aggrephagy (GO:0035973)	1/29	0.0993706	0.137347	0	0	10.0101	23.1122	UBC
										negative regulation of interferon-gamma production (GO:0032689)	1/29	0.0993706	0.137347	0	0	10.0101	23.1122	RARA
										negative regulation of mRNA catabolic process (GO:1902373)	1/29	0.0993706	0.137347	0	0	10.0101	23.1122	HNRNPU
										regulation of DNA biosynthetic process (GO:2000278)	1/29	0.0993706	0.137347	0	0	10.0101	23.1122	MYC
										nucleotide-excision repair, preincision complex assembly (GO:0006294)	1/29	0.0993706	0.137347	0	0	10.0101	23.1122	UBC
										positive regulation of dephosphorylation (GO:0035306)	1/29	0.0993706	0.137347	0	0	10.0101	23.1122	SRC
										response to cadmium ion (GO:0046686)	1/29	0.0993706	0.137347	0	0	10.0101	23.1122	AKT1
										mismatch repair (GO:0006298)	1/29	0.0993706	0.137347	0	0	10.0101	23.1122	ABL1
										positive regulation of viral genome replication (GO:0045070)	1/29	0.0993706	0.137347	0	0	10.0101	23.1122	STAU1
										protein ADP-ribosylation (GO:0006471)	1/29	0.0993706	0.137347	0	0	10.0101	23.1122	SIRT1
										MyD88-dependent toll-like receptor signaling pathway (GO:0002755)	1/29	0.0993706	0.137347	0	0	10.0101	23.1122	UBC
										brain development (GO:0007420)	2/150	0.101753	0.140352	0	0	3.81853	8.72614	NCOA6;BPTF
										response to cytokine (GO:0034097)	2/150	0.101753	0.140352	0	0	3.81853	8.72614	SRC;RELA
										negative regulation of Notch signaling pathway (GO:0045746)	1/30	0.102618	0.140539	0	0	9.6644	22.0034	AKT1
										response to alcohol (GO:0097305)	1/30	0.102618	0.140539	0	0	9.6644	22.0034	SMAD2
										positive regulation of phosphate metabolic process (GO:0045937)	1/30	0.102618	0.140539	0	0	9.6644	22.0034	SRC
										positive regulation of protein import (GO:1904591)	1/30	0.102618	0.140539	0	0	9.6644	22.0034	UBR5
										termination of RNA polymerase I transcription (GO:0006363)	1/30	0.102618	0.140539	0	0	9.6644	22.0034	UBTF
										positive regulation of small GTPase mediated signal transduction (GO:0051057)	1/30	0.102618	0.140539	0	0	9.6644	22.0034	SRC
										TRIF-dependent toll-like receptor signaling pathway (GO:0035666)	1/30	0.102618	0.140539	0	0	9.6644	22.0034	UBC
										negative regulation of protein phosphorylation (GO:0001933)	2/152	0.104026	0.142323	0	0	3.76724	8.5257	RB1;AKT1
										activation of protein kinase B activity (GO:0032148)	1/31	0.105853	0.143082	0	0	9.34178	20.9789	AKT1
										negative regulation of DNA binding (GO:0043392)	1/31	0.105853	0.143082	0	0	9.34178	20.9789	SIN3A
										regulation of cellular senescence (GO:2000772)	1/31	0.105853	0.143082	0	0	9.34178	20.9789	SIRT1
										negative regulation of osteoblast differentiation (GO:0045668)	1/31	0.105853	0.143082	0	0	9.34178	20.9789	SUFU
										negative regulation of proteasomal ubiquitin-dependent protein catabolic process (GO:0032435)	1/31	0.105853	0.143082	0	0	9.34178	20.9789	OGT
										cellular nitrogen compound biosynthetic process (GO:0044271)	1/31	0.105853	0.143082	0	0	9.34178	20.9789	AKT1
										regulation of transmembrane receptor protein serine/threonine kinase signaling pathway (GO:0090092)	1/31	0.105853	0.143082	0	0	9.34178	20.9789	SMAD2
										positive regulation of leukocyte cell-cell adhesion (GO:1903039)	1/31	0.105853	0.143082	0	0	9.34178	20.9789	RELA
										positive regulation of protein targeting to mitochondrion (GO:1903955)	1/31	0.105853	0.143082	0	0	9.34178	20.9789	CSNK2A2
										triglyceride homeostasis (GO:0070328)	1/31	0.105853	0.143082	0	0	9.34178	20.9789	SIRT1
										positive regulation of ubiquitin-protein transferase activity (GO:0051443)	1/31	0.105853	0.143082	0	0	9.34178	20.9789	AXIN1
										MyD88-independent toll-like receptor signaling pathway (GO:0002756)	1/31	0.105853	0.143082	0	0	9.34178	20.9789	UBC
										positive regulation of protein kinase activity (GO:0045860)	2/154	0.106313	0.14356	0	0	3.71729	8.33183	SRC;AXIN1
										cellular response to interleukin-1 (GO:0071347)	2/155	0.107462	0.144966	0	0	3.69281	8.23727	UBC;RELA
										regulation of cell differentiation (GO:0045595)	2/156	0.108614	0.14497	0	0	3.66865	8.14424	DDX17;CREBBP
										negative regulation of cell-matrix adhesion (GO:0001953)	1/32	0.109077	0.14497	0	0	9.03998	20.0299	SRC
										aortic valve morphogenesis (GO:0003180)	1/32	0.109077	0.14497	0	0	9.03998	20.0299	RB1
										negative regulation of double-strand break repair (GO:2000780)	1/32	0.109077	0.14497	0	0	9.03998	20.0299	UBR5
										regulation of cell morphogenesis (GO:0022604)	1/32	0.109077	0.14497	0	0	9.03998	20.0299	ZRANB1
										regulation of cellular biosynthetic process (GO:0031326)	1/32	0.109077	0.14497	0	0	9.03998	20.0299	SIRT1
										regulation of centrosome duplication (GO:0010824)	1/32	0.109077	0.14497	0	0	9.03998	20.0299	SIRT1
										regulation of dendrite morphogenesis (GO:0048814)	1/32	0.109077	0.14497	0	0	9.03998	20.0299	GSK3B
										ERBB2 signaling pathway (GO:0038128)	1/32	0.109077	0.14497	0	0	9.03998	20.0299	SRC
										regulation of transcription involved in G1/S transition of mitotic cell cycle (GO:0000083)	1/32	0.109077	0.14497	0	0	9.03998	20.0299	RB1
										positive regulation of glucose transmembrane transport (GO:0010828)	1/32	0.109077	0.14497	0	0	9.03998	20.0299	AKT1
										hematopoietic progenitor cell differentiation (GO:0002244)	1/32	0.109077	0.14497	0	0	9.03998	20.0299	TP53
										positive regulation of lamellipodium organization (GO:1902745)	1/32	0.109077	0.14497	0	0	9.03998	20.0299	SRC
										membrane depolarization (GO:0051899)	1/32	0.109077	0.14497	0	0	9.03998	20.0299	ABL1
										protein K63-linked deubiquitination (GO:0070536)	1/32	0.109077	0.14497	0	0	9.03998	20.0299	ZRANB1
										cellular response to starvation (GO:0009267)	2/158	0.110928	0.14714	0	0	3.62125	7.96268	SIRT1;TP53
										organonitrogen compound biosynthetic process (GO:1901566)	2/158	0.110928	0.14714	0	0	3.62125	7.96268	CSNK2A1;CSNK2A2
										apoptotic cell clearance (GO:0043277)	1/33	0.112289	0.147209	0	0	8.75704	19.1488	RARA
										negative regulation of JNK cascade (GO:0046329)	1/33	0.112289	0.147209	0	0	8.75704	19.1488	NCOR1
										regulation of cholesterol efflux (GO:0010874)	1/33	0.112289	0.147209	0	0	8.75704	19.1488	SIRT1
										regulation of histone acetylation (GO:0035065)	1/33	0.112289	0.147209	0	0	8.75704	19.1488	CTBP1
										neuron projection extension (GO:1990138)	1/33	0.112289	0.147209	0	0	8.75704	19.1488	CTNNB1
										regulation of neurotransmitter secretion (GO:0046928)	1/33	0.112289	0.147209	0	0	8.75704	19.1488	GSK3B
										regulation of protein localization to cell surface (GO:2000008)	1/33	0.112289	0.147209	0	0	8.75704	19.1488	CTNNB1
										positive regulation of cholesterol transport (GO:0032376)	1/33	0.112289	0.147209	0	0	8.75704	19.1488	SIRT1
										positive regulation of histone modification (GO:0031058)	1/33	0.112289	0.147209	0	0	8.75704	19.1488	CTBP1
										RNA stabilization (GO:0043489)	1/33	0.112289	0.147209	0	0	8.75704	19.1488	HNRNPU
										positive regulation of organelle organization (GO:0010638)	1/33	0.112289	0.147209	0	0	8.75704	19.1488	GSK3B
										positive regulation of telomere maintenance via telomerase (GO:0032212)	1/33	0.112289	0.147209	0	0	8.75704	19.1488	CTNNB1
										negative regulation of extrinsic apoptotic signaling pathway via death domain receptors (GO:1902042)	1/34	0.11549	0.149804	0	0	8.49125	18.3289	GSK3B
										negative regulation of mitochondrion organization (GO:0010823)	1/34	0.11549	0.149804	0	0	8.49125	18.3289	AKT1
										cell-substrate junction assembly (GO:0007044)	1/34	0.11549	0.149804	0	0	8.49125	18.3289	SRC
										cellular response to vascular endothelial growth factor stimulus (GO:0035924)	1/34	0.11549	0.149804	0	0	8.49125	18.3289	RELA
										regulation of keratinocyte differentiation (GO:0045616)	1/34	0.11549	0.149804	0	0	8.49125	18.3289	NCOA3
										phosphatidylinositol 3-kinase signaling (GO:0014065)	1/34	0.11549	0.149804	0	0	8.49125	18.3289	AKT1
										epithelial tube morphogenesis (GO:0060562)	1/34	0.11549	0.149804	0	0	8.49125	18.3289	CTNNB1
										positive regulation of DNA binding (GO:0043388)	1/34	0.11549	0.149804	0	0	8.49125	18.3289	RB1
										positive regulation of epidermal growth factor receptor signaling pathway (GO:0045742)	1/34	0.11549	0.149804	0	0	8.49125	18.3289	AKT1
										sister chromatid segregation (GO:0000819)	1/34	0.11549	0.149804	0	0	8.49125	18.3289	RB1
										protein localization to chromosome (GO:0034502)	1/34	0.11549	0.149804	0	0	8.49125	18.3289	RB1
										double-strand break repair (GO:0006302)	2/164	0.117947	0.152331	0	0	3.48607	7.45154	YY1;KAT5
										heart development (GO:0007507)	2/164	0.117947	0.152331	0	0	3.48607	7.45154	NCOA6;KDM6A
										negative regulation of cell cycle G1/S phase transition (GO:1902807)	1/35	0.11868	0.152331	0	0	8.24109	17.5644	RB1
										cellular response to amyloid-beta (GO:1904646)	1/35	0.11868	0.152331	0	0	8.24109	17.5644	GSK3B
										regulation of lipid biosynthetic process (GO:0046890)	1/35	0.11868	0.152331	0	0	8.24109	17.5644	AKT1
										regulation of mitotic spindle organization (GO:0060236)	1/35	0.11868	0.152331	0	0	8.24109	17.5644	HNRNPU
										regulation of protein polymerization (GO:0032271)	1/35	0.11868	0.152331	0	0	8.24109	17.5644	ABL1
										regulation of regulated secretory pathway (GO:1903305)	1/35	0.11868	0.152331	0	0	8.24109	17.5644	GSK3B
										positive regulation of cell cycle G1/S phase transition (GO:1902808)	1/35	0.11868	0.152331	0	0	8.24109	17.5644	AKT1
										regulation of T cell receptor signaling pathway (GO:0050856)	1/35	0.11868	0.152331	0	0	8.24109	17.5644	RELA
										positive regulation of lipid biosynthetic process (GO:0046889)	1/35	0.11868	0.152331	0	0	8.24109	17.5644	AKT1
										negative regulation of canonical Wnt signaling pathway (GO:0090090)	2/165	0.119128	0.15276	0	0	3.4645	7.37094	GSK3B;AXIN1
										aortic valve development (GO:0003176)	1/36	0.121858	0.154644	0	0	8.00523	16.8502	RB1
										negative regulation of fat cell differentiation (GO:0045599)	1/36	0.121858	0.154644	0	0	8.00523	16.8502	SIRT1
										regulation of cell cycle G1/S phase transition (GO:1902806)	1/36	0.121858	0.154644	0	0	8.00523	16.8502	TAF1
										regulation of defense response to virus by host (GO:0050691)	1/36	0.121858	0.154644	0	0	8.00523	16.8502	SIN3A
										regulation of embryonic development (GO:0045995)	1/36	0.121858	0.154644	0	0	8.00523	16.8502	EHMT1
										regulation of microtubule-based process (GO:0032886)	1/36	0.121858	0.154644	0	0	8.00523	16.8502	GSK3B
										regulation of mRNA processing (GO:0050684)	1/36	0.121858	0.154644	0	0	8.00523	16.8502	SAFB
										positive regulation of mitotic nuclear division (GO:0045840)	1/36	0.121858	0.154644	0	0	8.00523	16.8502	RB1
										positive regulation of substrate adhesion-dependent cell spreading (GO:1900026)	1/36	0.121858	0.154644	0	0	8.00523	16.8502	ABL1
										positive regulation of telomere maintenance via telomere lengthening (GO:1904358)	1/36	0.121858	0.154644	0	0	8.00523	16.8502	CTNNB1
										Wnt signaling pathway, calcium modulating pathway (GO:0007223)	1/36	0.121858	0.154644	0	0	8.00523	16.8502	CTNNB1
										regulation of actin cytoskeleton reorganization (GO:2000249)	1/37	0.125025	0.157921	0	0	7.78247	16.1816	ABL1
										negative regulation of G1/S transition of mitotic cell cycle (GO:2000134)	1/37	0.125025	0.157921	0	0	7.78247	16.1816	RB1
										regulation of glucose import (GO:0046324)	1/37	0.125025	0.157921	0	0	7.78247	16.1816	AKT1
										regulation of microtubule cytoskeleton organization (GO:0070507)	1/37	0.125025	0.157921	0	0	7.78247	16.1816	GSK3B
										nucleotide-excision repair, DNA incision, 5'-to lesion (GO:0006296)	1/37	0.125025	0.157921	0	0	7.78247	16.1816	UBC
										neuron projection development (GO:0031175)	2/171	0.126274	0.159349	0	0	3.34049	6.91248	RB1;GSK3B
										negative regulation of G0 to G1 transition (GO:0070317)	1/38	0.128181	0.161002	0	0	7.57175	15.5547	EHMT1
										negative regulation of proteasomal protein catabolic process (GO:1901799)	1/38	0.128181	0.161002	0	0	7.57175	15.5547	OGT
										negative regulation of TOR signaling (GO:0032007)	1/38	0.128181	0.161002	0	0	7.57175	15.5547	SIRT1
										regulation of phosphoprotein phosphatase activity (GO:0043666)	1/38	0.128181	0.161002	0	0	7.57175	15.5547	GSK3B
										positive regulation of cell development (GO:0010720)	1/38	0.128181	0.161002	0	0	7.57175	15.5547	SPEN
										negative regulation of cellular metabolic process (GO:0031324)	1/39	0.131326	0.163129	0	0	7.37213	14.966	NCOR1
										regulation of cellular component biogenesis (GO:0044087)	1/39	0.131326	0.163129	0	0	7.37213	14.966	HCFC1
										regulation of dendrite development (GO:0050773)	1/39	0.131326	0.163129	0	0	7.37213	14.966	GSK3B
										regulation of exit from mitosis (GO:0007096)	1/39	0.131326	0.163129	0	0	7.37213	14.966	UBC
										cellular response to ketone (GO:1901655)	1/39	0.131326	0.163129	0	0	7.37213	14.966	SRC
										nucleotide-excision repair, DNA incision (GO:0033683)	1/39	0.131326	0.163129	0	0	7.37213	14.966	UBC
										regulation of nitric-oxide synthase activity (GO:0050999)	1/39	0.131326	0.163129	0	0	7.37213	14.966	AKT1
										regulation of peptidyl-threonine phosphorylation (GO:0010799)	1/39	0.131326	0.163129	0	0	7.37213	14.966	AXIN1
										endothelial cell migration (GO:0043542)	1/39	0.131326	0.163129	0	0	7.37213	14.966	ABL1
										regulation of protein targeting to mitochondrion (GO:1903214)	1/39	0.131326	0.163129	0	0	7.37213	14.966	CSNK2A2
										regulation of T cell differentiation (GO:0045580)	1/39	0.131326	0.163129	0	0	7.37213	14.966	ABL1
										membrane protein proteolysis (GO:0033619)	1/39	0.131326	0.163129	0	0	7.37213	14.966	RELA
										glycerophospholipid biosynthetic process (GO:0046474)	2/177	0.133521	0.165649	0	0	3.22498	6.49348	CSNK2A1;CSNK2A2
										negative regulation of I-kappaB kinase/NF-kappaB signaling (GO:0043124)	1/40	0.134459	0.165649	0	0	7.18274	14.4121	SIRT1
										bone development (GO:0060348)	1/40	0.134459	0.165649	0	0	7.18274	14.4121	TP53
										regulation of microtubule polymerization (GO:0031113)	1/40	0.134459	0.165649	0	0	7.18274	14.4121	ABL1
										organic hydroxy compound transport (GO:0015850)	1/40	0.134459	0.165649	0	0	7.18274	14.4121	NCOA2
										regulation of nitric oxide biosynthetic process (GO:0045428)	1/40	0.134459	0.165649	0	0	7.18274	14.4121	AKT1
										positive regulation of catalytic activity (GO:0043085)	1/40	0.134459	0.165649	0	0	7.18274	14.4121	ABL1
										positive regulation of intrinsic apoptotic signaling pathway (GO:2001244)	1/40	0.134459	0.165649	0	0	7.18274	14.4121	TP53
										stem cell differentiation (GO:0048863)	1/40	0.134459	0.165649	0	0	7.18274	14.4121	TP53
										RNA processing (GO:0006396)	2/179	0.135958	0.167342	0	0	3.18822	6.3618	DDX17;HNRNPU
										negative regulation of cell-cell adhesion (GO:0022408)	1/41	0.137581	0.168725	0	0	7.00282	13.8904	AKT1
										regulation of G0 to G1 transition (GO:0070316)	1/41	0.137581	0.168725	0	0	7.00282	13.8904	EHMT1
										epithelial cell migration (GO:0010631)	1/41	0.137581	0.168725	0	0	7.00282	13.8904	ABL1
										JNK cascade (GO:0007254)	1/41	0.137581	0.168725	0	0	7.00282	13.8904	UBC
										negative regulation of cytokine production (GO:0001818)	2/182	0.139632	0.171084	0	0	3.1346	6.17124	KAT5;RARA
										regulation of double-strand break repair (GO:2000779)	1/42	0.140692	0.171449	0	0	6.83167	13.3981	UBR5
										regulation of extrinsic apoptotic signaling pathway via death domain receptors (GO:1902041)	1/42	0.140692	0.171449	0	0	6.83167	13.3981	GSK3B
										regulation of nervous system development (GO:0051960)	1/42	0.140692	0.171449	0	0	6.83167	13.3981	CTNNB1
										positive regulation of ATPase activity (GO:0032781)	1/42	0.140692	0.171449	0	0	6.83167	13.3981	HNRNPU
										positive regulation of protein tyrosine kinase activity (GO:0061098)	1/42	0.140692	0.171449	0	0	6.83167	13.3981	SRC
										translesion synthesis (GO:0019985)	1/42	0.140692	0.171449	0	0	6.83167	13.3981	UBC
										regulation of cell-cell adhesion (GO:0022407)	1/43	0.143792	0.174282	0	0	6.66868	12.9331	SRC
										cellular glucose homeostasis (GO:0001678)	1/43	0.143792	0.174282	0	0	6.66868	12.9331	SIRT1
										negative regulation of proteolysis (GO:0045861)	1/43	0.143792	0.174282	0	0	6.66868	12.9331	AKT1
										cellular response to glucose starvation (GO:0042149)	1/43	0.143792	0.174282	0	0	6.66868	12.9331	TP53
										negative regulation of type I interferon production (GO:0032480)	1/43	0.143792	0.174282	0	0	6.66868	12.9331	YY1
										positive regulation of neuron differentiation (GO:0045666)	1/43	0.143792	0.174282	0	0	6.66868	12.9331	SIN3A
										positive regulation of biosynthetic process (GO:0009891)	1/44	0.146881	0.177388	0	0	6.51327	12.4933	AKT1
										response to amyloid-beta (GO:1904645)	1/44	0.146881	0.177388	0	0	6.51327	12.4933	GSK3B
										positive regulation of stress fiber assembly (GO:0051496)	1/44	0.146881	0.177388	0	0	6.51327	12.4933	ABL1
										mRNA stabilization (GO:0048255)	1/44	0.146881	0.177388	0	0	6.51327	12.4933	HNRNPU
										positive regulation of nervous system development (GO:0051962)	1/45	0.149959	0.180944	0	0	6.36492	12.0767	SPEN
										negative regulation of Wnt signaling pathway (GO:0030178)	2/191	0.150781	0.181772	0	0	2.98398	5.64547	GSK3B;AXIN1
										regulation of cellular protein localization (GO:1903827)	1/46	0.153026	0.183659	0	0	6.22316	11.6818	CTNNB1
										regulation of DNA metabolic process (GO:0051052)	1/46	0.153026	0.183659	0	0	6.22316	11.6818	MYC
										negative regulation of tumor necrosis factor production (GO:0032720)	1/46	0.153026	0.183659	0	0	6.22316	11.6818	RARA
										positive regulation of smooth muscle cell proliferation (GO:0048661)	1/46	0.153026	0.183659	0	0	6.22316	11.6818	AKT1
										postreplication repair (GO:0006301)	1/46	0.153026	0.183659	0	0	6.22316	11.6818	UBC
										negative regulation of cold-induced thermogenesis (GO:0120163)	1/47	0.156082	0.186994	0	0	6.08757	11.3069	RB1
										regulation of T cell activation (GO:0050863)	1/47	0.156082	0.186994	0	0	6.08757	11.3069	ABL1
										negative regulation of mitotic cell cycle (GO:0045930)	1/48	0.159128	0.189464	0	0	5.95775	10.9506	CTNNB1
										cellular response to alcohol (GO:0097306)	1/48	0.159128	0.189464	0	0	5.95775	10.9506	CTNNB1
										negative regulation of tumor necrosis factor superfamily cytokine production (GO:1903556)	1/48	0.159128	0.189464	0	0	5.95775	10.9506	RARA
										regulation of interleukin-2 production (GO:0032663)	1/48	0.159128	0.189464	0	0	5.95775	10.9506	KAT5
										regulation of protein metabolic process (GO:0051246)	1/48	0.159128	0.189464	0	0	5.95775	10.9506	MDM2
										establishment of protein localization to mitochondrion (GO:0072655)	1/48	0.159128	0.189464	0	0	5.95775	10.9506	AKT1
										positive regulation of DNA repair (GO:0045739)	1/48	0.159128	0.189464	0	0	5.95775	10.9506	SIRT1
										regulation of macromolecule metabolic process (GO:0060255)	2/200	0.162103	0.191556	0	0	2.84704	5.18026	MYC;KDM6A
										negative regulation of catabolic process (GO:0009895)	1/49	0.162162	0.191556	0	0	5.83333	10.6118	NCOR1
										adherens junction organization (GO:0034332)	1/49	0.162162	0.191556	0	0	5.83333	10.6118	CTNNB1
										regulation of cellular protein metabolic process (GO:0032268)	1/49	0.162162	0.191556	0	0	5.83333	10.6118	AKT1
										cellular defense response (GO:0006968)	1/49	0.162162	0.191556	0	0	5.83333	10.6118	RELA
										cellular response to mechanical stimulus (GO:0071260)	1/49	0.162162	0.191556	0	0	5.83333	10.6118	CASP2
										regulation of interferon-beta production (GO:0032648)	1/49	0.162162	0.191556	0	0	5.83333	10.6118	YY1
										regulation of stress-activated MAPK cascade (GO:0032872)	1/49	0.162162	0.191556	0	0	5.83333	10.6118	MYC
										positive regulation of reactive oxygen species metabolic process (GO:2000379)	1/49	0.162162	0.191556	0	0	5.83333	10.6118	TP53
										ncRNA processing (GO:0034470)	2/201	0.16337	0.192814	0	0	2.83259	5.13191	SMAD2;DGCR8
										actin polymerization or depolymerization (GO:0008154)	1/50	0.165186	0.194446	0	0	5.714	10.2891	TTC17
										regulation of cellular component movement (GO:0051270)	1/50	0.165186	0.194446	0	0	5.714	10.2891	ABL1
										positive regulation of cell morphogenesis involved in differentiation (GO:0010770)	1/50	0.165186	0.194446	0	0	5.714	10.2891	ABL1
										regulation of axonogenesis (GO:0050770)	1/51	0.168199	0.196962	0	0	5.59944	9.98161	GSK3B
										regulation of epithelial cell migration (GO:0010632)	1/51	0.168199	0.196962	0	0	5.59944	9.98161	SRC
										DNA duplex unwinding (GO:0032508)	1/51	0.168199	0.196962	0	0	5.59944	9.98161	UBC
										positive regulation of actin filament bundle assembly (GO:0032233)	1/51	0.168199	0.196962	0	0	5.59944	9.98161	ABL1
										regulation of substrate adhesion-dependent cell spreading (GO:1900024)	1/51	0.168199	0.196962	0	0	5.59944	9.98161	ABL1
										inositol lipid-mediated signaling (GO:0048017)	1/51	0.168199	0.196962	0	0	5.59944	9.98161	OGT
										regulation of inflammatory response (GO:0050727)	2/206	0.169736	0.19859	0	0	2.76246	4.89926	RB1;RELA
										negative regulation of BMP signaling pathway (GO:0030514)	1/52	0.171201	0.198923	0	0	5.48937	9.68829	SMURF1
										negative regulation of cellular biosynthetic process (GO:0031327)	1/52	0.171201	0.198923	0	0	5.48937	9.68829	EP300
										ameboidal-type cell migration (GO:0001667)	1/52	0.171201	0.198923	0	0	5.48937	9.68829	AKT1
										positive regulation of developmental growth (GO:0048639)	1/52	0.171201	0.198923	0	0	5.48937	9.68829	SMURF1
										sprouting angiogenesis (GO:0002040)	1/52	0.171201	0.198923	0	0	5.48937	9.68829	AKT1
										positive regulation of protein localization to cell periphery (GO:1904377)	1/52	0.171201	0.198923	0	0	5.48937	9.68829	AKT1
										positive regulation of protein localization to plasma membrane (GO:1903078)	1/52	0.171201	0.198923	0	0	5.48937	9.68829	AKT1
										myeloid cell differentiation (GO:0030099)	1/52	0.171201	0.198923	0	0	5.48937	9.68829	NCOA6
										mitotic cell cycle phase transition (GO:0044772)	2/209	0.173576	0.201509	0	0	2.72202	4.76663	RB1;MYC
										epidermal cell differentiation (GO:0009913)	1/53	0.174192	0.201877	0	0	5.38353	9.40824	CTNNB1
										positive regulation of macroautophagy (GO:0016239)	1/53	0.174192	0.201877	0	0	5.38353	9.40824	SIRT1
										negative regulation of inflammatory response (GO:0050728)	2/212	0.17743	0.205453	0	0	2.68272	4.6389	RB1;SRC
										transmembrane receptor protein tyrosine kinase signaling pathway (GO:0007169)	3/404	0.178149	0.206109	0	0	2.11721	3.65247	GSK3B;SRC;AKT1
										negative regulation of multicellular organismal process (GO:0051241)	2/214	0.180007	0.207881	0	0	2.65714	4.55636	RB1;GSK3B
										interstrand cross-link repair (GO:0036297)	1/55	0.180143	0.207881	0	0	5.18362	8.88474	UBC
										triglyceride metabolic process (GO:0006641)	1/55	0.180143	0.207881	0	0	5.18362	8.88474	SIRT1
										negative regulation of metabolic process (GO:0009892)	1/56	0.183103	0.211116	0	0	5.08912	8.63983	RB1
										regulation of reactive oxygen species metabolic process (GO:2000377)	1/57	0.186052	0.213422	0	0	4.99799	8.40527	TP53
										positive regulation of cell junction assembly (GO:1901890)	1/57	0.186052	0.213422	0	0	4.99799	8.40527	ABL1
										positive regulation of gene expression, epigenetic (GO:0045815)	1/57	0.186052	0.213422	0	0	4.99799	8.40527	EP300
										positive regulation of proteolysis (GO:0045862)	1/57	0.186052	0.213422	0	0	4.99799	8.40527	OGT
										monocarboxylic acid transport (GO:0015718)	1/57	0.186052	0.213422	0	0	4.99799	8.40527	NCOA2
										protein K48-linked ubiquitination (GO:0070936)	1/57	0.186052	0.213422	0	0	4.99799	8.40527	UBR5
										receptor metabolic process (GO:0043112)	1/58	0.18899	0.216058	0	0	4.91006	8.18044	SMURF1
										autophagosome assembly (GO:0000045)	1/58	0.18899	0.216058	0	0	4.91006	8.18044	SMURF1
										regulation of calcium ion transport (GO:0051924)	1/58	0.18899	0.216058	0	0	4.91006	8.18044	CTNNB1
										cellular iron ion homeostasis (GO:0006879)	1/58	0.18899	0.216058	0	0	4.91006	8.18044	MYC
										negative regulation of autophagy (GO:0010507)	1/59	0.191919	0.218479	0	0	4.82516	7.96481	AKT1
										protein polymerization (GO:0051258)	1/59	0.191919	0.218479	0	0	4.82516	7.96481	TTC17
										positive regulation of apoptotic signaling pathway (GO:2001235)	1/59	0.191919	0.218479	0	0	4.82516	7.96481	TP53
										selective autophagy (GO:0061912)	1/59	0.191919	0.218479	0	0	4.82516	7.96481	UBC
										mitotic DNA damage checkpoint signaling (GO:0044773)	1/59	0.191919	0.218479	0	0	4.82516	7.96481	TP53
										regulation of I-kappaB kinase/NF-kappaB signaling (GO:0043122)	2/224	0.192977	0.219499	0	0	2.53616	4.17246	SIRT1;RELA
										cellular protein catabolic process (GO:0044257)	1/60	0.194836	0.221241	0	0	4.74314	7.75785	MDM2
										response to organic cyclic compound (GO:0014070)	1/60	0.194836	0.221241	0	0	4.74314	7.75785	CTNNB1
										negative regulation of response to stimulus (GO:0048585)	1/61	0.197744	0.223601	0	0	4.66385	7.55909	SIRT1
										pattern recognition receptor signaling pathway (GO:0002221)	1/61	0.197744	0.223601	0	0	4.66385	7.55909	UBC
										response to light stimulus (GO:0009416)	1/61	0.197744	0.223601	0	0	4.66385	7.55909	USF1
										positive regulation of interleukin-8 production (GO:0032757)	1/61	0.197744	0.223601	0	0	4.66385	7.55909	RELA
										iron ion homeostasis (GO:0055072)	1/61	0.197744	0.223601	0	0	4.66385	7.55909	MYC
										double-strand break repair via nonhomologous end joining (GO:0006303)	1/62	0.200641	0.226308	0	0	4.58716	7.36809	KAT5
										response to retinoic acid (GO:0032526)	1/62	0.200641	0.226308	0	0	4.58716	7.36809	RARA
										stress-activated MAPK cascade (GO:0051403)	1/62	0.200641	0.226308	0	0	4.58716	7.36809	UBC
										anterior/posterior pattern specification (GO:0009952)	1/63	0.203527	0.228798	0	0	4.51295	7.18442	SMAD2
										negative regulation of endopeptidase activity (GO:0010951)	1/63	0.203527	0.228798	0	0	4.51295	7.18442	AKT1
										negative regulation of peptidase activity (GO:0010466)	1/63	0.203527	0.228798	0	0	4.51295	7.18442	AKT1
										positive regulation of viral process (GO:0048524)	1/63	0.203527	0.228798	0	0	4.51295	7.18442	STAU1
										negative regulation of cell cycle process (GO:0010948)	1/64	0.206404	0.231453	0	0	4.44109	7.0077	EHMT1
										regulation of cellular ketone metabolic process (GO:0010565)	1/64	0.206404	0.231453	0	0	4.44109	7.0077	SIRT1
										pre-replicative complex assembly (GO:0036388)	1/64	0.206404	0.231453	0	0	4.44109	7.0077	UBC
										regulation of cell-matrix adhesion (GO:0001952)	1/65	0.20927	0.234084	0	0	4.37148	6.83757	GSK3B
										chemical homeostasis (GO:0048878)	1/65	0.20927	0.234084	0	0	4.37148	6.83757	USF1
										protein autoubiquitination (GO:0051865)	1/65	0.20927	0.234084	0	0	4.37148	6.83757	MDM2
										cell-cell junction assembly (GO:0007043)	1/66	0.212126	0.236689	0	0	4.30401	6.6737	CTNNB1
										cellular response to nutrient levels (GO:0031669)	1/66	0.212126	0.236689	0	0	4.30401	6.6737	SIRT1
										positive regulation of cell death (GO:0010942)	1/66	0.212126	0.236689	0	0	4.30401	6.6737	GSK3B
										regulation of epidermal growth factor receptor signaling pathway (GO:0042058)	1/67	0.214971	0.239271	0	0	4.23858	6.51577	AKT1
										regulation of viral genome replication (GO:0045069)	1/67	0.214971	0.239271	0	0	4.23858	6.51577	STAU1
										vascular endothelial growth factor receptor signaling pathway (GO:0048010)	1/67	0.214971	0.239271	0	0	4.23858	6.51577	SRC
										negative regulation of cellular catabolic process (GO:0031330)	1/69	0.220632	0.245369	0	0	4.1135	6.21656	AKT1
										carbohydrate homeostasis (GO:0033500)	1/70	0.223448	0.247887	0	0	4.05368	6.07476	USF1
										DNA-templated transcription, termination (GO:0006353)	1/70	0.223448	0.247887	0	0	4.05368	6.07476	UBTF
										snRNA transcription by RNA polymerase II (GO:0042795)	1/70	0.223448	0.247887	0	0	4.05368	6.07476	SP1
										regulation of endopeptidase activity (GO:0052548)	1/71	0.226253	0.249767	0	0	3.99557	5.93782	AKT1
										regulation of hematopoietic stem cell differentiation (GO:1902036)	1/71	0.226253	0.249767	0	0	3.99557	5.93782	ABL1
										cholesterol homeostasis (GO:0042632)	1/71	0.226253	0.249767	0	0	3.99557	5.93782	SIRT1
										nucleic acid metabolic process (GO:0090304)	1/71	0.226253	0.249767	0	0	3.99557	5.93782	HNRNPU
										regulation of TOR signaling (GO:0032006)	1/71	0.226253	0.249767	0	0	3.99557	5.93782	SIRT1
										snRNA transcription (GO:0009301)	1/71	0.226253	0.249767	0	0	3.99557	5.93782	SP1
										RNA splicing, via transesterification reactions with bulged adenosine as nucleophile (GO:0000377)	2/251	0.228533	0.252077	0	0	2.25806	3.33307	SPEN;HNRNPU
										cell morphogenesis involved in differentiation (GO:0000904)	1/72	0.229049	0.252234	0	0	3.9391	5.80553	RB1
										sterol homeostasis (GO:0055092)	1/72	0.229049	0.252234	0	0	3.9391	5.80553	SIRT1
										regulation of actin filament-based process (GO:0032970)	1/73	0.231834	0.254678	0	0	3.88419	5.67766	ABL1
										regulation of Rho protein signal transduction (GO:0035023)	1/73	0.231834	0.254678	0	0	3.88419	5.67766	ABL1
										positive regulation of JNK cascade (GO:0046330)	1/73	0.231834	0.254678	0	0	3.88419	5.67766	AXIN1
										regulation of stress fiber assembly (GO:0051492)	1/74	0.23461	0.257517	0	0	3.83079	5.55401	ABL1
										regulation of hematopoietic progenitor cell differentiation (GO:1901532)	1/75	0.237375	0.259918	0	0	3.77884	5.43439	ABL1
										nucleic acid phosphodiester bond hydrolysis (GO:0090305)	1/75	0.237375	0.259918	0	0	3.77884	5.43439	UBC
										positive regulation of immune response (GO:0050778)	1/75	0.237375	0.259918	0	0	3.77884	5.43439	SIRT1
										actomyosin structure organization (GO:0031032)	1/76	0.240131	0.262085	0	0	3.72826	5.31863	SRC
										cell morphogenesis involved in neuron differentiation (GO:0048667)	1/76	0.240131	0.262085	0	0	3.72826	5.31863	RB1
										establishment of protein localization to organelle (GO:0072594)	1/76	0.240131	0.262085	0	0	3.72826	5.31863	AKT1
										protein import into nucleus (GO:0006606)	1/76	0.240131	0.262085	0	0	3.72826	5.31863	AKT1
										import into nucleus (GO:0051170)	1/77	0.242877	0.264653	0	0	3.67902	5.20655	AKT1
										positive regulation of protein modification by small protein conjugation or removal (GO:1903322)	1/77	0.242877	0.264653	0	0	3.67902	5.20655	AXIN1
										protein modification process (GO:0036211)	1/78	0.245613	0.267419	0	0	3.63106	5.098	ABL1
										recombinational repair (GO:0000725)	1/79	0.24834	0.269734	0	0	3.58433	4.99282	YY1
										negative regulation of NF-kappaB transcription factor activity (GO:0032088)	1/79	0.24834	0.269734	0	0	3.58433	4.99282	SIRT1
										regulation of neuron differentiation (GO:0045664)	1/79	0.24834	0.269734	0	0	3.58433	4.99282	SIN3A
										negative regulation of cell cycle (GO:0045786)	1/80	0.251056	0.271712	0	0	3.53878	4.89087	RB1
										negative regulation of cellular response to growth factor stimulus (GO:0090288)	1/80	0.251056	0.271712	0	0	3.53878	4.89087	SMURF1
										regulation of organelle organization (GO:0033043)	1/80	0.251056	0.271712	0	0	3.53878	4.89087	EP300
										regulation of protein localization to plasma membrane (GO:1903076)	1/80	0.251056	0.271712	0	0	3.53878	4.89087	AKT1
										central nervous system development (GO:0007417)	2/268	0.251168	0.271712	0	0	2.11192	2.91791	NCOA6;BPTF
										activation of cysteine-type endopeptidase activity involved in apoptotic process (GO:0006919)	1/81	0.253763	0.274081	0	0	3.49437	4.79201	CASP2
										regulation of interleukin-8 production (GO:0032677)	1/81	0.253763	0.274081	0	0	3.49437	4.79201	RELA
										regulation of cyclin-dependent protein serine/threonine kinase activity (GO:0000079)	1/82	0.256461	0.275889	0	0	3.45105	4.69612	AKT1
										regulation of gene expression, epigenetic (GO:0040029)	1/82	0.256461	0.275889	0	0	3.45105	4.69612	EP300
										ephrin receptor signaling pathway (GO:0048013)	1/82	0.256461	0.275889	0	0	3.45105	4.69612	SRC
										positive regulation of cytoskeleton organization (GO:0051495)	1/82	0.256461	0.275889	0	0	3.45105	4.69612	ABL1
										positive regulation of protein ubiquitination (GO:0031398)	1/82	0.256461	0.275889	0	0	3.45105	4.69612	AXIN1
										regulation of defense response (GO:0031347)	1/83	0.259148	0.278337	0	0	3.40879	4.60308	RELA
										regulation of osteoblast differentiation (GO:0045667)	1/83	0.259148	0.278337	0	0	3.40879	4.60308	SUFU
										nuclear export (GO:0051168)	1/84	0.261827	0.280766	0	0	3.36755	4.51277	SMURF1
										spindle assembly (GO:0051225)	1/84	0.261827	0.280766	0	0	3.36755	4.51277	NCOR1
										negative regulation of defense response (GO:0031348)	1/85	0.264495	0.282953	0	0	3.3273	4.42508	RB1
										regulation of cell cycle G2/M phase transition (GO:1902749)	1/85	0.264495	0.282953	0	0	3.3273	4.42508	TP53
										Wnt signaling pathway, planar cell polarity pathway (GO:0060071)	1/85	0.264495	0.282953	0	0	3.3273	4.42508	SMURF1
										regulation of interferon-gamma production (GO:0032649)	1/86	0.267154	0.285345	0	0	3.28799	4.33991	RARA
										regulation of Ras protein signal transduction (GO:0046578)	1/86	0.267154	0.285345	0	0	3.28799	4.33991	OGT
										regulation of establishment of planar polarity (GO:0090175)	1/88	0.272444	0.290535	0	0	3.21208	4.17673	SMURF1
										positive regulation of neuron projection development (GO:0010976)	1/88	0.272444	0.290535	0	0	3.21208	4.17673	EP300
										protein import (GO:0017038)	1/89	0.275075	0.293109	0	0	3.17542	4.09855	AKT1
										regulation of actin cytoskeleton organization (GO:0032956)	1/91	0.280308	0.297745	0	0	3.10454	3.94855	ABL1
										toll-like receptor signaling pathway (GO:0002224)	1/91	0.280308	0.297745	0	0	3.10454	3.94855	UBC
										positive regulation of supramolecular fiber organization (GO:1902905)	1/91	0.280308	0.297745	0	0	3.10454	3.94855	RB1
										positive regulation of transport (GO:0051050)	1/91	0.280308	0.297745	0	0	3.10454	3.94855	GSK3B
										negative regulation of mitotic cell cycle phase transition (GO:1901991)	1/92	0.282911	0.300037	0	0	3.07027	3.87659	RB1
										positive regulation of cellular component biogenesis (GO:0044089)	1/92	0.282911	0.300037	0	0	3.07027	3.87659	GSK3B
										regulation of epithelial cell proliferation (GO:0050678)	1/93	0.285505	0.30255	0	0	3.03674	3.80655	MYC
										negative regulation of cellular protein metabolic process (GO:0032269)	1/94	0.288089	0.30457	0	0	3.00394	3.73836	AKT1
										negative regulation of MAPK cascade (GO:0043409)	1/94	0.288089	0.30457	0	0	3.00394	3.73836	MYC
										nucleosome organization (GO:0034728)	1/94	0.288089	0.30457	0	0	3.00394	3.73836	BPTF
										mRNA metabolic process (GO:0016071)	1/95	0.290664	0.307052	0	0	2.97183	3.67196	TP53
										cellular transition metal ion homeostasis (GO:0046916)	1/96	0.293229	0.30952	0	0	2.9404	3.60728	MYC
										mRNA processing (GO:0006397)	2/300	0.2939	0.309985	0	0	1.88207	2.30463	SPEN;HNRNPU
										double-strand break repair via homologous recombination (GO:0000724)	1/97	0.295786	0.311731	0	0	2.90962	3.54427	YY1
										innate immune response (GO:0045087)	2/302	0.296566	0.312309	0	0	1.86933	2.27215	SRC;RELA
										MAPK cascade (GO:0000165)	2/303	0.297898	0.313467	0	0	1.86303	2.25613	MYC;UBC
										regulation of neuron apoptotic process (GO:0043523)	1/98	0.298334	0.313681	0	0	2.87948	3.48286	CTNNB1
										positive regulation of stress-activated MAPK cascade (GO:0032874)	1/99	0.300872	0.316103	0	0	2.84996	3.423	AXIN1
										cell-matrix adhesion (GO:0007160)	1/100	0.303401	0.318265	0	0	2.82103	3.36463	SRC
										organic acid transport (GO:0015849)	1/100	0.303401	0.318265	0	0	2.82103	3.36463	NCOA2
										cellular response to chemical stress (GO:0062197)	1/101	0.305922	0.32041	0	0	2.79268	3.30772	ABL1
										epithelial cell differentiation (GO:0030855)	1/101	0.305922	0.32041	0	0	2.79268	3.30772	AKT1
										protein O-linked glycosylation (GO:0006493)	1/102	0.308433	0.32279	0	0	2.76489	3.2522	OGT
										DNA replication (GO:0006260)	1/108	0.323314	0.338101	0	0	2.60906	2.94596	KAT5
										lipid transport (GO:0006869)	1/109	0.325764	0.340399	0	0	2.58477	2.89903	NCOA2
										Fc-epsilon receptor signaling pathway (GO:0038095)	1/111	0.330636	0.345223	0	0	2.53752	2.80836	RELA
										cellular protein localization (GO:0034613)	2/329	0.332386	0.346782	0	0	1.71263	1.88638	SMURF1;CTNNB1
										Fc receptor signaling pathway (GO:0038093)	1/112	0.333059	0.347215	0	0	2.51453	2.76456	RELA
										cellular response to molecule of bacterial origin (GO:0071219)	1/115	0.340277	0.354466	0	0	2.44799	2.63892	RELA
										intracellular protein transport (GO:0006886)	2/336	0.341601	0.355571	0	0	1.67613	1.80035	SMURF1;AKT1
										positive regulation of cell projection organization (GO:0031346)	1/117	0.345046	0.358879	0	0	2.40554	2.55968	EP300
										negative regulation of response to external stimulus (GO:0032102)	1/118	0.347417	0.361068	0	0	2.38486	2.52134	RB1
										cellular response to lipopolysaccharide (GO:0071222)	1/120	0.352135	0.365408	0	0	2.34454	2.44709	RELA
										cytoskeleton organization (GO:0007010)	1/120	0.352135	0.365408	0	0	2.34454	2.44709	ZRANB1
										post-translational protein modification (GO:0043687)	2/345	0.353394	0.366432	0	0	1.6314	1.69694	RBBP5;WDR5
										supramolecular fiber organization (GO:0097435)	2/351	0.361216	0.373945	0	0	1.60287	1.63216	UBC;MDM2
										defense response to symbiont (GO:0140546)	1/124	0.361471	0.373945	0	0	2.26783	2.30769	RELA
										regulation of tumor necrosis factor production (GO:0032680)	1/124	0.361471	0.373945	0	0	2.26783	2.30769	RARA
										gene expression (GO:0010467)	2/356	0.36771	0.380108	0	0	1.57982	1.58055	DDX17;HNRNPU
										DNA-dependent DNA replication (GO:0006261)	1/129	0.372954	0.385233	0	0	2.1787	2.14885	UBC
										regulation of response to external stimulus (GO:0032101)	1/130	0.375226	0.386987	0	0	2.1617	2.11896	RELA
										protein glycosylation (GO:0006486)	1/130	0.375226	0.386987	0	0	2.1617	2.11896	OGT
										cellular response to metal ion (GO:0071248)	1/131	0.37749	0.389025	0	0	2.14496	2.08965	AKT1
										defense response to virus (GO:0051607)	1/133	0.381993	0.393365	0	0	2.11225	2.03273	RELA
										protein localization to plasma membrane (GO:0072659)	1/136	0.388688	0.39965	0	0	2.065	1.95138	SMURF1
										negative regulation of inflammatory response to antigenic stimulus (GO:0002862)	1/136	0.388688	0.39965	0	0	2.065	1.95138	SRC
										regulation of inflammatory response to antigenic stimulus (GO:0002861)	1/137	0.390904	0.401622	0	0	2.04971	1.92528	SRC
										positive regulation of response to external stimulus (GO:0032103)	1/139	0.395312	0.405842	0	0	2.0198	1.87454	USF1
										neuron projection morphogenesis (GO:0048812)	1/140	0.397504	0.407162	0	0	2.00517	1.84987	CTNNB1
										enzyme linked receptor protein signaling pathway (GO:0007167)	1/140	0.397504	0.407162	0	0	2.00517	1.84987	SRC
										protein localization to cell periphery (GO:1990778)	1/140	0.397504	0.407162	0	0	2.00517	1.84987	SMURF1
										regulation of small GTPase mediated signal transduction (GO:0051056)	1/141	0.399688	0.409089	0	0	1.99074	1.82565	SRC
										protein localization to organelle (GO:0033365)	1/142	0.401865	0.411005	0	0	1.97653	1.80188	MDM2
										protein-DNA complex assembly (GO:0065004)	1/143	0.404033	0.41291	0	0	1.96251	1.77854	UBC
										positive regulation of cytosolic calcium ion concentration (GO:0007204)	1/147	0.412631	0.421377	0	0	1.90835	1.68928	ABL1
										regulation of cytosolic calcium ion concentration (GO:0051480)	1/148	0.414761	0.423232	0	0	1.89528	1.66794	ABL1
										positive regulation of hydrolase activity (GO:0051345)	1/149	0.416884	0.425076	0	0	1.88238	1.64698	GSK3B
										regulation of cell migration (GO:0030334)	2/408	0.433586	0.441773	0	0	1.37382	1.14805	SRC;AKT1
										skeletal system development (GO:0001501)	1/158	0.435648	0.443205	0	0	1.77366	1.47377	SUFU
										T cell receptor signaling pathway (GO:0050852)	1/158	0.435648	0.443205	0	0	1.77366	1.47377	RELA
										response to lipopolysaccharide (GO:0032496)	1/159	0.437696	0.444953	0	0	1.76235	1.4561	RELA
										positive regulation of protein kinase B signaling (GO:0051897)	1/161	0.44177	0.448756	0	0	1.74014	1.42164	SRC
										positive regulation of I-kappaB kinase/NF-kappaB signaling (GO:0043123)	1/171	0.461706	0.468654	0	0	1.63695	1.26508	RELA
										neuron differentiation (GO:0030182)	1/174	0.467549	0.474228	0	0	1.60832	1.22273	CTNNB1
										mitochondrion organization (GO:0007005)	1/175	0.469482	0.475831	0	0	1.599	1.20904	HCFC1
										negative regulation of immune response (GO:0050777)	1/178	0.475242	0.481307	0	0	1.57166	1.1692	SRC
										antigen receptor-mediated signaling pathway (GO:0050851)	1/185	0.488442	0.494305	0	0	1.51133	1.08292	RELA
										regulation of mitotic cell cycle phase transition (GO:1901990)	1/188	0.493998	0.499553	0	0	1.48686	1.04857	UBC
										regulation of GTPase activity (GO:0043087)	1/189	0.495837	0.501037	0	0	1.47887	1.03744	GSK3B
										protein localization to membrane (GO:0072657)	1/195	0.506733	0.511664	0	0	1.4327	0.973908	SMURF1
										generation of neurons (GO:0048699)	1/202	0.519151	0.523811	0	0	1.38231	0.906189	CTNNB1
										axon guidance (GO:0007411)	1/203	0.5209	0.525183	0	0	1.3754	0.897032	SRC
										phosphate-containing compound metabolic process (GO:0006796)	1/212	0.536359	0.540365	0	0	1.31613	0.819888	AKT1
										positive regulation of GTPase activity (GO:0043547)	1/214	0.539727	0.543352	0	0	1.30364	0.803947	GSK3B
										cilium organization (GO:0044782)	1/228	0.562636	0.565993	0	0	1.22237	0.703014	TTC17
										inflammatory response (GO:0006954)	1/230	0.565816	0.568767	0	0	1.21158	0.689976	RELA
										axonogenesis (GO:0007409)	1/240	0.581375	0.583972	0	0	1.16029	0.629295	SRC
										membrane organization (GO:0061024)	1/242	0.58442	0.586594	0	0	1.15055	0.617999	UBC
										positive regulation of cell migration (GO:0030335)	1/269	0.623454	0.625308	0	0	1.03321	0.488173	SRC
										cellular macromolecule biosynthetic process (GO:0034645)	1/314	0.680631	0.682148	0	0	0.882644	0.339584	KAT5
										cellular protein metabolic process (GO:0044267)	1/417	0.781243	0.782403	0	0	0.660618	0.163086	ABL1
										organelle assembly (GO:0070925)	1/425	0.787596	0.788181	0	0	0.647887	0.154696	NCOR1
										nervous system development (GO:0007399)	1/447	0.804145	0.804145	0	0	0.615234	0.134106	EP300

## Sheet: CREBBP
CREBBP	KEGG									GO Biological Process									OMIM Expanded
ABL1	Term	Overlap	P-value	Adjusted P-value	Old P-value	Old Adjusted P-value	Odds Ratio	Combined Score	Genes	Term	Overlap	P-value	Adjusted P-value	Old P-value	Old Adjusted P-value	Odds Ratio	Combined Score	Genes	Term	Overlap	P-value	Adjusted P-value	Old P-value	Old Adjusted P-value	Odds Ratio	Combined Score	Genes
AD000671.1	Transcriptional misregulation in cancer	12/192	2.37023e-12	3.19981e-10	0	0	23.1006	618.357	HDAC2;NCOR1;SIN3A;SP1;MYC;DOT1L;RARA;MDM2;MLLT1;RELA;PML;MEN1	positive regulation of transcription, DNA-templated (GO:0045893)	32/1183	1.90286e-21	1.92379e-18	0	0	14.1113	673.266	HDAC2;MAML1;CHD8;DOT1L;ING1;RELA;YY1;SIN3A;MYC;NSD1;UBTF;ABL1;EP300;MEN1;BPTF;DDX17;SMAD2;NCOA2;RBM14;BRPF1;NCOA6;NCOA3;USP22;AXIN1;SREBF2;PML;USF1;HCFC1;SKI;SP1;RARA;CTNNB1	colon cancer	7/84	1.56229e-08	9.27079e-07	0	0	29.1114	523.264	HDAC2;CTBP1;SRC;EP300;CTNNB1;RELA;MEN1
AXIN1	Thyroid hormone signaling pathway	10/121	1.13323e-11	7.64931e-10	0	0	30.2642	762.759	NCOA2;HDAC2;NCOR1;SIN3A;SRC;MYC;NCOA3;MDM2;EP300;CTNNB1	negative regulation of transcription, DNA-templated (GO:0045892)	29/948	1.00649e-20	5.08781e-18	0	0	14.9986	690.613	HDAC2;CTBP1;CHD8;EHMT1;ZNF8;IKZF4;PHF21A;RELA;MECP2;YY1;SIN3A;MYC;NSD1;EP300;MEN1;BPTF;SMAD2;SPEN;CBFA2T2;CBFA2T3;SREBF2;PML;HCFC1;SKI;NCOR1;RARA;MDM2;CTNNB1;TAF1	squamous cell carcinoma	7/84	1.56229e-08	9.27079e-07	0	0	29.1114	523.264	HDAC2;CTBP1;EP300;CTNNB1;ING1;RELA;MEN1
BAT2	Pathways in cancer	14/531	2.95315e-09	1.32892e-07	0	0	9.5585	187.733	SMAD2;HDAC2;CTBP1;NCOA3;AXIN1;RELA;PML;SP1;MYC;RARA;ABL1;MDM2;EP300;CTNNB1	regulation of transcription, DNA-templated (GO:0006355)	39/2244	6.87414e-20	2.31659e-17	0	0	10.4507	461.126	HDAC2;TRRAP;CTBP1;CHD8;EHMT1;ZNF8;ING1;IKZF4;RELA;MECP2;YY1;SIN3A;MYC;NSD1;ABL1;EP300;MEN1;BPTF;DDX17;SMAD2;SPEN;NCOA2;BRPF1;NCOA6;USP22;AXIN1;RFX1;CBFA2T2;CBFA2T3;SREBF2;PML;USF1;HCFC1;NCOR1;SP1;CARM1;RARA;MDM2;CTNNB1	encephalopathy	7/91	2.73924e-08	9.27079e-07	0	0	26.6761	464.511	MECP2;HDAC2;CTBP1;EP300;CTNNB1;RELA;MEN1
BPTF	Chronic myeloid leukemia	6/76	2.44161e-07	8.24042e-06	0	0	27.0218	411.418	HDAC2;CTBP1;MYC;ABL1;MDM2;RELA	positive regulation of transcription by RNA polymerase II (GO:0045944)	26/908	9.3029e-18	2.35131e-15	0	0	13.059	512.123	HDAC2;PAXIP1;MAML1;CHD8;DOT1L;RELA;YY1;SIN3A;MYC;ABL1;EP300;MEN1;BPTF;DDX17;SMAD2;NCOA2;RBM14;NCOA6;NCOA3;SREBF2;USF1;HCFC1;SKI;SP1;RARA;CTNNB1	dystonia	7/94	3.436e-08	9.27079e-07	0	0	25.7523	442.589	HDAC2;CTBP1;EP300;CTNNB1;RELA;MEN1;TAF1
BRPF1	Lysine degradation	5/63	2.5386e-06	6.85423e-05	0	0	26.7686	344.884	NSD1;SETD1B;DOT1L;SETD1A;EHMT1	regulation of transcription by RNA polymerase II (GO:0006357)	36/2206	3.50505e-17	6.14664e-15	0	0	8.92886	338.312	HDAC2;MAML1;CTBP1;CHD8;DOT1L;ZNF8;IKZF4;PHF21A;RELA;MECP2;YY1;SIN3A;MYC;NSD1;ABL1;EP300;MEN1;BPTF;DDX17;SMAD2;SPEN;NCOA2;RBM14;NCOA6;NCOA3;RFX1;SREBF2;USF1;HCFC1;SKI;NCOR1;SP1;RARA;MDM2;CTNNB1;TAF1	autism	7/96	3.97939e-08	9.27079e-07	0	0	25.1711	428.904	MECP2;HDAC2;CTBP1;EP300;CTNNB1;RELA;MEN1
CARM1	Cell cycle	6/124	4.38097e-06	9.85719e-05	0	0	15.9911	197.302	SMAD2;HDAC2;MYC;ABL1;MDM2;EP300	negative regulation of transcription by RNA polymerase II (GO:0000122)	23/684	3.64786e-17	6.14664e-15	0	0	14.5764	551.714	SMAD2;SPEN;HDAC2;CTBP1;CHD8;ZNF8;SREBF2;PHF21A;RELA;HCFC1;MECP2;YY1;SKI;NCOR1;SIN3A;MYC;NSD1;RARA;MDM2;EP300;MEN1;BPTF;TAF1	lymphoma	7/99	4.92991e-08	9.27079e-07	0	0	24.3466	409.64	HDAC2;CTBP1;MYC;EP300;CTNNB1;RELA;MEN1
CBFA2T2	Cushing syndrome	6/155	1.57578e-05	0.000303901	0	0	12.6443	139.823	RBBP5;SP1;WDR5;AXIN1;CTNNB1;MEN1	negative regulation of nucleic acid-templated transcription (GO:1903507)	18/464	1.58482e-14	2.28893e-12	0	0	15.4194	489.963	SMAD2;SPEN;HDAC2;CTBP1;CHD8;EHMT1;CBFA2T2;CBFA2T3;IKZF4;RELA;PML;MECP2;NCOR1;SIN3A;RARA;MDM2;CTNNB1;MEN1	adenoma	6/80	3.32002e-07	9.27079e-07	0	0	25.556	381.247	HDAC2;CTBP1;EP300;CTNNB1;RELA;MEN1
CBFA2T3	Wnt signaling pathway	6/166	2.32337e-05	0.000392068	0	0	11.7685	125.568	CTBP1;CHD8;MYC;AXIN1;EP300;CTNNB1	negative regulation of cellular macromolecule biosynthetic process (GO:2000113)	18/547	2.62845e-13	3.3217e-11	0	0	12.9447	374.973	SMAD2;SPEN;HDAC2;CTBP1;CHD8;EHMT1;CBFA2T2;CBFA2T3;IKZF4;RELA;PML;MECP2;NCOR1;SIN3A;RARA;MDM2;CTNNB1;MEN1	adenocarcinoma	6/83	4.13651e-07	9.27079e-07	0	0	24.5566	360.939	HDAC2;CTBP1;EP300;CTNNB1;RELA;MEN1
CHD8	Notch signaling pathway	4/59	5.117e-05	0.00076755	0	0	22.2389	219.728	HDAC2;MAML1;CTBP1;EP300	positive regulation of nucleic acid-templated transcription (GO:1903508)	17/511	1.13259e-12	1.27227e-10	0	0	12.8632	353.821	SMAD2;HDAC2;BRPF1;NCOA6;CHD8;USP22;AXIN1;ING1;RELA;PML;HCFC1;SP1;MYC;NSD1;RARA;EP300;CTNNB1	adrenoleukodystrophy	6/83	4.13651e-07	9.27079e-07	0	0	24.5566	360.939	HDAC2;CTBP1;EP300;CTNNB1;RELA;MEN1
CHERP	Acute myeloid leukemia	4/67	8.44066e-05	0.00113949	0	0	19.4071	182.036	MYC;RARA;RELA;PML	histone H3-K4 methylation (GO:0051568)	7/30	8.13046e-12	8.21989e-10	0	0	97.7251	2495.45	PAXIP1;RBBP5;WDR82;SETD1B;SETD1A;WDR5;MEN1	arthrogryposis	6/83	4.13651e-07	9.27079e-07	0	0	24.5566	360.939	HDAC2;CTBP1;EP300;CTNNB1;RELA;MEN1
CTBP1	Estrogen signaling pathway	5/137	0.000110804	0.00135986	0	0	11.7182	106.726	NCOA2;SRC;SP1;NCOA3;RARA	histone lysine methylation (GO:0034968)	7/34	2.1253e-11	1.95335e-09	0	0	83.2306	2045.35	PAXIP1;RBBP5;WDR82;SETD1B;DOT1L;WDR5;MEN1	asperger syndrome	6/83	4.13651e-07	9.27079e-07	0	0	24.5566	360.939	HDAC2;CTBP1;EP300;CTNNB1;RELA;MEN1
CTNNB1	Human cytomegalovirus infection	6/225	0.000125887	0.00141623	0	0	8.5723	76.9803	SRC;SP1;MYC;MDM2;CTNNB1;RELA	histone modification (GO:0016570)	9/114	1.96234e-10	1.65328e-08	0	0	28.3229	633.064	RBM14;HDAC2;TRRAP;SIN3A;NSD1;USP22;CARM1;EHMT1;EP300	atopy	6/83	4.13651e-07	9.27079e-07	0	0	24.5566	360.939	HDAC2;CTBP1;EP300;CTNNB1;RELA;MEN1
DDX17	Human papillomavirus infection	7/331	0.000142905	0.00148401	0	0	6.83239	60.4894	HDAC2;MAML1;AXIN1;MDM2;EP300;CTNNB1;RELA	beta-catenin-TCF complex assembly (GO:1904837)	6/29	6.02315e-10	4.68415e-08	0	0	82.4348	1750.11	TRRAP;RBBP5;MYC;EP300;CTNNB1;MEN1	autoimmune disease	6/83	4.13651e-07	9.27079e-07	0	0	24.5566	360.939	HDAC2;CTBP1;EP300;CTNNB1;RELA;MEN1
DLG5	Breast cancer	5/147	0.000154242	0.00148733	0	0	10.8874	95.5589	SP1;MYC;NCOA3;AXIN1;CTNNB1	regulation of lipid metabolic process (GO:0019216)	7/92	2.95678e-08	2.13522e-06	0	0	26.3609	457.008	NCOA2;NCOR1;SIN3A;NCOA6;SP1;CARM1;SREBF2	bare lymphocyte syndrome	6/83	4.13651e-07	9.27079e-07	0	0	24.5566	360.939	HDAC2;CTBP1;EP300;CTNNB1;RELA;MEN1
DOT1L	Colorectal cancer	4/86	0.00022262	0.00200358	0	0	14.8961	125.277	SMAD2;MYC;AXIN1;CTNNB1	regulation of cell population proliferation (GO:0042127)	15/764	3.892e-08	2.62321e-06	0	0	7.11393	121.376	HDAC2;CTBP1;DOT1L;CBFA2T3;RELA;PML;CHERP;MECP2;SKI;MYC;DLG5;RARA;MDM2;CTNNB1;MEN1	bartter syndrome	6/83	4.13651e-07	9.27079e-07	0	0	24.5566	360.939	HDAC2;CTBP1;EP300;CTNNB1;RELA;MEN1
EHMT1	Hippo signaling pathway	5/163	0.000249493	0.0021051	0	0	9.777	81.1107	SMAD2;MYC;DLG5;AXIN1;CTNNB1	response to UV (GO:0009411)	7/99	4.92991e-08	3.11509e-06	0	0	24.3466	409.64	YY1;MYC;EP300;RELA;USF1;MEN1;TAF1	central hypoventilation syndrome	6/83	4.13651e-07	9.27079e-07	0	0	24.5566	360.939	HDAC2;CTBP1;EP300;CTNNB1;RELA;MEN1
EP300	TGF-beta signaling pathway	4/94	0.00031314	0.0024867	0	0	13.5665	109.466	SMAD2;SP1;MYC;EP300	regulation of signal transduction by p53 class mediator (GO:1901796)	8/156	6.3924e-08	3.8016e-06	0	0	17.5304	290.4	HDAC2;BRPF1;MDM2;EHMT1;EP300;TAF4;PML;TAF1	cholestasis	6/83	4.13651e-07	9.27079e-07	0	0	24.5566	360.939	HDAC2;CTBP1;EP300;CTNNB1;RELA;MEN1
EP400	Prostate cancer	4/97	0.000353039	0.00264779	0	0	13.1269	104.345	MDM2;EP300;CTNNB1;RELA	regulation of primary metabolic process (GO:0080090)	7/130	3.21574e-07	1.67585e-05	0	0	18.182	271.822	NCOA2;NCOR1;SIN3A;NCOA6;SP1;CARM1;SREBF2	dyskeratosis	6/83	4.13651e-07	9.27079e-07	0	0	24.5566	360.939	HDAC2;CTBP1;EP300;CTNNB1;RELA;MEN1
HCFC1	Bladder cancer	3/41	0.000381369	0.00270973	0	0	23.7955	187.312	SRC;MYC;MDM2	cellular response to DNA damage stimulus (GO:0006974)	10/350	3.22296e-07	1.67585e-05	0	0	9.7662	145.983	YY1;TRRAP;NCOA6;RBBP5;MYC;DOT1L;ABL1;PML;MEN1;TAF1	episodic ataxia	6/83	4.13651e-07	9.27079e-07	0	0	24.5566	360.939	HDAC2;CTBP1;EP300;CTNNB1;RELA;MEN1
HDAC2	Kaposi sarcoma-associated herpesvirus infection	5/193	0.000541446	0.00365476	0	0	8.20437	61.7073	SRC;MYC;EP300;CTNNB1;RELA	protein-containing complex assembly (GO:0065003)	9/267	3.31522e-07	1.67585e-05	0	0	11.4378	170.647	TRRAP;RBBP5;MYC;AXIN1;MDM2;EP300;CTNNB1;PML;MEN1	fetal hemoglobin quantitative trait locus	6/83	4.13651e-07	9.27079e-07	0	0	24.5566	360.939	HDAC2;CTBP1;EP300;CTNNB1;RELA;MEN1
IKZF4	Epstein-Barr virus infection	5/202	0.000665553	0.00417511	0	0	7.82598	57.2462	HDAC2;SIN3A;MYC;MDM2;RELA	granulocyte differentiation (GO:0030851)	4/20	6.02772e-07	2.90192e-05	0	0	76.5962	1096.99	RARA;EP300;CBFA2T3;PML	glioblastoma	6/83	4.13651e-07	9.27079e-07	0	0	24.5566	360.939	HDAC2;CTBP1;EP300;CTNNB1;RELA;MEN1
ING1	Viral carcinogenesis	5/203	0.000680554	0.00417511	0	0	7.78606	56.7807	HDAC2;SRC;MDM2;EP300;RELA	histone H4 acetylation (GO:0043967)	5/48	6.43655e-07	2.93255e-05	0	0	36.1337	515.126	TRRAP;EP400;WDR5;EP300;HCFC1	goiter	6/83	4.13651e-07	9.27079e-07	0	0	24.5566	360.939	HDAC2;CTBP1;EP300;CTNNB1;RELA;MEN1
KIAA1267	Proteoglycans in cancer	5/205	0.000711315	0.00417511	0	0	7.70742	55.8664	SMAD2;SRC;MYC;MDM2;CTNNB1	negative regulation of cell population proliferation (GO:0008285)	10/379	6.67148e-07	2.93255e-05	0	0	8.98535	127.774	SKI;MN1;CTBP1;MYC;DLG5;CTNNB1;CBFA2T3;PML;MEN1;CHERP	hemochromatosis	6/83	4.13651e-07	9.27079e-07	0	0	24.5566	360.939	HDAC2;CTBP1;EP300;CTNNB1;RELA;MEN1
MAML1	Human T-cell leukemia virus 1 infection	5/219	0.000956711	0.0053815	0	0	7.19809	50.0412	SMAD2;TRRAP;MYC;EP300;RELA	regulation of cell cycle (GO:0051726)	9/296	7.85564e-07	3.30919e-05	0	0	10.2669	144.32	CTBP1;MYC;RARA;ABL1;MDM2;EP300;PML;MEN1;HCFC1	homocystinuria	6/83	4.13651e-07	9.27079e-07	0	0	24.5566	360.939	HDAC2;CTBP1;EP300;CTNNB1;RELA;MEN1
MDM2	Endometrial cancer	3/58	0.00105862	0.00571656	0	0	16.4264	112.534	MYC;AXIN1;CTNNB1	regulation of megakaryocyte differentiation (GO:0045652)	5/54	1.16993e-06	4.73119e-05	0	0	31.6996	432.971	SIN3A;RBBP5;SETD1A;WDR5;EP300	infections	6/83	4.13651e-07	9.27079e-07	0	0	24.5566	360.939	HDAC2;CTBP1;EP300;CTNNB1;RELA;MEN1
MECP2	Signaling pathways regulating pluripotency of stem cells	4/143	0.00151118	0.00784651	0	0	8.76237	56.9104	SMAD2;MYC;AXIN1;CTNNB1	DNA-templated transcription, initiation (GO:0006352)	7/168	1.81288e-06	7.04932e-05	0	0	13.864	183.29	NCOR1;MAML1;NCOA6;UBTF;RARA;TAF4;TAF1	kallmann syndrome	6/83	4.13651e-07	9.27079e-07	0	0	24.5566	360.939	HDAC2;CTBP1;EP300;CTNNB1;RELA;MEN1
MEN1	Mitophagy	3/68	0.00167764	0.00838818	0	0	13.8923	88.777	SRC;SP1;RELA	regulation of nucleic acid-templated transcription (GO:1903506)	10/430	2.08318e-06	7.80035e-05	0	0	7.87369	103.001	NCOA2;TRRAP;SP1;NSD1;CARM1;ABL1;EP300;RELA;PML;HCFC1	keratosis	6/83	4.13651e-07	9.27079e-07	0	0	24.5566	360.939	HDAC2;CTBP1;EP300;CTNNB1;RELA;MEN1
MLL	Gastric cancer	4/149	0.0017569	0.00847078	0	0	8.39724	53.2738	SMAD2;MYC;AXIN1;CTNNB1	regulation of RNA polymerase II regulatory region sequence-specific DNA binding (GO:1903025)	3/9	3.25235e-06	0.000117433	0	0	150.947	1907.39	NSD1;EP300;TAF1	lipodystrophy	6/83	4.13651e-07	9.27079e-07	0	0	24.5566	360.939	HDAC2;CTBP1;EP300;CTNNB1;RELA;MEN1
MLL2	Adherens junction	3/71	0.00189922	0.00884118	0	0	13.2774	83.2004	SRC;EP300;CTNNB1	regulation of myeloid cell differentiation (GO:0045637)	5/68	3.71505e-06	0.00012662	0	0	24.6379	308.051	SIN3A;RBBP5;SETD1A;WDR5;EP300	lissencephaly	6/83	4.13651e-07	9.27079e-07	0	0	24.5566	360.939	HDAC2;CTBP1;EP300;CTNNB1;RELA;MEN1
MLL3	Cellular senescence	4/156	0.00207715	0.00934718	0	0	8.00769	49.4616	SMAD2;MYC;MDM2;RELA	protein deubiquitination (GO:0016579)	8/267	3.75728e-06	0.00012662	0	0	9.96114	124.433	YY1;SMAD2;TRRAP;MYC;USP22;MDM2;EP300;HCFC1	lymphedema	6/83	4.13651e-07	9.27079e-07	0	0	24.5566	360.939	HDAC2;CTBP1;EP300;CTNNB1;RELA;MEN1
MLLT1	Hepatitis B	4/162	0.00238204	0.0103734	0	0	7.70127	46.5141	SRC;MYC;EP300;RELA	regulation of cellular macromolecule biosynthetic process (GO:2000112)	10/468	4.42078e-06	0.000144174	0	0	7.20635	88.8485	NCOA2;TRRAP;SP1;NSD1;CARM1;ABL1;EP300;RELA;PML;HCFC1	lymphoproliferative syndrome	6/83	4.13651e-07	9.27079e-07	0	0	24.5566	360.939	HDAC2;CTBP1;EP300;CTNNB1;RELA;MEN1
MN1	Hepatocellular carcinoma	4/168	0.00271647	0.0114601	0	0	7.41726	43.8243	SMAD2;MYC;AXIN1;CTNNB1	histone acetylation (GO:0016573)	5/71	4.60323e-06	0.000145433	0	0	23.5144	288.963	BRPF1;TRRAP;WDR5;EP400;EP300	malignant hyperthermia	6/83	4.13651e-07	9.27079e-07	0	0	24.5566	360.939	HDAC2;CTBP1;EP300;CTNNB1;RELA;MEN1
MYC	ErbB signaling pathway	3/85	0.0031712	0.0129731	0	0	11.0028	63.306	SRC;MYC;ABL1	protein modification by small protein removal (GO:0070646)	8/276	4.79658e-06	0.00014695	0	0	9.62222	117.849	YY1;SMAD2;TRRAP;MYC;USP22;MDM2;EP300;HCFC1	meckel syndrome	6/83	4.13651e-07	9.27079e-07	0	0	24.5566	360.939	HDAC2;CTBP1;EP300;CTNNB1;RELA;MEN1
MYST3	Huntington disease	5/306	0.00410228	0.0162885	0	0	5.095	28.0032	HDAC2;SIN3A;SP1;EP300;TAF4	DNA damage response, signal transduction by p53 class mediator (GO:0030330)	5/74	5.64997e-06	0.000168004	0	0	22.4887	271.75	PAXIP1;CARM1;MDM2;EP300;PML	mitochondrial dna depletion syndrome	6/83	4.13651e-07	9.27079e-07	0	0	24.5566	360.939	HDAC2;CTBP1;EP300;CTNNB1;RELA;MEN1
NCOA2	MicroRNAs in cancer	5/310	0.00433343	0.0167146	0	0	5.02715	27.3547	HDAC2;MYC;ABL1;MDM2;EP300	regulation of intracellular steroid hormone receptor signaling pathway (GO:0033143)	4/37	7.86176e-06	0.000227093	0	0	37.1058	436.123	NCOA2;CARM1;AXIN1;EP300	mucopolysaccharidosis	6/83	4.13651e-07	9.27079e-07	0	0	24.5566	360.939	HDAC2;CTBP1;EP300;CTNNB1;RELA;MEN1
NCOA3	Longevity regulating pathway	3/102	0.00528795	0.0198298	0	0	9.1056	47.7345	HDAC2;EHMT1;RELA	histone H3-K4 trimethylation (GO:0080182)	3/14	1.39204e-05	0.00039093	0	0	82.314	920.449	WDR82;SETD1B;SETD1A	nephronophthisis	6/83	4.13651e-07	9.27079e-07	0	0	24.5566	360.939	HDAC2;CTBP1;EP300;CTNNB1;RELA;MEN1
NCOA6	C-type lectin receptor signaling pathway	3/104	0.005581	0.0203631	0	0	8.92439	46.3032	SRC;MDM2;RELA	regulation of gene expression (GO:0010468)	14/1079	1.55222e-05	0.000424135	0	0	4.50916	49.931	NCOA2;TRRAP;RELA;PML;HCFC1;MECP2;YY1;SP1;MYC;NSD1;CARM1;ABL1;EP300;TAF1	otosclerosis	6/83	4.13651e-07	9.27079e-07	0	0	24.5566	360.939	HDAC2;CTBP1;EP300;CTNNB1;RELA;MEN1
NCOR1	Th17 cell differentiation	3/107	0.00603858	0.0214528	0	0	8.66565	44.2779	SMAD2;RARA;RELA	positive regulation of histone H3-K4 methylation (GO:0051571)	3/15	1.73575e-05	0.0004618	0	0	75.4508	827.053	PAXIP1;WDR5;CTNNB1	paget disease	6/83	4.13651e-07	9.27079e-07	0	0	24.5566	360.939	HDAC2;CTBP1;EP300;CTNNB1;RELA;MEN1
NSD1	Thyroid cancer	2/37	0.00722672	0.0250156	0	0	16.9689	83.656	MYC;CTNNB1	regulation of intracellular signal transduction (GO:1902531)	9/437	1.85644e-05	0.000479627	0	0	6.83516	74.4641	HDAC2;BRPF1;MDM2;EHMT1;EP300;TAF4;RELA;PML;TAF1	pheochromocytoma	6/83	4.13651e-07	9.27079e-07	0	0	24.5566	360.939	HDAC2;CTBP1;EP300;CTNNB1;RELA;MEN1
PAXIP1	Relaxin signaling pathway	3/129	0.0100772	0.0340105	0	0	7.14466	32.8474	SMAD2;SRC;RELA	regulation of telomerase activity (GO:0051972)	4/46	1.89763e-05	0.000479627	0	0	29.1414	316.834	SRC;MYC;CTNNB1;MEN1	preeclampsia	6/83	4.13651e-07	9.27079e-07	0	0	24.5566	360.939	HDAC2;CTBP1;EP300;CTNNB1;RELA;MEN1
PHF21A	Basal transcription factors	2/45	0.0105538	0.0347502	0	0	13.8063	62.8363	TAF4;TAF1	negative regulation of cellular process (GO:0048523)	10/566	2.3067e-05	0.000568799	0	0	5.90629	63.0621	SKI;CTBP1;MYC;DLG5;CTNNB1;ING1;CBFA2T3;PML;MEN1;CHERP	refsum disease	6/83	4.13651e-07	9.27079e-07	0	0	24.5566	360.939	HDAC2;CTBP1;EP300;CTNNB1;RELA;MEN1
PML	Endocytosis	4/252	0.0112225	0.0360724	0	0	4.88412	21.9289	SMAD2;SRC;MDM2;PML	chromatin remodeling (GO:0006338)	5/103	2.84227e-05	0.000684175	0	0	15.8107	165.512	HDAC2;CHD8;MYC;HCFC1;BPTF	restless legs syndrome	6/83	4.13651e-07	9.27079e-07	0	0	24.5566	360.939	HDAC2;CTBP1;EP300;CTNNB1;RELA;MEN1
RARA	Fluid shear stress and atherosclerosis	3/139	0.0123247	0.0386937	0	0	6.61598	29.0848	SRC;CTNNB1;RELA	chromosome organization (GO:0051276)	5/106	3.26416e-05	0.000767456	0	0	15.3388	158.449	HDAC2;MYC;DOT1L;ABL1;EHMT1	vitreoretinopathy	6/83	4.13651e-07	9.27079e-07	0	0	24.5566	360.939	HDAC2;CTBP1;EP300;CTNNB1;RELA;MEN1
RBBP5	Hepatitis C	3/157	0.0170419	0.0522877	0	0	5.83737	23.7702	MYC;CTNNB1;RELA	regulation of histone H3-K4 methylation (GO:0051569)	3/19	3.66019e-05	0.000822324	0	0	56.5767	577.954	PAXIP1;WDR5;CTNNB1	aids	6/84	4.44269e-07	9.27079e-07	0	0	24.2405	354.562	HDAC2;CTBP1;EP300;CTNNB1;RELA;MEN1
RBM14	Basal cell carcinoma	2/63	0.0200087	0.060026	0	0	9.72351	38.0344	AXIN1;CTNNB1	peptidyl-lysine dimethylation (GO:0018027)	3/19	3.66019e-05	0.000822324	0	0	56.5767	577.954	SETD1B;SETD1A;EHMT1	amelogenesis imperfecta	6/84	4.44269e-07	9.27079e-07	0	0	24.2405	354.562	HDAC2;CTBP1;EP300;CTNNB1;RELA;MEN1
RELA	Inflammatory bowel disease	2/65	0.0212161	0.0621697	0	0	9.41388	36.2716	SMAD2;RELA	DNA damage response, signal transduction by p53 class mediator resulting in cell cycle arrest (GO:0006977)	4/56	4.16171e-05	0.000914672	0	0	23.5254	237.301	CARM1;MDM2;EP300;PML	amyloidosis	6/84	4.44269e-07	9.27079e-07	0	0	24.2405	354.562	HDAC2;CTBP1;EP300;CTNNB1;RELA;MEN1
RERE	Influenza A	3/172	0.0216443	0.0621697	0	0	5.31522	20.3733	EP300;RELA;PML	regulation of transcription initiation from RNA polymerase II promoter (GO:0060260)	4/64	7.05154e-05	0.00151683	0	0	20.3805	194.831	MECP2;PAXIP1;CTNNB1;RELA	body mass index	6/84	4.44269e-07	9.27079e-07	0	0	24.2405	354.562	HDAC2;CTBP1;EP300;CTNNB1;RELA;MEN1
RFX1	Tuberculosis	3/180	0.0243504	0.065782	0	0	5.07293	18.847	SRC;EP300;RELA	mitotic G1 DNA damage checkpoint signaling (GO:0031571)	4/65	7.49448e-05	0.00155804	0	0	20.0454	190.406	CARM1;MDM2;EP300;PML	cutis laxa	6/84	4.44269e-07	9.27079e-07	0	0	24.2405	354.562	HDAC2;CTBP1;EP300;CTNNB1;RELA;MEN1
SETD1A	Epithelial cell signaling in Helicobacter pylori infection	2/70	0.0243637	0.065782	0	0	8.71949	32.39	SRC;RELA	response to gamma radiation (GO:0010332)	3/24	7.55134e-05	0.00155804	0	0	43.0952	409.026	MYC;MDM2;MEN1	dermatitis	6/84	4.44269e-07	9.27079e-07	0	0	24.2405	354.562	HDAC2;CTBP1;EP300;CTNNB1;RELA;MEN1
SETD1B	Prolactin signaling pathway	2/70	0.0243637	0.065782	0	0	8.71949	32.39	SRC;RELA	positive regulation of cell cycle (GO:0045787)	4/66	7.95734e-05	0.00160897	0	0	19.7211	186.144	USP22;RARA;MDM2;HCFC1	dyslexia	6/84	4.44269e-07	9.27079e-07	0	0	24.2405	354.562	HDAC2;CTBP1;EP300;CTNNB1;RELA;MEN1
SF3B4	Neutrophil extracellular trap formation	3/189	0.0276042	0.0726713	0	0	4.82527	17.3217	HDAC2;SRC;RELA	negative regulation of cellular carbohydrate metabolic process (GO:0010677)	3/25	8.5599e-05	0.00169687	0	0	41.1343	385.257	NCOR1;EP300;CBFA2T3	endometrial cancer	6/84	4.44269e-07	9.27079e-07	0	0	24.2405	354.562	HDAC2;CTBP1;EP300;CTNNB1;RELA;MEN1
SIN3A	Pancreatic cancer	2/76	0.0283757	0.0726713	0	0	8.01008	28.5337	SMAD2;RELA	positive regulation of histone methylation (GO:0031062)	3/26	9.65253e-05	0.00184127	0	0	39.3439	363.762	PAXIP1;WDR5;CTNNB1	epiphyseal dysplasia, multiple	6/84	4.44269e-07	9.27079e-07	0	0	24.2405	354.562	HDAC2;CTBP1;EP300;CTNNB1;RELA;MEN1
SKI	Herpes simplex virus 1 infection	5/498	0.0286684	0.0726713	0	0	3.08031	10.9411	SRC;ZNF8;RELA;PML;HCFC1	histone methylation (GO:0016571)	3/26	9.65253e-05	0.00184127	0	0	39.3439	363.762	NSD1;CARM1;EHMT1	hypoglycemia	6/84	4.44269e-07	9.27079e-07	0	0	24.2405	354.562	HDAC2;CTBP1;EP300;CTNNB1;RELA;MEN1
SMAD2	Bacterial invasion of epithelial cells	2/77	0.0290685	0.0726713	0	0	7.90289	27.9612	SRC;CTNNB1	cellular response to light stimulus (GO:0071482)	4/70	0.000100189	0.00187575	0	0	18.5221	170.56	YY1;MYC;EP300;TAF1	neutropenia	6/84	4.44269e-07	9.27079e-07	0	0	24.2405	354.562	HDAC2;CTBP1;EP300;CTNNB1;RELA;MEN1
SP1	Pathogenic Escherichia coli infection	3/197	0.030682	0.0753103	0	0	4.62441	16.1118	SRC;ABL1;RELA	myeloid leukocyte differentiation (GO:0002573)	4/71	0.000105895	0.00194655	0	0	18.2448	166.996	RARA;EP300;CBFA2T3;PML	nevus	6/84	4.44269e-07	9.27079e-07	0	0	24.2405	354.562	HDAC2;CTBP1;EP300;CTNNB1;RELA;MEN1
SPEN	Diabetic cardiomyopathy	3/203	0.0331045	0.0798054	0	0	4.48432	15.2829	SMAD2;SP1;RELA	regulation of transcription regulatory region DNA binding (GO:2000677)	3/27	0.000108323	0.00195562	0	0	37.7027	344.24	SIN3A;NSD1;DOT1L	night blindness	6/84	4.44269e-07	9.27079e-07	0	0	24.2405	354.562	HDAC2;CTBP1;EP300;CTNNB1;RELA;MEN1
SRC	Small cell lung cancer	2/92	0.040242	0.0936668	0	0	6.58076	21.143	MYC;RELA	transcription by RNA polymerase II (GO:0006366)	7/320	0.000115959	0.00205675	0	0	7.07647	64.1289	NCOR1;MAML1;SP1;RARA;MLLT1;TAF4;TAF1	ovarian failure	6/84	4.44269e-07	9.27079e-07	0	0	24.2405	354.562	HDAC2;CTBP1;EP300;CTNNB1;RELA;MEN1
SREBF2	Th1 and Th2 cell differentiation	2/92	0.040242	0.0936668	0	0	6.58076	21.143	MAML1;RELA	transcription initiation from RNA polymerase II promoter (GO:0006367)	5/140	0.000122694	0.00213869	0	0	11.456	103.171	NCOR1;MAML1;RARA;TAF4;TAF1	polydactyly	6/84	4.44269e-07	9.27079e-07	0	0	24.2405	354.562	HDAC2;CTBP1;EP300;CTNNB1;RELA;MEN1
TAF1	AGE-RAGE signaling pathway in diabetic complications	2/100	0.0467626	0.106999	0	0	6.04112	18.502	SMAD2;RELA	chromatin organization (GO:0006325)	5/142	0.000131149	0.00224731	0	0	11.2876	100.902	HDAC2;MYC;EHMT1;HCFC1;BPTF	porphyria	6/84	4.44269e-07	9.27079e-07	0	0	24.2405	354.562	HDAC2;CTBP1;EP300;CTNNB1;RELA;MEN1
TAF4	Melanogenesis	2/101	0.0476034	0.107108	0	0	5.9798	18.2076	EP300;CTNNB1	negative regulation of transferase activity (GO:0051348)	3/29	0.000134654	0.00226891	0	0	34.799	310.156	SRC;ABL1;MEN1	pseudohypoaldosteronism	6/84	4.44269e-07	9.27079e-07	0	0	24.2405	354.562	HDAC2;CTBP1;EP300;CTNNB1;RELA;MEN1
TRRAP	Chagas disease	2/102	0.0484497	0.107225	0	0	5.9197	17.9203	SMAD2;RELA	cellular response to hormone stimulus (GO:0032870)	4/76	0.000138027	0.00228763	0	0	16.9735	150.861	NCOA2;SRC;NCOA3;RARA	sarcoma	6/84	4.44269e-07	9.27079e-07	0	0	24.2405	354.562	HDAC2;CTBP1;EP300;CTNNB1;RELA;MEN1
UBTF	Chemical carcinogenesis	3/239	0.049658	0.108126	0	0	3.79334	11.3899	SRC;MYC;RELA	cellular response to UV (GO:0034644)	4/77	0.000145214	0.00236792	0	0	16.7401	147.938	YY1;MYC;EP300;TAF1	wilms tumor	6/84	4.44269e-07	9.27079e-07	0	0	24.2405	354.562	HDAC2;CTBP1;EP300;CTNNB1;RELA;MEN1
USF1	Shigellosis	3/246	0.053269	0.113929	0	0	3.68275	10.7993	SRC;MDM2;RELA	peptidyl-lysine trimethylation (GO:0018023)	3/30	0.000149246	0.00239505	0	0	33.5084	295.206	WDR82;SETD1B;SETD1A	atrial fibrillation	6/85	4.76722e-07	9.27079e-07	0	0	23.9325	348.369	HDAC2;CTBP1;EP300;CTNNB1;RELA;MEN1
USP22	HIF-1 signaling pathway	2/109	0.0545253	0.113929	0	0	5.53048	16.0887	EP300;RELA	positive regulation of ubiquitin-dependent protein catabolic process (GO:2000060)	4/79	0.000160394	0.00253372	0	0	16.2921	142.358	AXIN1;MDM2;CBFA2T3;TAF1	ceroid-lipofuscinosis, neuronal	6/85	4.76722e-07	9.27079e-07	0	0	23.9325	348.369	HDAC2;CTBP1;EP300;CTNNB1;RELA;MEN1
WDR5	Salmonella infection	3/249	0.0548547	0.113929	0	0	3.63729	10.5593	MYC;CTNNB1;RELA	regulation of Notch signaling pathway (GO:0008593)	4/83	0.000194147	0.00301973	0	0	15.4641	132.17	MAML1;SRC;EP300;SREBF2	diamond-blackfan anemia	6/85	4.76722e-07	9.27079e-07	0	0	23.9325	348.369	HDAC2;CTBP1;EP300;CTNNB1;RELA;MEN1
WDR82	Neurotrophin signaling pathway	2/119	0.0636413	0.130175	0	0	5.05524	13.9246	ABL1;RELA	positive regulation of signal transduction (GO:0009967)	6/252	0.000232732	0.00356504	0	0	7.62098	63.7543	SKI;MN1;MAML1;SRC;DLG5;EP300	hepatocellular carcinoma	6/85	4.76722e-07	9.27079e-07	0	0	23.9325	348.369	HDAC2;CTBP1;EP300;CTNNB1;RELA;MEN1
YY1	FoxO signaling pathway	2/131	0.0752025	0.151528	0	0	4.58221	11.8568	MDM2;EP300	response to estrogen (GO:0043627)	3/35	0.000237644	0.00358594	0	0	28.2656	235.869	RBBP5;RARA;EP300	hermansky-pudlak syndrome	6/85	4.76722e-07	9.27079e-07	0	0	23.9325	348.369	HDAC2;CTBP1;EP300;CTNNB1;RELA;MEN1
ZNF8	Yersinia infection	2/137	0.0812167	0.161239	0	0	4.37722	10.9896	SRC;RELA	histone H3-K4 dimethylation (GO:0044648)	2/7	0.000243597	0.00362171	0	0	118.961	989.757	SETD1B;SETD1A	joubert syndrome	6/85	4.76722e-07	9.27079e-07	0	0	23.9325	348.369	HDAC2;CTBP1;EP300;CTNNB1;RELA;MEN1
	Ubiquitin mediated proteolysis	2/140	0.0842783	0.164892	0	0	4.28142	10.5906	MDM2;PML	regulation of androgen receptor signaling pathway (GO:0060765)	3/36	0.000258609	0.00373505	0	0	27.4077	226.393	NCOA2;NCOR1;EP300	leukodystrophy	6/85	4.76722e-07	9.27079e-07	0	0	23.9325	348.369	HDAC2;CTBP1;EP300;CTNNB1;RELA;MEN1
	Spliceosome	2/150	0.0947309	0.182695	0	0	3.99012	9.40357	SF3B4;CHERP	embryonic limb morphogenesis (GO:0030326)	3/36	0.000258609	0.00373505	0	0	27.4077	226.393	SKI;HDAC2;CTNNB1	leukoencephalopathy	6/85	4.76722e-07	9.27079e-07	0	0	23.9325	348.369	HDAC2;CTBP1;EP300;CTNNB1;RELA;MEN1
	JAK-STAT signaling pathway	2/162	0.107736	0.204849	0	0	3.68862	8.21852	MYC;EP300	positive regulation of binding (GO:0051099)	4/90	0.000265111	0.00377503	0	0	14.2004	116.945	SKI;RARA;MEN1;TAF1	myasthenic syndrome	6/85	4.76722e-07	9.27079e-07	0	0	23.9325	348.369	HDAC2;CTBP1;EP300;CTNNB1;RELA;MEN1
	PI3K-Akt signaling pathway	3/354	0.123318	0.231221	0	0	2.53561	5.30701	MYC;MDM2;RELA	negative regulation of stress-activated MAPK cascade (GO:0032873)	3/37	0.000280734	0.00388797	0	0	26.6003	217.54	NCOR1;MYC;MEN1	optic atrophy	6/85	4.76722e-07	9.27079e-07	0	0	23.9325	348.369	HDAC2;CTBP1;EP300;CTNNB1;RELA;MEN1
	Axon guidance	2/182	0.130374	0.241103	0	0	3.27546	6.67324	SRC;ABL1	positive regulation of signaling receptor activity (GO:2000273)	3/37	0.000280734	0.00388797	0	0	26.6003	217.54	HDAC2;NCOA3;TAF1	osteoarthritis	6/85	4.76722e-07	9.27079e-07	0	0	23.9325	348.369	HDAC2;CTBP1;EP300;CTNNB1;RELA;MEN1
	Alzheimer disease	3/369	0.134882	0.246069	0	0	2.42983	4.86781	AXIN1;CTNNB1;RELA	regulation of extent of cell growth (GO:0061387)	2/8	0.000324072	0.00431101	0	0	99.1294	796.459	SIN3A;ABL1	osteopetrosis	6/85	4.76722e-07	9.27079e-07	0	0	23.9325	348.369	HDAC2;CTBP1;EP300;CTNNB1;RELA;MEN1
	Chemokine signaling pathway	2/192	0.142078	0.255741	0	0	3.10149	6.05219	SRC;RELA	entry of bacterium into host cell (GO:0035635)	2/8	0.000324072	0.00431101	0	0	99.1294	796.459	SRC;CTNNB1	renal cell carcinoma	6/85	4.76722e-07	9.27079e-07	0	0	23.9325	348.369	HDAC2;CTBP1;EP300;CTNNB1;RELA;MEN1
	Focal adhesion	2/201	0.152798	0.271417	0	0	2.95987	5.56053	SRC;CTNNB1	histone H3-K4 monomethylation (GO:0097692)	2/8	0.000324072	0.00431101	0	0	99.1294	796.459	SETD1B;SETD1A	rickets	6/85	4.76722e-07	9.27079e-07	0	0	23.9325	348.369	HDAC2;CTBP1;EP300;CTNNB1;RELA;MEN1
	Cocaine addiction	1/49	0.155952	0.273422	0	0	6.09161	11.3195	RELA	protein methylation (GO:0006479)	3/41	0.000381369	0.00500733	0	0	23.7955	187.312	NSD1;CARM1;EHMT1	seizures	6/85	4.76722e-07	9.27079e-07	0	0	23.9325	348.369	HDAC2;CTBP1;EP300;CTNNB1;RELA;MEN1
	Rap1 signaling pathway	2/210	0.163673	0.28328	0	0	2.83051	5.1229	SRC;CTNNB1	regulation of transforming growth factor beta receptor signaling pathway (GO:0017015)	4/100	0.000396453	0.00513864	0	0	12.7147	99.594	SMAD2;SKI;EP300;MEN1	split-hand/foot malformation	6/85	4.76722e-07	9.27079e-07	0	0	23.9325	348.369	HDAC2;CTBP1;EP300;CTNNB1;RELA;MEN1
	Lipid and atherosclerosis	2/215	0.169775	0.288563	0	0	2.76337	4.90023	SRC;RELA	regulation of ubiquitin-dependent protein catabolic process (GO:2000058)	3/42	0.000409694	0.00524305	0	0	23.1841	180.839	AXIN1;PML;TAF1	thalassemia	6/85	4.76722e-07	9.27079e-07	0	0	23.9325	348.369	HDAC2;CTBP1;EP300;CTNNB1;RELA;MEN1
	cAMP signaling pathway	2/216	0.171	0.288563	0	0	2.75031	4.85731	EP300;RELA	positive regulation of Notch signaling pathway (GO:0045747)	3/45	0.000502676	0.00616723	0	0	21.5249	163.494	MAML1;SRC;EP300	waardenburg syndrome	6/85	4.76722e-07	9.27079e-07	0	0	23.9325	348.369	HDAC2;CTBP1;EP300;CTNNB1;RELA;MEN1
	Legionellosis	1/57	0.179028	0.29838	0	0	5.21928	8.97826	RELA	protein deacetylation (GO:0006476)	3/45	0.000502676	0.00616723	0	0	21.5249	163.494	HDAC2;RBM14;SIN3A	albinism	6/86	5.11094e-07	9.27079e-07	0	0	23.6321	342.352	HDAC2;CTBP1;EP300;CTNNB1;RELA;MEN1
	VEGF signaling pathway	1/59	0.184699	0.304078	0	0	5.03879	8.51066	SRC	negative regulation of glycolytic process (GO:0045820)	2/10	0.000518511	0.00616723	0	0	74.3396	562.345	NCOR1;CBFA2T3	attention-deficit hyperactivity disorder	6/86	5.11094e-07	9.27079e-07	0	0	23.6321	342.352	HDAC2;CTBP1;EP300;CTNNB1;RELA;MEN1
	Viral myocarditis	1/60	0.18752	0.305003	0	0	4.95314	8.2909	ABL1	regulation of DNA methylation (GO:0044030)	2/10	0.000518511	0.00616723	0	0	74.3396	562.345	MECP2;MYC	brachydactyly	6/86	5.11094e-07	9.27079e-07	0	0	23.6321	342.352	HDAC2;CTBP1;EP300;CTNNB1;RELA;MEN1
	Ras signaling pathway	2/232	0.190794	0.306633	0	0	2.55691	4.23568	ABL1;RELA	negative regulation of purine nucleotide metabolic process (GO:1900543)	2/10	0.000518511	0.00616723	0	0	74.3396	562.345	NCOR1;CBFA2T3	chondrodysplasia	6/86	5.11094e-07	9.27079e-07	0	0	23.6321	342.352	HDAC2;CTBP1;EP300;CTNNB1;RELA;MEN1
	Cytosolic DNA-sensing pathway	1/63	0.195926	0.311177	0	0	4.71276	7.68189	RELA	negative regulation of telomerase activity (GO:0051974)	2/10	0.000518511	0.00616723	0	0	74.3396	562.345	SRC;MEN1	coloboma	6/86	5.11094e-07	9.27079e-07	0	0	23.6321	342.352	HDAC2;CTBP1;EP300;CTNNB1;RELA;MEN1
	Cortisol synthesis and secretion	1/65	0.201482	0.315794	0	0	4.56503	7.31342	SP1	regulation of fibroblast proliferation (GO:0048145)	3/46	0.000536423	0.00630608	0	0	21.0233	158.317	SKI;MYC;CTNNB1	complex i	6/86	5.11094e-07	9.27079e-07	0	0	23.6321	342.352	HDAC2;CTBP1;EP300;CTNNB1;RELA;MEN1
	Long-term potentiation	1/67	0.207	0.315794	0	0	4.42625	6.97149	EP300	epithelial to mesenchymal transition (GO:0001837)	3/47	0.000571587	0.00656675	0	0	20.5444	153.407	DDX17;DLG5;CTNNB1	cone dystrophy	6/86	5.11094e-07	9.27079e-07	0	0	23.6321	342.352	HDAC2;CTBP1;EP300;CTNNB1;RELA;MEN1
	Adipocytokine signaling pathway	1/69	0.212481	0.315794	0	0	4.29563	6.65351	RELA	histone deacetylation (GO:0016575)	3/47	0.000571587	0.00656675	0	0	20.5444	153.407	HDAC2;RBM14;SIN3A	coronary heart disease	6/86	5.11094e-07	9.27079e-07	0	0	23.6321	342.352	HDAC2;CTBP1;EP300;CTNNB1;RELA;MEN1
	Amphetamine addiction	1/69	0.212481	0.315794	0	0	4.29563	6.65351	HDAC2	intrinsic apoptotic signaling pathway in response to DNA damage (GO:0008630)	3/51	0.000726893	0.00816543	0	0	18.8286	136.069	ABL1;EP300;PML	hiv	6/86	5.11094e-07	9.27079e-07	0	0	23.6321	342.352	HDAC2;CTBP1;EP300;CTNNB1;RELA;MEN1
	Renal cell carcinoma	1/69	0.212481	0.315794	0	0	4.29563	6.65351	EP300	mesenchymal cell differentiation (GO:0048762)	3/51	0.000726893	0.00816543	0	0	18.8286	136.069	DDX17;DLG5;CTNNB1	holoprosencephaly	6/86	5.11094e-07	9.27079e-07	0	0	23.6321	342.352	HDAC2;CTBP1;EP300;CTNNB1;RELA;MEN1
	Central carbon metabolism in cancer	1/70	0.215208	0.315794	0	0	4.23316	6.50278	MYC	negative regulation of histone acetylation (GO:0035067)	2/12	0.000757098	0.00841128	0	0	59.4657	427.321	CTBP1;SIN3A	hypercholesterolemia	6/86	5.11094e-07	9.27079e-07	0	0	23.6321	342.352	HDAC2;CTBP1;EP300;CTNNB1;RELA;MEN1
	RIG-I-like receptor signaling pathway	1/70	0.215208	0.315794	0	0	4.23316	6.50278	RELA	signal transduction in response to DNA damage (GO:0042770)	3/52	0.000769499	0.00845613	0	0	18.4434	132.235	PAXIP1;DOT1L;ABL1	hypothyroidism	6/86	5.11094e-07	9.27079e-07	0	0	23.6321	342.352	HDAC2;CTBP1;EP300;CTNNB1;RELA;MEN1
	Melanoma	1/72	0.220632	0.319136	0	0	4.1135	6.21656	MDM2	entry into host (GO:0044409)	2/13	0.00089276	0.00970516	0	0	54.057	379.545	SRC;CTNNB1	multiple sclerosis	6/86	5.11094e-07	9.27079e-07	0	0	23.6321	342.352	HDAC2;CTBP1;EP300;CTNNB1;RELA;MEN1
	p53 signaling pathway	1/73	0.223331	0.319136	0	0	4.05617	6.08061	MDM2	protein-containing complex disassembly (GO:0032984)	3/56	0.000955723	0.0102791	0	0	17.048	118.536	MYC;AXIN1;CTNNB1	spinal muscular atrophy	6/86	5.11094e-07	9.27079e-07	0	0	23.6321	342.352	HDAC2;CTBP1;EP300;CTNNB1;RELA;MEN1
	Pathways of neurodegeneration	3/475	0.225372	0.319136	0	0	1.87394	2.79218	AXIN1;CTNNB1;RELA	transcription, DNA-templated (GO:0006351)	5/221	0.00099633	0.0106031	0	0	7.13071	49.2834	NCOA6;UBTF;MLLT1;TAF4;TAF1	tuberculosis	6/86	5.11094e-07	9.27079e-07	0	0	23.6321	342.352	HDAC2;CTBP1;EP300;CTNNB1;RELA;MEN1
	Glioma	1/75	0.2287	0.319136	0	0	3.94614	5.82192	MDM2	positive regulation of protein binding (GO:0032092)	3/58	0.00105862	0.0111486	0	0	16.4264	112.534	ABL1;MEN1;TAF1	coronary artery disease	6/87	5.47472e-07	9.27079e-07	0	0	23.3392	336.504	HDAC2;CTBP1;EP300;CTNNB1;RELA;MEN1
	Pertussis	1/76	0.231371	0.319136	0	0	3.89333	5.69879	RELA	Notch signaling pathway (GO:0007219)	3/60	0.00116827	0.0121765	0	0	15.8485	107.013	MAML1;MYC;EP300	gastric cancer	6/87	5.47472e-07	9.27079e-07	0	0	23.3392	336.504	HDAC2;CTBP1;EP300;CTNNB1;RELA;MEN1
	Arrhythmogenic right ventricular cardiomyopathy	1/77	0.234033	0.319136	0	0	3.84191	5.57958	CTNNB1	histone H4-K5 acetylation (GO:0043981)	2/15	0.00119645	0.0122183	0	0	45.7359	307.73	WDR5;HCFC1	hirschsprung disease	6/87	5.47472e-07	9.27079e-07	0	0	23.3392	336.504	HDAC2;CTBP1;EP300;CTNNB1;RELA;MEN1
	Leishmaniasis	1/77	0.234033	0.319136	0	0	3.84191	5.57958	RELA	histone H4-K8 acetylation (GO:0043982)	2/15	0.00119645	0.0122183	0	0	45.7359	307.73	WDR5;HCFC1	hypotrichosis	6/87	5.47472e-07	9.27079e-07	0	0	23.3392	336.504	HDAC2;CTBP1;EP300;CTNNB1;RELA;MEN1
	B cell receptor signaling pathway	1/81	0.24459	0.330197	0	0	3.64908	5.13853	RELA	positive regulation of cell population proliferation (GO:0008284)	7/474	0.00122088	0.012269	0	0	4.70567	31.5665	MECP2;HDAC2;MYC;DOT1L;RARA;MDM2;RELA	macular dystrophy	6/87	5.47472e-07	9.27079e-07	0	0	23.3392	336.504	HDAC2;CTBP1;EP300;CTNNB1;RELA;MEN1
	Gap junction	1/88	0.262721	0.347692	0	0	3.35429	4.48356	SRC	regulation of DNA-templated transcription, initiation (GO:2000142)	3/61	0.00122568	0.012269	0	0	15.5745	104.415	MECP2;CTNNB1;RELA	major affective disorder	6/87	5.47472e-07	9.27079e-07	0	0	23.3392	336.504	HDAC2;CTBP1;EP300;CTNNB1;RELA;MEN1
	GABAergic synapse	1/89	0.265276	0.347692	0	0	3.31601	4.4003	SRC	positive regulation of DNA metabolic process (GO:0051054)	3/63	0.00134577	0.0130126	0	0	15.0538	99.5174	MECP2;MYC;PML	nephropathy	6/87	5.47472e-07	9.27079e-07	0	0	23.3392	336.504	HDAC2;CTBP1;EP300;CTNNB1;RELA;MEN1
	PD-L1 expression and PD-1 checkpoint pathway in cancer	1/89	0.265276	0.347692	0	0	3.31601	4.4003	RELA	positive regulation of cellular process (GO:0048522)	8/625	0.00135805	0.0130126	0	0	4.10532	27.1021	MECP2;HDAC2;MYC;DOT1L;RARA;MDM2;RELA;HCFC1	osteoporosis	6/87	5.47472e-07	9.27079e-07	0	0	23.3392	336.504	HDAC2;CTBP1;EP300;CTNNB1;RELA;MEN1
	MAPK signaling pathway	2/294	0.269533	0.349874	0	0	2.00767	2.63218	MYC;RELA	negative regulation of transcription regulatory region DNA binding (GO:2000678)	2/16	0.00136432	0.0130126	0	0	42.467	280.159	SIN3A;TAF1	thrombocytopenia	6/87	5.47472e-07	9.27079e-07	0	0	23.3392	336.504	HDAC2;CTBP1;EP300;CTNNB1;RELA;MEN1
	GnRH signaling pathway	1/93	0.275408	0.353954	0	0	3.1712	4.08926	SRC	positive regulation by host of viral transcription (GO:0043923)	2/16	0.00136432	0.0130126	0	0	42.467	280.159	SP1;EP300	xeroderma pigmentosum	6/87	5.47472e-07	9.27079e-07	0	0	23.3392	336.504	HDAC2;CTBP1;EP300;CTNNB1;RELA;MEN1
	IL-17 signaling pathway	1/94	0.27792	0.353954	0	0	3.13694	4.01661	RELA	histone H2A acetylation (GO:0043968)	2/16	0.00136432	0.0130126	0	0	42.467	280.159	TRRAP;EP400	alopecia	6/88	5.85947e-07	9.27079e-07	0	0	23.0534	330.818	HDAC2;CTBP1;EP300;CTNNB1;RELA;MEN1
	Choline metabolism in cancer	1/98	0.28788	0.356549	0	0	3.00697	3.74432	SP1	regulation of extrinsic apoptotic signaling pathway (GO:2001236)	3/64	0.00140849	0.0133082	0	0	14.8063	97.2066	SRC;RELA;PML	ectodermal dysplasia	6/88	5.85947e-07	9.27079e-07	0	0	23.0534	330.818	HDAC2;CTBP1;EP300;CTNNB1;RELA;MEN1
	mRNA surveillance pathway	1/98	0.28788	0.356549	0	0	3.00697	3.74432	WDR82	negative regulation of DNA-binding transcription factor activity (GO:0043433)	4/143	0.00151118	0.0141463	0	0	8.76237	56.9104	HDAC2;PAXIP1;MEN1;TAF1	ehlers-danlos	6/88	5.85947e-07	9.27079e-07	0	0	23.0534	330.818	HDAC2;CTBP1;EP300;CTNNB1;RELA;MEN1
	Inflammatory mediator regulation of TRP channels	1/98	0.28788	0.356549	0	0	3.00697	3.74432	SRC	negative regulation of ATP metabolic process (GO:1903579)	2/17	0.00154279	0.0141797	0	0	39.6338	256.596	NCOR1;CBFA2T3	long qt syndrome	6/88	5.85947e-07	9.27079e-07	0	0	23.0534	330.818	HDAC2;CTBP1;EP300;CTNNB1;RELA;MEN1
	Amoebiasis	1/102	0.297705	0.361475	0	0	2.8873	3.4984	RELA	positive regulation of transcription of Notch receptor target (GO:0007221)	2/17	0.00154279	0.0141797	0	0	39.6338	256.596	MAML1;EP300	pancreatic cancer	6/88	5.85947e-07	9.27079e-07	0	0	23.0534	330.818	HDAC2;CTBP1;EP300;CTNNB1;RELA;MEN1
	T cell receptor signaling pathway	1/104	0.302568	0.361475	0	0	2.83095	3.38426	RELA	protein phosphorylation (GO:0006468)	7/496	0.00158333	0.0144211	0	0	4.48888	28.9453	SMAD2;MAML1;CTBP1;SRC;RARA;ABL1;TAF1	thrombophilia	6/88	5.85947e-07	9.27079e-07	0	0	23.0534	330.818	HDAC2;CTBP1;EP300;CTNNB1;RELA;MEN1
	Toll-like receptor signaling pathway	1/104	0.302568	0.361475	0	0	2.83095	3.38426	RELA	negative regulation of fibroblast proliferation (GO:0048147)	2/18	0.00173178	0.0154941	0	0	37.1549	236.253	SKI;MYC	usher syndrome	6/88	5.85947e-07	9.27079e-07	0	0	23.0534	330.818	HDAC2;CTBP1;EP300;CTNNB1;RELA;MEN1
	NF-kappa B signaling pathway	1/104	0.302568	0.361475	0	0	2.83095	3.38426	RELA	positive regulation of amyloid-beta formation (GO:1902004)	2/18	0.00173178	0.0154941	0	0	37.1549	236.253	SP1;RELA	bone mineral density	6/89	6.2661e-07	9.27079e-07	0	0	22.7745	325.287	HDAC2;CTBP1;EP300;CTNNB1;RELA;MEN1
	Parathyroid hormone synthesis, secretion and action	1/106	0.307397	0.363328	0	0	2.77675	3.2755	SP1	brain development (GO:0007420)	4/150	0.00180039	0.0159666	0	0	8.3393	52.7023	NCOA6;CHD8;SETD1A;BPTF	ciliary dyskinesia	6/89	6.2661e-07	9.27079e-07	0	0	22.7745	325.287	HDAC2;CTBP1;EP300;CTNNB1;RELA;MEN1
	Glucagon signaling pathway	1/107	0.309799	0.363328	0	0	2.75042	3.22302	EP300	regulation of glycolytic process (GO:0006110)	3/71	0.00189922	0.0165463	0	0	13.2774	83.2004	NCOR1;EP300;CBFA2T3	dementia	6/89	6.2661e-07	9.27079e-07	0	0	22.7745	325.287	HDAC2;CTBP1;EP300;CTNNB1;RELA;MEN1
	Insulin resistance	1/108	0.312193	0.363328	0	0	2.72457	3.17177	RELA	regulation of stem cell population maintenance (GO:2000036)	2/19	0.00193122	0.0165463	0	0	34.9675	218.533	NCOA3;MYC	fibrosis	6/89	6.2661e-07	9.27079e-07	0	0	22.7745	325.287	HDAC2;CTBP1;EP300;CTNNB1;RELA;MEN1
	TNF signaling pathway	1/112	0.321688	0.368032	0	0	2.62586	2.97818	RELA	histone deubiquitination (GO:0016578)	2/19	0.00193122	0.0165463	0	0	34.9675	218.533	TRRAP;USP22	ovarian cancer	6/89	6.2661e-07	9.27079e-07	0	0	22.7745	325.287	HDAC2;CTBP1;EP300;CTNNB1;RELA;MEN1
	Toxoplasmosis	1/112	0.321688	0.368032	0	0	2.62586	2.97818	RELA	histone H4-K16 acetylation (GO:0043984)	2/19	0.00193122	0.0165463	0	0	34.9675	218.533	WDR5;HCFC1	psoriasis	6/89	6.2661e-07	9.27079e-07	0	0	22.7745	325.287	HDAC2;CTBP1;EP300;CTNNB1;RELA;MEN1
	Leukocyte transendothelial migration	1/114	0.326386	0.37027	0	0	2.57913	2.88778	CTNNB1	positive regulation of cell differentiation (GO:0045597)	5/258	0.00197189	0.0166556	0	0	6.07646	37.8488	SMAD2;SIN3A;CARM1;ABL1;CTNNB1	skin/hair/eye pigmentation	6/89	6.2661e-07	9.27079e-07	0	0	22.7745	325.287	HDAC2;CTBP1;EP300;CTNNB1;RELA;MEN1
	Sphingolipid signaling pathway	1/119	0.337993	0.3771	0	0	2.46922	2.67843	RELA	response to ionizing radiation (GO:0010212)	3/72	0.00197693	0.0166556	0	0	13.0843	81.4657	PAXIP1;MYC;MEN1	zellweger syndrome	6/89	6.2661e-07	9.27079e-07	0	0	22.7745	325.287	HDAC2;CTBP1;EP300;CTNNB1;RELA;MEN1
	Growth hormone synthesis, secretion and action	1/119	0.337993	0.3771	0	0	2.46922	2.67843	EP300	regulation of protein phosphorylation (GO:0001932)	5/266	0.00225176	0.0188143	0	0	5.88781	35.8923	NSD1;AXIN1;ABL1;PML;MEN1	anomalies	6/90	6.69557e-07	9.27079e-07	0	0	22.5023	319.907	HDAC2;CTBP1;EP300;CTNNB1;RELA;MEN1
	Platelet activation	1/124	0.349403	0.386634	0	0	2.36824	2.49028	SRC	beta-catenin destruction complex disassembly (GO:1904886)	2/21	0.00236113	0.0192509	0	0	31.2836	189.222	AXIN1;CTNNB1	arrhythmogenic right ventricular dysplasia	6/90	6.69557e-07	9.27079e-07	0	0	22.5023	319.907	HDAC2;CTBP1;EP300;CTNNB1;RELA;MEN1
	Osteoclast differentiation	1/127	0.356155	0.390902	0	0	2.31151	2.38637	RELA	intrinsic apoptotic signaling pathway in response to DNA damage by p53 class mediator (GO:0042771)	2/21	0.00236113	0.0192509	0	0	31.2836	189.222	EP300;PML	cdeficiency	6/90	6.69557e-07	9.27079e-07	0	0	22.5023	319.907	HDAC2;CTBP1;EP300;CTNNB1;RELA;MEN1
	Apelin signaling pathway	1/137	0.378169	0.411716	0	0	2.14046	2.08142	SMAD2	positive regulation of transcription from RNA polymerase II promoter involved in cellular response to chemical stimulus (GO:1901522)	2/21	0.00236113	0.0192509	0	0	31.2836	189.222	EP300;RELA	epidermolysis bullosa	6/90	6.69557e-07	9.27079e-07	0	0	22.5023	319.907	HDAC2;CTBP1;EP300;CTNNB1;RELA;MEN1
	Measles	1/139	0.382481	0.41308	0	0	2.10923	2.02713	RELA	positive regulation of type I interferon production (GO:0032481)	3/77	0.00239517	0.0193721	0	0	12.1972	73.6014	EP300;CTNNB1;RELA	fanconi anemia	6/90	6.69557e-07	9.27079e-07	0	0	22.5023	319.907	HDAC2;CTBP1;EP300;CTNNB1;RELA;MEN1
	Apoptosis	1/142	0.388895	0.41565	0	0	2.06404	1.94937	RELA	negative regulation of blood vessel morphogenesis (GO:2000181)	3/78	0.00248487	0.0199381	0	0	12.0339	72.174	MECP2;CTNNB1;PML	glycogen storage disease	6/90	6.69557e-07	9.27079e-07	0	0	22.5023	319.907	HDAC2;CTBP1;EP300;CTNNB1;RELA;MEN1
	Spinocerebellar ataxia	1/143	0.391019	0.41565	0	0	2.0494	1.92439	SP1	mRNA splicing, via spliceosome (GO:0000398)	5/274	0.0025596	0.0201537	0	0	5.71039	34.079	DDX17;SF3B4;SPEN;RBM14;CHERP	hypogonadism	6/90	6.69557e-07	9.27079e-07	0	0	22.5023	319.907	HDAC2;CTBP1;EP300;CTNNB1;RELA;MEN1
	Oxytocin signaling pathway	1/154	0.413901	0.435285	0	0	1.901	1.67692	SRC	positive regulation of proteasomal ubiquitin-dependent protein catabolic process (GO:0032436)	3/79	0.00257663	0.0201537	0	0	11.875	70.7901	MDM2;CBFA2T3;TAF1	leber amaurosis	6/90	6.69557e-07	9.27079e-07	0	0	22.5023	319.907	HDAC2;CTBP1;EP300;CTNNB1;RELA;MEN1
	Non-alcoholic fatty liver disease	1/155	0.415939	0.435285	0	0	1.88856	1.65668	RELA	negative regulation of small molecule metabolic process (GO:0062014)	2/22	0.00259147	0.0201537	0	0	29.7179	176.986	NCOR1;EP300	melanoma	6/90	6.69557e-07	9.27079e-07	0	0	22.5023	319.907	HDAC2;CTBP1;EP300;CTNNB1;RELA;MEN1
	Tight junction	1/169	0.443745	0.460812	0	0	1.72995	1.4056	SRC	positive regulation of amyloid precursor protein catabolic process (GO:1902993)	2/22	0.00259147	0.0201537	0	0	29.7179	176.986	SP1;RELA	rheumatoid arthritis	6/90	6.69557e-07	9.27079e-07	0	0	22.5023	319.907	HDAC2;CTBP1;EP300;CTNNB1;RELA;MEN1
	NOD-like receptor signaling pathway	1/181	0.466537	0.480782	0	0	1.61364	1.23027	RELA	positive regulation of cellular response to transforming growth factor beta stimulus (GO:1903846)	2/24	0.00308256	0.0236096	0	0	27.0136	156.192	EP300;MEN1	celiac disease	6/91	7.14887e-07	9.46174e-07	0	0	22.2364	314.671	HDAC2;CTBP1;EP300;CTNNB1;RELA;MEN1
	Alcoholism	1/186	0.47576	0.486572	0	0	1.56963	1.16599	HDAC2	positive regulation of transforming growth factor beta receptor signaling pathway (GO:0030511)	2/24	0.00308256	0.0236096	0	0	27.0136	156.192	EP300;MEN1	convulsions	6/91	7.14887e-07	9.46174e-07	0	0	22.2364	314.671	HDAC2;CTBP1;EP300;CTNNB1;RELA;MEN1
	Human immunodeficiency virus 1 infection	1/212	0.521243	0.529081	0	0	1.37441	0.89548	RELA	positive regulation of developmental process (GO:0051094)	4/177	0.0032765	0.0245469	0	0	7.02819	40.2081	PAXIP1;SRC;NCOA3;DLG5	corneal dystrophy	6/91	7.14887e-07	9.46174e-07	0	0	22.2364	314.671	HDAC2;CTBP1;EP300;CTNNB1;RELA;MEN1
	Regulation of actin cytoskeleton	1/218	0.531174	0.535138	0	0	1.336	0.845241	SRC	negative regulation of phosphorylation (GO:0042326)	3/86	0.00327777	0.0245469	0	0	10.8697	62.1809	NCOR1;CBFA2T3;MEN1	leigh syndrome	6/91	7.14887e-07	9.46174e-07	0	0	22.2364	314.671	HDAC2;CTBP1;EP300;CTNNB1;RELA;MEN1
	Coronavirus disease	1/232	0.553563	0.553563	0	0	1.25414	0.741672	RELA	positive regulation of proteasomal protein catabolic process (GO:1901800)	3/86	0.00327777	0.0245469	0	0	10.8697	62.1809	MDM2;CBFA2T3;TAF1	malaria	6/91	7.14887e-07	9.46174e-07	0	0	22.2364	314.671	HDAC2;CTBP1;EP300;CTNNB1;RELA;MEN1
										negative regulation of angiogenesis (GO:0016525)	3/87	0.00338653	0.0251748	0	0	10.7397	61.087	MECP2;CTNNB1;PML	microcephaly	6/91	7.14887e-07	9.46174e-07	0	0	22.2364	314.671	HDAC2;CTBP1;EP300;CTNNB1;RELA;MEN1
										regulation of type I interferon production (GO:0032479)	3/89	0.00361061	0.0260963	0	0	10.4889	58.9883	EP300;CTNNB1;RELA	bardet-biedl syndrome	6/92	7.627e-07	9.80615e-07	0	0	21.9767	309.573	HDAC2;CTBP1;EP300;CTNNB1;RELA;MEN1
										transforming growth factor beta receptor signaling pathway (GO:0007179)	3/89	0.00361061	0.0260963	0	0	10.4889	58.9883	SMAD2;SKI;SRC	cholesterol level	6/92	7.627e-07	9.80615e-07	0	0	21.9767	309.573	HDAC2;CTBP1;EP300;CTNNB1;RELA;MEN1
										negative regulation of proteolysis involved in cellular protein catabolic process (GO:1903051)	2/26	0.00361372	0.0260963	0	0	24.76	139.226	PML;TAF1	cone-rod dystrophy	6/92	7.627e-07	9.80615e-07	0	0	21.9767	309.573	HDAC2;CTBP1;EP300;CTNNB1;RELA;MEN1
										regulation of telomere maintenance (GO:0032204)	2/26	0.00361372	0.0260963	0	0	24.76	139.226	MYC;PML	myopia	6/92	7.627e-07	9.80615e-07	0	0	21.9767	309.573	HDAC2;CTBP1;EP300;CTNNB1;RELA;MEN1
										positive regulation of mitotic cell cycle (GO:0045931)	2/27	0.00389416	0.0277253	0	0	23.7684	131.873	USP22;MDM2	cardiomyopathy, hypertrophic	6/93	8.13102e-07	1.00937e-06	0	0	21.723	304.609	HDAC2;CTBP1;EP300;CTNNB1;RELA;MEN1
										positive regulation of muscle cell differentiation (GO:0051149)	2/27	0.00389416	0.0277253	0	0	23.7684	131.873	ABL1;CTNNB1	glaucoma	6/93	8.13102e-07	1.00937e-06	0	0	21.723	304.609	HDAC2;CTBP1;EP300;CTNNB1;RELA;MEN1
										positive regulation of transmembrane receptor protein serine/threonine kinase signaling pathway (GO:0090100)	3/92	0.00396341	0.028021	0	0	10.1338	56.0466	SMAD2;EP300;MEN1	migraine	6/93	8.13102e-07	1.00937e-06	0	0	21.723	304.609	HDAC2;CTBP1;EP300;CTNNB1;RELA;MEN1
										cellular response to interleukin-6 (GO:0071354)	2/28	0.0041844	0.0291754	0	0	22.853	125.152	SRC;RELA	myocardial infarction	6/93	8.13102e-07	1.00937e-06	0	0	21.723	304.609	HDAC2;CTBP1;EP300;CTNNB1;RELA;MEN1
										internal peptidyl-lysine acetylation (GO:0018393)	2/28	0.0041844	0.0291754	0	0	22.853	125.152	TRRAP;EP300	thyroid carcinoma	6/93	8.13102e-07	1.00937e-06	0	0	21.723	304.609	HDAC2;CTBP1;EP300;CTNNB1;RELA;MEN1
										negative regulation of myeloid leukocyte differentiation (GO:0002762)	2/29	0.00448438	0.0308416	0	0	22.0055	118.987	MYC;RARA	ichthyosis	6/94	8.66199e-07	1.06792e-06	0	0	21.4751	299.774	HDAC2;CTBP1;EP300;CTNNB1;RELA;MEN1
										regulation of ubiquitin-protein transferase activity (GO:0051438)	2/29	0.00448438	0.0308416	0	0	22.0055	118.987	ABL1;AXIN1	aneurysm	6/95	9.22101e-07	1.12147e-06	0	0	21.2327	295.063	HDAC2;CTBP1;EP300;CTNNB1;RELA;MEN1
										negative regulation of intracellular signal transduction (GO:1902532)	4/198	0.00487905	0.0331055	0	0	6.26075	33.3247	SRC;DLG5;MDM2;RELA	macular degeneration	6/95	9.22101e-07	1.12147e-06	0	0	21.2327	295.063	HDAC2;CTBP1;EP300;CTNNB1;RELA;MEN1
										regulation of signal transduction (GO:0009966)	4/198	0.00487905	0.0331055	0	0	6.26075	33.3247	SRC;UBTF;AXIN1;SREBF2	disorder of glycosylation	6/96	9.80922e-07	1.16162e-06	0	0	20.9958	290.472	HDAC2;CTBP1;EP300;CTNNB1;RELA;MEN1
										negative regulation of osteoblast differentiation (GO:0045668)	2/31	0.00511329	0.0342354	0	0	20.4858	108.082	SKI;MEN1	lateral sclerosis	6/96	9.80922e-07	1.16162e-06	0	0	20.9958	290.472	HDAC2;CTBP1;EP300;CTNNB1;RELA;MEN1
										regulation of developmental growth (GO:0048638)	2/31	0.00511329	0.0342354	0	0	20.4858	108.082	SIN3A;ABL1	microphthalmia	6/96	9.80922e-07	1.16162e-06	0	0	20.9958	290.472	HDAC2;CTBP1;EP300;CTNNB1;RELA;MEN1
										regulation of proteasomal ubiquitin-dependent protein catabolic process (GO:0032434)	3/102	0.00528795	0.0346034	0	0	9.1056	47.7345	MDM2;CBFA2T3;TAF1	orofacial cleft	6/96	9.80922e-07	1.16162e-06	0	0	20.9958	290.472	HDAC2;CTBP1;EP300;CTNNB1;RELA;MEN1
										regulation of angiogenesis (GO:0045765)	4/203	0.00532619	0.0346034	0	0	6.10189	31.9441	MECP2;SP1;CTNNB1;PML	lung cancer	6/97	1.04278e-06	1.2268e-06	0	0	20.764	285.995	HDAC2;CTBP1;EP300;CTNNB1;RELA;MEN1
										cellular response to organonitrogen compound (GO:0071417)	3/103	0.00543328	0.0346034	0	0	9.01409	47.0104	CTNNB1;RELA;TAF1	asthma	6/99	1.17608e-06	1.36577e-06	0	0	20.3154	277.373	HDAC2;CTBP1;EP300;CTNNB1;RELA;MEN1
										negative regulation of DNA biosynthetic process (GO:2000279)	2/32	0.00544209	0.0346034	0	0	19.802	103.24	SRC;MEN1	parkinson disease	6/99	1.17608e-06	1.36577e-06	0	0	20.3154	277.373	HDAC2;CTBP1;EP300;CTNNB1;RELA;MEN1
										regulation of intracellular estrogen receptor signaling pathway (GO:0033146)	2/32	0.00544209	0.0346034	0	0	19.802	103.24	CARM1;AXIN1	inflammatory bowel disease	6/100	1.24778e-06	1.43974e-06	0	0	20.0983	273.219	HDAC2;CTBP1;EP300;CTNNB1;RELA;MEN1
										RNA biosynthetic process (GO:0032774)	2/32	0.00544209	0.0346034	0	0	19.802	103.24	NCOA6;TAF4	stature	6/101	1.32301e-06	1.51682e-06	0	0	19.8857	269.165	HDAC2;CTBP1;EP300;CTNNB1;RELA;MEN1
										transcription initiation from RNA polymerase I promoter (GO:0006361)	2/32	0.00544209	0.0346034	0	0	19.802	103.24	UBTF;TAF1	alzheimer disease	6/103	1.48461e-06	1.68069e-06	0	0	19.4737	261.345	HDAC2;CTBP1;EP300;CTNNB1;RELA;MEN1
										modulation by host of symbiont process (GO:0051851)	2/32	0.00544209	0.0346034	0	0	19.802	103.24	SP1;EP300	diabetes mellitus, type 1	6/103	1.48461e-06	1.68069e-06	0	0	19.4737	261.345	HDAC2;CTBP1;EP300;CTNNB1;RELA;MEN1
										regulation of JNK cascade (GO:0046328)	3/105	0.00573112	0.0358523	0	0	8.83645	45.6124	NCOR1;AXIN1;MEN1	charcot-marie-tooth disease	6/104	1.57125e-06	1.76766e-06	0	0	19.2741	257.571	HDAC2;CTBP1;EP300;CTNNB1;RELA;MEN1
										negative regulation of JNK cascade (GO:0046329)	2/33	0.00578034	0.0358523	0	0	19.1623	98.7487	NCOR1;MEN1	breast cancer	6/105	1.66199e-06	1.83532e-06	0	0	19.0784	253.886	HDAC2;CTBP1;EP300;CTNNB1;RELA;MEN1
										regulation of histone acetylation (GO:0035065)	2/33	0.00578034	0.0358523	0	0	19.1623	98.7487	PAXIP1;CTBP1	immunodeficiency	6/105	1.66199e-06	1.83532e-06	0	0	19.0784	253.886	HDAC2;CTBP1;EP300;CTNNB1;RELA;MEN1
										positive regulation of histone modification (GO:0031058)	2/33	0.00578034	0.0358523	0	0	19.1623	98.7487	PAXIP1;CTBP1	systemic lupus erythematosus	6/105	1.66199e-06	1.83532e-06	0	0	19.0784	253.886	HDAC2;CTBP1;EP300;CTNNB1;RELA;MEN1
										cellular response to peptide hormone stimulus (GO:0071375)	3/106	0.00588364	0.0362705	0	0	8.75022	44.9375	SRC;RELA;USF1	diabetes mellitus, type 2	6/106	1.75696e-06	1.91668e-06	0	0	18.8867	250.285	HDAC2;CTBP1;EP300;CTNNB1;RELA;MEN1
										regulation of amyloid-beta formation (GO:1902003)	2/34	0.006128	0.0366592	0	0	18.5625	94.5738	SP1;RELA	hypertension	6/106	1.75696e-06	1.91668e-06	0	0	18.8867	250.285	HDAC2;CTBP1;EP300;CTNNB1;RELA;MEN1
										central nervous system neuron differentiation (GO:0021953)	2/34	0.006128	0.0366592	0	0	18.5625	94.5738	SIN3A;CTNNB1	obesity	6/107	1.85631e-06	1.9889e-06	0	0	18.6987	246.766	HDAC2;CTBP1;EP300;CTNNB1;RELA;MEN1
										transcription by RNA polymerase I (GO:0006360)	2/34	0.006128	0.0366592	0	0	18.5625	94.5738	UBTF;TAF1	prostate cancer	6/107	1.85631e-06	1.9889e-06	0	0	18.6987	246.766	HDAC2;CTBP1;EP300;CTNNB1;RELA;MEN1
										positive regulation of telomerase activity (GO:0051973)	2/34	0.006128	0.0366592	0	0	18.5625	94.5738	MYC;CTNNB1	schizophrenia	6/107	1.85631e-06	1.9889e-06	0	0	18.6987	246.766	HDAC2;CTBP1;EP300;CTNNB1;RELA;MEN1
										protein destabilization (GO:0031648)	2/34	0.006128	0.0366592	0	0	18.5625	94.5738	MDM2;EP300	muscular dystrophy	6/109	2.0688e-06	2.19049e-06	0	0	18.3338	239.963	HDAC2;CTBP1;EP300;CTNNB1;RELA;MEN1
										cellular response to hydrogen peroxide (GO:0070301)	2/35	0.006485	0.0383411	0	0	17.9991	90.6842	ABL1;RELA	spastic paraplegia	6/109	2.0688e-06	2.19049e-06	0	0	18.3338	239.963	HDAC2;CTBP1;EP300;CTNNB1;RELA;MEN1
										regulation of muscle cell differentiation (GO:0051147)	2/35	0.006485	0.0383411	0	0	17.9991	90.6842	ABL1;CTNNB1	cardiomyopathy, dilated	6/110	2.18225e-06	2.29711e-06	0	0	18.1566	236.674	HDAC2;CTBP1;EP300;CTNNB1;RELA;MEN1
										regulation of Wnt signaling pathway (GO:0030111)	3/111	0.00668271	0.0392804	0	0	8.34301	41.7837	SKI;AXIN1;CTNNB1	colorectal cancer	6/111	2.30074e-06	2.40775e-06	0	0	17.9828	233.457	HDAC2;CTBP1;EP300;CTNNB1;RELA;MEN1
										positive regulation of multicellular organismal process (GO:0051240)	5/345	0.00676889	0.0395569	0	0	4.50161	22.4874	SMAD2;PAXIP1;NCOA3;EHMT1;CTNNB1	neuropathy	6/112	2.42441e-06	2.52251e-06	0	0	17.8122	230.311	HDAC2;CTBP1;EP300;CTNNB1;RELA;MEN1
										regulation of cell cycle G1/S phase transition (GO:1902806)	2/36	0.00685126	0.0395807	0	0	17.4688	87.0528	MN1;TAF1	blood	6/113	2.55346e-06	2.64151e-06	0	0	17.6449	227.232	HDAC2;CTBP1;EP300;CTNNB1;RELA;MEN1
										intrinsic apoptotic signaling pathway by p53 class mediator (GO:0072332)	2/36	0.00685126	0.0395807	0	0	17.4688	87.0528	EP300;PML	spinocerebellar ataxia	6/114	2.68805e-06	2.76485e-06	0	0	17.4806	224.218	HDAC2;CTBP1;EP300;CTNNB1;RELA;MEN1
										cellular response to transforming growth factor beta stimulus (GO:0071560)	3/114	0.00719166	0.0413112	0	0	8.1163	40.0526	SMAD2;SKI;SRC	cardiomyopathy	6/118	3.28557e-06	3.36025e-06	0	0	16.8529	212.784	HDAC2;CTBP1;EP300;CTNNB1;RELA;MEN1
										cellular response to lectin (GO:1990858)	3/115	0.00736629	0.0418389	0	0	8.04343	39.5	SRC;EP300;RELA	myopathy	6/120	3.62253e-06	3.68393e-06	0	0	16.5556	207.414	HDAC2;CTBP1;EP300;CTNNB1;RELA;MEN1
										stimulatory C-type lectin receptor signaling pathway (GO:0002223)	3/115	0.00736629	0.0418389	0	0	8.04343	39.5	SRC;EP300;RELA	cataract	6/124	4.38097e-06	4.4302e-06	0	0	15.9911	197.302	HDAC2;CTBP1;EP300;CTNNB1;RELA;MEN1
										regulation of protein-containing complex assembly (GO:0043254)	3/116	0.00754341	0.0422804	0	0	7.97184	38.959	SRC;EP300;HCFC1	leukemia	4/77	0.000145214	0.000146025	0	0	16.7401	147.938	NSD1;RARA;MLL;PML
										regulation of axon extension (GO:0030516)	2/38	0.00761131	0.0422804	0	0	16.4967	80.4728	SIN3A;ABL1	mental retardation	1/113	0.324041	0.324041	0	0	2.60228	2.93248	MECP2
										negative regulation of ubiquitin-dependent protein catabolic process (GO:2000059)	2/38	0.00761131	0.0422804	0	0	16.4967	80.4728	PML;TAF1
										response to estradiol (GO:0032355)	2/38	0.00761131	0.0422804	0	0	16.4967	80.4728	NCOA3;CTNNB1
										innate immune response activating cell surface receptor signaling pathway (GO:0002220)	3/119	0.00808987	0.0446932	0	0	7.7645	37.4027	SRC;EP300;RELA
										regulation of response to DNA damage stimulus (GO:2001020)	2/41	0.00881925	0.0481257	0	0	15.2254	72.0287	MYC;ABL1
										response to growth factor (GO:0070848)	2/41	0.00881925	0.0481257	0	0	15.2254	72.0287	MYC;CTNNB1
										cellular response to organic substance (GO:0071310)	3/123	0.00885399	0.0481257	0	0	7.50417	35.4713	NCOA2;NCOA3;CTNNB1
										ATP-dependent chromatin remodeling (GO:0043044)	2/42	0.00923973	0.0494252	0	0	14.844	69.533	HDAC2;CHD8
										positive regulation of epithelial to mesenchymal transition (GO:0010718)	2/42	0.00923973	0.0494252	0	0	14.844	69.533	SMAD2;CTNNB1
										histone H3 acetylation (GO:0043966)	2/42	0.00923973	0.0494252	0	0	14.844	69.533	BRPF1;WDR5
										branching morphogenesis of an epithelial tube (GO:0048754)	2/44	0.010107	0.0534069	0	0	14.1357	64.947	MYC;CTNNB1
										intracellular steroid hormone receptor signaling pathway (GO:0030518)	2/44	0.010107	0.0534069	0	0	14.1357	64.947	DDX17;SRC
										negative regulation of programmed cell death (GO:0043069)	5/381	0.0101426	0.0534069	0	0	4.06312	18.6539	HDAC2;SRC;MYC;CTNNB1;RELA
										positive regulation of DNA-binding transcription factor activity (GO:0051091)	4/246	0.0103426	0.0541782	0	0	5.00674	22.8882	EP300;CTNNB1;RELA;TAF1
										cellular response to hypoxia (GO:0071456)	3/131	0.0105057	0.0547172	0	0	7.03232	32.0381	MYC;MDM2;EP300
										positive regulation of nervous system development (GO:0051962)	2/45	0.0105538	0.0547172	0	0	13.8063	62.8363	SPEN;DLG5
										transmembrane receptor protein serine/threonine kinase signaling pathway (GO:0007178)	3/133	0.0109446	0.0564542	0	0	6.92343	31.2586	SMAD2;SKI;SRC
										RNA splicing, via transesterification reactions with bulged adenosine as nucleophile (GO:0000377)	4/251	0.0110726	0.0568245	0	0	4.90414	22.0847	SF3B4;SPEN;RBM14;CHERP
										regulation of DNA binding (GO:0051101)	2/47	0.011473	0.0585818	0	0	13.1914	58.9359	SKI;DOT1L
										regulation of mitochondrion organization (GO:0010821)	2/48	0.0119454	0.0606873	0	0	12.904	57.1311	EP300;SREBF2
										phosphorylation (GO:0016310)	5/400	0.0123229	0.0615827	0	0	3.86392	16.987	MAML1;CTBP1;RARA;ABL1;TAF1
										regulation of cellular component organization (GO:0051128)	3/139	0.0123247	0.0615827	0	0	6.61598	29.0848	SETD1A;ABL1;HCFC1
										negative regulation of catabolic process (GO:0009895)	2/49	0.0124262	0.0615827	0	0	12.6288	55.4144	NCOR1;CBFA2T3
										negative regulation of cell projection organization (GO:0031345)	2/49	0.0124262	0.0615827	0	0	12.6288	55.4144	HDAC2;CBFA2T2
										response to hydrogen peroxide (GO:0042542)	2/49	0.0124262	0.0615827	0	0	12.6288	55.4144	ABL1;RELA
										negative regulation of protein ubiquitination (GO:0031397)	2/51	0.0134129	0.0661483	0	0	12.1121	52.2218	ABL1;TAF1
										central nervous system development (GO:0007417)	4/268	0.0138012	0.0676524	0	0	4.58438	19.6349	NCOA6;CHD8;SETD1A;BPTF
										negative regulation of protein-containing complex assembly (GO:0031333)	2/52	0.0139186	0.0676524	0	0	11.8693	50.7355	SRC;EP300
										regulation of telomere maintenance via telomerase (GO:0032210)	2/52	0.0139186	0.0676524	0	0	11.8693	50.7355	SRC;CTNNB1
										epidermal cell differentiation (GO:0009913)	2/53	0.0144325	0.0694823	0	0	11.6359	49.3163	HDAC2;CTNNB1
										positive regulation of NIK/NF-kappaB signaling (GO:1901224)	2/53	0.0144325	0.0694823	0	0	11.6359	49.3163	EP300;RELA
										positive regulation of transferase activity (GO:0051347)	3/148	0.0145743	0.0698322	0	0	6.20251	26.2273	MYC;AXIN1;CTNNB1
										regulation of focal adhesion assembly (GO:0051893)	2/54	0.0149546	0.0713163	0	0	11.4116	47.96	SRC;ABL1
										cellular response to organic cyclic compound (GO:0071407)	3/150	0.0151037	0.0713545	0	0	6.1175	25.6495	NCOA3;CTNNB1;TAF1
										response to cytokine (GO:0034097)	3/150	0.0151037	0.0713545	0	0	6.1175	25.6495	SRC;RELA;PML
										regulation of blood vessel endothelial cell migration (GO:0043535)	2/55	0.0154847	0.0718731	0	0	11.1957	46.6627	MECP2;SP1
										peptidyl-tyrosine modification (GO:0018212)	2/56	0.0160228	0.0718731	0	0	10.9878	45.4209	SRC;ABL1
										cellular response to peptide (GO:1901653)	2/57	0.0165688	0.0718731	0	0	10.7875	44.2313	SRC;MDM2
										positive regulation of cell junction assembly (GO:1901890)	2/57	0.0165688	0.0718731	0	0	10.7875	44.2313	DLG5;ABL1
										negative regulation of neuron projection development (GO:0010977)	2/58	0.0171228	0.0718731	0	0	10.5943	43.0909	HDAC2;CBFA2T2
										fat cell differentiation (GO:0045444)	2/58	0.0171228	0.0718731	0	0	10.5943	43.0909	CTBP1;EP300
										activation of protein kinase C activity (GO:1990051)	1/5	0.0171329	0.0718731	0	0	73.261	297.934	ABL1
										receptor transactivation (GO:0035624)	1/5	0.0171329	0.0718731	0	0	73.261	297.934	NCOA3
										negative regulation of histone H4 acetylation (GO:0090241)	1/5	0.0171329	0.0718731	0	0	73.261	297.934	CTBP1
										beta-catenin destruction complex assembly (GO:1904885)	1/5	0.0171329	0.0718731	0	0	73.261	297.934	AXIN1
										regulation of caveolin-mediated endocytosis (GO:2001286)	1/5	0.0171329	0.0718731	0	0	73.261	297.934	SRC
										cellular response to antibiotic (GO:0071236)	1/5	0.0171329	0.0718731	0	0	73.261	297.934	MDM2
										negative regulation of RNA polymerase II regulatory region sequence-specific DNA binding (GO:1903026)	1/5	0.0171329	0.0718731	0	0	73.261	297.934	TAF1
										cellular response to indole-3-methanol (GO:0071681)	1/5	0.0171329	0.0718731	0	0	73.261	297.934	CTNNB1
										cellular response to nicotine (GO:0071316)	1/5	0.0171329	0.0718731	0	0	73.261	297.934	RELA
										cellular response to nutrient (GO:0031670)	1/5	0.0171329	0.0718731	0	0	73.261	297.934	USF1
										centriole assembly (GO:0098534)	1/5	0.0171329	0.0718731	0	0	73.261	297.934	RBM14
										cerebral cortex neuron differentiation (GO:0021895)	1/5	0.0171329	0.0718731	0	0	73.261	297.934	SIN3A
										chromatin maintenance (GO:0070827)	1/5	0.0171329	0.0718731	0	0	73.261	297.934	HDAC2
										regulation of miRNA metabolic process (GO:2000628)	1/5	0.0171329	0.0718731	0	0	73.261	297.934	RELA
										regulation of nodal signaling pathway involved in determination of lateral mesoderm left/right asymmetry (GO:1900175)	1/5	0.0171329	0.0718731	0	0	73.261	297.934	SMAD2
										dorsal/ventral axis specification (GO:0009950)	1/5	0.0171329	0.0718731	0	0	73.261	297.934	SMAD2
										embryonic skeletal joint morphogenesis (GO:0060272)	1/5	0.0171329	0.0718731	0	0	73.261	297.934	CTNNB1
										PML body organization (GO:0030578)	1/5	0.0171329	0.0718731	0	0	73.261	297.934	PML
										regulation of vitamin D receptor signaling pathway (GO:0070562)	1/5	0.0171329	0.0718731	0	0	73.261	297.934	MN1
										positive regulation of hippo signaling (GO:0035332)	1/5	0.0171329	0.0718731	0	0	73.261	297.934	DLG5
										response to indole-3-methanol (GO:0071680)	1/5	0.0171329	0.0718731	0	0	73.261	297.934	CTNNB1
										protein autophosphorylation (GO:0046777)	3/159	0.0176201	0.0736113	0	0	5.76195	23.2709	SRC;ABL1;TAF1
										regulation of endocytosis (GO:0030100)	2/61	0.0188313	0.077427	0	0	10.0541	39.9374	SRC;ABL1
										positive regulation of DNA biosynthetic process (GO:2000573)	2/61	0.0188313	0.077427	0	0	10.0541	39.9374	MYC;CTNNB1
										response to light stimulus (GO:0009416)	2/61	0.0188313	0.077427	0	0	10.0541	39.9374	USF1;MEN1
										regulation of neurogenesis (GO:0050767)	2/62	0.0194162	0.077427	0	0	9.88607	38.9674	SPEN;CTNNB1
										regulation of neuron projection development (GO:0010975)	3/165	0.0194201	0.077427	0	0	5.54686	21.8627	HDAC2;EP300;CBFA2T2
										DNA repair (GO:0006281)	4/298	0.0195907	0.077427	0	0	4.11031	16.1646	TRRAP;DOT1L;ABL1;MEN1
										anterior/posterior pattern specification (GO:0009952)	2/63	0.0200087	0.077427	0	0	9.72351	38.0344	SMAD2;SKI
										cellular response to reactive oxygen species (GO:0034614)	2/63	0.0200087	0.077427	0	0	9.72351	38.0344	ABL1;RELA
										mRNA processing (GO:0006397)	4/300	0.0200225	0.077427	0	0	4.08212	15.9648	SF3B4;SPEN;RBM14;CHERP
										cellular protein-containing complex assembly (GO:0034622)	3/168	0.0203569	0.077427	0	0	5.44518	21.2054	SMAD2;SRC;AXIN1
										protein-DNA complex subunit organization (GO:0071824)	1/6	0.0205247	0.077427	0	0	58.6059	227.75	MYC
										negative regulation of glial cell proliferation (GO:0060253)	1/6	0.0205247	0.077427	0	0	58.6059	227.75	SKI
										cellular response to lipoteichoic acid (GO:0071223)	1/6	0.0205247	0.077427	0	0	58.6059	227.75	RELA
										regulation of protein autoubiquitination (GO:1902498)	1/6	0.0205247	0.077427	0	0	58.6059	227.75	TAF1
										positive regulation of activin receptor signaling pathway (GO:0032927)	1/6	0.0205247	0.077427	0	0	58.6059	227.75	SMAD2
										foam cell differentiation (GO:0090077)	1/6	0.0205247	0.077427	0	0	58.6059	227.75	EP300
										positive regulation of cholesterol storage (GO:0010886)	1/6	0.0205247	0.077427	0	0	58.6059	227.75	SREBF2
										response to angiotensin (GO:1990776)	1/6	0.0205247	0.077427	0	0	58.6059	227.75	RELA
										response to lipoteichoic acid (GO:0070391)	1/6	0.0205247	0.077427	0	0	58.6059	227.75	RELA
										response to peptidoglycan (GO:0032494)	1/6	0.0205247	0.077427	0	0	58.6059	227.75	RELA
										positive regulation of kidney development (GO:0090184)	1/6	0.0205247	0.077427	0	0	58.6059	227.75	MYC
										signal complex assembly (GO:0007172)	1/6	0.0205247	0.077427	0	0	58.6059	227.75	SRC
										positive regulation of non-membrane spanning protein tyrosine kinase activity (GO:1903997)	1/6	0.0205247	0.077427	0	0	58.6059	227.75	SRC
										macrophage derived foam cell differentiation (GO:0010742)	1/6	0.0205247	0.077427	0	0	58.6059	227.75	EP300
										positive regulation of T-helper 2 cell differentiation (GO:0045630)	1/6	0.0205247	0.077427	0	0	58.6059	227.75	RARA
										morphogenesis of an endothelium (GO:0003159)	1/6	0.0205247	0.077427	0	0	58.6059	227.75	CTNNB1
										negative regulation of intrinsic apoptotic signaling pathway (GO:2001243)	2/64	0.0206087	0.0774549	0	0	9.5662	37.1364	SRC;MDM2
										regulation of cellular catabolic process (GO:0031329)	2/65	0.0212161	0.0794427	0	0	9.41388	36.2716	ABL1;EP300
										canonical Wnt signaling pathway (GO:0060070)	2/68	0.0230829	0.0819248	0	0	8.98462	33.86	AXIN1;CTNNB1
										negative regulation of transforming growth factor beta receptor signaling pathway (GO:0030512)	2/68	0.0230829	0.0819248	0	0	8.98462	33.86	SMAD2;SKI
										cellular response to decreased oxygen levels (GO:0036294)	2/69	0.0237197	0.0819248	0	0	8.85008	33.1121	MYC;MDM2
										peptidyl-tyrosine phosphorylation (GO:0018108)	2/69	0.0237197	0.0819248	0	0	8.85008	33.1121	SRC;ABL1
										negative regulation of centriole replication (GO:0046600)	1/7	0.0239049	0.0819248	0	0	48.8358	182.337	RBM14
										angiotensin-activated signaling pathway (GO:0038166)	1/7	0.0239049	0.0819248	0	0	48.8358	182.337	SRC
										cardiac pacemaker cell development (GO:0060926)	1/7	0.0239049	0.0819248	0	0	48.8358	182.337	MAML1
										negative regulation of protein sumoylation (GO:0033234)	1/7	0.0239049	0.0819248	0	0	48.8358	182.337	CTNNB1
										cellular response to laminar fluid shear stress (GO:0071499)	1/7	0.0239049	0.0819248	0	0	48.8358	182.337	SREBF2
										negative regulation of stress-activated protein kinase signaling cascade (GO:0070303)	1/7	0.0239049	0.0819248	0	0	48.8358	182.337	MYC
										nodal signaling pathway (GO:0038092)	1/7	0.0239049	0.0819248	0	0	48.8358	182.337	SMAD2
										nose development (GO:0043584)	1/7	0.0239049	0.0819248	0	0	48.8358	182.337	SKI
										regulation of microtubule binding (GO:1904526)	1/7	0.0239049	0.0819248	0	0	48.8358	182.337	ABL1
										nucleotide-binding oligomerization domain containing 2 signaling pathway (GO:0070431)	1/7	0.0239049	0.0819248	0	0	48.8358	182.337	RELA
										detection of muscle stretch (GO:0035995)	1/7	0.0239049	0.0819248	0	0	48.8358	182.337	CTNNB1
										oxygen transport (GO:0015671)	1/7	0.0239049	0.0819248	0	0	48.8358	182.337	MYC
										regulation of non-membrane spanning protein tyrosine kinase activity (GO:1903995)	1/7	0.0239049	0.0819248	0	0	48.8358	182.337	SRC
										regulation of tubulin deacetylation (GO:0090043)	1/7	0.0239049	0.0819248	0	0	48.8358	182.337	EP300
										histone H3-K14 acetylation (GO:0044154)	1/7	0.0239049	0.0819248	0	0	48.8358	182.337	BRPF1
										positive regulation of interleukin-5 production (GO:0032754)	1/7	0.0239049	0.0819248	0	0	48.8358	182.337	RARA
										positive regulation of lamellipodium morphogenesis (GO:2000394)	1/7	0.0239049	0.0819248	0	0	48.8358	182.337	SRC
										positive regulation of microtubule nucleation (GO:0090063)	1/7	0.0239049	0.0819248	0	0	48.8358	182.337	MECP2
										positive regulation of miRNA metabolic process (GO:2000630)	1/7	0.0239049	0.0819248	0	0	48.8358	182.337	RELA
										SMAD protein complex assembly (GO:0007183)	1/7	0.0239049	0.0819248	0	0	48.8358	182.337	SMAD2
										white fat cell differentiation (GO:0050872)	1/7	0.0239049	0.0819248	0	0	48.8358	182.337	CTBP1
										protein stabilization (GO:0050821)	3/179	0.0240026	0.0819817	0	0	5.10201	19.0284	EP300;HCFC1;TAF1
										cellular protein modification process (GO:0006464)	8/1025	0.0243843	0.083005	0	0	2.43906	9.05823	MAML1;CTBP1;RBBP5;WDR5;RARA;ABL1;MEN1;TAF1
										proteasome-mediated ubiquitin-dependent protein catabolic process (GO:0043161)	4/321	0.024915	0.0843	0	0	3.80762	14.0588	MDM2;CTNNB1;PML;TAF1
										regulation of hematopoietic stem cell differentiation (GO:1902036)	2/71	0.0250148	0.0843	0	0	8.59269	31.6923	SETD1A;ABL1
										Fc-gamma receptor signaling pathway involved in phagocytosis (GO:0038096)	2/71	0.0250148	0.0843	0	0	8.59269	31.6923	SRC;ABL1
										negative regulation of gene expression (GO:0010629)	4/322	0.0251644	0.0845224	0	0	3.79545	13.9761	MECP2;YY1;NCOR1;TAF1
										Fc-gamma receptor signaling pathway (GO:0038094)	2/72	0.0256731	0.0856322	0	0	8.46951	31.018	SRC;ABL1
										positive regulation of neurogenesis (GO:0050769)	2/72	0.0256731	0.0856322	0	0	8.46951	31.018	SPEN;CTNNB1
										negative regulation of apoptotic process (GO:0043066)	5/485	0.025969	0.0856322	0	0	3.16585	11.5581	HDAC2;SRC;MYC;CTNNB1;RELA
										Fc receptor mediated stimulatory signaling pathway (GO:0002431)	2/74	0.0270106	0.0856322	0	0	8.23342	29.7352	SRC;ABL1
										regulation of Cdc42 protein signal transduction (GO:0032489)	1/8	0.0272736	0.0856322	0	0	41.8571	150.763	ABL1
										negative regulation of long-term synaptic potentiation (GO:1900272)	1/8	0.0272736	0.0856322	0	0	41.8571	150.763	ABL1
										negative regulation of osteoblast proliferation (GO:0033689)	1/8	0.0272736	0.0856322	0	0	41.8571	150.763	MN1
										negative regulation of phospholipase activity (GO:0010519)	1/8	0.0272736	0.0856322	0	0	41.8571	150.763	ABL1
										cellular response to angiotensin (GO:1904385)	1/8	0.0272736	0.0856322	0	0	41.8571	150.763	RELA
										regulation of intrinsic apoptotic signaling pathway by p53 class mediator (GO:1902253)	1/8	0.0272736	0.0856322	0	0	41.8571	150.763	MDM2
										chromatin silencing at telomere (GO:0006348)	1/8	0.0272736	0.0856322	0	0	41.8571	150.763	DOT1L
										osteoblast development (GO:0002076)	1/8	0.0272736	0.0856322	0	0	41.8571	150.763	MEN1
										DNA damage induced protein phosphorylation (GO:0006975)	1/8	0.0272736	0.0856322	0	0	41.8571	150.763	ABL1
										regulation of stem cell division (GO:2000035)	1/8	0.0272736	0.0856322	0	0	41.8571	150.763	NCOA3
										regulation of T-helper 2 cell differentiation (GO:0045628)	1/8	0.0272736	0.0856322	0	0	41.8571	150.763	RARA
										hair cell differentiation (GO:0035315)	1/8	0.0272736	0.0856322	0	0	41.8571	150.763	CTNNB1
										response to hydroperoxide (GO:0033194)	1/8	0.0272736	0.0856322	0	0	41.8571	150.763	SP1
										internal protein amino acid acetylation (GO:0006475)	1/8	0.0272736	0.0856322	0	0	41.8571	150.763	EP300
										positive regulation of myotube differentiation (GO:0010831)	1/8	0.0272736	0.0856322	0	0	41.8571	150.763	MAML1
										SREBP signaling pathway (GO:0032933)	1/8	0.0272736	0.0856322	0	0	41.8571	150.763	SREBF2
										progesterone receptor signaling pathway (GO:0050847)	1/8	0.0272736	0.0856322	0	0	41.8571	150.763	SRC
										regulation of hematopoietic progenitor cell differentiation (GO:1901532)	2/75	0.0276897	0.0864021	0	0	8.12022	29.1248	SETD1A;ABL1
										integrin-mediated signaling pathway (GO:0007229)	2/75	0.0276897	0.0864021	0	0	8.12022	29.1248	SRC;ABL1
										regulation of BMP signaling pathway (GO:0030510)	2/76	0.0283757	0.0877304	0	0	8.01008	28.5337	SMAD2;SKI
										regulation of cell division (GO:0051302)	2/76	0.0283757	0.0877304	0	0	8.01008	28.5337	MYC;NCOA3
										regulation of epithelial to mesenchymal transition (GO:0010717)	2/76	0.0283757	0.0877304	0	0	8.01008	28.5337	SMAD2;CTNNB1
										positive regulation of cytokine production (GO:0001819)	4/335	0.0285459	0.0879875	0	0	3.64397	12.9588	RARA;EP300;CTNNB1;RELA
										positive regulation of protein modification by small protein conjugation or removal (GO:1903322)	2/77	0.0290685	0.0884792	0	0	7.90289	27.9612	PAXIP1;AXIN1
										negative regulation of macromolecule metabolic process (GO:0010605)	3/194	0.0295074	0.0884792	0	0	4.69776	16.5508	MECP2;YY1;TAF1
										negative regulation of apoptotic signaling pathway (GO:2001234)	2/78	0.0297681	0.0884792	0	0	7.79851	27.4064	SRC;RELA
										negative regulation of protein serine/threonine kinase activity (GO:0071901)	2/78	0.0297681	0.0884792	0	0	7.79851	27.4064	ABL1;MEN1
										negative regulation of fibrinolysis (GO:0051918)	1/9	0.0306308	0.0884792	0	0	36.6232	127.659	USF1
										bone cell development (GO:0098751)	1/9	0.0306308	0.0884792	0	0	36.6232	127.659	SRC
										bone resorption (GO:0045453)	1/9	0.0306308	0.0884792	0	0	36.6232	127.659	SRC
										regulation of DNA-templated transcription in response to stress (GO:0043620)	1/9	0.0306308	0.0884792	0	0	36.6232	127.659	RELA
										cellular response to sterol depletion (GO:0071501)	1/9	0.0306308	0.0884792	0	0	36.6232	127.659	SREBF2
										regulation of histone H4 acetylation (GO:0090239)	1/9	0.0306308	0.0884792	0	0	36.6232	127.659	CTBP1
										regulation of nephron tubule epithelial cell differentiation (GO:0072182)	1/9	0.0306308	0.0884792	0	0	36.6232	127.659	CTNNB1
										peripheral nervous system axon ensheathment (GO:0032292)	1/9	0.0306308	0.0884792	0	0	36.6232	127.659	SKI
										regulation of protein deacetylation (GO:0090311)	1/9	0.0306308	0.0884792	0	0	36.6232	127.659	EP300
										regulation of skeletal muscle cell differentiation (GO:2001014)	1/9	0.0306308	0.0884792	0	0	36.6232	127.659	DDX17
										regulation of sterol biosynthetic process (GO:0106118)	1/9	0.0306308	0.0884792	0	0	36.6232	127.659	SREBF2
										histone arginine methylation (GO:0034969)	1/9	0.0306308	0.0884792	0	0	36.6232	127.659	CARM1
										response to UV-C (GO:0010225)	1/9	0.0306308	0.0884792	0	0	36.6232	127.659	YY1
										Schwann cell development (GO:0014044)	1/9	0.0306308	0.0884792	0	0	36.6232	127.659	SKI
										intestinal epithelial cell differentiation (GO:0060575)	1/9	0.0306308	0.0884792	0	0	36.6232	127.659	SRC
										sensory organ morphogenesis (GO:0090596)	1/9	0.0306308	0.0884792	0	0	36.6232	127.659	SKI
										skeletal muscle fiber development (GO:0048741)	1/9	0.0306308	0.0884792	0	0	36.6232	127.659	SKI
										sympathetic ganglion development (GO:0061549)	1/9	0.0306308	0.0884792	0	0	36.6232	127.659	CTNNB1
										negative regulation of cellular component organization (GO:0051129)	2/80	0.0311873	0.0893211	0	0	7.59778	26.3472	SRC;EP300
										negative regulation of extrinsic apoptotic signaling pathway (GO:2001237)	2/80	0.0311873	0.0893211	0	0	7.59778	26.3472	SRC;RELA
										regulation of NIK/NF-kappaB signaling (GO:1901222)	2/80	0.0311873	0.0893211	0	0	7.59778	26.3472	EP300;RELA
										positive regulation of cellular amide metabolic process (GO:0034250)	2/81	0.0319068	0.090874	0	0	7.50123	25.8412	SP1;RELA
										regulation of gene expression, epigenetic (GO:0040029)	2/82	0.0326329	0.090874	0	0	7.40709	25.3503	MECP2;EP300
										positive regulation of protein ubiquitination (GO:0031398)	2/82	0.0326329	0.090874	0	0	7.40709	25.3503	PAXIP1;AXIN1
										regulation of osteoblast differentiation (GO:0045667)	2/83	0.0333654	0.090874	0	0	7.31528	24.8737	SKI;MEN1
										proteasomal protein catabolic process (GO:0010498)	3/205	0.0339336	0.090874	0	0	4.43947	15.0203	MDM2;CTNNB1;PML
										ubiquitin-dependent protein catabolic process (GO:0006511)	4/354	0.0339553	0.090874	0	0	3.44281	11.646	MDM2;CTNNB1;PML;TAF1
										adherens junction assembly (GO:0034333)	1/10	0.0339766	0.090874	0	0	32.5523	110.095	CTNNB1
										negative regulation of circadian rhythm (GO:0042754)	1/10	0.0339766	0.090874	0	0	32.5523	110.095	SIN3A
										negative regulation of interferon-beta production (GO:0032688)	1/10	0.0339766	0.090874	0	0	32.5523	110.095	YY1
										negative regulation of peptidyl-lysine acetylation (GO:2000757)	1/10	0.0339766	0.090874	0	0	32.5523	110.095	CTBP1
										cellular response to dopamine (GO:1903351)	1/10	0.0339766	0.090874	0	0	32.5523	110.095	ABL1
										regulation of granulocyte differentiation (GO:0030852)	1/10	0.0339766	0.090874	0	0	32.5523	110.095	RARA
										regulation of microtubule nucleation (GO:0010968)	1/10	0.0339766	0.090874	0	0	32.5523	110.095	MECP2
										peptidyl-lysine acetylation (GO:0018394)	1/10	0.0339766	0.090874	0	0	32.5523	110.095	EP300
										endothelial tube morphogenesis (GO:0061154)	1/10	0.0339766	0.090874	0	0	32.5523	110.095	CTNNB1
										genetic imprinting (GO:0071514)	1/10	0.0339766	0.090874	0	0	32.5523	110.095	MECP2
										response to dopamine (GO:1903350)	1/10	0.0339766	0.090874	0	0	32.5523	110.095	ABL1
										response to laminar fluid shear stress (GO:0034616)	1/10	0.0339766	0.090874	0	0	32.5523	110.095	SREBF2
										histone H4 deacetylation (GO:0070933)	1/10	0.0339766	0.090874	0	0	32.5523	110.095	HDAC2
										retinoic acid receptor signaling pathway (GO:0048384)	1/10	0.0339766	0.090874	0	0	32.5523	110.095	RARA
										RNA polymerase II preinitiation complex assembly (GO:0051123)	1/10	0.0339766	0.090874	0	0	32.5523	110.095	TAF1
										positive regulation of mesenchymal cell proliferation (GO:0002053)	1/10	0.0339766	0.090874	0	0	32.5523	110.095	MYC
										positive regulation of transcription by RNA polymerase III (GO:0045945)	1/10	0.0339766	0.090874	0	0	32.5523	110.095	CHD8
										primary miRNA processing (GO:0031053)	1/10	0.0339766	0.090874	0	0	32.5523	110.095	SMAD2
										Wnt signaling pathway involved in midbrain dopaminergic neuron differentiation (GO:1904953)	1/10	0.0339766	0.090874	0	0	32.5523	110.095	CTNNB1
										positive regulation of endothelial cell migration (GO:0010595)	2/86	0.0356015	0.0947188	0	0	7.05295	23.5242	SP1;ABL1
										response to interleukin-1 (GO:0070555)	2/86	0.0356015	0.0947188	0	0	7.05295	23.5242	SRC;RELA
										positive regulation of neuron projection development (GO:0010976)	2/88	0.0371237	0.0950163	0	0	6.88823	22.6864	EP300;CBFA2T2
										negative regulation of centrosome duplication (GO:0010826)	1/11	0.0373111	0.0950163	0	0	29.2956	96.3375	RBM14
										negative regulation of cholesterol transport (GO:0032375)	1/11	0.0373111	0.0950163	0	0	29.2956	96.3375	SREBF2
										camera-type eye morphogenesis (GO:0048593)	1/11	0.0373111	0.0950163	0	0	29.2956	96.3375	SKI
										regulation of cytoplasmic transport (GO:1903649)	1/11	0.0373111	0.0950163	0	0	29.2956	96.3375	SRC
										regulation of gene expression by genetic imprinting (GO:0006349)	1/11	0.0373111	0.0950163	0	0	29.2956	96.3375	MECP2
										regulation of lamellipodium morphogenesis (GO:2000392)	1/11	0.0373111	0.0950163	0	0	29.2956	96.3375	SRC
										regulation of mesenchymal cell proliferation (GO:0010464)	1/11	0.0373111	0.0950163	0	0	29.2956	96.3375	MYC
										regulation of mitochondrial depolarization (GO:0051900)	1/11	0.0373111	0.0950163	0	0	29.2956	96.3375	SRC
										peptidyl-lysine monomethylation (GO:0018026)	1/11	0.0373111	0.0950163	0	0	29.2956	96.3375	EHMT1
										positive regulation of integrin activation (GO:0033625)	1/11	0.0373111	0.0950163	0	0	29.2956	96.3375	SRC
										positive regulation of interleukin-13 production (GO:0032736)	1/11	0.0373111	0.0950163	0	0	29.2956	96.3375	RARA
										response to sterol (GO:0036314)	1/11	0.0373111	0.0950163	0	0	29.2956	96.3375	SMAD2
										positive regulation of neuroblast proliferation (GO:0002052)	1/11	0.0373111	0.0950163	0	0	29.2956	96.3375	CTNNB1
										midbrain dopaminergic neuron differentiation (GO:1904948)	1/11	0.0373111	0.0950163	0	0	29.2956	96.3375	CTNNB1
										myotube cell development (GO:0014904)	1/11	0.0373111	0.0950163	0	0	29.2956	96.3375	SKI
										negative regulation of activin receptor signaling pathway (GO:0032926)	1/11	0.0373111	0.0950163	0	0	29.2956	96.3375	SKI
										regulation of cysteine-type endopeptidase activity involved in apoptotic process (GO:0043281)	2/89	0.0378942	0.0962588	0	0	6.80872	22.2846	SRC;MYC
										regulation of mRNA splicing, via spliceosome (GO:0048024)	2/90	0.0386707	0.0979852	0	0	6.731	21.8938	DDX17;SF3B4
										regulation of stem cell differentiation (GO:2000736)	2/91	0.0394534	0.0992298	0	0	6.65504	21.5133	SETD1A;ABL1
										regulation of peptidyl-tyrosine phosphorylation (GO:0050730)	2/92	0.040242	0.0992298	0	0	6.58076	21.143	SRC;ABL1
										Wnt signaling pathway (GO:0016055)	2/92	0.040242	0.0992298	0	0	6.58076	21.143	AXIN1;CTNNB1
										negative regulation of cell division (GO:0051782)	1/12	0.0406341	0.0992298	0	0	26.631	85.303	MYC
										regulation of alcohol biosynthetic process (GO:1902930)	1/12	0.0406341	0.0992298	0	0	26.631	85.303	SREBF2
										negative regulation of gene silencing by miRNA (GO:0060965)	1/12	0.0406341	0.0992298	0	0	26.631	85.303	NCOR1
										negative regulation of production of miRNAs involved in gene silencing by miRNA (GO:1903799)	1/12	0.0406341	0.0992298	0	0	26.631	85.303	NCOR1
										cellular response to fluid shear stress (GO:0071498)	1/12	0.0406341	0.0992298	0	0	26.631	85.303	SREBF2
										nuclear body organization (GO:0030575)	1/12	0.0406341	0.0992298	0	0	26.631	85.303	PML
										regulation of MHC class II biosynthetic process (GO:0045346)	1/12	0.0406341	0.0992298	0	0	26.631	85.303	HDAC2
										digestive system development (GO:0055123)	1/12	0.0406341	0.0992298	0	0	26.631	85.303	CHD8
										regulation of sister chromatid cohesion (GO:0007063)	1/12	0.0406341	0.0992298	0	0	26.631	85.303	CTNNB1
										ganglion development (GO:0061548)	1/12	0.0406341	0.0992298	0	0	26.631	85.303	CTNNB1
										gas transport (GO:0015669)	1/12	0.0406341	0.0992298	0	0	26.631	85.303	MYC
										mesoderm morphogenesis (GO:0048332)	1/12	0.0406341	0.0992298	0	0	26.631	85.303	SMAD2
										positive regulation of epithelial cell migration (GO:0010634)	2/94	0.0418373	0.101669	0	0	6.43705	20.431	SRC;ABL1
										regulation of apoptotic process (GO:0042981)	6/742	0.042602	0.101669	0	0	2.48383	7.83859	HDAC2;SRC;MYC;ABL1;CTNNB1;RELA
										regulation of cell cycle phase transition (GO:1901987)	2/95	0.0426437	0.101669	0	0	6.36752	20.0887	MN1;TAF1
										regulation of vesicle-mediated transport (GO:0060627)	2/96	0.043456	0.101669	0	0	6.29946	19.7551	SRC;ABL1
										negative regulation of gluconeogenesis (GO:0045721)	1/13	0.0439459	0.101669	0	0	24.4105	76.2779	EP300
										negative regulation of hippo signaling (GO:0035331)	1/13	0.0439459	0.101669	0	0	24.4105	76.2779	DLG5
										negative regulation of histone methylation (GO:0031061)	1/13	0.0439459	0.101669	0	0	24.4105	76.2779	WDR5
										negative regulation of macromolecule biosynthetic process (GO:0010558)	1/13	0.0439459	0.101669	0	0	24.4105	76.2779	HDAC2
										regulation of fibrinolysis (GO:0051917)	1/13	0.0439459	0.101669	0	0	24.4105	76.2779	USF1
										negative regulation of viral release from host cell (GO:1902187)	1/13	0.0439459	0.101669	0	0	24.4105	76.2779	PML
										regulation of interleukin-5 production (GO:0032674)	1/13	0.0439459	0.101669	0	0	24.4105	76.2779	RARA
										regulation of leukocyte adhesion to vascular endothelial cell (GO:1904994)	1/13	0.0439459	0.101669	0	0	24.4105	76.2779	RELA
										regulation of oxidoreductase activity (GO:0051341)	1/13	0.0439459	0.101669	0	0	24.4105	76.2779	ABL1
										embryonic appendage morphogenesis (GO:0035113)	1/13	0.0439459	0.101669	0	0	24.4105	76.2779	SKI
										regulation of receptor signaling pathway via STAT (GO:1904892)	1/13	0.0439459	0.101669	0	0	24.4105	76.2779	DOT1L
										positive regulation of calcineurin-mediated signaling (GO:0106058)	1/13	0.0439459	0.101669	0	0	24.4105	76.2779	CHERP
										positive regulation of calcineurin-NFAT signaling cascade (GO:0070886)	1/13	0.0439459	0.101669	0	0	24.4105	76.2779	CHERP
										positive regulation of histone deacetylation (GO:0031065)	1/13	0.0439459	0.101669	0	0	24.4105	76.2779	CTBP1
										response to interleukin-6 (GO:0070741)	1/13	0.0439459	0.101669	0	0	24.4105	76.2779	RELA
										response to UV-B (GO:0010224)	1/13	0.0439459	0.101669	0	0	24.4105	76.2779	RELA
										transcription preinitiation complex assembly (GO:0070897)	1/13	0.0439459	0.101669	0	0	24.4105	76.2779	TAF1
										positive regulation of vascular endothelial cell proliferation (GO:1905564)	1/13	0.0439459	0.101669	0	0	24.4105	76.2779	SP1
										myelination in peripheral nervous system (GO:0022011)	1/13	0.0439459	0.101669	0	0	24.4105	76.2779	SKI
										regulation of peptidyl-serine phosphorylation (GO:0033135)	2/98	0.045098	0.104096	0	0	6.1676	19.1129	NSD1;AXIN1
										apoptotic process (GO:0006915)	3/231	0.0456849	0.104972	0	0	3.92803	12.1218	MYC;MDM2;EP300
										regulation of autophagy (GO:0010506)	3/231	0.0456849	0.104972	0	0	3.92803	12.1218	ABL1;EP300;SREBF2
										negative regulation of DNA damage response, signal transduction by p53 class mediator (GO:0043518)	1/14	0.0472465	0.105444	0	0	22.5317	68.7752	MDM2
										bone morphogenesis (GO:0060349)	1/14	0.0472465	0.105444	0	0	22.5317	68.7752	SKI
										branching involved in blood vessel morphogenesis (GO:0001569)	1/14	0.0472465	0.105444	0	0	22.5317	68.7752	CTNNB1
										regulation of chromatin organization (GO:1902275)	1/14	0.0472465	0.105444	0	0	22.5317	68.7752	SETD1A
										negative regulation of pri-miRNA transcription by RNA polymerase II (GO:1902894)	1/14	0.0472465	0.105444	0	0	22.5317	68.7752	RELA
										cellular response to low-density lipoprotein particle stimulus (GO:0071404)	1/14	0.0472465	0.105444	0	0	22.5317	68.7752	SREBF2
										regulation of histone deacetylation (GO:0031063)	1/14	0.0472465	0.105444	0	0	22.5317	68.7752	CTBP1
										regulation of histone methylation (GO:0031060)	1/14	0.0472465	0.105444	0	0	22.5317	68.7752	NSD1
										secondary palate development (GO:0062009)	1/14	0.0472465	0.105444	0	0	22.5317	68.7752	SMAD2
										positive regulation of protein deacetylation (GO:0090312)	1/14	0.0472465	0.105444	0	0	22.5317	68.7752	CTBP1
										positive regulation of T cell receptor signaling pathway (GO:0050862)	1/14	0.0472465	0.105444	0	0	22.5317	68.7752	RELA
										positive regulation of T-helper cell differentiation (GO:0045624)	1/14	0.0472465	0.105444	0	0	22.5317	68.7752	RARA
										positive regulation of type 2 immune response (GO:0002830)	1/14	0.0472465	0.105444	0	0	22.5317	68.7752	RARA
										regulation of protein catabolic process (GO:0042176)	2/102	0.0484497	0.107654	0	0	5.9197	17.9203	AXIN1;MDM2
										intrinsic apoptotic signaling pathway (GO:0097193)	2/102	0.0484497	0.107654	0	0	5.9197	17.9203	ABL1;PML
										negative regulation of androgen receptor signaling pathway (GO:0060766)	1/15	0.0505358	0.108016	0	0	20.9212	62.4514	NCOR1
										androgen receptor signaling pathway (GO:0030521)	1/15	0.0505358	0.108016	0	0	20.9212	62.4514	DDX17
										regulation of aerobic respiration (GO:1903715)	1/15	0.0505358	0.108016	0	0	20.9212	62.4514	CBFA2T3
										regulation of dephosphorylation (GO:0035303)	1/15	0.0505358	0.108016	0	0	20.9212	62.4514	SRC
										cellular response to ATP (GO:0071318)	1/15	0.0505358	0.108016	0	0	20.9212	62.4514	TAF1
										cellular response to estrogen stimulus (GO:0071391)	1/15	0.0505358	0.108016	0	0	20.9212	62.4514	RARA
										negative regulation of ubiquitin-protein transferase activity (GO:0051444)	1/15	0.0505358	0.108016	0	0	20.9212	62.4514	ABL1
										regulation of integrin activation (GO:0033623)	1/15	0.0505358	0.108016	0	0	20.9212	62.4514	SRC
										contractile actin filament bundle assembly (GO:0030038)	1/15	0.0505358	0.108016	0	0	20.9212	62.4514	SRC
										peptidyl-tyrosine autophosphorylation (GO:0038083)	1/15	0.0505358	0.108016	0	0	20.9212	62.4514	ABL1
										regulation of phospholipase C activity (GO:1900274)	1/15	0.0505358	0.108016	0	0	20.9212	62.4514	ABL1
										positive regulation of chromatin organization (GO:1905269)	1/15	0.0505358	0.108016	0	0	20.9212	62.4514	SIN3A
										positive regulation of chromosome organization (GO:2001252)	1/15	0.0505358	0.108016	0	0	20.9212	62.4514	PML
										response to muscle stretch (GO:0035994)	1/15	0.0505358	0.108016	0	0	20.9212	62.4514	CTNNB1
										histone H3 deacetylation (GO:0070932)	1/15	0.0505358	0.108016	0	0	20.9212	62.4514	HDAC2
										positive regulation of keratinocyte differentiation (GO:0045618)	1/15	0.0505358	0.108016	0	0	20.9212	62.4514	NCOA3
										stress fiber assembly (GO:0043149)	1/15	0.0505358	0.108016	0	0	20.9212	62.4514	SRC
										myoblast differentiation (GO:0045445)	1/15	0.0505358	0.108016	0	0	20.9212	62.4514	DDX17
										protein localization to nucleus (GO:0034504)	2/106	0.0518895	0.110357	0	0	5.69087	16.8372	MDM2;PML
										negative regulation of transmembrane receptor protein serine/threonine kinase signaling pathway (GO:0090101)	2/108	0.0536415	0.110357	0	0	5.58293	16.3325	SMAD2;SKI
										negative regulation of anoikis (GO:2000811)	1/16	0.0538139	0.110357	0	0	19.5255	57.0579	SRC
										negative regulation of cell-substrate junction organization (GO:0150118)	1/16	0.0538139	0.110357	0	0	19.5255	57.0579	SRC
										regulation of activin receptor signaling pathway (GO:0032925)	1/16	0.0538139	0.110357	0	0	19.5255	57.0579	SKI
										negative regulation of focal adhesion assembly (GO:0051895)	1/16	0.0538139	0.110357	0	0	19.5255	57.0579	SRC
										negative regulation of histone modification (GO:0031057)	1/16	0.0538139	0.110357	0	0	19.5255	57.0579	CTBP1
										regulation of cholesterol storage (GO:0010885)	1/16	0.0538139	0.110357	0	0	19.5255	57.0579	SREBF2
										regulation of chromatin silencing (GO:0031935)	1/16	0.0538139	0.110357	0	0	19.5255	57.0579	SIN3A
										regulation of interleukin-13 production (GO:0032656)	1/16	0.0538139	0.110357	0	0	19.5255	57.0579	RARA
										regulation of isotype switching (GO:0045191)	1/16	0.0538139	0.110357	0	0	19.5255	57.0579	PAXIP1
										odontogenesis of dentin-containing tooth (GO:0042475)	1/16	0.0538139	0.110357	0	0	19.5255	57.0579	HDAC2
										regulation of monocyte differentiation (GO:0045655)	1/16	0.0538139	0.110357	0	0	19.5255	57.0579	MYC
										platelet-derived growth factor receptor signaling pathway (GO:0048008)	1/16	0.0538139	0.110357	0	0	19.5255	57.0579	ABL1
										positive regulation of collagen biosynthetic process (GO:0032967)	1/16	0.0538139	0.110357	0	0	19.5255	57.0579	HDAC2
										positive regulation of immunoglobulin mediated immune response (GO:0002891)	1/16	0.0538139	0.110357	0	0	19.5255	57.0579	PAXIP1
										positive regulation of isotype switching (GO:0045830)	1/16	0.0538139	0.110357	0	0	19.5255	57.0579	PAXIP1
										positive regulation of leukocyte adhesion to vascular endothelial cell (GO:1904996)	1/16	0.0538139	0.110357	0	0	19.5255	57.0579	RELA
										sympathetic nervous system development (GO:0048485)	1/16	0.0538139	0.110357	0	0	19.5255	57.0579	CTNNB1
										N-terminal protein amino acid acetylation (GO:0006474)	1/16	0.0538139	0.110357	0	0	19.5255	57.0579	EP300
										regulation of protein ubiquitination (GO:0031396)	2/109	0.0545253	0.111589	0	0	5.53048	16.0887	PAXIP1;AXIN1
										regulation of protein serine/threonine kinase activity (GO:0071900)	2/111	0.0563085	0.113824	0	0	5.42845	15.6172	SRC;ABL1
										regulation of canonical Wnt signaling pathway (GO:0060828)	3/253	0.057004	0.113824	0	0	3.57836	10.2507	CHD8;AXIN1;CTNNB1
										negative regulation of fatty acid metabolic process (GO:0045922)	1/17	0.0570808	0.113824	0	0	18.3042	52.4103	NCOR1
										negative regulation of intrinsic apoptotic signaling pathway by p53 class mediator (GO:1902254)	1/17	0.0570808	0.113824	0	0	18.3042	52.4103	MDM2
										regulation of cellular respiration (GO:0043457)	1/17	0.0570808	0.113824	0	0	18.3042	52.4103	CBFA2T3
										regulation of cholesterol biosynthetic process (GO:0045540)	1/17	0.0570808	0.113824	0	0	18.3042	52.4103	SREBF2
										cellular response to gamma radiation (GO:0071480)	1/17	0.0570808	0.113824	0	0	18.3042	52.4103	MDM2
										regulation of neuroblast proliferation (GO:1902692)	1/17	0.0570808	0.113824	0	0	18.3042	52.4103	CTNNB1
										regulation of osteoblast proliferation (GO:0033688)	1/17	0.0570808	0.113824	0	0	18.3042	52.4103	MN1
										embryo development ending in birth or egg hatching (GO:0009792)	1/17	0.0570808	0.113824	0	0	18.3042	52.4103	USP22
										positive regulation of blood coagulation (GO:0030194)	1/17	0.0570808	0.113824	0	0	18.3042	52.4103	USF1
										positive regulation of collagen metabolic process (GO:0010714)	1/17	0.0570808	0.113824	0	0	18.3042	52.4103	HDAC2
										mesenchyme morphogenesis (GO:0072132)	1/17	0.0570808	0.113824	0	0	18.3042	52.4103	SMAD2
										protein-containing complex subunit organization (GO:0043933)	2/112	0.0572078	0.113852	0	0	5.37883	15.3892	MDM2;PML
										activation of protein kinase activity (GO:0032147)	2/114	0.0590213	0.11597	0	0	5.28225	14.948	AXIN1;ABL1
										response to lipid (GO:0033993)	2/114	0.0590213	0.11597	0	0	5.28225	14.948	RARA;CTNNB1
										alternative mRNA splicing, via spliceosome (GO:0000380)	1/18	0.0603366	0.11597	0	0	17.2266	48.3692	DDX17
										regulation of catabolic process (GO:0009894)	1/18	0.0603366	0.11597	0	0	17.2266	48.3692	MDM2
										regulation of early endosome to late endosome transport (GO:2000641)	1/18	0.0603366	0.11597	0	0	17.2266	48.3692	SRC
										regulation of fatty acid metabolic process (GO:0019217)	1/18	0.0603366	0.11597	0	0	17.2266	48.3692	NCOR1
										negative regulation of signal transduction by p53 class mediator (GO:1901797)	1/18	0.0603366	0.11597	0	0	17.2266	48.3692	MDM2
										DNA conformation change (GO:0071103)	1/18	0.0603366	0.11597	0	0	17.2266	48.3692	ABL1
										embryonic axis specification (GO:0000578)	1/18	0.0603366	0.11597	0	0	17.2266	48.3692	SMAD2
										embryonic digit morphogenesis (GO:0042733)	1/18	0.0603366	0.11597	0	0	17.2266	48.3692	HDAC2
										regulation of production of miRNAs involved in gene silencing by miRNA (GO:1903798)	1/18	0.0603366	0.11597	0	0	17.2266	48.3692	NCOR1
										regulation of protein sumoylation (GO:0033233)	1/18	0.0603366	0.11597	0	0	17.2266	48.3692	CTNNB1
										regulation of transcription by RNA polymerase I (GO:0006356)	1/18	0.0603366	0.11597	0	0	17.2266	48.3692	UBTF
										regulation of vascular endothelial cell proliferation (GO:1905562)	1/18	0.0603366	0.11597	0	0	17.2266	48.3692	SP1
										positive regulation of interleukin-4 production (GO:0032753)	1/18	0.0603366	0.11597	0	0	17.2266	48.3692	RARA
										interleukin-6-mediated signaling pathway (GO:0070102)	1/18	0.0603366	0.11597	0	0	17.2266	48.3692	SRC
										intracellular estrogen receptor signaling pathway (GO:0030520)	1/18	0.0603366	0.11597	0	0	17.2266	48.3692	DDX17
										positive regulation of mRNA splicing, via spliceosome (GO:0048026)	1/18	0.0603366	0.11597	0	0	17.2266	48.3692	SF3B4
										positive regulation of cell projection organization (GO:0031346)	2/117	0.0617788	0.117515	0	0	5.14367	14.321	EP300;CBFA2T2
										regulation of cellular response to stress (GO:0080135)	2/118	0.0627076	0.117515	0	0	5.09907	14.1207	ABL1;EP300
										regulation of protein binding (GO:0043393)	2/118	0.0627076	0.117515	0	0	5.09907	14.1207	MEN1;TAF1
										activin receptor signaling pathway (GO:0032924)	1/19	0.0635814	0.117515	0	0	16.2688	44.8276	SMAD2
										regulation of autophagy of mitochondrion (GO:1903146)	1/19	0.0635814	0.117515	0	0	16.2688	44.8276	SREBF2
										branching involved in ureteric bud morphogenesis (GO:0001658)	1/19	0.0635814	0.117515	0	0	16.2688	44.8276	MYC
										regulation of centriole replication (GO:0046599)	1/19	0.0635814	0.117515	0	0	16.2688	44.8276	RBM14
										regulation of collagen biosynthetic process (GO:0032965)	1/19	0.0635814	0.117515	0	0	16.2688	44.8276	HDAC2
										negative regulation of protein localization to nucleus (GO:1900181)	1/19	0.0635814	0.117515	0	0	16.2688	44.8276	SIN3A
										negative regulation of RNA metabolic process (GO:0051253)	1/19	0.0635814	0.117515	0	0	16.2688	44.8276	NCOR1
										detection of mechanical stimulus (GO:0050982)	1/19	0.0635814	0.117515	0	0	16.2688	44.8276	CTNNB1
										DNA alkylation (GO:0006305)	1/19	0.0635814	0.117515	0	0	16.2688	44.8276	EHMT1
										DNA methylation or demethylation (GO:0044728)	1/19	0.0635814	0.117515	0	0	16.2688	44.8276	EHMT1
										positive regulation of actin cytoskeleton reorganization (GO:2000251)	1/19	0.0635814	0.117515	0	0	16.2688	44.8276	ABL1
										positive regulation of focal adhesion assembly (GO:0051894)	1/19	0.0635814	0.117515	0	0	16.2688	44.8276	ABL1
										response to ATP (GO:0033198)	1/19	0.0635814	0.117515	0	0	16.2688	44.8276	TAF1
										response to cholesterol (GO:0070723)	1/19	0.0635814	0.117515	0	0	16.2688	44.8276	SMAD2
										positive regulation of oxidoreductase activity (GO:0051353)	1/19	0.0635814	0.117515	0	0	16.2688	44.8276	ABL1
										striated muscle cell differentiation (GO:0051146)	1/19	0.0635814	0.117515	0	0	16.2688	44.8276	SKI
										maintenance of protein localization in organelle (GO:0072595)	1/19	0.0635814	0.117515	0	0	16.2688	44.8276	PML
										ureteric bud morphogenesis (GO:0060675)	1/19	0.0635814	0.117515	0	0	16.2688	44.8276	MYC
										protein-DNA complex disassembly (GO:0032986)	1/20	0.0668151	0.11977	0	0	15.4118	41.7016	MYC
										negative regulation of cyclin-dependent protein serine/threonine kinase activity (GO:0045736)	1/20	0.0668151	0.11977	0	0	15.4118	41.7016	MEN1
										negative regulation of telomere maintenance via telomerase (GO:0032211)	1/20	0.0668151	0.11977	0	0	15.4118	41.7016	SRC
										regulation of hippo signaling (GO:0035330)	1/20	0.0668151	0.11977	0	0	15.4118	41.7016	DLG5
										regulation of lymphocyte differentiation (GO:0045619)	1/20	0.0668151	0.11977	0	0	15.4118	41.7016	ABL1
										dopaminergic neuron differentiation (GO:0071542)	1/20	0.0668151	0.11977	0	0	15.4118	41.7016	CTNNB1
										endoplasmic reticulum calcium ion homeostasis (GO:0032469)	1/20	0.0668151	0.11977	0	0	15.4118	41.7016	PML
										energy reserve metabolic process (GO:0006112)	1/20	0.0668151	0.11977	0	0	15.4118	41.7016	MYC
										eye morphogenesis (GO:0048592)	1/20	0.0668151	0.11977	0	0	15.4118	41.7016	SKI
										gastrulation (GO:0007369)	1/20	0.0668151	0.11977	0	0	15.4118	41.7016	SMAD2
										positive regulation of epidermal cell differentiation (GO:0045606)	1/20	0.0668151	0.11977	0	0	15.4118	41.7016	NCOA3
										positive regulation of G2/M transition of mitotic cell cycle (GO:0010971)	1/20	0.0668151	0.11977	0	0	15.4118	41.7016	MECP2
										positive regulation of peptidyl-lysine acetylation (GO:2000758)	1/20	0.0668151	0.11977	0	0	15.4118	41.7016	PAXIP1
										maintenance of protein location in nucleus (GO:0051457)	1/20	0.0668151	0.11977	0	0	15.4118	41.7016	PML
										mesoderm formation (GO:0001707)	1/20	0.0668151	0.11977	0	0	15.4118	41.7016	SMAD2
										miRNA metabolic process (GO:0010586)	1/20	0.0668151	0.11977	0	0	15.4118	41.7016	DDX17
										myeloid cell development (GO:0061515)	1/20	0.0668151	0.11977	0	0	15.4118	41.7016	SRC
										regulation of phosphorylation (GO:0042325)	2/125	0.0693411	0.122083	0	0	4.80718	12.829	EP300;PML
										anterior/posterior axis specification (GO:0009948)	1/21	0.0700378	0.122083	0	0	14.6404	38.9248	SKI
										regulation of anoikis (GO:2000209)	1/21	0.0700378	0.122083	0	0	14.6404	38.9248	SRC
										regulation of cholesterol metabolic process (GO:0090181)	1/21	0.0700378	0.122083	0	0	14.6404	38.9248	SREBF2
										regulation of dendritic spine development (GO:0060998)	1/21	0.0700378	0.122083	0	0	14.6404	38.9248	DLG5
										cellular response to estradiol stimulus (GO:0071392)	1/21	0.0700378	0.122083	0	0	14.6404	38.9248	NCOA3
										cellular response to steroid hormone stimulus (GO:0071383)	1/21	0.0700378	0.122083	0	0	14.6404	38.9248	SRC
										positive regulation of antigen receptor-mediated signaling pathway (GO:0050857)	1/21	0.0700378	0.122083	0	0	14.6404	38.9248	RELA
										focal adhesion assembly (GO:0048041)	1/21	0.0700378	0.122083	0	0	14.6404	38.9248	SRC
										regulation of transcription by RNA polymerase III (GO:0006359)	1/21	0.0700378	0.122083	0	0	14.6404	38.9248	CHD8
										response to progesterone (GO:0032570)	1/21	0.0700378	0.122083	0	0	14.6404	38.9248	SRC
										histone ubiquitination (GO:0016574)	1/21	0.0700378	0.122083	0	0	14.6404	38.9248	USP22
										positive regulation of lipid storage (GO:0010884)	1/21	0.0700378	0.122083	0	0	14.6404	38.9248	SREBF2
										positive regulation of smoothened signaling pathway (GO:0045880)	1/21	0.0700378	0.122083	0	0	14.6404	38.9248	DLG5
										positive regulation of transcription regulatory region DNA binding (GO:2000679)	1/21	0.0700378	0.122083	0	0	14.6404	38.9248	EP300
										myotube differentiation (GO:0014902)	1/21	0.0700378	0.122083	0	0	14.6404	38.9248	SKI
										negative regulation of cell growth (GO:0030308)	2/126	0.0703071	0.122131	0	0	4.76818	12.6589	ING1;PML
										negative regulation of growth (GO:0045926)	2/126	0.0703071	0.122131	0	0	4.76818	12.6589	ING1;PML
										DNA metabolic process (GO:0006259)	3/277	0.0707224	0.122642	0	0	3.26095	8.63823	TRRAP;DOT1L;MEN1
										negative regulation of cyclin-dependent protein kinase activity (GO:1904030)	1/22	0.0732495	0.125093	0	0	13.9426	36.4443	MEN1
										regulation of chromosome organization (GO:0033044)	1/22	0.0732495	0.125093	0	0	13.9426	36.4443	MYC
										osteoclast differentiation (GO:0030316)	1/22	0.0732495	0.125093	0	0	13.9426	36.4443	SRC
										positive regulation of dendritic spine development (GO:0060999)	1/22	0.0732495	0.125093	0	0	13.9426	36.4443	DLG5
										positive regulation of DNA-templated transcription, initiation (GO:2000144)	1/22	0.0732495	0.125093	0	0	13.9426	36.4443	PAXIP1
										regulation of viral release from host cell (GO:1902186)	1/22	0.0732495	0.125093	0	0	13.9426	36.4443	PML
										positive regulation of neural precursor cell proliferation (GO:2000179)	1/22	0.0732495	0.125093	0	0	13.9426	36.4443	CTNNB1
										limb morphogenesis (GO:0035108)	1/22	0.0732495	0.125093	0	0	13.9426	36.4443	SKI
										membrane protein intracellular domain proteolysis (GO:0031293)	1/22	0.0732495	0.125093	0	0	13.9426	36.4443	RELA
										regulation of interleukin-4 production (GO:0032673)	1/23	0.0764503	0.128391	0	0	13.3082	34.2168	RARA
										DNA methylation (GO:0006306)	1/23	0.0764503	0.128391	0	0	13.3082	34.2168	EHMT1
										ERK1 and ERK2 cascade (GO:0070371)	1/23	0.0764503	0.128391	0	0	13.3082	34.2168	MYC
										positive regulation of cell cycle G2/M phase transition (GO:1902751)	1/23	0.0764503	0.128391	0	0	13.3082	34.2168	MECP2
										regulation of supramolecular fiber organization (GO:1902903)	1/23	0.0764503	0.128391	0	0	13.3082	34.2168	ABL1
										positive regulation of histone acetylation (GO:0035066)	1/23	0.0764503	0.128391	0	0	13.3082	34.2168	PAXIP1
										positive regulation of mRNA processing (GO:0050685)	1/23	0.0764503	0.128391	0	0	13.3082	34.2168	SF3B4
										positive regulation of transcription by RNA polymerase I (GO:0045943)	1/23	0.0764503	0.128391	0	0	13.3082	34.2168	UBTF
										positive regulation of transcription initiation from RNA polymerase II promoter (GO:0060261)	1/23	0.0764503	0.128391	0	0	13.3082	34.2168	PAXIP1
										protein deacylation (GO:0035601)	1/23	0.0764503	0.128391	0	0	13.3082	34.2168	SIN3A
										regulation of cell adhesion (GO:0030155)	2/133	0.0771907	0.129419	0	0	4.51179	11.5568	SRC;ABL1
										positive regulation of peptidyl-tyrosine phosphorylation (GO:0050731)	2/134	0.0781911	0.130879	0	0	4.47739	11.4111	SRC;ABL1
										negative regulation of lipid metabolic process (GO:0045833)	1/24	0.0796403	0.131994	0	0	12.7289	32.2071	NCOR1
										regulation of cellular response to transforming growth factor beta stimulus (GO:1903844)	1/24	0.0796403	0.131994	0	0	12.7289	32.2071	SMAD2
										negative regulation of NIK/NF-kappaB signaling (GO:1901223)	1/24	0.0796403	0.131994	0	0	12.7289	32.2071	RELA
										cellular response to catecholamine stimulus (GO:0071870)	1/24	0.0796403	0.131994	0	0	12.7289	32.2071	ABL1
										positive regulation of cell-substrate junction organization (GO:0150117)	1/24	0.0796403	0.131994	0	0	12.7289	32.2071	ABL1
										positive regulation of neuron apoptotic process (GO:0043525)	1/24	0.0796403	0.131994	0	0	12.7289	32.2071	CTNNB1
										cellular calcium ion homeostasis (GO:0006874)	2/136	0.0802041	0.132711	0	0	4.41011	11.1275	PML;CHERP
										negative regulation of cell junction assembly (GO:1901889)	1/25	0.0828193	0.135267	0	0	12.1979	30.3862	SRC
										regulation of calcium ion import (GO:0090279)	1/25	0.0828193	0.135267	0	0	12.1979	30.3862	CTNNB1
										cardiac conduction system development (GO:0003161)	1/25	0.0828193	0.135267	0	0	12.1979	30.3862	MAML1
										negative regulation of sequestering of calcium ion (GO:0051283)	1/25	0.0828193	0.135267	0	0	12.1979	30.3862	CHERP
										regulation of myotube differentiation (GO:0010830)	1/25	0.0828193	0.135267	0	0	12.1979	30.3862	MAML1
										energy derivation by oxidation of organic compounds (GO:0015980)	1/25	0.0828193	0.135267	0	0	12.1979	30.3862	MYC
										RNA splicing, via transesterification reactions (GO:0000375)	1/25	0.0828193	0.135267	0	0	12.1979	30.3862	SF3B4
										positive regulation of peptidyl-threonine phosphorylation (GO:0010800)	1/25	0.0828193	0.135267	0	0	12.1979	30.3862	AXIN1
										positive regulation of gene expression (GO:0010628)	4/482	0.084995	0.138597	0	0	2.50441	6.17378	SP1;MYC;EP300;HCFC1
										cellular response to drug (GO:0035690)	1/26	0.0859875	0.13954	0	0	11.7094	28.7297	MYC
										negative regulation of telomere maintenance via telomere lengthening (GO:1904357)	1/26	0.0859875	0.13954	0	0	11.7094	28.7297	SRC
										regulation of synapse organization (GO:0050807)	1/26	0.0859875	0.13954	0	0	11.7094	28.7297	ABL1
										innate immune response (GO:0045087)	3/302	0.0864418	0.140052	0	0	2.98449	7.30689	SRC;RELA;PML
										camera-type eye development (GO:0043010)	1/27	0.089145	0.142604	0	0	11.2585	27.2173	SKI
										cellular senescence (GO:0090398)	1/27	0.089145	0.142604	0	0	11.2585	27.2173	PML
										peptidyl-lysine methylation (GO:0018022)	1/27	0.089145	0.142604	0	0	11.2585	27.2173	EHMT1
										entrainment of circadian clock by photoperiod (GO:0043153)	1/27	0.089145	0.142604	0	0	11.2585	27.2173	PML
										positive regulation of BMP signaling pathway (GO:0030513)	1/27	0.089145	0.142604	0	0	11.2585	27.2173	SMAD2
										regulation of vasculature development (GO:1901342)	1/27	0.089145	0.142604	0	0	11.2585	27.2173	CTNNB1
										release of sequestered calcium ion into cytosol (GO:0051209)	1/27	0.089145	0.142604	0	0	11.2585	27.2173	CHERP
										positive regulation of striated muscle cell differentiation (GO:0051155)	1/27	0.089145	0.142604	0	0	11.2585	27.2173	MAML1
										regulation of calcineurin-NFAT signaling cascade (GO:0070884)	1/28	0.0922917	0.144886	0	0	10.841	25.8319	CHERP
										bile acid and bile salt transport (GO:0015721)	1/28	0.0922917	0.144886	0	0	10.841	25.8319	NCOA2
										regulation of DNA damage response, signal transduction by p53 class mediator (GO:0043516)	1/28	0.0922917	0.144886	0	0	10.841	25.8319	MDM2
										regulation of microtubule polymerization or depolymerization (GO:0031110)	1/28	0.0922917	0.144886	0	0	10.841	25.8319	ABL1
										nucleotide-binding oligomerization domain containing signaling pathway (GO:0070423)	1/28	0.0922917	0.144886	0	0	10.841	25.8319	RELA
										regulation of multicellular organismal development (GO:2000026)	1/28	0.0922917	0.144886	0	0	10.841	25.8319	EHMT1
										photoperiodism (GO:0009648)	1/28	0.0922917	0.144886	0	0	10.841	25.8319	PML
										positive regulation of defense response to virus by host (GO:0002230)	1/28	0.0922917	0.144886	0	0	10.841	25.8319	SIN3A
										positive regulation of fibroblast proliferation (GO:0048146)	1/28	0.0922917	0.144886	0	0	10.841	25.8319	MYC
										positive regulation of microtubule polymerization (GO:0031116)	1/28	0.0922917	0.144886	0	0	10.841	25.8319	MECP2
										positive regulation of synapse assembly (GO:0051965)	1/28	0.0922917	0.144886	0	0	10.841	25.8319	DLG5
										protein localization to cell surface (GO:0034394)	1/28	0.0922917	0.144886	0	0	10.841	25.8319	CTNNB1
										protein polyubiquitination (GO:0000209)	3/314	0.0944733	0.147971	0	0	2.86758	6.76588	MDM2;CTNNB1;TAF1
										negative regulation of interferon-gamma production (GO:0032689)	1/29	0.0954276	0.147971	0	0	10.4533	24.5587	RARA
										regulation of DNA biosynthetic process (GO:2000278)	1/29	0.0954276	0.147971	0	0	10.4533	24.5587	MYC
										regulation of gluconeogenesis (GO:0006111)	1/29	0.0954276	0.147971	0	0	10.4533	24.5587	EP300
										positive regulation of dephosphorylation (GO:0035306)	1/29	0.0954276	0.147971	0	0	10.4533	24.5587	SRC
										positive regulation of extrinsic apoptotic signaling pathway (GO:2001238)	1/29	0.0954276	0.147971	0	0	10.4533	24.5587	PML
										mismatch repair (GO:0006298)	1/29	0.0954276	0.147971	0	0	10.4533	24.5587	ABL1
										production of miRNAs involved in gene silencing by miRNA (GO:0035196)	1/29	0.0954276	0.147971	0	0	10.4533	24.5587	SMAD2
										positive regulation of Wnt signaling pathway (GO:0030177)	2/153	0.097937	0.150965	0	0	3.91025	9.0852	SKI;AXIN1
										regulation of long-term synaptic potentiation (GO:1900271)	1/30	0.0985529	0.150965	0	0	10.0923	23.3855	ABL1
										positive regulation of DNA recombination (GO:0045911)	1/30	0.0985529	0.150965	0	0	10.0923	23.3855	PAXIP1
										response to alcohol (GO:0097305)	1/30	0.0985529	0.150965	0	0	10.0923	23.3855	SMAD2
										positive regulation of phosphate metabolic process (GO:0045937)	1/30	0.0985529	0.150965	0	0	10.0923	23.3855	SRC
										termination of RNA polymerase I transcription (GO:0006363)	1/30	0.0985529	0.150965	0	0	10.0923	23.3855	UBTF
										positive regulation of small GTPase mediated signal transduction (GO:0051057)	1/30	0.0985529	0.150965	0	0	10.0923	23.3855	SRC
										primary neural tube formation (GO:0014020)	1/30	0.0985529	0.150965	0	0	10.0923	23.3855	SKI
										positive regulation of protein kinase activity (GO:0045860)	2/154	0.0990126	0.15144	0	0	3.88433	8.98254	SRC;AXIN1
										positive regulation of NF-kappaB transcription factor activity (GO:0051092)	2/155	0.100091	0.152728	0	0	3.85875	8.88156	EP300;RELA
										cellular response to oxygen-containing compound (GO:1901701)	3/323	0.100693	0.152728	0	0	2.78565	6.39496	NCOA3;RELA;TAF1
										negative regulation of DNA binding (GO:0043392)	1/31	0.101668	0.152728	0	0	9.75539	22.3013	SIN3A
										negative regulation of response to DNA damage stimulus (GO:2001021)	1/31	0.101668	0.152728	0	0	9.75539	22.3013	MDM2
										regulation of transmembrane receptor protein serine/threonine kinase signaling pathway (GO:0090092)	1/31	0.101668	0.152728	0	0	9.75539	22.3013	SMAD2
										positive regulation of leukocyte cell-cell adhesion (GO:1903039)	1/31	0.101668	0.152728	0	0	9.75539	22.3013	RELA
										positive regulation of protein targeting to mitochondrion (GO:1903955)	1/31	0.101668	0.152728	0	0	9.75539	22.3013	SREBF2
										positive regulation of proteolysis involved in cellular protein catabolic process (GO:1903052)	1/31	0.101668	0.152728	0	0	9.75539	22.3013	AXIN1
										positive regulation of RNA splicing (GO:0033120)	1/31	0.101668	0.152728	0	0	9.75539	22.3013	SF3B4
										tube closure (GO:0060606)	1/31	0.101668	0.152728	0	0	9.75539	22.3013	SKI
										positive regulation of ubiquitin-protein transferase activity (GO:0051443)	1/31	0.101668	0.152728	0	0	9.75539	22.3013	AXIN1
										protein acetylation (GO:0006473)	1/31	0.101668	0.152728	0	0	9.75539	22.3013	EP300
										cellular response to growth factor stimulus (GO:0071363)	2/158	0.103348	0.155022	0	0	3.78396	8.58828	CTNNB1;RELA
										negative regulation of cell-matrix adhesion (GO:0001953)	1/32	0.104772	0.155542	0	0	9.44023	21.2969	SRC
										negative regulation of intracellular steroid hormone receptor signaling pathway (GO:0033144)	1/32	0.104772	0.155542	0	0	9.44023	21.2969	NCOR1
										DNA damage checkpoint signaling (GO:0000077)	1/32	0.104772	0.155542	0	0	9.44023	21.2969	DOT1L
										ERBB2 signaling pathway (GO:0038128)	1/32	0.104772	0.155542	0	0	9.44023	21.2969	SRC
										positive regulation of lamellipodium organization (GO:1902745)	1/32	0.104772	0.155542	0	0	9.44023	21.2969	SRC
										membrane depolarization (GO:0051899)	1/32	0.104772	0.155542	0	0	9.44023	21.2969	ABL1
										positive regulation of telomere maintenance (GO:0032206)	1/32	0.104772	0.155542	0	0	9.44023	21.2969	PML
										protein ubiquitination (GO:0016567)	4/525	0.107602	0.158505	0	0	2.29263	5.11101	USP22;MDM2;CTNNB1;TAF1
										apoptotic cell clearance (GO:0043277)	1/33	0.107865	0.158505	0	0	9.14476	20.3642	RARA
										regulation of cholesterol efflux (GO:0010874)	1/33	0.107865	0.158505	0	0	9.14476	20.3642	SREBF2
										neuron projection extension (GO:1990138)	1/33	0.107865	0.158505	0	0	9.14476	20.3642	CTNNB1
										regulation of protein localization to cell surface (GO:2000008)	1/33	0.107865	0.158505	0	0	9.14476	20.3642	CTNNB1
										signal transduction by p53 class mediator (GO:0072331)	1/33	0.107865	0.158505	0	0	9.14476	20.3642	PAXIP1
										positive regulation of telomere maintenance via telomerase (GO:0032212)	1/33	0.107865	0.158505	0	0	9.14476	20.3642	CTNNB1
										double-strand break repair (GO:0006302)	2/164	0.109948	0.16086	0	0	3.64271	8.04219	YY1;PAXIP1
										negative regulation of blood vessel endothelial cell migration (GO:0043537)	1/34	0.110948	0.16086	0	0	8.8672	19.4963	MECP2
										cell-substrate junction assembly (GO:0007044)	1/34	0.110948	0.16086	0	0	8.8672	19.4963	SRC
										cellular response to vascular endothelial growth factor stimulus (GO:0035924)	1/34	0.110948	0.16086	0	0	8.8672	19.4963	RELA
										neural tube closure (GO:0001843)	1/34	0.110948	0.16086	0	0	8.8672	19.4963	SKI
										regulation of keratinocyte differentiation (GO:0045616)	1/34	0.110948	0.16086	0	0	8.8672	19.4963	NCOA3
										epithelial tube morphogenesis (GO:0060562)	1/34	0.110948	0.16086	0	0	8.8672	19.4963	CTNNB1
										positive regulation of DNA binding (GO:0043388)	1/34	0.110948	0.16086	0	0	8.8672	19.4963	SKI
										positive regulation of pri-miRNA transcription by RNA polymerase II (GO:1902895)	1/34	0.110948	0.16086	0	0	8.8672	19.4963	RELA
										negative regulation of canonical Wnt signaling pathway (GO:0090090)	2/165	0.111059	0.16086	0	0	3.62018	7.95606	CHD8;AXIN1
										negative regulation of organelle assembly (GO:1902116)	1/35	0.114021	0.163975	0	0	8.60597	18.6868	RBM14
										negative regulation of T cell proliferation (GO:0042130)	1/35	0.114021	0.163975	0	0	8.60597	18.6868	DLG5
										regulation of protein polymerization (GO:0032271)	1/35	0.114021	0.163975	0	0	8.60597	18.6868	ABL1
										regulation of T cell receptor signaling pathway (GO:0050856)	1/35	0.114021	0.163975	0	0	8.60597	18.6868	RELA
										positive regulation of immunoglobulin production (GO:0002639)	1/35	0.114021	0.163975	0	0	8.60597	18.6868	PAXIP1
										post-translational protein modification (GO:0043687)	3/345	0.116566	0.166719	0	0	2.60354	5.59578	RBBP5;WDR5;MEN1
										negative regulation of cellular protein localization (GO:1903828)	1/36	0.117083	0.166719	0	0	8.35966	17.9304	SIN3A
										regulation of defense response to virus by host (GO:0050691)	1/36	0.117083	0.166719	0	0	8.35966	17.9304	SIN3A
										regulation of embryonic development (GO:0045995)	1/36	0.117083	0.166719	0	0	8.35966	17.9304	EHMT1
										positive regulation of substrate adhesion-dependent cell spreading (GO:1900026)	1/36	0.117083	0.166719	0	0	8.35966	17.9304	ABL1
										positive regulation of telomere maintenance via telomere lengthening (GO:1904358)	1/36	0.117083	0.166719	0	0	8.35966	17.9304	CTNNB1
										Wnt signaling pathway, calcium modulating pathway (GO:0007223)	1/36	0.117083	0.166719	0	0	8.35966	17.9304	CTNNB1
										positive regulation of intracellular signal transduction (GO:1902533)	4/546	0.119546	0.169988	0	0	2.20142	4.67593	SRC;DLG5;EP300;RELA
										regulation of actin cytoskeleton reorganization (GO:2000249)	1/37	0.120134	0.170106	0	0	8.12704	17.2224	ABL1
										skeletal muscle tissue development (GO:0007519)	1/37	0.120134	0.170106	0	0	8.12704	17.2224	SKI
										ncRNA metabolic process (GO:0034660)	1/37	0.120134	0.170106	0	0	8.12704	17.2224	DDX17
										negative regulation of endothelial cell migration (GO:0010596)	1/38	0.123175	0.173682	0	0	7.907	16.5584	MECP2
										negative regulation of G0 to G1 transition (GO:0070317)	1/38	0.123175	0.173682	0	0	7.907	16.5584	EHMT1
										positive regulation of cell development (GO:0010720)	1/38	0.123175	0.173682	0	0	7.907	16.5584	SPEN
										regulation of mitotic cell cycle (GO:0007346)	2/178	0.12576	0.174787	0	0	3.35058	6.94703	USP22;MDM2
										negative regulation of cellular metabolic process (GO:0031324)	1/39	0.126206	0.174787	0	0	7.69853	15.9347	NCOR1
										negative regulation of lymphocyte proliferation (GO:0050672)	1/39	0.126206	0.174787	0	0	7.69853	15.9347	DLG5
										regulation of cellular component biogenesis (GO:0044087)	1/39	0.126206	0.174787	0	0	7.69853	15.9347	HCFC1
										cellular response to ketone (GO:1901655)	1/39	0.126206	0.174787	0	0	7.69853	15.9347	SRC
										odontogenesis (GO:0042476)	1/39	0.126206	0.174787	0	0	7.69853	15.9347	HDAC2
										DNA integrity checkpoint signaling (GO:0031570)	1/39	0.126206	0.174787	0	0	7.69853	15.9347	DOT1L
										regulation of peptidyl-threonine phosphorylation (GO:0010799)	1/39	0.126206	0.174787	0	0	7.69853	15.9347	AXIN1
										endothelial cell migration (GO:0043542)	1/39	0.126206	0.174787	0	0	7.69853	15.9347	ABL1
										regulation of protein targeting to mitochondrion (GO:1903214)	1/39	0.126206	0.174787	0	0	7.69853	15.9347	SREBF2
										regulation of T cell differentiation (GO:0045580)	1/39	0.126206	0.174787	0	0	7.69853	15.9347	ABL1
										membrane protein proteolysis (GO:0033619)	1/39	0.126206	0.174787	0	0	7.69853	15.9347	RELA
										protein acylation (GO:0043543)	1/39	0.126206	0.174787	0	0	7.69853	15.9347	EP300
										RNA processing (GO:0006396)	2/179	0.12691	0.175521	0	0	3.33148	6.87711	DDX17;SF3B4
										positive regulation of cellular biosynthetic process (GO:0031328)	2/180	0.128062	0.176872	0	0	3.31259	6.80818	SP1;MYC
										bone development (GO:0060348)	1/40	0.129227	0.17727	0	0	7.50075	15.348	SKI
										regulation of microtubule polymerization (GO:0031113)	1/40	0.129227	0.17727	0	0	7.50075	15.348	ABL1
										organic hydroxy compound transport (GO:0015850)	1/40	0.129227	0.17727	0	0	7.50075	15.348	NCOA2
										digestive tract development (GO:0048565)	1/40	0.129227	0.17727	0	0	7.50075	15.348	CHD8
										positive regulation of catalytic activity (GO:0043085)	1/40	0.129227	0.17727	0	0	7.50075	15.348	ABL1
										regulation of cell development (GO:0060284)	1/41	0.132237	0.18042	0	0	7.31287	14.7951	CTNNB1
										regulation of G0 to G1 transition (GO:0070316)	1/41	0.132237	0.18042	0	0	7.31287	14.7951	EHMT1
										regulation of mitochondrial membrane potential (GO:0051881)	1/41	0.132237	0.18042	0	0	7.31287	14.7951	ABL1
										epithelial cell migration (GO:0010631)	1/41	0.132237	0.18042	0	0	7.31287	14.7951	ABL1
										calcium ion transmembrane import into cytosol (GO:0097553)	1/42	0.135237	0.183276	0	0	7.13415	14.2735	CHERP
										regulation of double-strand break repair (GO:2000779)	1/42	0.135237	0.183276	0	0	7.13415	14.2735	PML
										regulation of nervous system development (GO:0051960)	1/42	0.135237	0.183276	0	0	7.13415	14.2735	CTNNB1
										skeletal system morphogenesis (GO:0048705)	1/42	0.135237	0.183276	0	0	7.13415	14.2735	SKI
										positive regulation of protein tyrosine kinase activity (GO:0061098)	1/42	0.135237	0.183276	0	0	7.13415	14.2735	SRC
										positive regulation of protein phosphorylation (GO:0001934)	3/371	0.136452	0.184676	0	0	2.41638	4.8129	SRC;AXIN1;ABL1
										regulation of carbohydrate catabolic process (GO:0043470)	1/43	0.138226	0.185834	0	0	6.96394	13.7807	EP300
										regulation of cell-cell adhesion (GO:0022407)	1/43	0.138226	0.185834	0	0	6.96394	13.7807	SRC
										negative regulation of type I interferon production (GO:0032480)	1/43	0.138226	0.185834	0	0	6.96394	13.7807	YY1
										regulation of purine nucleotide metabolic process (GO:1900542)	1/43	0.138226	0.185834	0	0	6.96394	13.7807	EP300
										positive regulation of neuron differentiation (GO:0045666)	1/43	0.138226	0.185834	0	0	6.96394	13.7807	SIN3A
										negative regulation of cell differentiation (GO:0045596)	2/191	0.140897	0.188585	0	0	3.11806	6.11053	SKI;MEN1
										negative regulation of Wnt signaling pathway (GO:0030178)	2/191	0.140897	0.188585	0	0	3.11806	6.11053	CHD8;AXIN1
										positive regulation of biosynthetic process (GO:0009891)	1/44	0.141206	0.188585	0	0	6.80164	13.3145	HDAC2
										positive regulation of cell-matrix adhesion (GO:0001954)	1/44	0.141206	0.188585	0	0	6.80164	13.3145	ABL1
										positive regulation of stress fiber assembly (GO:0051496)	1/44	0.141206	0.188585	0	0	6.80164	13.3145	ABL1
										regulation of DNA repair (GO:0006282)	1/45	0.144175	0.191288	0	0	6.64672	12.8729	PML
										negative regulation of T cell activation (GO:0050868)	1/45	0.144175	0.191288	0	0	6.64672	12.8729	DLG5
										regulation of pri-miRNA transcription by RNA polymerase II (GO:1902893)	1/45	0.144175	0.191288	0	0	6.64672	12.8729	RELA
										regulation of receptor signaling pathway via JAK-STAT (GO:0046425)	1/45	0.144175	0.191288	0	0	6.64672	12.8729	DOT1L
										positive regulation of RNA metabolic process (GO:0051254)	1/45	0.144175	0.191288	0	0	6.64672	12.8729	RELA
										positive regulation of macromolecule metabolic process (GO:0010604)	3/384	0.146811	0.193941	0	0	2.33238	4.47493	SP1;MYC;HCFC1
										regulation of cellular protein localization (GO:1903827)	1/46	0.147134	0.193941	0	0	6.49869	12.4541	CTNNB1
										regulation of DNA metabolic process (GO:0051052)	1/46	0.147134	0.193941	0	0	6.49869	12.4541	MYC
										negative regulation of tumor necrosis factor production (GO:0032720)	1/46	0.147134	0.193941	0	0	6.49869	12.4541	RARA
										positive regulation of response to stimulus (GO:0048584)	1/46	0.147134	0.193941	0	0	6.49869	12.4541	MYC
										regulation of protein localization to nucleus (GO:1900180)	1/47	0.150084	0.196293	0	0	6.3571	12.0566	SIN3A
										epidermal growth factor receptor signaling pathway (GO:0007173)	1/47	0.150084	0.196293	0	0	6.3571	12.0566	SRC
										regulation of synapse assembly (GO:0051963)	1/47	0.150084	0.196293	0	0	6.3571	12.0566	DLG5
										regulation of T cell activation (GO:0050863)	1/47	0.150084	0.196293	0	0	6.3571	12.0566	ABL1
										positive regulation of neuron death (GO:1901216)	1/47	0.150084	0.196293	0	0	6.3571	12.0566	CTNNB1
										telomere organization (GO:0032200)	1/47	0.150084	0.196293	0	0	6.3571	12.0566	DOT1L
										modification-dependent protein catabolic process (GO:0019941)	2/201	0.152798	0.198087	0	0	2.95987	5.56053	MDM2;TAF1
										negative regulation of mitotic cell cycle (GO:0045930)	1/48	0.153023	0.198087	0	0	6.22153	11.6789	CTNNB1
										cellular response to alcohol (GO:0097306)	1/48	0.153023	0.198087	0	0	6.22153	11.6789	CTNNB1
										cellular response to ionizing radiation (GO:0071479)	1/48	0.153023	0.198087	0	0	6.22153	11.6789	MDM2
										negative regulation of tumor necrosis factor superfamily cytokine production (GO:1903556)	1/48	0.153023	0.198087	0	0	6.22153	11.6789	RARA
										regulation of protein metabolic process (GO:0051246)	1/48	0.153023	0.198087	0	0	6.22153	11.6789	MDM2
										positive regulation of blood vessel endothelial cell migration (GO:0043536)	1/48	0.153023	0.198087	0	0	6.22153	11.6789	SP1
										myelination (GO:0042552)	1/48	0.153023	0.198087	0	0	6.22153	11.6789	SKI
										adherens junction organization (GO:0034332)	1/49	0.155952	0.200595	0	0	6.09161	11.3195	CTNNB1
										cellular defense response (GO:0006968)	1/49	0.155952	0.200595	0	0	6.09161	11.3195	RELA
										regulation of interferon-beta production (GO:0032648)	1/49	0.155952	0.200595	0	0	6.09161	11.3195	YY1
										regulation of smooth muscle cell proliferation (GO:0048660)	1/49	0.155952	0.200595	0	0	6.09161	11.3195	CTNNB1
										regulation of stress-activated MAPK cascade (GO:0032872)	1/49	0.155952	0.200595	0	0	6.09161	11.3195	MYC
										regulation of cellular component movement (GO:0051270)	1/50	0.158871	0.203572	0	0	5.96699	10.9772	ABL1
										regulation of generation of precursor metabolites and energy (GO:0043467)	1/50	0.158871	0.203572	0	0	5.96699	10.9772	EP300
										positive regulation of cell morphogenesis involved in differentiation (GO:0010770)	1/50	0.158871	0.203572	0	0	5.96699	10.9772	ABL1
										regulation of epithelial cell migration (GO:0010632)	1/51	0.16178	0.205735	0	0	5.84735	10.6511	SRC
										regulation of protein modification process (GO:0031399)	1/51	0.16178	0.205735	0	0	5.84735	10.6511	PML
										positive regulation of actin filament bundle assembly (GO:0032233)	1/51	0.16178	0.205735	0	0	5.84735	10.6511	ABL1
										regulation of smoothened signaling pathway (GO:0008589)	1/51	0.16178	0.205735	0	0	5.84735	10.6511	DLG5
										regulation of substrate adhesion-dependent cell spreading (GO:1900024)	1/51	0.16178	0.205735	0	0	5.84735	10.6511	ABL1
										positive regulation of fat cell differentiation (GO:0045600)	1/51	0.16178	0.205735	0	0	5.84735	10.6511	CARM1
										negative regulation of BMP signaling pathway (GO:0030514)	1/52	0.164679	0.208114	0	0	5.73241	10.3399	SKI
										negative regulation of cellular biosynthetic process (GO:0031327)	1/52	0.164679	0.208114	0	0	5.73241	10.3399	EP300
										regulation of intrinsic apoptotic signaling pathway (GO:2001242)	1/52	0.164679	0.208114	0	0	5.73241	10.3399	SRC
										response to peptide hormone (GO:0043434)	1/52	0.164679	0.208114	0	0	5.73241	10.3399	SRC
										myeloid cell differentiation (GO:0030099)	1/52	0.164679	0.208114	0	0	5.73241	10.3399	NCOA6
										cytokine-mediated signaling pathway (GO:0019221)	4/621	0.166515	0.21017	0	0	1.92634	3.4533	SRC;MYC;RELA;PML
										negative regulation of cysteine-type endopeptidase activity (GO:2000117)	1/53	0.167569	0.210711	0	0	5.62189	10.0427	SRC
										cardiac muscle tissue development (GO:0048738)	1/53	0.167569	0.210711	0	0	5.62189	10.0427	MAML1
										positive regulation of B cell activation (GO:0050871)	1/53	0.167569	0.210711	0	0	5.62189	10.0427	PAXIP1
										positive regulation of protein modification process (GO:0031401)	2/214	0.168551	0.211684	0	0	2.77654	4.94367	AXIN1;ABL1
										regulation of alternative mRNA splicing, via spliceosome (GO:0000381)	1/54	0.170448	0.213536	0	0	5.51554	9.75877	DDX17
										regulation of proteolysis (GO:0030162)	1/54	0.170448	0.213536	0	0	5.51554	9.75877	HDAC2
										regulation of cell growth (GO:0001558)	2/217	0.172227	0.215497	0	0	2.73738	4.8149	ING1;PML
										negative regulation of cysteine-type endopeptidase activity involved in apoptotic process (GO:0043154)	1/55	0.173318	0.21606	0	0	5.41313	9.48719	SRC
										negative regulation of protein modification by small protein conjugation or removal (GO:1903321)	1/55	0.173318	0.21606	0	0	5.41313	9.48719	CTNNB1
										positive regulation of response to DNA damage stimulus (GO:2001022)	1/55	0.173318	0.21606	0	0	5.41313	9.48719	MYC
										cellular response to lipid (GO:0071396)	2/219	0.174685	0.217495	0	0	2.71188	4.73161	NCOA3;RELA
										regulation of ATP metabolic process (GO:1903578)	1/56	0.176178	0.218815	0	0	5.31444	9.22725	EP300
										positive regulation of establishment of protein localization to mitochondrion (GO:1903749)	1/56	0.176178	0.218815	0	0	5.31444	9.22725	SREBF2
										positive regulation of gene expression, epigenetic (GO:0045815)	1/57	0.179028	0.221539	0	0	5.21928	8.97826	EP300
										positive regulation of proteolysis (GO:0045862)	1/57	0.179028	0.221539	0	0	5.21928	8.97826	HDAC2
										monocarboxylic acid transport (GO:0015718)	1/57	0.179028	0.221539	0	0	5.21928	8.97826	NCOA2
										regulation of calcium ion transport (GO:0051924)	1/58	0.181868	0.223957	0	0	5.12745	8.73959	CTNNB1
										cellular iron ion homeostasis (GO:0006879)	1/58	0.181868	0.223957	0	0	5.12745	8.73959	MYC
										eye development (GO:0001654)	1/58	0.181868	0.223957	0	0	5.12745	8.73959	SKI
										positive regulation of mitotic cell cycle phase transition (GO:1901992)	1/58	0.181868	0.223957	0	0	5.12745	8.73959	MECP2
										positive regulation of apoptotic signaling pathway (GO:2001235)	1/59	0.184699	0.227167	0	0	5.03879	8.51066	PML
										cellular protein catabolic process (GO:0044257)	1/60	0.18752	0.229798	0	0	4.95314	8.2909	MDM2
										peptidyl-threonine phosphorylation (GO:0018107)	1/60	0.18752	0.229798	0	0	4.95314	8.2909	TAF1
										response to organic cyclic compound (GO:0014070)	1/60	0.18752	0.229798	0	0	4.95314	8.2909	CTNNB1
										positive regulation of interleukin-8 production (GO:0032757)	1/61	0.190332	0.232679	0	0	4.87034	8.07983	RELA
										iron ion homeostasis (GO:0055072)	1/61	0.190332	0.232679	0	0	4.87034	8.07983	MYC
										double-strand break repair via nonhomologous end joining (GO:0006303)	1/62	0.193134	0.234968	0	0	4.79026	7.87697	PAXIP1
										positive regulation of cysteine-type endopeptidase activity (GO:2001056)	1/62	0.193134	0.234968	0	0	4.79026	7.87697	MYC
										response to retinoic acid (GO:0032526)	1/62	0.193134	0.234968	0	0	4.79026	7.87697	RARA
										I-kappaB kinase/NF-kappaB signaling (GO:0007249)	1/62	0.193134	0.234968	0	0	4.79026	7.87697	RELA
										amyloid fibril formation (GO:1990000)	1/63	0.195926	0.237793	0	0	4.71276	7.68189	MDM2
										cell cycle G1/S phase transition (GO:0044843)	1/63	0.195926	0.237793	0	0	4.71276	7.68189	MYC
										negative regulation of cell cycle process (GO:0010948)	1/64	0.198709	0.240592	0	0	4.63772	7.49416	EHMT1
										lipid homeostasis (GO:0055088)	1/64	0.198709	0.240592	0	0	4.63772	7.49416	USF1
										nervous system development (GO:0007399)	3/447	0.200255	0.242174	0	0	1.99498	3.20827	EP300;SREBF2;CHERP
										BMP signaling pathway (GO:0030509)	1/65	0.201482	0.242787	0	0	4.56503	7.31342	SMAD2
										chemical homeostasis (GO:0048878)	1/65	0.201482	0.242787	0	0	4.56503	7.31342	USF1
										protein autoubiquitination (GO:0051865)	1/65	0.201482	0.242787	0	0	4.56503	7.31342	MDM2
										cell-cell junction assembly (GO:0007043)	1/66	0.204246	0.245241	0	0	4.49457	7.13931	CTNNB1
										cellular response to nutrient levels (GO:0031669)	1/66	0.204246	0.245241	0	0	4.49457	7.13931	SREBF2
										ERBB signaling pathway (GO:0038127)	1/66	0.204246	0.245241	0	0	4.49457	7.13931	SRC
										peptidyl-threonine modification (GO:0018210)	1/67	0.207	0.247373	0	0	4.42625	6.97149	TAF1
										positive regulation of catabolic process (GO:0009896)	1/67	0.207	0.247373	0	0	4.42625	6.97149	AXIN1
										transcription elongation from RNA polymerase II promoter (GO:0006368)	1/67	0.207	0.247373	0	0	4.42625	6.97149	MLLT1
										vascular endothelial growth factor receptor signaling pathway (GO:0048010)	1/67	0.207	0.247373	0	0	4.42625	6.97149	SRC
										interferon-gamma-mediated signaling pathway (GO:0060333)	1/68	0.209746	0.250357	0	0	4.35996	6.80966	PML
										DNA-templated transcription, elongation (GO:0006354)	1/69	0.212481	0.253324	0	0	4.29563	6.65351	MLLT1
										carbohydrate homeostasis (GO:0033500)	1/70	0.215208	0.25507	0	0	4.23316	6.50278	USF1
										negative regulation of viral process (GO:0048525)	1/70	0.215208	0.25507	0	0	4.23316	6.50278	PML
										DNA-templated transcription, termination (GO:0006353)	1/70	0.215208	0.25507	0	0	4.23316	6.50278	UBTF
										positive regulation of cell-substrate adhesion (GO:0010811)	1/70	0.215208	0.25507	0	0	4.23316	6.50278	ABL1
										snRNA transcription by RNA polymerase II (GO:0042795)	1/70	0.215208	0.25507	0	0	4.23316	6.50278	SP1
										positive regulation of phosphorylation (GO:0042327)	2/253	0.217208	0.25714	0	0	2.34049	3.57369	AXIN1;ABL1
										cellular response to BMP stimulus (GO:0071773)	1/71	0.217925	0.257385	0	0	4.17248	6.35721	SMAD2
										snRNA transcription (GO:0009301)	1/71	0.217925	0.257385	0	0	4.17248	6.35721	SP1
										regulation of actin filament-based process (GO:0032970)	1/73	0.223331	0.262544	0	0	4.05617	6.08061	ABL1
										regulation of Rho protein signal transduction (GO:0035023)	1/73	0.223331	0.262544	0	0	4.05617	6.08061	ABL1
										positive regulation of JNK cascade (GO:0046330)	1/73	0.223331	0.262544	0	0	4.05617	6.08061	AXIN1
										transcription-coupled nucleotide-excision repair (GO:0006283)	1/73	0.223331	0.262544	0	0	4.05617	6.08061	EP300
										proteolysis involved in cellular protein catabolic process (GO:0051603)	1/74	0.22602	0.264781	0	0	4.0004	5.94912	MDM2
										NIK/NF-kappaB signaling (GO:0038061)	1/74	0.22602	0.264781	0	0	4.0004	5.94912	RELA
										regulation of stress fiber assembly (GO:0051492)	1/74	0.22602	0.264781	0	0	4.0004	5.94912	ABL1
										cellular component assembly (GO:0022607)	2/261	0.227364	0.266047	0	0	2.26727	3.3583	MDM2;PML
										regulation of transcription from RNA polymerase II promoter in response to hypoxia (GO:0061418)	1/75	0.2287	0.267302	0	0	3.94614	5.82192	EP300
										actomyosin structure organization (GO:0031032)	1/76	0.231371	0.2698	0	0	3.89333	5.69879	SRC
										regulation of T cell proliferation (GO:0042129)	1/76	0.231371	0.2698	0	0	3.89333	5.69879	DLG5
										positive regulation of endothelial cell proliferation (GO:0001938)	1/77	0.234033	0.272276	0	0	3.84191	5.57958	SP1
										positive regulation of phosphatidylinositol 3-kinase signaling (GO:0014068)	1/77	0.234033	0.272276	0	0	3.84191	5.57958	SRC
										protein modification process (GO:0036211)	1/78	0.236686	0.275045	0	0	3.79183	5.4641	ABL1
										recombinational repair (GO:0000725)	1/79	0.23933	0.277162	0	0	3.74302	5.3522	YY1
										regulation of cellular response to heat (GO:1900034)	1/79	0.23933	0.277162	0	0	3.74302	5.3522	EP300
										regulation of neuron differentiation (GO:0045664)	1/79	0.23933	0.277162	0	0	3.74302	5.3522	SIN3A
										negative regulation of cell cycle (GO:0045786)	1/80	0.241964	0.278935	0	0	3.69546	5.24372	MEN1
										negative regulation of cellular response to growth factor stimulus (GO:0090288)	1/80	0.241964	0.278935	0	0	3.69546	5.24372	SKI
										regulation of fat cell differentiation (GO:0045598)	1/80	0.241964	0.278935	0	0	3.69546	5.24372	CARM1
										regulation of organelle organization (GO:0033043)	1/80	0.241964	0.278935	0	0	3.69546	5.24372	EP300
										negative regulation of protein modification process (GO:0031400)	1/81	0.24459	0.28132	0	0	3.64908	5.13853	MEN1
										regulation of interleukin-8 production (GO:0032677)	1/81	0.24459	0.28132	0	0	3.64908	5.13853	RELA
										regulation of cyclin-dependent protein serine/threonine kinase activity (GO:0000079)	1/82	0.247207	0.283363	0	0	3.60385	5.03648	MEN1
										ephrin receptor signaling pathway (GO:0048013)	1/82	0.247207	0.283363	0	0	3.60385	5.03648	SRC
										positive regulation of cytoskeleton organization (GO:0051495)	1/82	0.247207	0.283363	0	0	3.60385	5.03648	ABL1
										regulation of defense response (GO:0031347)	1/83	0.249815	0.285704	0	0	3.55972	4.93746	RELA
										epidermis development (GO:0008544)	1/83	0.249815	0.285704	0	0	3.55972	4.93746	HDAC2
										response to insulin (GO:0032868)	1/84	0.252414	0.288025	0	0	3.51665	4.84133	USF1
										spindle assembly (GO:0051225)	1/84	0.252414	0.288025	0	0	3.51665	4.84133	NCOR1
										G1/S transition of mitotic cell cycle (GO:0000082)	1/85	0.255004	0.290325	0	0	3.47461	4.74798	MYC
										positive regulation of protein catabolic process (GO:0045732)	1/85	0.255004	0.290325	0	0	3.47461	4.74798	AXIN1
										regulation of interferon-gamma production (GO:0032649)	1/86	0.257585	0.292605	0	0	3.43356	4.65731	RARA
										glucose homeostasis (GO:0042593)	1/86	0.257585	0.292605	0	0	3.43356	4.65731	USF1
										positive regulation of programmed cell death (GO:0043068)	2/286	0.259288	0.294209	0	0	2.06506	2.78745	ABL1;CTNNB1
										regulation of transcription from RNA polymerase II promoter in response to stress (GO:0043618)	1/87	0.260157	0.294864	0	0	3.39347	4.5692	EP300
										regulation of endothelial cell migration (GO:0010594)	1/89	0.265276	0.300329	0	0	3.31601	4.4003	ABL1
										negative regulation of protein kinase activity (GO:0006469)	1/90	0.267822	0.302534	0	0	3.27859	4.31932	ABL1
										protein complex oligomerization (GO:0051259)	1/90	0.267822	0.302534	0	0	3.27859	4.31932	IKZF4
										regulation of actin cytoskeleton organization (GO:0032956)	1/91	0.270359	0.305059	0	0	3.24199	4.24054	ABL1
										regulation of epithelial cell proliferation (GO:0050678)	1/93	0.275408	0.310064	0	0	3.1712	4.08926	MYC
										positive regulation of peptidyl-serine phosphorylation (GO:0033138)	1/93	0.275408	0.310064	0	0	3.1712	4.08926	AXIN1
										negative regulation of MAPK cascade (GO:0043409)	1/94	0.27792	0.311504	0	0	3.13694	4.01661	MYC
										nucleosome organization (GO:0034728)	1/94	0.27792	0.311504	0	0	3.13694	4.01661	BPTF
										hemopoiesis (GO:0030097)	1/94	0.27792	0.311504	0	0	3.13694	4.01661	NCOA6
										interleukin-1-mediated signaling pathway (GO:0070498)	1/94	0.27792	0.311504	0	0	3.13694	4.01661	RELA
										mRNA metabolic process (GO:0016071)	1/95	0.280423	0.313962	0	0	3.10341	3.94585	SF3B4
										MAPK cascade (GO:0000165)	2/303	0.281058	0.314325	0	0	1.94674	2.4708	MYC;MEN1
										cellular transition metal ion homeostasis (GO:0046916)	1/96	0.282917	0.316054	0	0	3.07059	3.87693	MYC
										calcium ion homeostasis (GO:0055074)	1/97	0.285403	0.317778	0	0	3.03845	3.80977	CHERP
										double-strand break repair via homologous recombination (GO:0000724)	1/97	0.285403	0.317778	0	0	3.03845	3.80977	YY1
										positive regulation of cold-induced thermogenesis (GO:0120162)	1/97	0.285403	0.317778	0	0	3.03845	3.80977	EHMT1
										regulation of neuron apoptotic process (GO:0043523)	1/98	0.28788	0.319832	0	0	3.00697	3.74432	CTNNB1
										RNA splicing (GO:0008380)	1/98	0.28788	0.319832	0	0	3.00697	3.74432	SF3B4
										positive regulation of apoptotic process (GO:0043065)	2/310	0.290015	0.32185	0	0	1.90182	2.35412	ABL1;CTNNB1
										positive regulation of stress-activated MAPK cascade (GO:0032874)	1/99	0.290349	0.321867	0	0	2.97614	3.68051	AXIN1
										cell-matrix adhesion (GO:0007160)	1/100	0.29281	0.323885	0	0	2.94593	3.61829	SRC
										organic acid transport (GO:0015849)	1/100	0.29281	0.323885	0	0	2.94593	3.61829	NCOA2
										cellular response to chemical stress (GO:0062197)	1/101	0.295262	0.325884	0	0	2.91632	3.5576	ABL1
										epithelial cell differentiation (GO:0030855)	1/101	0.295262	0.325884	0	0	2.91632	3.5576	HDAC2
										positive regulation of cellular protein metabolic process (GO:0032270)	1/102	0.297705	0.327865	0	0	2.8873	3.4984	HDAC2
										positive regulation of vasculature development (GO:1904018)	1/102	0.297705	0.327865	0	0	2.8873	3.4984	SP1
										cellular metal ion homeostasis (GO:0006875)	1/104	0.302568	0.332857	0	0	2.83095	3.38426	CHERP
										nucleotide-excision repair (GO:0006289)	1/105	0.304986	0.335154	0	0	2.80359	3.32923	EP300
										regulation of cell cycle process (GO:0010564)	1/106	0.307397	0.33634	0	0	2.77675	3.2755	CTNNB1
										peptidyl-lysine modification (GO:0018205)	1/106	0.307397	0.33634	0	0	2.77675	3.2755	EP300
										regulation of phosphatidylinositol 3-kinase signaling (GO:0014066)	1/106	0.307397	0.33634	0	0	2.77675	3.2755	SRC
										positive regulation of protein serine/threonine kinase activity (GO:0071902)	1/106	0.307397	0.33634	0	0	2.77675	3.2755	SRC
										lipid transport (GO:0006869)	1/109	0.314579	0.343826	0	0	2.69921	3.12169	NCOA2
										response to tumor necrosis factor (GO:0034612)	1/110	0.316957	0.346051	0	0	2.67431	3.07276	RELA
										cellular divalent inorganic cation homeostasis (GO:0072503)	1/111	0.319326	0.347887	0	0	2.64987	3.02493	CHERP
										Fc-epsilon receptor signaling pathway (GO:0038095)	1/111	0.319326	0.347887	0	0	2.64987	3.02493	RELA
										regulation of cytoskeleton organization (GO:0051493)	1/112	0.321688	0.349706	0	0	2.62586	2.97818	ABL1
										Fc receptor signaling pathway (GO:0038093)	1/112	0.321688	0.349706	0	0	2.62586	2.97818	RELA
										positive regulation of metabolic process (GO:0009893)	1/113	0.324041	0.351885	0	0	2.60228	2.93248	EHMT1
										negative regulation of cell motility (GO:2000146)	1/114	0.326386	0.354052	0	0	2.57913	2.88778	DLG5
										cellular response to molecule of bacterial origin (GO:0071219)	1/115	0.328724	0.355824	0	0	2.55637	2.84406	RELA
										positive regulation of protein metabolic process (GO:0051247)	1/115	0.328724	0.355824	0	0	2.55637	2.84406	AXIN1
										positive regulation of angiogenesis (GO:0045766)	1/116	0.331053	0.357579	0	0	2.53402	2.8013	SP1
										tumor necrosis factor-mediated signaling pathway (GO:0033209)	1/116	0.331053	0.357579	0	0	2.53402	2.8013	RELA
										positive regulation of protein-containing complex assembly (GO:0031334)	1/118	0.335688	0.362199	0	0	2.49045	2.71851	SRC
										positive regulation of cysteine-type endopeptidase activity involved in apoptotic process (GO:0043280)	1/119	0.337993	0.364297	0	0	2.46922	2.67843	MYC
										cellular response to lipopolysaccharide (GO:0071222)	1/120	0.340291	0.365993	0	0	2.44834	2.63921	RELA
										macroautophagy (GO:0016236)	1/120	0.340291	0.365993	0	0	2.44834	2.63921	SRC
										cellular response to interferon-gamma (GO:0071346)	1/121	0.34258	0.367674	0	0	2.42782	2.6008	PML
										protein homooligomerization (GO:0051260)	1/121	0.34258	0.367674	0	0	2.42782	2.6008	IKZF4
										regulation of anatomical structure morphogenesis (GO:0022603)	1/123	0.347136	0.371774	0	0	2.38778	2.52636	CTNNB1
										positive regulation of epithelial cell proliferation (GO:0050679)	1/123	0.347136	0.371774	0	0	2.38778	2.52636	MYC
										non-canonical Wnt signaling pathway (GO:0035567)	1/124	0.349403	0.373016	0	0	2.36824	2.49028	CTNNB1
										defense response to symbiont (GO:0140546)	1/124	0.349403	0.373016	0	0	2.36824	2.49028	RELA
										regulation of tumor necrosis factor production (GO:0032680)	1/124	0.349403	0.373016	0	0	2.36824	2.49028	RARA
										cellular response to oxidative stress (GO:0034599)	1/125	0.351661	0.375031	0	0	2.34903	2.45494	ABL1
										circulatory system development (GO:0072359)	1/126	0.353912	0.377034	0	0	2.33012	2.42031	NCOA6
										microtubule cytoskeleton organization involved in mitosis (GO:1902850)	1/128	0.358391	0.381403	0	0	2.29319	2.35312	MECP2
										cellular response to insulin stimulus (GO:0032869)	1/129	0.360618	0.382968	0	0	2.27516	2.32052	USF1
										positive regulation of macromolecule biosynthetic process (GO:0010557)	1/129	0.360618	0.382968	0	0	2.27516	2.32052	MYC
										regulation of response to external stimulus (GO:0032101)	1/130	0.362839	0.384518	0	0	2.25741	2.28856	RELA
										positive regulation of canonical Wnt signaling pathway (GO:0090263)	1/130	0.362839	0.384518	0	0	2.25741	2.28856	AXIN1
										regulation of cell motility (GO:2000145)	1/133	0.369454	0.390301	0	0	2.20577	2.19635	ABL1
										defense response to virus (GO:0051607)	1/133	0.369454	0.390301	0	0	2.20577	2.19635	RELA
										RNA metabolic process (GO:0016070)	1/133	0.369454	0.390301	0	0	2.20577	2.19635	DDX17
										negative regulation of inflammatory response to antigenic stimulus (GO:0002862)	1/136	0.376001	0.396803	0	0	2.15643	2.10934	SRC
										regulation of inflammatory response to antigenic stimulus (GO:0002861)	1/137	0.378169	0.398674	0	0	2.14046	2.08142	SRC
										positive regulation of response to external stimulus (GO:0032103)	1/139	0.382481	0.402801	0	0	2.10923	2.02713	USF1
										neuron projection morphogenesis (GO:0048812)	1/140	0.384627	0.404218	0	0	2.09395	2.00073	CTNNB1
										enzyme linked receptor protein signaling pathway (GO:0007167)	1/140	0.384627	0.404218	0	0	2.09395	2.00073	SRC
										regulation of small GTPase mediated signal transduction (GO:0051056)	1/141	0.386765	0.406043	0	0	2.07889	1.97481	SRC
										protein localization to organelle (GO:0033365)	1/142	0.388895	0.407856	0	0	2.06404	1.94937	MDM2
										negative regulation of cell migration (GO:0030336)	1/144	0.393135	0.411875	0	0	2.03497	1.89985	DLG5
										positive regulation of cytosolic calcium ion concentration (GO:0007204)	1/147	0.39944	0.418047	0	0	1.99285	1.82882	ABL1
										regulation of cytosolic calcium ion concentration (GO:0051480)	1/148	0.401527	0.419364	0	0	1.97919	1.80597	ABL1
										positive regulation of intracellular protein transport (GO:0090316)	1/148	0.401527	0.419364	0	0	1.97919	1.80597	SREBF2
										regulation of G2/M transition of mitotic cell cycle (GO:0010389)	1/149	0.403607	0.421101	0	0	1.96572	1.78352	MECP2
										negative regulation of protein phosphorylation (GO:0001933)	1/152	0.409805	0.427127	0	0	1.92637	1.71847	MEN1
										regulation of cell migration (GO:0030334)	2/408	0.412465	0.429456	0	0	1.43556	1.27133	SRC;DLG5
										cellular response to interleukin-1 (GO:0071347)	1/155	0.415939	0.432628	0	0	1.88856	1.65668	RELA
										regulation of cell differentiation (GO:0045595)	1/156	0.41797	0.433848	0	0	1.87628	1.63677	DDX17
										peptidyl-serine phosphorylation (GO:0018105)	1/156	0.41797	0.433848	0	0	1.87628	1.63677	TAF1
										mitotic spindle organization (GO:0007052)	1/157	0.419994	0.435501	0	0	1.86416	1.61719	MECP2
										cellular response to starvation (GO:0009267)	1/158	0.422011	0.436697	0	0	1.85219	1.59793	SREBF2
										T cell receptor signaling pathway (GO:0050852)	1/158	0.422011	0.436697	0	0	1.85219	1.59793	RELA
										cellular protein metabolic process (GO:0044267)	2/417	0.423259	0.437541	0	0	1.40378	1.20693	ABL1;MEN1
										response to lipopolysaccharide (GO:0032496)	1/159	0.42402	0.43788	0	0	1.84038	1.57899	RELA
										organelle organization (GO:0006996)	2/420	0.426835	0.440337	0	0	1.39349	1.18636	MYC;HCFC1
										positive regulation of protein kinase B signaling (GO:0051897)	1/161	0.42802	0.441109	0	0	1.81719	1.54204	SRC
										organelle assembly (GO:0070925)	2/425	0.432771	0.445551	0	0	1.37666	1.15302	RBM14;NCOR1
										heart development (GO:0007507)	1/164	0.433967	0.446329	0	0	1.78347	1.48882	NCOA6
										peptidyl-serine modification (GO:0018209)	1/169	0.443745	0.455921	0	0	1.72995	1.4056	TAF1
										positive regulation of I-kappaB kinase/NF-kappaB signaling (GO:0043123)	1/171	0.447609	0.459424	0	0	1.70943	1.3741	RELA
										neuron differentiation (GO:0030182)	1/174	0.453356	0.464851	0	0	1.67953	1.32864	CTNNB1
										mitochondrion organization (GO:0007005)	1/175	0.455258	0.466328	0	0	1.66979	1.31394	HCFC1
										negative regulation of immune response (GO:0050777)	1/178	0.460927	0.471657	0	0	1.64124	1.27117	SRC
										negative regulation of cytokine production (GO:0001818)	1/182	0.468394	0.478813	0	0	1.60465	1.21704	RARA
										antigen receptor-mediated signaling pathway (GO:0050851)	1/185	0.473928	0.483981	0	0	1.57824	1.17848	RELA
										cellular response to tumor necrosis factor (GO:0071356)	1/194	0.49019	0.499579	0	0	1.50396	1.07227	RELA
										regulation of programmed cell death (GO:0043067)	1/194	0.49019	0.499579	0	0	1.50396	1.07227	ABL1
										cellular response to cytokine stimulus (GO:0071345)	2/482	0.498046	0.507074	0	0	1.20964	0.843194	MYC;RELA
										regulation of macromolecule metabolic process (GO:0060255)	1/200	0.500756	0.50932	0	0	1.45817	1.00853	MYC
										ncRNA processing (GO:0034470)	1/201	0.502495	0.510576	0	0	1.45081	0.998402	SMAD2
										generation of neurons (GO:0048699)	1/202	0.504229	0.511823	0	0	1.44352	0.988412	CTNNB1
										axon guidance (GO:0007411)	1/203	0.505957	0.513062	0	0	1.4363	0.978556	SRC
										regulation of inflammatory response (GO:0050727)	1/206	0.511105	0.517763	0	0	1.41506	0.949763	RELA
										regulation of protein kinase B signaling (GO:0051896)	1/207	0.512809	0.518969	0	0	1.40812	0.940417	SRC
										mitotic cell cycle phase transition (GO:0044772)	1/209	0.5162	0.521878	0	0	1.39444	0.92209	MYC
										negative regulation of inflammatory response (GO:0050728)	1/212	0.521243	0.52645	0	0	1.37441	0.89548	SRC
										regulation of I-kappaB kinase/NF-kappaB signaling (GO:0043122)	1/224	0.540901	0.54576	0	0	1.29966	0.798663	RELA
										inflammatory response (GO:0006954)	1/230	0.55043	0.55482	0	0	1.26522	0.755406	RELA
										axonogenesis (GO:0007409)	1/240	0.56588	0.569825	0	0	1.21167	0.68989	SRC
										positive regulation of cell migration (GO:0030335)	1/269	0.607786	0.611415	0	0	1.07896	0.537249	SRC
										proteolysis (GO:0006508)	1/287	0.631764	0.634904	0	0	1.01013	0.463891	MDM2
										cellular protein localization (GO:0034613)	1/329	0.682238	0.684948	0	0	0.878901	0.336071	CTNNB1
										supramolecular fiber organization (GO:0097435)	1/351	0.705889	0.70799	0	0	0.822731	0.286555	MDM2
										gene expression (GO:0010467)	1/356	0.711018	0.712427	0	0	0.810936	0.276576	DDX17
										transmembrane receptor protein tyrosine kinase signaling pathway (GO:0007169)	1/404	0.755976	0.756725	0	0	0.712597	0.199346	SRC
										protein modification by small protein conjugation (GO:0032446)	1/409	0.760243	0.760243	0	0	0.703684	0.192892	MDM2

## Sheet: CTNNB1
CTNNB1	KEGG									GO Biological Process									OMIM Expanded
ADPGK	Term	Overlap	P-value	Adjusted P-value	Old P-value	Old Adjusted P-value	Odds Ratio	Combined Score	Genes	Term	Overlap	P-value	Adjusted P-value	Old P-value	Old Adjusted P-value	Odds Ratio	Combined Score	Genes	Term	Overlap	P-value	Adjusted P-value	Old P-value	Old Adjusted P-value	Odds Ratio	Combined Score	Genes
C14orf1	Protein processing in endoplasmic reticulum	11/171	1.27059e-14	1.35954e-12	0	0	50.4218	1613.33	PDIA3;VCP;NGLY1;CANX;UBQLN1;SSR1;TRAF2;CALR;P4HB;UBQLN4;RAD23B	response to endoplasmic reticulum stress (GO:0034976)	6/110	5.76998e-08	4.01014e-05	0	0	35.8017	596.743	PDIA3;VCP;GORASP2;UBQLN1;TRAF2;P4HB	paget disease	1/83	0.146299	0.204591	0	0	6.55241	12.5944	VCP
C22orf28	Leukocyte transendothelial migration	4/114	6.36339e-05	0.00227988	0	0	21.2321	205.152	RAP1B;VASP;MSN;RHOA	proteasome-mediated ubiquitin-dependent protein catabolic process (GO:0043161)	8/321	1.29803e-07	4.51064e-05	0	0	16.7404	265.456	RB1;VCP;SMURF2;FAF2;UBC;UBQLN1;ERLIN2;RAD23B	dementia	1/89	0.156027	0.204591	0	0	6.10381	11.3392	VCP
CALR	Human cytomegalovirus infection	5/225	6.3922e-05	0.00227988	0	0	13.5964	131.312	RB1;PDIA3;TRAF2;CALR;RHOA	protein deubiquitination (GO:0016579)	6/267	1.03214e-05	0.00173206	0	0	14.153	162.495	VCP;SMURF2;UBC;TRAF2;RAD23B;RHOA	dystonia	1/94	0.16405	0.204591	0	0	5.77419	10.4373	PRKRA
CANX	Shigellosis	5/246	9.73929e-05	0.00260526	0	0	12.3985	114.522	UBC;UBE2N;TRAF2;PFN1;RHOA	ubiquitin-dependent ERAD pathway (GO:0030433)	4/73	1.09741e-05	0.00173206	0	0	33.9182	387.344	VCP;FAF2;UBQLN1;ERLIN2	charcot-marie-tooth disease	1/104	0.179875	0.204591	0	0	5.21097	8.93937	PRPS1
CSTF2	Ubiquitin mediated proteolysis	4/140	0.000141114	0.00301984	0	0	17.1505	152.055	MAP3K1;SMURF2;UBC;UBE2N	protein modification by small protein removal (GO:0070646)	6/276	1.24609e-05	0.00173206	0	0	13.675	154.431	VCP;SMURF2;UBC;TRAF2;RAD23B;RHOA	myopathy	1/120	0.204591	0.204591	0	0	4.5067	7.15098	VCP
DVL2	Tight junction	4/169	0.000290236	0.00517588	0	0	14.1155	114.968	VASP;MAP3K1;MSN;RHOA	Wnt signaling pathway, planar cell polarity pathway (GO:0060071)	4/85	2.00847e-05	0.00177896	0	0	28.8758	312.308	SMURF2;DVL2;PFN1;RHOA
ERLIN2	Antigen processing and presentation	3/78	0.000436304	0.00666922	0	0	22.728	175.85	PDIA3;CANX;CALR	ERAD pathway (GO:0036503)	4/87	2.20197e-05	0.00177896	0	0	28.1772	302.16	VCP;FAF2;UBQLN1;ERLIN2
FAF2	Epstein-Barr virus infection	4/202	0.000569792	0.00705273	0	0	11.7433	87.7254	RB1;PDIA3;TRAF2;CALR	aggrephagy (GO:0035973)	3/29	2.23452e-05	0.00177896	0	0	65.7231	703.822	UBC;UBQLN1;UBE2N
FAM105B	Amyotrophic lateral sclerosis	5/364	0.000595108	0.00705273	0	0	8.2734	61.4446	VCP;UBQLN1;TRAF2;PFN1;UBQLN4	regulation of establishment of planar polarity (GO:0090175)	4/88	2.3037e-05	0.00177896	0	0	27.8403	297.291	SMURF2;DVL2;PFN1;RHOA
GORASP2	Rap1 signaling pathway	4/210	0.000659134	0.00705273	0	0	11.2827	82.6411	RAP1B;VASP;PFN1;RHOA	antigen processing and presentation of peptide antigen via MHC class I (GO:0002474)	3/33	3.31904e-05	0.00230673	0	0	56.9486	587.325	PDIA3;CANX;CALR
H2AFX	Human T-cell leukemia virus 1 infection	4/219	0.00077106	0.00750031	0	0	10.8055	77.4509	RB1;MAP3K1;CANX;CALR	regulation of cellular component biogenesis (GO:0044087)	3/39	5.51597e-05	0.00348509	0	0	47.4429	465.19	RAP1B;MSN;TRAF2
HIST2H2BE	Neurotrophin signaling pathway	3/119	0.00148843	0.0132719	0	0	14.6645	95.4666	RAP1B;MAP3K1;RHOA	non-canonical Wnt signaling pathway (GO:0035567)	4/124	8.82545e-05	0.00448138	0	0	19.4529	181.599	SMURF2;DVL2;PFN1;RHOA
MAP3K1	Platelet activation	3/124	0.00167481	0.013785	0	0	14.055	89.8404	RAP1B;VASP;RHOA	interleukin-12-mediated signaling pathway (GO:0035722)	3/46	9.07843e-05	0.00448138	0	0	39.7056	369.541	RAP1B;MSN;P4HB
MORF4L1	Pathways in cancer	5/531	0.00315167	0.0225193	0	0	5.59857	32.2468	RB1;TFG;DVL2;TRAF2;RHOA	postreplication repair (GO:0006301)	3/46	9.07843e-05	0.00448138	0	0	39.7056	369.541	VCP;UBC;UBE2N
MSN	Cushing syndrome	3/155	0.00315691	0.0225193	0	0	11.1711	64.3247	RB1;RAP1B;DVL2	regulation of protein localization to chromatin (GO:1905634)	2/8	9.77145e-05	0.00448138	0	0	184.778	1706.14	RB1;VCP
NGLY1	Kaposi sarcoma-associated herpesvirus infection	3/193	0.00582267	0.0389391	0	0	8.9197	45.9007	RB1;UBC;TRAF2	cellular response to interleukin-12 (GO:0071349)	3/48	0.000103168	0.00448138	0	0	37.9371	348.231	RAP1B;MSN;P4HB
ORC3L	Focal adhesion	3/201	0.00651315	0.0395776	0	0	8.55584	43.0695	RAP1B;VASP;RHOA	cytokine-mediated signaling pathway (GO:0019221)	7/621	0.000146821	0.00600239	0	0	7.11548	62.8033	RAP1B;UBC;CANX;UBE2N;MSN;TRAF2;P4HB
P4HB	Viral carcinogenesis	3/203	0.00669308	0.0395776	0	0	8.46943	42.4037	RB1;TRAF2;RHOA	protein-containing complex disassembly (GO:0032984)	3/56	0.000163622	0.00631765	0	0	32.1978	280.699	VCP;DVL2;UBQLN1
PDIA3	Human immunodeficiency virus 1 infection	3/212	0.00753947	0.0395776	0	0	8.10103	39.5946	PDIA3;TRAF2;CALR	selective autophagy (GO:0061912)	3/59	0.000191138	0.00664596	0	0	30.4684	260.886	UBC;UBQLN1;UBE2N
PFN1	RIG-I-like receptor signaling pathway	2/70	0.00782584	0.0395776	0	0	16.2533	78.8336	MAP3K1;TRAF2	establishment of epithelial cell apical/basal polarity (GO:0045198)	2/11	0.000191251	0.00664596	0	0	123.167	1054.54	MSN;RHOA
PRKRA	Lipid and atherosclerosis	3/215	0.00783506	0.0395776	0	0	7.98518	38.7213	RAP1B;TRAF2;RHOA	regulation of oxidative stress-induced cell death (GO:1903201)	2/12	0.000229226	0.00758629	0	0	110.844	928.965	UBQLN1;P4HB
PRPS1	Regulation of actin cytoskeleton	3/218	0.00813744	0.0395776	0	0	7.87256	37.8771	MSN;PFN1;RHOA	positive regulation of I-kappaB kinase/NF-kappaB signaling (GO:0043123)	4/171	0.000303524	0.00913049	0	0	13.9451	112.956	TFG;UBE2N;TRAF2;RHOA
RAD23B	Salmonella infection	3/249	0.011668	0.0542814	0	0	6.86969	30.5763	TRAF2;PFN1;RHOA	regulation of trophoblast cell migration (GO:1901163)	2/14	0.000315297	0.00913049	0	0	92.3611	744.615	SMURF2;CALR
RAP1B	Pathways of neurodegeneration	4/475	0.0122531	0.0546286	0	0	4.86849	21.431	VCP;UBC;DVL2;TRAF2	polarized epithelial cell differentiation (GO:0030859)	2/14	0.000315297	0.00913049	0	0	92.3611	744.615	MSN;RHOA
RB1	Small cell lung cancer	2/92	0.0132143	0.0565572	0	0	12.2667	53.0712	RB1;TRAF2	establishment of apical/basal cell polarity (GO:0035089)	2/15	0.000363369	0.00961993	0	0	85.2521	675.205	MSN;RHOA
RBBP7	TGF-beta signaling pathway	2/94	0.0137656	0.0566506	0	0	11.9988	51.4218	SMURF2;RHOA	endoplasmic reticulum to cytosol transport (GO:1903513)	2/15	0.000363369	0.00961993	0	0	85.2521	675.205	VCP;FAF2
RHOA	Pancreatic secretion	2/102	0.0160686	0.0636794	0	0	11.0344	45.582	RAP1B;RHOA	proteolysis involved in cellular protein catabolic process (GO:0051603)	3/74	0.000373724	0.00961993	0	0	24.0133	189.513	VCP;NGLY1;UBC
SMURF2	MAPK signaling pathway	3/294	0.0181526	0.069369	0	0	5.79411	23.2282	RAP1B;MAP3K1;TRAF2	retrograde protein transport, ER to cytosol (GO:0030970)	2/17	0.000469523	0.0116542	0	0	73.8778	566.184	VCP;FAF2
SSR1	Sphingolipid signaling pathway	2/119	0.0214651	0.0791987	0	0	9.42308	36.1971	TRAF2;RHOA	ubiquitin-dependent protein catabolic process (GO:0006511)	5/354	0.000524498	0.0121906	0	0	8.5148	64.3129	VCP;SMURF2;UBQLN1;UBQLN4;RAD23B
TFG	Yersinia infection	2/137	0.0278813	0.0994433	0	0	8.15926	29.2085	TRAF2;RHOA	regulation of oxidative stress-induced intrinsic apoptotic signaling pathway (GO:1902175)	2/18	0.000527581	0.0121906	0	0	69.2569	522.697	UBQLN1;P4HB
TRAF2	Breast cancer	2/147	0.031739	0.108756	0	0	7.59272	26.1965	RB1;DVL2	modification-dependent protein catabolic process (GO:0019941)	4/201	0.000559267	0.0121906	0	0	11.8035	88.3952	SMURF2;UBC;UBQLN1;UBQLN4
UBC	Gastric cancer	2/149	0.0325347	0.108756	0	0	7.48866	25.652	RB1;DVL2	positive regulation of protein catabolic process (GO:0045732)	3/85	0.000561293	0.0121906	0	0	20.7805	155.548	VCP;SMURF2;MSN
UBE2N	Phagosome	2/152	0.0337428	0.108756	0	0	7.33778	24.8676	CANX;CALR	establishment of epithelial cell polarity (GO:0090162)	2/20	0.000653598	0.0137652	0	0	61.5556	451.388	MSN;RHOA
UBQLN1	mTOR signaling pathway	2/154	0.034558	0.108756	0	0	7.2405	24.3651	DVL2;RHOA	positive regulation of supramolecular fiber organization (GO:1902905)	3/91	0.000684982	0.0140018	0	0	19.3578	141.043	RB1;VASP;PFN1
UBQLN4	Hepatitis C	2/157	0.0357951	0.109431	0	0	7.09928	23.6402	RB1;TRAF2	error-free translesion synthesis (GO:0070987)	2/22	0.000792737	0.0153042	0	0	55.3944	395.517	VCP;UBC
VASP	Hepatitis B	2/162	0.0378949	0.111049	0	0	6.87569	22.5037	RB1;MAP3K1	nucleotide-excision repair, DNA duplex unwinding (GO:0000717)	2/22	0.000792737	0.0153042	0	0	55.3944	395.517	UBC;RAD23B
VCP	Wnt signaling pathway	2/166	0.0396083	0.111049	0	0	6.70664	21.6538	DVL2;RHOA	regulation of I-kappaB kinase/NF-kappaB signaling (GO:0043122)	4/224	0.000838741	0.015424	0	0	10.5572	74.7832	TFG;UBE2N;TRAF2;RHOA
	cGMP-PKG signaling pathway	2/167	0.0400412	0.111049	0	0	6.66566	21.4491	VASP;RHOA	positive regulation of JUN kinase activity (GO:0043507)	2/23	0.000867197	0.015424	0	0	52.754	371.928	DVL2;TRAF2
	Hepatocellular carcinoma	2/168	0.0404759	0.111049	0	0	6.62517	21.2472	RB1;DVL2	nucleotide-excision repair, DNA damage recognition (GO:0000715)	2/23	0.000867197	0.015424	0	0	52.754	371.928	UBC;RAD23B
	NOD-like receptor signaling pathway	2/181	0.0462892	0.123824	0	0	6.13998	18.8672	TRAF2;RHOA	regulation of cell size (GO:0008361)	2/24	0.0009449	0.015424	0	0	50.3535	350.684	MSN;RHOA
	Chemokine signaling pathway	2/192	0.0514342	0.134231	0	0	5.78129	17.1557	RAP1B;RHOA	nucleotide-binding domain, leucine rich repeat containing receptor signaling pathway (GO:0035872)	2/24	0.0009449	0.015424	0	0	50.3535	350.684	UBC;UBE2N
	Pathogenic Escherichia coli infection	2/197	0.0538383	0.137159	0	0	5.63162	16.4543	TRAF2;RHOA	protein exit from endoplasmic reticulum (GO:0032527)	2/24	0.0009449	0.015424	0	0	50.3535	350.684	VCP;FAF2
	Pentose phosphate pathway	1/30	0.055496	0.138095	0	0	18.5769	53.714	PRPS1	regulation of proteasomal ubiquitin-dependent protein catabolic process (GO:0032434)	3/102	0.000954292	0.015424	0	0	17.1974	119.6	VCP;UBQLN4;RAD23B
	Proteoglycans in cancer	2/205	0.0577669	0.140479	0	0	5.4075	15.4186	MSN;RHOA	protein quality control for misfolded or incompletely synthesized proteins (GO:0006515)	2/25	0.00102584	0.0162036	0	0	48.1618	331.462	VCP;NGLY1
	cAMP signaling pathway	2/216	0.0633276	0.150579	0	0	5.12669	14.1468	RAP1B;RHOA	global genome nucleotide-excision repair (GO:0070911)	2/26	0.00110999	0.0167706	0	0	46.1528	313.996	UBC;RAD23B
	Thyroid cancer	1/37	0.0680071	0.155194	0	0	14.9595	40.2132	TFG	endothelial cell development (GO:0001885)	2/26	0.00110999	0.0167706	0	0	46.1528	313.996	RAP1B;MSN
	Herpes simplex virus 1 infection	3/498	0.0681695	0.155194	0	0	3.37091	9.05344	PDIA3;TRAF2;CALR	positive regulation of DNA-binding transcription factor activity (GO:0051091)	4/246	0.00118707	0.0173368	0	0	9.58678	64.5791	UBC;DVL2;UBE2N;TRAF2
	Ras signaling pathway	2/232	0.0717261	0.159889	0	0	4.76618	12.5584	RAP1B;RHOA	cytoplasmic pattern recognition receptor signaling pathway (GO:0002753)	2/27	0.00119736	0.0173368	0	0	44.3044	298.064	UBC;UBE2N
	Bladder cancer	1/41	0.0750836	0.163958	0	0	13.4608	34.8521	RB1	nucleotide-binding oligomerization domain containing signaling pathway (GO:0070423)	2/28	0.00128792	0.0181379	0	0	42.5983	283.48	UBC;UBE2N
	Endocytosis	2/252	0.0827029	0.176984	0	0	4.38044	10.9183	SMURF2;RHOA	establishment of endothelial barrier (GO:0061028)	2/29	0.00138167	0.0181379	0	0	41.0185	270.085	RAP1B;MSN
	Nucleotide excision repair	1/47	0.0856005	0.179593	0	0	11.7015	28.7631	RAD23B	nucleotide-excision repair, preincision complex assembly (GO:0006294)	2/29	0.00138167	0.0181379	0	0	41.0185	270.085	UBC;RAD23B
	Hedgehog signaling pathway	1/56	0.101158	0.205655	0	0	9.78231	22.412	SMURF2	MyD88-dependent toll-like receptor signaling pathway (GO:0002755)	2/29	0.00138167	0.0181379	0	0	41.0185	270.085	MAP3K1;UBC
	Legionellosis	1/57	0.10287	0.205655	0	0	9.60714	21.8494	VCP	regulation of protein-containing complex assembly (GO:0043254)	3/116	0.00138317	0.0181379	0	0	15.0561	99.1201	RB1;VCP;TRAF2
	Notch signaling pathway	1/59	0.106286	0.205655	0	0	9.27493	20.7909	DVL2	cellular component assembly (GO:0022607)	4/261	0.001476	0.018684	0	0	9.02037	58.7986	VASP;GORASP2;TRAF2;RHOA
	Basal cell carcinoma	1/63	0.113079	0.205655	0	0	8.6748	18.9082	DVL2	primary neural tube formation (GO:0014020)	2/30	0.00147859	0.018684	0	0	39.5516	257.745	VASP;DVL2
	Glycolysis / Gluconeogenesis	1/67	0.119822	0.205655	0	0	8.14742	17.2867	ADPGK	tube closure (GO:0060606)	2/31	0.00157867	0.0195924	0	0	38.1858	246.343	VASP;DVL2
	Long-term potentiation	1/67	0.119822	0.205655	0	0	8.14742	17.2867	RAP1B	establishment or maintenance of epithelial cell apical/basal polarity (GO:0045197)	2/32	0.0016819	0.0205074	0	0	36.9111	235.782	MSN;RHOA
	Mitophagy	1/68	0.1215	0.205655	0	0	8.02541	16.9163	UBC	autophagosome maturation (GO:0097352)	2/34	0.00189776	0.022355	0	0	34.6007	216.845	VCP;UBQLN1
	Adipocytokine signaling pathway	1/69	0.123175	0.205655	0	0	7.907	16.5584	TRAF2	neural tube closure (GO:0001843)	2/34	0.00189776	0.022355	0	0	34.6007	216.845	VASP;DVL2
	Renal cell carcinoma	1/69	0.123175	0.205655	0	0	7.907	16.5584	RAP1B	cellular response to hypoxia (GO:0071456)	3/131	0.00195937	0.022696	0	0	13.2817	82.8132	UBC;UBQLN1;P4HB
	Adherens junction	1/71	0.126516	0.205655	0	0	7.68031	15.8782	RHOA	regulation of JUN kinase activity (GO:0043506)	2/35	0.00201037	0.0229051	0	0	33.5505	208.33	DVL2;TRAF2
	Melanoma	1/72	0.128181	0.205655	0	0	7.57175	15.5547	RB1	transmembrane receptor protein serine/threonine kinase signaling pathway (GO:0007178)	3/133	0.00204586	0.0229334	0	0	13.076	80.9661	SMURF2;UBC;RHOA
	Non-small cell lung cancer	1/72	0.128181	0.205655	0	0	7.57175	15.5547	RB1	cellular response to heat (GO:0034605)	2/36	0.00212609	0.023088	0	0	32.5621	200.37	VCP;RBBP7
	Human papillomavirus infection	2/331	0.130327	0.205655	0	0	3.31527	6.75555	RB1;DVL2	positive regulation of substrate adhesion-dependent cell spreading (GO:1900026)	2/36	0.00212609	0.023088	0	0	32.5621	200.37	CALR;P4HB
	PPAR signaling pathway	1/74	0.131503	0.205655	0	0	7.36357	14.9387	UBC	DNA repair (GO:0006281)	4/298	0.00239266	0.025583	0	0	7.87035	47.5003	VCP;UBC;UBE2N;RAD23B
	Thyroid hormone synthesis	1/75	0.133159	0.205655	0	0	7.2637	14.6451	CANX	Ras protein signal transduction (GO:0007265)	3/142	0.00246442	0.0259511	0	0	12.2238	73.414	RB1;RAP1B;RHOA
	Glioma	1/75	0.133159	0.205655	0	0	7.2637	14.6451	RB1	JNK cascade (GO:0007254)	2/41	0.00275079	0.0285344	0	0	28.3803	167.327	UBC;UBE2N
	Chronic myeloid leukemia	1/76	0.134812	0.205655	0	0	7.16649	14.3607	RB1	regulation of ubiquitin-dependent protein catabolic process (GO:2000058)	2/42	0.00288488	0.0286857	0	0	27.6694	161.818	UBQLN4;RAD23B
	Pancreatic cancer	1/76	0.134812	0.205655	0	0	7.16649	14.3607	RB1	translesion synthesis (GO:0019985)	2/42	0.00288488	0.0286857	0	0	27.6694	161.818	VCP;UBC
	Pertussis	1/76	0.134812	0.205655	0	0	7.16649	14.3607	RHOA	protein polyubiquitination (GO:0000209)	4/314	0.00288921	0.0286857	0	0	7.45806	43.6056	SMURF2;UBC;UBE2N;TRAF2
	Bacterial invasion of epithelial cells	1/77	0.136462	0.205655	0	0	7.07183	14.085	RHOA	protein ubiquitination (GO:0016567)	5/525	0.00300162	0.0291706	0	0	5.66492	32.9053	VCP;SMURF2;UBC;UBE2N;TRAF2
	Colorectal cancer	1/86	0.151176	0.224665	0	0	6.32019	11.9408	RHOA	DNA synthesis involved in DNA repair (GO:0000731)	2/43	0.003022	0.0291706	0	0	26.9932	156.61	VCP;UBC
	Alzheimer disease	2/369	0.155095	0.22733	0	0	2.96624	5.52825	DVL2;TRAF2	positive regulation of NF-kappaB transcription factor activity (GO:0051092)	3/155	0.00315691	0.0296983	0	0	11.1711	64.3247	UBC;UBE2N;TRAF2
	GnRH signaling pathway	1/93	0.162451	0.231888	0	0	5.83725	10.6085	MAP3K1	protein K63-linked ubiquitination (GO:0070534)	2/44	0.00316212	0.0296983	0	0	26.3492	151.68	UBE2N;TRAF2
	IL-17 signaling pathway	1/94	0.16405	0.231888	0	0	5.77419	10.4373	TRAF2	double-strand break repair (GO:0006302)	3/164	0.00369974	0.0342842	0	0	10.5418	59.0287	MORF4L1;VCP;UBE2N
	Fc gamma R-mediated phagocytosis	1/97	0.168829	0.231888	0	0	5.59291	9.94905	VASP	positive regulation of actin filament polymerization (GO:0030838)	2/49	0.00390751	0.0357332	0	0	23.5402	130.527	VASP;PFN1
	Prostate cancer	1/97	0.168829	0.231888	0	0	5.59291	9.94905	RB1	positive regulation of cell morphogenesis involved in differentiation (GO:0010770)	2/50	0.00406547	0.0366948	0	0	23.0486	126.888	CALR;P4HB
	mRNA surveillance pathway	1/98	0.170416	0.231888	0	0	5.53497	9.79421	CSTF2	regulation of substrate adhesion-dependent cell spreading (GO:1900024)	2/51	0.00422636	0.0367165	0	0	22.5771	123.416	CALR;P4HB
	Melanogenesis	1/101	0.175159	0.231888	0	0	5.36811	9.35158	DVL2	DNA duplex unwinding (GO:0032508)	2/51	0.00422636	0.0367165	0	0	22.5771	123.416	UBC;RAD23B
	Chagas disease	1/102	0.176734	0.231888	0	0	5.31469	9.21094	CALR	positive regulation of actin filament bundle assembly (GO:0032233)	2/51	0.00422636	0.0367165	0	0	22.5771	123.416	PFN1;RHOA
	T cell receptor signaling pathway	1/104	0.179875	0.231888	0	0	5.21097	8.93937	RHOA	regulation of intrinsic apoptotic signaling pathway (GO:2001242)	2/52	0.00439016	0.0376687	0	0	22.1244	120.1	UBQLN1;P4HB
	C-type lectin receptor signaling pathway	1/104	0.179875	0.231888	0	0	5.21097	8.93937	RHOA	protein stabilization (GO:0050821)	3/179	0.00472485	0.0395774	0	0	9.63604	51.6002	PRKRA;CALR;PFN1
	NF-kappa B signaling pathway	1/104	0.179875	0.231888	0	0	5.21097	8.93937	TRAF2	regulation of proteasomal protein catabolic process (GO:0061136)	2/54	0.0047265	0.0395774	0	0	21.2714	113.899	UBQLN4;RAD23B
	Parathyroid hormone synthesis, secretion and action	1/106	0.183005	0.233114	0	0	5.1112	8.68004	RHOA	interstrand cross-link repair (GO:0036297)	2/55	0.00489901	0.0405335	0	0	20.869	110.996	VCP;UBC
	TNF signaling pathway	1/112	0.192325	0.242103	0	0	4.83346	7.96828	TRAF2	regulation of programmed cell death (GO:0043067)	3/194	0.00590644	0.0482938	0	0	8.87255	45.5314	VCP;TRAF2;CALR
	Growth hormone synthesis, secretion and action	1/119	0.203068	0.252654	0	0	4.54512	7.24591	MAP3K1	I-kappaB kinase/NF-kappaB signaling (GO:0007249)	2/62	0.00618653	0.0494211	0	0	18.4278	93.7123	UBC;TRAF2
	Cell cycle	1/124	0.210655	0.259082	0	0	4.35926	6.78969	RB1	stress-activated MAPK cascade (GO:0051403)	2/62	0.00618653	0.0494211	0	0	18.4278	93.7123	UBC;UBE2N
	Osteoclast differentiation	1/127	0.215174	0.261632	0	0	4.25483	6.53672	TRAF2	protein catabolic process (GO:0030163)	2/64	0.00657976	0.0519652	0	0	17.8315	89.5813	VCP;NGLY1
	Purine metabolism	1/129	0.218173	0.262298	0	0	4.18792	6.37597	PRPS1	proteasomal protein catabolic process (GO:0010498)	3/205	0.00687597	0.0536944	0	0	8.38472	41.7536	VCP;SMURF2;RAD23B
	Vascular smooth muscle contraction	1/133	0.224137	0.266474	0	0	4.0602	6.07202	RHOA	positive regulation of catabolic process (GO:0009896)	2/67	0.00719044	0.0555262	0	0	17.006	83.9246	VCP;SMURF2
	Fluid shear stress and atherosclerosis	1/139	0.232999	0.269024	0	0	3.88249	5.6557	RHOA	protein modification by small protein conjugation (GO:0032446)	4/409	0.0073474	0.0556828	0	0	5.68105	27.9133	VCP;SMURF2;UBC;UBE2N
	Measles	1/139	0.232999	0.269024	0	0	3.88249	5.6557	MSN	negative regulation of transforming growth factor beta receptor signaling pathway (GO:0030512)	2/68	0.00739951	0.0556828	0	0	16.7475	82.1688	SMURF2;UBC
	Apoptosis	1/142	0.237394	0.269024	0	0	3.79931	5.46354	TRAF2	positive regulation of MAP kinase activity (GO:0043406)	2/69	0.00761131	0.0556828	0	0	16.4967	80.4728	DVL2;TRAF2
	Signaling pathways regulating pluripotency of stem cells	1/143	0.238853	0.269024	0	0	3.77236	5.40167	DVL2	cellular response to decreased oxygen levels (GO:0036294)	2/69	0.00761131	0.0556828	0	0	16.4967	80.4728	UBQLN1;P4HB
	Spinocerebellar ataxia	1/143	0.238853	0.269024	0	0	3.77236	5.40167	TRAF2	positive regulation of protein polymerization (GO:0032273)	2/69	0.00761131	0.0556828	0	0	16.4967	80.4728	VASP;PFN1
	Phospholipase D signaling pathway	1/148	0.246109	0.274309	0	0	3.64313	5.1076	RHOA	positive regulation of cell-substrate adhesion (GO:0010811)	2/70	0.00782584	0.0566558	0	0	16.2533	78.8336	CALR;P4HB
	Oxytocin signaling pathway	1/154	0.254727	0.278393	0	0	3.49921	4.78538	RHOA	cell junction organization (GO:0034330)	2/72	0.00826305	0.0586002	0	0	15.7873	75.7153	VASP;RHOA
	Non-alcoholic fatty liver disease	1/155	0.256154	0.278393	0	0	3.47631	4.73465	TRAF2	cell morphogenesis involved in differentiation (GO:0000904)	2/72	0.00826305	0.0586002	0	0	15.7873	75.7153	RB1;RHOA
	Cellular senescence	1/156	0.257578	0.278393	0	0	3.45371	4.68471	RB1	antigen processing and presentation of exogenous peptide antigen via MHC class I, TAP-dependent (GO:0002479)	2/73	0.00848569	0.0587325	0	0	15.5642	74.2313	PDIA3;CALR
	Necroptosis	1/159	0.261836	0.280164	0	0	3.38762	4.53954	TRAF2	regulation of actin filament polymerization (GO:0030833)	2/73	0.00848569	0.0587325	0	0	15.5642	74.2313	VASP;PFN1
	Hippo signaling pathway	1/163	0.267475	0.283364	0	0	3.3033	4.35617	DVL2	regulation of stress fiber assembly (GO:0051492)	2/74	0.00871103	0.0587325	0	0	15.3472	72.7944	PFN1;RHOA
	Tuberculosis	1/180	0.290977	0.305099	0	0	2.98701	3.6875	RHOA	5-phosphoribose 1-diphosphate biosynthetic process (GO:0006015)	1/5	0.00946481	0.0587325	0	0	134.851	628.431	PRPS1
	Axon guidance	1/182	0.293693	0.305099	0	0	2.95371	3.61894	RHOA	5-phosphoribose 1-diphosphate metabolic process (GO:0046391)	1/5	0.00946481	0.0587325	0	0	134.851	628.431	PRPS1
	Chemical carcinogenesis	1/239	0.366984	0.37757	0	0	2.23984	2.24529	RB1	negative regulation of autophagosome maturation (GO:1901097)	1/5	0.00946481	0.0587325	0	0	134.851	628.431	UBQLN4
	Parkinson disease	1/249	0.379055	0.386275	0	0	2.14843	2.08414	UBC	pyrimidine nucleotide metabolic process (GO:0006220)	1/5	0.00946481	0.0587325	0	0	134.851	628.431	PRPS1
	Huntington disease	1/306	0.443695	0.447881	0	0	1.74187	1.41547	TRAF2	negative regulation of cholesterol biosynthetic process (GO:0045541)	1/5	0.00946481	0.0587325	0	0	134.851	628.431	ERLIN2
	MicroRNAs in cancer	1/310	0.447977	0.447977	0	0	1.71897	1.38036	RHOA	negative regulation of cholesterol metabolic process (GO:0090206)	1/5	0.00946481	0.0587325	0	0	134.851	628.431	ERLIN2
										Roundabout signaling pathway (GO:0035385)	1/5	0.00946481	0.0587325	0	0	134.851	628.431	RHOA
										negative regulation of sterol biosynthetic process (GO:0106119)	1/5	0.00946481	0.0587325	0	0	134.851	628.431	ERLIN2
										cellular response to testosterone stimulus (GO:0071394)	1/5	0.00946481	0.0587325	0	0	134.851	628.431	MSN
										stress granule disassembly (GO:0035617)	1/5	0.00946481	0.0587325	0	0	134.851	628.431	VCP
										ubiquitin-dependent SMAD protein catabolic process (GO:0030579)	1/5	0.00946481	0.0587325	0	0	134.851	628.431	SMURF2
										antigen processing and presentation of exogenous peptide antigen via MHC class I (GO:0042590)	2/78	0.009639	0.0591804	0	0	14.5365	67.4778	PDIA3;CALR
										recombinational repair (GO:0000725)	2/79	0.0098776	0.0591804	0	0	14.347	66.2473	MORF4L1;UBE2N
										positive regulation of proteasomal ubiquitin-dependent protein catabolic process (GO:0032436)	2/79	0.0098776	0.0591804	0	0	14.347	66.2473	VCP;UBQLN1
										regulation of neuron differentiation (GO:0045664)	2/79	0.0098776	0.0591804	0	0	14.347	66.2473	CALR;RHOA
										activation of cysteine-type endopeptidase activity involved in apoptotic process (GO:0006919)	2/81	0.0103627	0.0600802	0	0	13.9824	63.8933	VCP;TRAF2
										positive regulation of cytoskeleton organization (GO:0051495)	2/82	0.0106091	0.0600802	0	0	13.8069	62.767	VASP;PFN1
										positive regulation of protein ubiquitination (GO:0031398)	2/82	0.0106091	0.0600802	0	0	13.8069	62.767	UBQLN1;UBE2N
										anaphase-promoting complex-dependent catabolic process (GO:0031145)	2/84	0.0111097	0.0600802	0	0	13.4688	60.6089	RB1;UBC
										protein-DNA covalent cross-linking repair (GO:0106300)	1/6	0.0113473	0.0600802	0	0	107.876	483.151	VCP
										purine nucleobase biosynthetic process (GO:0009113)	1/6	0.0113473	0.0600802	0	0	107.876	483.151	PRPS1
										negative regulation of cell size (GO:0045792)	1/6	0.0113473	0.0600802	0	0	107.876	483.151	RHOA
										heat acclimation (GO:0010286)	1/6	0.0113473	0.0600802	0	0	107.876	483.151	RBBP7
										response to testosterone (GO:0033574)	1/6	0.0113473	0.0600802	0	0	107.876	483.151	MSN
										regulation of collagen fibril organization (GO:1904026)	1/6	0.0113473	0.0600802	0	0	107.876	483.151	RB1
										cellular heat acclimation (GO:0070370)	1/6	0.0113473	0.0600802	0	0	107.876	483.151	RBBP7
										negative regulation of trophoblast cell migration (GO:1901164)	1/6	0.0113473	0.0600802	0	0	107.876	483.151	CALR
										peptide antigen assembly with MHC protein complex (GO:0002501)	1/6	0.0113473	0.0600802	0	0	107.876	483.151	CALR
										vesicle fusion with endoplasmic reticulum-Golgi intermediate compartment (ERGIC) membrane (GO:1990668)	1/6	0.0113473	0.0600802	0	0	107.876	483.151	CALR
										regulation of canonical Wnt signaling pathway (GO:0060828)	3/253	0.0121784	0.0600802	0	0	6.7584	29.7917	VCP;SMURF2;DVL2
										transforming growth factor beta receptor signaling pathway (GO:0007179)	2/89	0.0124061	0.0600802	0	0	12.6916	55.7105	UBC;RHOA
										neutrophil degranulation (GO:0043312)	4/481	0.0127824	0.0600802	0	0	4.80577	20.9517	RAP1B;VCP;FAF2;RHOA
										toll-like receptor signaling pathway (GO:0002224)	2/91	0.0129424	0.0600802	0	0	12.4051	53.9281	MAP3K1;UBC
										neutrophil activation involved in immune response (GO:0002283)	4/485	0.0131432	0.0600802	0	0	4.76483	20.6405	RAP1B;VCP;FAF2;RHOA
										positive regulation of cellular component biogenesis (GO:0044089)	2/92	0.0132143	0.0600802	0	0	12.2667	53.0712	VCP;PFN1
										Wnt signaling pathway (GO:0016055)	2/92	0.0132143	0.0600802	0	0	12.2667	53.0712	UBC;DVL2
										purine-containing compound metabolic process (GO:0072521)	1/7	0.0132263	0.0600802	0	0	89.8919	388.832	PRPS1
										pyrimidine-containing compound biosynthetic process (GO:0072528)	1/7	0.0132263	0.0600802	0	0	89.8919	388.832	PRPS1
										gland morphogenesis (GO:0022612)	1/7	0.0132263	0.0600802	0	0	89.8919	388.832	MSN
										positive regulation of ER-associated ubiquitin-dependent protein catabolic process (GO:1903071)	1/7	0.0132263	0.0600802	0	0	89.8919	388.832	UBQLN1
										response to host defenses (GO:0052200)	1/7	0.0132263	0.0600802	0	0	89.8919	388.832	UBC
										negative regulation of neurotransmitter secretion (GO:0046929)	1/7	0.0132263	0.0600802	0	0	89.8919	388.832	RAP1B
										ribonucleoprotein complex disassembly (GO:0032988)	1/7	0.0132263	0.0600802	0	0	89.8919	388.832	VCP
										ribose phosphate biosynthetic process (GO:0046390)	1/7	0.0132263	0.0600802	0	0	89.8919	388.832	PRPS1
										positive regulation of mitochondrial membrane potential (GO:0010918)	1/7	0.0132263	0.0600802	0	0	89.8919	388.832	VCP
										negative regulation of retinoic acid receptor signaling pathway (GO:0048387)	1/7	0.0132263	0.0600802	0	0	89.8919	388.832	CALR
										positive regulation of protein deubiquitination (GO:1903003)	1/7	0.0132263	0.0600802	0	0	89.8919	388.832	VCP
										cleavage furrow formation (GO:0036089)	1/7	0.0132263	0.0600802	0	0	89.8919	388.832	RHOA
										death-inducing signaling complex assembly (GO:0071550)	1/7	0.0132263	0.0600802	0	0	89.8919	388.832	TRAF2
										positive regulation of trophoblast cell migration (GO:1901165)	1/7	0.0132263	0.0600802	0	0	89.8919	388.832	SMURF2
										modulation by symbiont of host defense response (GO:0052031)	1/7	0.0132263	0.0600802	0	0	89.8919	388.832	UBC
										endosome to lysosome transport via multivesicular body sorting pathway (GO:0032510)	1/7	0.0132263	0.0600802	0	0	89.8919	388.832	VCP
										neutrophil mediated immunity (GO:0002446)	4/488	0.0134182	0.060556	0	0	4.73456	20.4114	RAP1B;VCP;FAF2;RHOA
										positive regulation of epithelial cell migration (GO:0010634)	2/94	0.0137656	0.0613273	0	0	11.9988	51.4218	CALR;PFN1
										interleukin-1-mediated signaling pathway (GO:0070498)	2/94	0.0137656	0.0613273	0	0	11.9988	51.4218	UBC;UBE2N
										negative regulation of signal transduction (GO:0009968)	3/267	0.0140655	0.0617397	0	0	6.39545	27.2704	RB1;VCP;CALR
										double-strand break repair via homologous recombination (GO:0000724)	2/97	0.014611	0.0617397	0	0	11.6181	49.098	MORF4L1;UBE2N
										positive regulation of dendritic cell chemotaxis (GO:2000510)	1/8	0.0151018	0.0617397	0	0	77.0463	323.051	CALR
										positive regulation of early endosome to late endosome transport (GO:2000643)	1/8	0.0151018	0.0617397	0	0	77.0463	323.051	MSN
										immunological synapse formation (GO:0001771)	1/8	0.0151018	0.0617397	0	0	77.0463	323.051	MSN
										regulation of dendritic cell chemotaxis (GO:2000508)	1/8	0.0151018	0.0617397	0	0	77.0463	323.051	CALR
										negative regulation of regulated secretory pathway (GO:1903306)	1/8	0.0151018	0.0617397	0	0	77.0463	323.051	RAP1B
										positive regulation of neuron projection arborization (GO:0150012)	1/8	0.0151018	0.0617397	0	0	77.0463	323.051	DVL2
										SREBP signaling pathway (GO:0032933)	1/8	0.0151018	0.0617397	0	0	77.0463	323.051	ERLIN2
										positive regulation of protein localization to early endosome (GO:1902966)	1/8	0.0151018	0.0617397	0	0	77.0463	323.051	MSN
										positive regulation of protein localization to endosome (GO:1905668)	1/8	0.0151018	0.0617397	0	0	77.0463	323.051	MSN
										peptidyl-proline hydroxylation to 4-hydroxy-L-proline (GO:0018401)	1/8	0.0151018	0.0617397	0	0	77.0463	323.051	P4HB
										protein deglycosylation (GO:0006517)	1/8	0.0151018	0.0617397	0	0	77.0463	323.051	NGLY1
										regulation of protein localization to early endosome (GO:1902965)	1/8	0.0151018	0.0617397	0	0	77.0463	323.051	MSN
										regulation of transforming growth factor beta receptor signaling pathway (GO:0017015)	2/100	0.0154783	0.0626717	0	0	11.2608	46.9384	SMURF2;UBC
										DNA metabolic process (GO:0006259)	3/277	0.0155101	0.0626717	0	0	6.15892	25.6597	VCP;UBC;UBE2N
										cell junction assembly (GO:0034329)	2/102	0.0160686	0.0641822	0	0	11.0344	45.582	VASP;RHOA
										regulation of protein catabolic process (GO:0042176)	2/102	0.0160686	0.0641822	0	0	11.0344	45.582	VCP;SMURF2
										nucleotide-excision repair (GO:0006289)	2/105	0.016972	0.0644635	0	0	10.7114	43.6618	UBC;RAD23B
										positive regulation of ATP biosynthetic process (GO:2001171)	1/9	0.0169738	0.0644635	0	0	67.4122	274.777	VCP
										purine nucleobase metabolic process (GO:0006144)	1/9	0.0169738	0.0644635	0	0	67.4122	274.777	PRPS1
										ATF6-mediated unfolded protein response (GO:0036500)	1/9	0.0169738	0.0644635	0	0	67.4122	274.777	CALR
										positive regulation of membrane potential (GO:0045838)	1/9	0.0169738	0.0644635	0	0	67.4122	274.777	VCP
										interleukin-23-mediated signaling pathway (GO:0038155)	1/9	0.0169738	0.0644635	0	0	67.4122	274.777	P4HB
										negative regulation of protein-containing complex disassembly (GO:0043242)	1/9	0.0169738	0.0644635	0	0	67.4122	274.777	UBQLN4
										regulation of ER-associated ubiquitin-dependent protein catabolic process (GO:1903069)	1/9	0.0169738	0.0644635	0	0	67.4122	274.777	UBQLN1
										cellular response to sterol depletion (GO:0071501)	1/9	0.0169738	0.0644635	0	0	67.4122	274.777	ERLIN2
										chromosome organization (GO:0051276)	2/106	0.0172779	0.0652617	0	0	10.6079	43.0503	UBC;RAD23B
										negative regulation of transmembrane receptor protein serine/threonine kinase signaling pathway (GO:0090101)	2/108	0.0178967	0.0664746	0	0	10.4067	41.8676	SMURF2;UBC
										regulation of protein ubiquitination (GO:0031396)	2/109	0.0182096	0.0664746	0	0	10.3089	41.2956	UBQLN1;UBE2N
										regulation of protein serine/threonine kinase activity (GO:0071900)	2/111	0.0188424	0.0664746	0	0	10.1188	40.1881	RB1;RHOA
										Rap protein signal transduction (GO:0032486)	1/10	0.0188424	0.0664746	0	0	59.9189	237.977	RAP1B
										regulation of tau-protein kinase activity (GO:1902947)	1/10	0.0188424	0.0664746	0	0	59.9189	237.977	RB1
										positive regulation of lipase activity (GO:0060193)	1/10	0.0188424	0.0664746	0	0	59.9189	237.977	RHOA
										chylomicron assembly (GO:0034378)	1/10	0.0188424	0.0664746	0	0	59.9189	237.977	P4HB
										positive regulation of viral entry into host cell (GO:0046598)	1/10	0.0188424	0.0664746	0	0	59.9189	237.977	P4HB
										modification-dependent macromolecule catabolic process (GO:0043632)	1/10	0.0188424	0.0664746	0	0	59.9189	237.977	UBC
										modulation by symbiont of host process (GO:0044003)	1/10	0.0188424	0.0664746	0	0	59.9189	237.977	UBC
										production of siRNA involved in RNA interference (GO:0030422)	1/10	0.0188424	0.0664746	0	0	59.9189	237.977	PRKRA
										endothelial tube morphogenesis (GO:0061154)	1/10	0.0188424	0.0664746	0	0	59.9189	237.977	RHOA
										positive regulation by symbiont of entry into host (GO:0075294)	1/10	0.0188424	0.0664746	0	0	59.9189	237.977	P4HB
										positive regulation of intracellular signal transduction (GO:1902533)	4/546	0.019474	0.068175	0	0	4.21532	16.6028	TFG;UBE2N;TRAF2;RHOA
										positive regulation of cellular component organization (GO:0051130)	2/114	0.0198089	0.068175	0	0	9.84623	38.6132	RB1;VCP
										histone modification (GO:0016570)	2/114	0.0198089	0.068175	0	0	9.84623	38.6132	MORF4L1;UBE2N
										cellular response to transforming growth factor beta stimulus (GO:0071560)	2/114	0.0198089	0.068175	0	0	9.84623	38.6132	UBC;RHOA
										positive regulation of protein metabolic process (GO:0051247)	2/115	0.0201356	0.068175	0	0	9.7586	38.11	VCP;SMURF2
										ER-associated misfolded protein catabolic process (GO:0071712)	1/11	0.0207076	0.068175	0	0	53.9243	209.078	VCP
										positive regulation of cellular respiration (GO:1901857)	1/11	0.0207076	0.068175	0	0	53.9243	209.078	VCP
										positive regulation of cytoplasmic transport (GO:1903651)	1/11	0.0207076	0.068175	0	0	53.9243	209.078	MSN
										positive regulation of integrin activation (GO:0033625)	1/11	0.0207076	0.068175	0	0	53.9243	209.078	RAP1B
										interleukin-35-mediated signaling pathway (GO:0070757)	1/11	0.0207076	0.068175	0	0	53.9243	209.078	CANX
										regulation of lipid kinase activity (GO:0043550)	1/11	0.0207076	0.068175	0	0	53.9243	209.078	RB1
										regulation of lymphocyte migration (GO:2000401)	1/11	0.0207076	0.068175	0	0	53.9243	209.078	MSN
										urate metabolic process (GO:0046415)	1/11	0.0207076	0.068175	0	0	53.9243	209.078	PRPS1
										peptidyl-proline hydroxylation (GO:0019511)	1/11	0.0207076	0.068175	0	0	53.9243	209.078	P4HB
										positive regulation of cell projection organization (GO:0031346)	2/117	0.0207958	0.068175	0	0	9.58792	37.1341	DVL2;RHOA
										positive regulation of protein-containing complex assembly (GO:0031334)	2/118	0.0211293	0.0689431	0	0	9.50479	36.6609	RAP1B;VCP
										positive regulation of cysteine-type endopeptidase activity involved in apoptotic process (GO:0043280)	2/119	0.0214651	0.0697113	0	0	9.42308	36.1971	VCP;TRAF2
										macroautophagy (GO:0016236)	2/120	0.021803	0.0704796	0	0	9.34275	35.7426	VCP;UBQLN1
										regulation of sister chromatid cohesion (GO:0007063)	1/12	0.0225692	0.0706559	0	0	49.0197	185.842	RB1
										purine nucleotide biosynthetic process (GO:0006164)	1/12	0.0225692	0.0706559	0	0	49.0197	185.842	PRPS1
										negative regulation of fatty acid biosynthetic process (GO:0045717)	1/12	0.0225692	0.0706559	0	0	49.0197	185.842	ERLIN2
										positive regulation of metaphase/anaphase transition of cell cycle (GO:1902101)	1/12	0.0225692	0.0706559	0	0	49.0197	185.842	RB1
										positive regulation of mitotic metaphase/anaphase transition (GO:0045842)	1/12	0.0225692	0.0706559	0	0	49.0197	185.842	RB1
										positive regulation of mitotic sister chromatid separation (GO:1901970)	1/12	0.0225692	0.0706559	0	0	49.0197	185.842	RB1
										very-low-density lipoprotein particle assembly (GO:0034379)	1/12	0.0225692	0.0706559	0	0	49.0197	185.842	P4HB
										negative regulation of gene expression (GO:0010629)	3/322	0.023022	0.07175	0	0	5.27801	19.905	RB1;RBBP7;CALR
										cellular response to oxygen-containing compound (GO:1901701)	3/323	0.0232078	0.0720064	0	0	5.26125	19.7995	RAP1B;VCP;RHOA
										negative regulation of cell growth (GO:0030308)	2/126	0.0238772	0.0725516	0	0	8.88799	33.1951	RB1;RBBP7
										negative regulation of growth (GO:0045926)	2/126	0.0238772	0.0725516	0	0	8.88799	33.1951	RB1;RBBP7
										regulation of autophagosome maturation (GO:1901096)	1/13	0.0244274	0.0725516	0	0	44.9324	166.791	UBQLN4
										positive regulation of ERAD pathway (GO:1904294)	1/13	0.0244274	0.0725516	0	0	44.9324	166.791	UBQLN1
										regulation of histone modification (GO:0031056)	1/13	0.0244274	0.0725516	0	0	44.9324	166.791	UBE2N
										positive regulation of purine nucleotide biosynthetic process (GO:1900373)	1/13	0.0244274	0.0725516	0	0	44.9324	166.791	VCP
										regulation of leukocyte adhesion to vascular endothelial cell (GO:1904994)	1/13	0.0244274	0.0725516	0	0	44.9324	166.791	RHOA
										positive regulation of ruffle assembly (GO:1900029)	1/13	0.0244274	0.0725516	0	0	44.9324	166.791	PFN1
										pre-mRNA cleavage required for polyadenylation (GO:0098789)	1/13	0.0244274	0.0725516	0	0	44.9324	166.791	CSTF2
										negative regulation of alcohol biosynthetic process (GO:1902931)	1/13	0.0244274	0.0725516	0	0	44.9324	166.791	ERLIN2
										positive regulation of canonical Wnt signaling pathway (GO:0090263)	2/130	0.0253035	0.0748338	0	0	8.60851	31.6519	VCP;SMURF2
										regulation of retinoic acid receptor signaling pathway (GO:0048385)	1/14	0.0262822	0.0751694	0	0	41.474	150.918	CALR
										negative regulation of cell migration involved in sprouting angiogenesis (GO:0090051)	1/14	0.0262822	0.0751694	0	0	41.474	150.918	RHOA
										response to chemokine (GO:1990868)	1/14	0.0262822	0.0751694	0	0	41.474	150.918	RHOA
										positive regulation of lymphocyte migration (GO:2000403)	1/14	0.0262822	0.0751694	0	0	41.474	150.918	RHOA
										regulation of lipase activity (GO:0060191)	1/14	0.0262822	0.0751694	0	0	41.474	150.918	RHOA
										microvillus organization (GO:0032528)	1/14	0.0262822	0.0751694	0	0	41.474	150.918	RAP1B
										pre-miRNA processing (GO:0031054)	1/14	0.0262822	0.0751694	0	0	41.474	150.918	PRKRA
										mRNA cleavage involved in mRNA processing (GO:0098787)	1/14	0.0262822	0.0751694	0	0	41.474	150.918	CSTF2
										positive regulation of cell killing (GO:0031343)	1/15	0.0281336	0.0760811	0	0	38.5097	137.51	DVL2
										positive regulation of chromatin organization (GO:1905269)	1/15	0.0281336	0.0760811	0	0	38.5097	137.51	UBE2N
										regulation of aerobic respiration (GO:1903715)	1/15	0.0281336	0.0760811	0	0	38.5097	137.51	VCP
										cellular response to arsenic-containing substance (GO:0071243)	1/15	0.0281336	0.0760811	0	0	38.5097	137.51	VCP
										interleukin-27-mediated signaling pathway (GO:0070106)	1/15	0.0281336	0.0760811	0	0	38.5097	137.51	CANX
										regulation of extracellular matrix organization (GO:1903053)	1/15	0.0281336	0.0760811	0	0	38.5097	137.51	RB1
										stress fiber assembly (GO:0043149)	1/15	0.0281336	0.0760811	0	0	38.5097	137.51	RHOA
										regulation of integrin activation (GO:0033623)	1/15	0.0281336	0.0760811	0	0	38.5097	137.51	RAP1B
										T cell proliferation (GO:0042098)	1/15	0.0281336	0.0760811	0	0	38.5097	137.51	MSN
										contractile actin filament bundle assembly (GO:0030038)	1/15	0.0281336	0.0760811	0	0	38.5097	137.51	RHOA
										microvillus assembly (GO:0030033)	1/15	0.0281336	0.0760811	0	0	38.5097	137.51	RAP1B
										tRNA splicing, via endonucleolytic cleavage and ligation (GO:0006388)	1/15	0.0281336	0.0760811	0	0	38.5097	137.51	CSTF2
										regulation of neuron projection arborization (GO:0150011)	1/15	0.0281336	0.0760811	0	0	38.5097	137.51	DVL2
										myoblast differentiation (GO:0045445)	1/15	0.0281336	0.0760811	0	0	38.5097	137.51	RB1
										regulation of cellular component organization (GO:0051128)	2/139	0.0286366	0.077093	0	0	8.03933	28.5643	RAP1B;TRAF2
										supramolecular fiber organization (GO:0097435)	3/351	0.0287467	0.077093	0	0	4.83103	17.1465	UBC;P4HB;RHOA
										epiboly involved in wound healing (GO:0090505)	1/16	0.0299815	0.077093	0	0	35.9405	126.05	RHOA
										activation of NF-kappaB-inducing kinase activity (GO:0007250)	1/16	0.0299815	0.077093	0	0	35.9405	126.05	TRAF2
										regulation of ATP biosynthetic process (GO:2001169)	1/16	0.0299815	0.077093	0	0	35.9405	126.05	VCP
										histone H2A acetylation (GO:0043968)	1/16	0.0299815	0.077093	0	0	35.9405	126.05	MORF4L1
										positive regulation of leukocyte adhesion to vascular endothelial cell (GO:1904996)	1/16	0.0299815	0.077093	0	0	35.9405	126.05	RHOA
										RNA splicing, via endonucleolytic cleavage and ligation (GO:0000394)	1/16	0.0299815	0.077093	0	0	35.9405	126.05	CSTF2
										regulation of establishment of cell polarity (GO:2000114)	1/16	0.0299815	0.077093	0	0	35.9405	126.05	RAP1B
										nucleotide catabolic process (GO:0009166)	1/16	0.0299815	0.077093	0	0	35.9405	126.05	VCP
										mitotic sister chromatid cohesion (GO:0007064)	1/16	0.0299815	0.077093	0	0	35.9405	126.05	RB1
										regulation of oxidative phosphorylation (GO:0002082)	1/16	0.0299815	0.077093	0	0	35.9405	126.05	VCP
										positive regulation of cellular process (GO:0048522)	4/625	0.0301116	0.077093	0	0	3.66411	12.8348	DVL2;SSR1;CALR;P4HB
										protein-DNA complex assembly (GO:0065004)	2/143	0.0301716	0.077093	0	0	7.80969	27.3406	UBC;RAD23B
										receptor-mediated endocytosis (GO:0006898)	2/143	0.0301716	0.077093	0	0	7.80969	27.3406	CANX;CALR
										negative regulation of fatty acid metabolic process (GO:0045922)	1/17	0.031826	0.0792799	0	0	33.6926	116.154	ERLIN2
										regulation of cell killing (GO:0031341)	1/17	0.031826	0.0792799	0	0	33.6926	116.154	DVL2
										regulation of cellular respiration (GO:0043457)	1/17	0.031826	0.0792799	0	0	33.6926	116.154	VCP
										regulation of cholesterol biosynthetic process (GO:0045540)	1/17	0.031826	0.0792799	0	0	33.6926	116.154	ERLIN2
										RNA interference (GO:0016246)	1/17	0.031826	0.0792799	0	0	33.6926	116.154	PRKRA
										regulation of osteoblast proliferation (GO:0033688)	1/17	0.031826	0.0792799	0	0	33.6926	116.154	RHOA
										protein localization to chromosome, centromeric region (GO:0071459)	1/17	0.031826	0.0792799	0	0	33.6926	116.154	RB1
										cellular response to organic cyclic compound (GO:0071407)	2/150	0.0329354	0.0812453	0	0	7.43769	25.3864	RAP1B;MSN
										negative regulation of double-strand break repair via homologous recombination (GO:2000042)	1/18	0.0336671	0.0812453	0	0	31.7091	107.533	UBQLN4
										positive regulation of extracellular matrix organization (GO:1903055)	1/18	0.0336671	0.0812453	0	0	31.7091	107.533	RB1
										glycoprotein catabolic process (GO:0006516)	1/18	0.0336671	0.0812453	0	0	31.7091	107.533	NGLY1
										regulation of cellular protein catabolic process (GO:1903362)	1/18	0.0336671	0.0812453	0	0	31.7091	107.533	MSN
										regulation of early endosome to late endosome transport (GO:2000641)	1/18	0.0336671	0.0812453	0	0	31.7091	107.533	MSN
										regulation of establishment or maintenance of cell polarity (GO:0032878)	1/18	0.0336671	0.0812453	0	0	31.7091	107.533	RAP1B
										T cell migration (GO:0072678)	1/18	0.0336671	0.0812453	0	0	31.7091	107.533	MSN
										nucleotide biosynthetic process (GO:0009165)	1/18	0.0336671	0.0812453	0	0	31.7091	107.533	PRPS1
										positive regulation of Wnt signaling pathway (GO:0030177)	2/153	0.0341494	0.0821241	0	0	7.28882	24.6144	VCP;SMURF2
										cellular response to interleukin-1 (GO:0071347)	2/155	0.0349685	0.0833643	0	0	7.19281	24.1197	UBC;UBE2N
										regulation of synaptic vesicle exocytosis (GO:2000300)	1/19	0.0355048	0.0833643	0	0	29.9459	99.9622	RAP1B
										regulation of T cell cytokine production (GO:0002724)	1/19	0.0355048	0.0833643	0	0	29.9459	99.9622	TRAF2
										positive regulation of cellular protein catabolic process (GO:1903364)	1/19	0.0355048	0.0833643	0	0	29.9459	99.9622	MSN
										carbohydrate derivative catabolic process (GO:1901136)	1/19	0.0355048	0.0833643	0	0	29.9459	99.9622	NGLY1
										DNA double-strand break processing (GO:0000729)	1/19	0.0355048	0.0833643	0	0	29.9459	99.9622	UBE2N
										endoplasmic reticulum mannose trimming (GO:1904380)	1/19	0.0355048	0.0833643	0	0	29.9459	99.9622	UBC
										mitotic spindle organization (GO:0007052)	2/157	0.0357951	0.083763	0	0	7.09928	23.6402	VCP;RHOA
										regulation of T cell migration (GO:2000404)	1/20	0.0373391	0.0856457	0	0	28.3684	93.2673	RHOA
[truncated: 397 more rows]

## Sheet: GABRA3
GABRA3	KEGG									GO Biological Process									OMIM Expanded
[truncated: 1,140 more rows]

## Sheet: GABRB1
GABRB1	KEGG									GO Biological Process									OMIM Expanded
[truncated: 1,038 more rows]

[truncated: 6 more sheets: GRIN2A, GRIN2B, SCN1A, SCN2A, SHANK2, SHANK3]
