# Supplementary material for: MAGI-MS: multiple seed-centric module discovery
Source: Bioinform Adv. 2022 Apr 29;2(1):vbac025. doi: 10.1093/bioadv/vbac025 (PMC9710684; doi:10.1093/bioadv/vbac025)
Supplement: vbac025_Supplementary_Data [file vbac025_supplementary_data.zip › SupplementaryTable3.xlsx]

## Sheet: Summary
		Long-term potentiation pathway (excluding seeds)			Long-term potentiation pathway (including seeds)
Num. seeds	Seeds	Combined score	Odds ratio	Adjusted p-value	Combined score	Odds ratio	Adjusted p-value
1	GRIN2B	83.9246	17.006	0.0784154	210.049	25.9076	0.00602381
2	GRIN2A	21.9474	9.63923	0.1703	21.9474	9.63923	0.1703
3	PRKCA	102.001	19.6108	0.019732	236.65	28.3115	0.00118584
4	GRIA2	235.953	28.267	0.00455755	1657.57	70.3535	4.83284e-09
5	PLCB1	437.09	37.1597	0.00040515	2886.88	90.8169	1.33075e-12
6	CACNA1C	210.049	25.9076	0.00284286	691.628	45.2273	3.5502e-06
7	MAPK1 - No module formed
8	CALM1				2106.27	77.0867	1.16976e-10
9	RPS6KA3				2430.9	79.1538	3.95232e-12
10	PPP3CB				3580.61	99.7393	2.2309e-14
11	PRKACB				4503.55	111.672	5.35454e-16
12	CAMK4	22.8592	9.92323	0.214326	7008.43	140.897	4.49578e-20
13	BRAF				5104.74	108.82	7.71576e-19
14	ADCY1				6900.9	131.369	2.7789e-21
15	RPS6KA2				8457.71	147.145	2.00494e-23
16	PPP3CA				11747.7	183.612	2.9418e-26
17	PPP3R1				10318	157.27	5.85109e-27
18	GRM5				11958.2	169.919	4.94111e-29
19	PRKACA				13769.3	183.096	4.02513e-31
20	CAMK2D				15763.4	196.833	3.06687e-33

## Sheet: 1
Seeds	Module	Minimum: KEGG (excluding seeds)									Minimum: KEGG (including seeds)
GRIN2B	ADRBK2	Term	Overlap	P-value	Adjusted P-value	Old P-value	Old Adjusted P-value	Odds Ratio	Combined Score	Genes	Term	Overlap	P-value	Adjusted P-value	Old P-value	Old Adjusted P-value	Odds Ratio	Combined Score	Genes
	ANKRD11	Glutamatergic synapse	4/114	6.36339e-05	0.00674519	0	0	21.2321	205.152	DLG4;DLGAP1;CACNA1C;SHANK2	Glutamatergic synapse	5/114	2.71679e-06	0.000298847	0	0	26.7836	343.26	DLG4;DLGAP1;CACNA1C;GRIN2B;SHANK2
	ARHGEF7	Pathways of neurodegeneration	6/475	0.000251794	0.00893512	0	0	7.79304	64.5802	ATXN1;DLG4;UBC;HTT;CACNA1C;CALM1	Pathways of neurodegeneration	7/475	3.24729e-05	0.00178601	0	0	9.11131	94.1664	ATXN1;DLG4;UBC;HTT;CACNA1C;CALM1;GRIN2B
	ARRB1	Hippo signaling pathway	4/163	0.000252881	0.00893512	0	0	14.6526	121.362	DLG3;DLG4;NF2;YWHAG	Dopaminergic synapse	4/132	0.000124654	0.00457064	0	0	17.708	159.195	ARRB1;CACNA1C;CALM1;GRIN2B
	ATXN1	Cholinergic synapse	3/113	0.00128274	0.0339925	0	0	15.4691	103.005	KCNQ2;KCNQ3;CACNA1C	Hippo signaling pathway	4/163	0.000280003	0.00602381	0	0	14.2332	116.438	DLG3;DLG4;NF2;YWHAG
	BAI2	Dopaminergic synapse	3/132	0.00200232	0.0424492	0	0	13.1781	81.8813	ARRB1;CACNA1C;CALM1	Long-term potentiation	3/67	0.00030123	0.00602381	0	0	25.9076	210.049	CACNA1C;CALM1;GRIN2B
	BOD1L	Cell adhesion molecules	3/148	0.00277085	0.0489516	0	0	11.7145	68.9819	NLGN3;NLGN2;NRXN1	Amphetamine addiction	3/69	0.000328571	0.00602381	0	0	25.1199	201.481	CACNA1C;CALM1;GRIN2B
	C11orf41	GnRH secretion	2/64	0.00657976	0.0784154	0	0	17.8315	89.5813	ARRB1;CACNA1C	Circadian entrainment	3/97	0.000890439	0.0139926	0	0	17.6126	123.707	CACNA1C;CALM1;GRIN2B
	CACNA1C	Long-term potentiation	2/67	0.00719044	0.0784154	0	0	17.006	83.9246	CACNA1C;CALM1	Ras signaling pathway	4/232	0.00105523	0.0145095	0	0	9.89123	67.7944	SYNGAP1;PAK3;CALM1;GRIN2B
	CALM1	Amphetamine addiction	2/69	0.00761131	0.0784154	0	0	16.4967	80.4728	CACNA1C;CALM1	Cholinergic synapse	3/113	0.00138395	0.0169149	0	0	15.0386	98.9966	KCNQ2;KCNQ3;CACNA1C
	DLG3	Renin secretion	2/69	0.00761131	0.0784154	0	0	16.4967	80.4728	CACNA1C;CALM1	Cell adhesion molecules	3/148	0.00298562	0.0328418	0	0	11.3885	66.2122	NLGN3;NLGN2;NRXN1
	DLG4	Regulation of actin cytoskeleton	3/218	0.00813744	0.0784154	0	0	7.87256	37.8771	PAK3;ARHGEF7;GIT1	Cocaine addiction	2/49	0.00411231	0.0411231	0	0	22.9028	125.823	DLG4;GRIN2B
	DLGAP1	Ras signaling pathway	3/232	0.00963944	0.0851484	0	0	7.38603	34.2851	SYNGAP1;PAK3;CALM1	Alcoholism	3/186	0.00565593	0.0518461	0	0	9.00638	46.6084	HDAC4;CALM1;GRIN2B
	DLGAP4	GnRH signaling pathway	2/93	0.0134887	0.105277	0	0	12.1313	52.236	CACNA1C;CALM1	GnRH secretion	2/64	0.00692121	0.0585641	0	0	17.3487	86.2781	ARRB1;CACNA1C
	ERC2	Circadian entrainment	2/97	0.014611	0.105277	0	0	11.6181	49.098	CACNA1C;CALM1	Renin secretion	2/69	0.00800497	0.0601272	0	0	16.05	77.4846	CACNA1C;CALM1
	GIT1	Aldosterone synthesis and secretion	2/98	0.0148976	0.105277	0	0	11.4965	48.3607	CACNA1C;CALM1	cAMP signaling pathway	3/216	0.00852892	0.0601272	0	0	7.72613	36.8096	CACNA1C;CALM1;GRIN2B
	HDAC4	Oocyte meiosis	2/129	0.0249437	0.155548	0	0	8.67673	32.027	CALM1;YWHAG	Regulation of actin cytoskeleton	3/218	0.00874578	0.0601272	0	0	7.65349	36.2713	PAK3;ARHGEF7;GIT1
	HTT	Vascular smooth muscle contraction	2/133	0.0263957	0.155548	0	0	8.41009	30.5669	CACNA1C;CALM1	GnRH signaling pathway	2/93	0.0141752	0.091722	0	0	11.8028	50.2357	CACNA1C;CALM1
	KCNQ2	Apelin signaling pathway	2/137	0.0278813	0.155548	0	0	8.15926	29.2085	HDAC4;CALM1	Aldosterone synthesis and secretion	2/98	0.0156533	0.0956593	0	0	11.1852	46.4979	CACNA1C;CALM1
	KCNQ3	Insulin signaling pathway	2/137	0.0278813	0.155548	0	0	8.15926	29.2085	TSC1;CALM1	Huntington disease	3/306	0.0215989	0.125046	0	0	5.40649	20.7345	DLG4;HTT;GRIN2B
	LARP1	Adrenergic signaling in cardiomyocytes	2/150	0.0329354	0.170471	0	0	7.43769	25.3864	CACNA1C;CALM1	Oocyte meiosis	2/129	0.0261828	0.139933	0	0	8.4418	30.7505	CALM1;YWHAG
	LPHN1	Oxytocin signaling pathway	2/154	0.034558	0.170471	0	0	7.2405	24.3651	CACNA1C;CALM1	Vascular smooth muscle contraction	2/133	0.0277032	0.139933	0	0	8.18238	29.3437	CACNA1C;CALM1
	NCOR1	Cellular senescence	2/156	0.0353808	0.170471	0	0	7.14574	23.8781	TSC1;CALM1	Apelin signaling pathway	2/137	0.0292587	0.139933	0	0	7.93834	28.0349	HDAC4;CALM1
	NF2	cGMP-PKG signaling pathway	2/167	0.0400412	0.180697	0	0	6.66566	21.4491	CACNA1C;CALM1	Insulin signaling pathway	2/137	0.0292587	0.139933	0	0	7.93834	28.0349	TSC1;CALM1
	NLGN2	Tight junction	2/169	0.0409125	0.180697	0	0	6.58516	21.0483	DLG3;NF2	Spinocerebellar ataxia	2/143	0.0316561	0.14509	0	0	7.59824	26.2354	ATXN1;GRIN2B
	NLGN3	Alcoholism	2/186	0.0486029	0.203802	0	0	5.97162	18.0586	HDAC4;CALM1	Adrenergic signaling in cardiomyocytes	2/150	0.0345481	0.145774	0	0	7.2363	24.3531	CACNA1C;CALM1
	NRXN1	Phototransduction	1/28	0.0518915	0.203802	0	0	19.955	59.0387	CALM1	Alzheimer disease	3/369	0.0348995	0.145774	0	0	4.46152	14.9697	CACNA1C;CALM1;GRIN2B
	PAK3	Kaposi sarcoma-associated herpesvirus infection	2/193	0.0519118	0.203802	0	0	5.75073	17.0119	UBC;CALM1	Oxytocin signaling pathway	2/154	0.0362455	0.145774	0	0	7.04445	23.3696	CACNA1C;CALM1
	PPFIA2	Viral carcinogenesis	2/203	0.0567755	0.214936	0	0	5.46186	15.6682	HDAC4;YWHAG	Cellular senescence	2/156	0.0371061	0.145774	0	0	6.95226	22.9006	TSC1;CALM1
	SHANK2	Human immunodeficiency virus 1 infection	2/212	0.0612848	0.223757	0	0	5.2254	14.5905	PAK3;CALM1	cGMP-PKG signaling pathway	2/167	0.041979	0.157262	0	0	6.48518	20.5618	CACNA1C;CALM1
	SORBS2	cAMP signaling pathway	2/216	0.0633276	0.223757	0	0	5.12669	14.1468	CACNA1C;CALM1	Tight junction	2/169	0.0428897	0.157262	0	0	6.40686	20.176	DLG3;NF2
	SPTBN1	Human cytomegalovirus infection	2/225	0.0680079	0.232543	0	0	4.91754	13.219	TSC1;CALM1	Phototransduction	1/28	0.0532214	0.186929	0	0	19.4288	56.9905	CALM1
	SYNGAP1	Chemical carcinogenesis	2/239	0.0755098	0.2443	0	0	4.62377	11.9455	ARRB1;CACNA1C	Kaposi sarcoma-associated herpesvirus infection	2/193	0.0543793	0.186929	0	0	5.59502	16.2914	UBC;CALM1
	SYT13	Calcium signaling pathway	2/240	0.0760555	0.2443	0	0	4.60411	11.8615	CACNA1C;CALM1	Viral carcinogenesis	2/203	0.0594554	0.198185	0	0	5.31397	14.9988	HDAC4;YWHAG
	TSC1	Parkinson disease	2/249	0.0810243	0.246909	0	0	4.43432	11.1435	UBC;CALM1	Rap1 signaling pathway	2/210	0.0631032	0.201644	0	0	5.13332	14.1833	CALM1;GRIN2B
	UBC	Endocytosis	2/252	0.0827029	0.246909	0	0	4.38044	10.9183	ARRB1;GIT1	Human immunodeficiency virus 1 infection	2/212	0.0641593	0.201644	0	0	5.08391	13.9624	PAK3;CALM1
	YWHAG	Type II diabetes mellitus	1/46	0.0838558	0.246909	0	0	11.9622	29.6501	CACNA1C	Human cytomegalovirus infection	2/225	0.0711689	0.217461	0	0	4.78439	12.6437	TSC1;CALM1
	ZC3H7B	Cocaine addiction	1/49	0.0890801	0.255203	0	0	11.2128	27.1151	DLG4	Nicotine addiction	1/40	0.0751763	0.223497	0	0	13.4426	34.7885	GRIN2B
		Hedgehog signaling pathway	1/56	0.101158	0.275549	0	0	9.78231	22.412	ARRB1	Chemical carcinogenesis	2/239	0.0789849	0.224381	0	0	4.49857	11.4196	ARRB1;CACNA1C
		Notch signaling pathway	1/59	0.106286	0.275549	0	0	9.27493	20.7909	ATXN1	Calcium signaling pathway	2/240	0.0795533	0.224381	0	0	4.47945	11.3389	CACNA1C;CALM1
		MAPK signaling pathway	2/294	0.107269	0.275549	0	0	3.74239	8.35457	ARRB1;CACNA1C	Parkinson disease	2/249	0.0847269	0.22648	0	0	4.31426	10.649	UBC;CALM1
		Huntington disease	2/306	0.114617	0.275549	0	0	3.59247	7.78187	DLG4;HTT	Type II diabetes mellitus	1/46	0.0859669	0.22648	0	0	11.6468	28.5788	CACNA1C
		Cortisol synthesis and secretion	1/65	0.116457	0.275549	0	0	8.40287	18.0681	CACNA1C	Endocytosis	2/252	0.0864742	0.22648	0	0	4.26184	10.4326	ARRB1;GIT1
		Mitophagy	1/68	0.1215	0.275549	0	0	8.02541	16.9163	UBC	Prion disease	2/273	0.0990041	0.253266	0	0	3.9274	9.08247	CACNA1C;GRIN2B
		Renal cell carcinoma	1/69	0.123175	0.275549	0	0	7.907	16.5584	PAK3	Hedgehog signaling pathway	1/56	0.103679	0.259198	0	0	9.5244	21.5866	ARRB1
		Epithelial cell signaling in Helicobacter pylori infection	1/70	0.124847	0.275549	0	0	7.79201	16.2126	GIT1	Notch signaling pathway	1/59	0.108927	0.266267	0	0	9.0304	20.0211	ATXN1
		Human papillomavirus infection	2/331	0.130327	0.275549	0	0	3.31527	6.75555	DLG3;TSC1	MAPK signaling pathway	2/294	0.112015	0.267863	0	0	3.64106	7.97071	ARRB1;CACNA1C
		PPAR signaling pathway	1/74	0.131503	0.275549	0	0	7.36357	14.9387	UBC	Cortisol synthesis and secretion	1/65	0.119334	0.274594	0	0	8.18133	17.3921	CACNA1C
		Glioma	1/75	0.133159	0.275549	0	0	7.2637	14.6451	CALM1	Mitophagy	1/68	0.124493	0.274594	0	0	7.81383	16.2802	UBC
		Gastric acid secretion	1/76	0.134812	0.275549	0	0	7.16649	14.3607	CALM1	Renal cell carcinoma	1/69	0.126206	0.274594	0	0	7.69853	15.9347	PAK3
		Pertussis	1/76	0.134812	0.275549	0	0	7.16649	14.3607	CALM1	Epithelial cell signaling in Helicobacter pylori infection	1/70	0.127916	0.274594	0	0	7.58658	15.6009	GIT1
		Arrhythmogenic right ventricular cardiomyopathy	1/77	0.136462	0.275549	0	0	7.07183	14.085	CACNA1C	PPAR signaling pathway	1/74	0.134722	0.274594	0	0	7.16943	14.3714	UBC
		PI3K-Akt signaling pathway	2/354	0.145203	0.275549	0	0	3.09501	5.9722	TSC1;YWHAG	Human papillomavirus infection	2/331	0.135941	0.274594	0	0	3.2255	6.43659	DLG3;TSC1
		ErbB signaling pathway	1/85	0.149554	0.275549	0	0	6.39575	12.1526	PAK3	Glioma	1/75	0.136416	0.274594	0	0	7.07219	14.0881	CALM1
		Taste transduction	1/86	0.151176	0.275549	0	0	6.32019	11.9408	CACNA1C	Gastric acid secretion	1/76	0.138106	0.274594	0	0	6.97754	13.8137	CALM1
		Insulin secretion	1/86	0.151176	0.275549	0	0	6.32019	11.9408	CACNA1C	Pertussis	1/76	0.138106	0.274594	0	0	6.97754	13.8137	CALM1
		Cardiac muscle contraction	1/87	0.152796	0.275549	0	0	6.24639	11.7348	CACNA1C	Arrhythmogenic right ventricular cardiomyopathy	1/77	0.139793	0.274594	0	0	6.88539	13.5476	CACNA1C
		Alzheimer disease	2/369	0.155095	0.275549	0	0	2.96624	5.52825	CACNA1C;CALM1	PI3K-Akt signaling pathway	2/354	0.151354	0.277107	0	0	3.01121	5.68557	TSC1;YWHAG
		GABAergic synapse	1/89	0.156027	0.275549	0	0	6.10381	11.3392	CACNA1C	ErbB signaling pathway	1/85	0.153175	0.277107	0	0	6.22713	11.6832	PAK3
		Hypertrophic cardiomyopathy	1/90	0.157637	0.275549	0	0	6.03492	11.1493	CACNA1C	Taste transduction	1/86	0.154833	0.277107	0	0	6.15356	11.4789	CACNA1C
		Morphine addiction	1/91	0.159245	0.275549	0	0	5.96757	10.9643	ARRB1	Insulin secretion	1/86	0.154833	0.277107	0	0	6.15356	11.4789	CACNA1C
		Salivary secretion	1/93	0.162451	0.275549	0	0	5.83725	10.6085	CALM1	Cardiac muscle contraction	1/87	0.156488	0.277107	0	0	6.0817	11.2802	CACNA1C
		Dilated cardiomyopathy	1/96	0.167239	0.275549	0	0	5.65206	10.1078	CACNA1C	GABAergic synapse	1/89	0.159789	0.277107	0	0	5.94288	10.8986	CACNA1C
		Phosphatidylinositol signaling system	1/97	0.168829	0.275549	0	0	5.59291	9.94905	CALM1	Hypertrophic cardiomyopathy	1/90	0.161435	0.277107	0	0	5.87581	10.7154	CACNA1C
		Choline metabolism in cancer	1/98	0.170416	0.275549	0	0	5.53497	9.79421	TSC1	Morphine addiction	1/91	0.163078	0.277107	0	0	5.81023	10.537	ARRB1
		Inflammatory mediator regulation of TRP channels	1/98	0.170416	0.275549	0	0	5.53497	9.79421	CALM1	Salivary secretion	1/93	0.166353	0.277107	0	0	5.68335	10.1939	CALM1
		Melanogenesis	1/101	0.175159	0.275549	0	0	5.36811	9.35158	CALM1	Dilated cardiomyopathy	1/96	0.171244	0.277107	0	0	5.50305	9.71105	CACNA1C
		Longevity regulating pathway	1/102	0.176734	0.275549	0	0	5.31469	9.21094	TSC1	Phosphatidylinositol signaling system	1/97	0.172868	0.277107	0	0	5.44545	9.55801	CALM1
		T cell receptor signaling pathway	1/104	0.179875	0.275549	0	0	5.21097	8.93937	PAK3	Choline metabolism in cancer	1/98	0.174488	0.277107	0	0	5.38904	9.40871	TSC1
		C-type lectin receptor signaling pathway	1/104	0.179875	0.275549	0	0	5.21097	8.93937	CALM1	Inflammatory mediator regulation of TRP channels	1/98	0.174488	0.277107	0	0	5.38904	9.40871	CALM1
		Parathyroid hormone synthesis, secretion and action	1/106	0.183005	0.275549	0	0	5.1112	8.68004	ARRB1	Melanogenesis	1/101	0.179332	0.277107	0	0	5.22658	8.98196	CALM1
		Glucagon signaling pathway	1/107	0.184566	0.275549	0	0	5.06272	8.55473	CALM1	Longevity regulating pathway	1/102	0.180941	0.277107	0	0	5.17457	8.84638	TSC1
		Serotonergic synapse	1/113	0.193868	0.283738	0	0	4.79006	7.85845	CACNA1C	T cell receptor signaling pathway	1/104	0.184148	0.277107	0	0	5.07358	8.58457	PAK3
		Growth hormone synthesis, secretion and action	1/119	0.203068	0.283738	0	0	4.54512	7.24591	CACNA1C	C-type lectin receptor signaling pathway	1/104	0.184148	0.277107	0	0	5.07358	8.58457	CALM1
		Neurotrophin signaling pathway	1/119	0.203068	0.283738	0	0	4.54512	7.24591	CALM1	Parathyroid hormone synthesis, secretion and action	1/106	0.187344	0.277107	0	0	4.97644	8.3346	ARRB1
		Olfactory transduction	2/440	0.203455	0.283738	0	0	2.47641	3.94322	ARRB1;CALM1	Glucagon signaling pathway	1/107	0.188937	0.277107	0	0	4.92925	8.21381	CALM1
		AMPK signaling pathway	1/120	0.204591	0.283738	0	0	4.5067	7.15098	TSC1	Serotonergic synapse	1/113	0.198432	0.287204	0	0	4.66377	7.54276	CACNA1C
		Thyroid hormone signaling pathway	1/121	0.206111	0.283738	0	0	4.46892	7.05794	NCOR1	Growth hormone synthesis, secretion and action	1/119	0.207818	0.287271	0	0	4.42529	6.95253	CACNA1C
		Cell cycle	1/124	0.210655	0.286275	0	0	4.35926	6.78969	YWHAG	Neurotrophin signaling pathway	1/119	0.207818	0.287271	0	0	4.42529	6.95253	CALM1
		Relaxin signaling pathway	1/129	0.218173	0.292738	0	0	4.18792	6.37597	ARRB1	AMPK signaling pathway	1/120	0.209372	0.287271	0	0	4.38788	6.86107	TSC1
		Autophagy	1/137	0.230056	0.295875	0	0	3.93998	5.78954	TSC1	Thyroid hormone signaling pathway	1/121	0.210923	0.287271	0	0	4.3511	6.77144	NCOR1
		Yersinia infection	1/137	0.230056	0.295875	0	0	3.93998	5.78954	ARHGEF7	Olfactory transduction	2/440	0.211536	0.287271	0	0	2.40935	3.7426	ARRB1;CALM1
		Estrogen signaling pathway	1/137	0.230056	0.295875	0	0	3.93998	5.78954	CALM1	Cell cycle	1/124	0.215559	0.289164	0	0	4.24433	6.51302	YWHAG
		Fluid shear stress and atherosclerosis	1/139	0.232999	0.295875	0	0	3.88249	5.6557	CALM1	Relaxin signaling pathway	1/129	0.223225	0.295841	0	0	4.07751	6.11452	ARRB1
		Ubiquitin mediated proteolysis	1/140	0.234467	0.295875	0	0	3.85437	5.59053	UBC	Systemic lupus erythematosus	1/135	0.232329	0.296426	0	0	3.89375	5.68333	GRIN2B
		Spinocerebellar ataxia	1/143	0.238853	0.297864	0	0	3.77236	5.40167	ATXN1	Autophagy	1/137	0.23534	0.296426	0	0	3.83611	5.54978	TSC1
		Phospholipase D signaling pathway	1/148	0.246109	0.299857	0	0	3.64313	5.1076	TSC1	Yersinia infection	1/137	0.23534	0.296426	0	0	3.83611	5.54978	ARHGEF7
		Retrograde endocannabinoid signaling	1/148	0.246109	0.299857	0	0	3.64313	5.1076	CACNA1C	Estrogen signaling pathway	1/137	0.23534	0.296426	0	0	3.83611	5.54978	CALM1
		mTOR signaling pathway	1/154	0.254727	0.305045	0	0	3.49921	4.78538	TSC1	Fluid shear stress and atherosclerosis	1/139	0.23834	0.296426	0	0	3.78013	5.42092	CALM1
		Cushing syndrome	1/155	0.256154	0.305045	0	0	3.47631	4.73465	CACNA1C	Ubiquitin mediated proteolysis	1/140	0.239836	0.296426	0	0	3.75275	5.35817	UBC
		Hepatitis C	1/157	0.259	0.305045	0	0	3.43139	4.63556	YWHAG	Phospholipase D signaling pathway	1/148	0.251698	0.304251	0	0	3.54708	4.89329	TSC1
		Tuberculosis	1/180	0.290977	0.338386	0	0	2.98701	3.6875	CALM1	Retrograde endocannabinoid signaling	1/148	0.251698	0.304251	0	0	3.54708	4.89329	CACNA1C
		Axon guidance	1/182	0.293693	0.338386	0	0	2.95371	3.61894	PAK3	mTOR signaling pathway	1/154	0.260477	0.30981	0	0	3.40695	4.58317	TSC1
		Neutrophil extracellular trap formation	1/189	0.30312	0.342685	0	0	2.84273	3.39315	HDAC4	Cushing syndrome	1/155	0.26193	0.30981	0	0	3.38465	4.53435	CACNA1C
		Transcriptional misregulation in cancer	1/192	0.307123	0.342685	0	0	2.79765	3.30265	NCOR1	Hepatitis C	1/157	0.264828	0.309905	0	0	3.34092	4.439	YWHAG
		Chemokine signaling pathway	1/192	0.307123	0.342685	0	0	2.79765	3.30265	ARRB1	Tuberculosis	1/180	0.29737	0.343902	0	0	2.90826	3.52707	CALM1
		Pathogenic Escherichia coli infection	1/197	0.313744	0.346426	0	0	2.72559	3.15944	PAK3	Axon guidance	1/182	0.300133	0.343902	0	0	2.87584	3.46116	PAK3
		Focal adhesion	1/201	0.318997	0.348595	0	0	2.67054	3.05129	PAK3	Neutrophil extracellular trap formation	1/189	0.309718	0.348652	0	0	2.76778	3.24409	HDAC4
		Rap1 signaling pathway	1/210	0.330673	0.357666	0	0	2.55438	2.82674	CALM1	Transcriptional misregulation in cancer	1/192	0.313787	0.348652	0	0	2.72389	3.1571	NCOR1
		Lipid and atherosclerosis	1/215	0.337075	0.360908	0	0	2.49406	2.71217	CALM1	Chemokine signaling pathway	1/192	0.313787	0.348652	0	0	2.72389	3.1571	ARRB1
		Thermogenesis	1/232	0.358399	0.379903	0	0	2.30853	2.3688	TSC1	Pathogenic Escherichia coli infection	1/197	0.320517	0.352568	0	0	2.65373	3.01947	PAK3
		Shigellosis	1/246	0.375457	0.39392	0	0	2.17507	2.13072	UBC	Focal adhesion	1/201	0.325854	0.354891	0	0	2.60013	2.91554	PAK3
		Salmonella infection	1/249	0.379055	0.39392	0	0	2.14843	2.08414	PAK3	Lipid and atherosclerosis	1/215	0.344215	0.371212	0	0	2.42831	2.58976	CALM1
		Prion disease	1/273	0.407117	0.418975	0	0	1.95648	1.7582	CACNA1C	Thermogenesis	1/232	0.365856	0.39072	0	0	2.24766	2.26006	TSC1
		MicroRNAs in cancer	1/310	0.447977	0.456592	0	0	1.71897	1.38036	HDAC4	Shigellosis	1/246	0.383154	0.405219	0	0	2.11772	2.03157	UBC
		Herpes simplex virus 1 infection	1/498	0.616753	0.622627	0	0	1.05851	0.511565	TSC1	Salmonella infection	1/249	0.3868	0.405219	0	0	2.09179	1.98688	PAK3
		Pathways in cancer	1/531	0.640662	0.640662	0	0	0.990923	0.441211	CALM1	MicroRNAs in cancer	1/310	0.45655	0.473778	0	0	1.67365	1.31224	HDAC4
											Neuroactive ligand-receptor interaction	1/341	0.48897	0.502679	0	0	1.51865	1.08653	GRIN2B
											Amyotrophic lateral sclerosis	1/364	0.511797	0.521275	0	0	1.42076	0.951664	GRIN2B
											Herpes simplex virus 1 infection	1/498	0.626314	0.63206	0	0	1.0306	0.482223	TSC1
											Pathways in cancer	1/531	0.650221	0.650221	0	0	0.964796	0.41529	CALM1

## Sheet: 2
Seeds	Module	Minimum: KEGG (seeds present in module)
GRIN2A	ADRBK1	Term	Overlap	P-value	Adjusted P-value	Old P-value	Old Adjusted P-value	Odds Ratio	Combined Score	Genes
GRIN2B	AP2A2	Glutamatergic synapse	7/114	1.18141e-09	1.90206e-07	0	0	44.795	920.832	GRIN2A;DLG4;MAPK1;DLGAP1;CACNA1C;GRIN2B;SHANK2
	ARHGEF7	Long-term potentiation	5/67	1.26061e-07	8.68491e-06	0	0	51.7742	822.511	GRIN2A;MAPK1;CACNA1C;CALM1;GRIN2B
	ARRB1	Ras signaling pathway	7/232	1.61831e-07	8.68491e-06	0	0	21.1759	331.122	GRIN2A;SYNGAP1;MAPK1;PTPN11;PAK3;CALM1;GRIN2B
	ATXN1	Circadian entrainment	5/97	8.09221e-07	3.25712e-05	0	0	34.8387	488.689	GRIN2A;MAPK1;CACNA1C;CALM1;GRIN2B
	BAI2	Type II diabetes mellitus	4/46	1.36664e-06	4.31852e-05	0	0	59.2917	800.625	PRKCE;MAPK1;IRS2;CACNA1C
	C11orf41	Pathways of neurodegeneration	8/475	1.60938e-06	4.31852e-05	0	0	11.9284	159.121	GRIN2A;ATXN1;DLG4;HTT;MAPK1;CACNA1C;CALM1;GRIN2B
	CACNA1C	Dopaminergic synapse	5/132	3.71214e-06	8.53792e-05	0	0	25.193	315.011	GRIN2A;ARRB1;CACNA1C;CALM1;GRIN2B
	CALM1	Amphetamine addiction	4/69	7.03008e-06	0.00014148	0	0	38.2673	454.054	GRIN2A;CACNA1C;CALM1;GRIN2B
	CNKSR2	cGMP-PKG signaling pathway	5/167	1.16874e-05	0.000209074	0	0	19.7153	223.906	PRKCE;MAPK1;IRS2;CACNA1C;CALM1
	DLG3	cAMP signaling pathway	5/216	4.02595e-05	0.000648178	0	0	15.0994	152.808	GRIN2A;MAPK1;CACNA1C;CALM1;GRIN2B
	DLG4	Alzheimer disease	6/369	4.61975e-05	0.000676163	0	0	10.7994	107.806	GRIN2A;MAPK1;IRS2;CACNA1C;CALM1;GRIN2B
	DLGAP1	Oocyte meiosis	4/129	8.29137e-05	0.00107342	0	0	19.839	186.441	YWHAB;MAPK1;CALM1;YWHAG
	DLGAP2	Cocaine addiction	3/49	9.32123e-05	0.00107342	0	0	39.3636	365.319	GRIN2A;DLG4;GRIN2B
	DNAJC6	Vascular smooth muscle contraction	4/133	9.33408e-05	0.00107342	0	0	19.22	178.347	PRKCE;MAPK1;CACNA1C;CALM1
	ERC2	Hippo signaling pathway	4/163	0.000204373	0.00208214	0	0	15.57	132.276	DLG3;YWHAB;DLG4;YWHAG
	GIT1	GnRH secretion	3/64	0.000206921	0.00208214	0	0	29.6617	251.625	MAPK1;ARRB1;CACNA1C
	GRIN2A	Renal cell carcinoma	3/69	0.000258609	0.00244918	0	0	27.4077	226.393	MAPK1;PTPN11;PAK3
	GRIN2B	Alcoholism	4/186	0.000338037	0.00302355	0	0	13.5865	108.588	GRIN2A;MAPK1;CALM1;GRIN2B
	HTT	Rap1 signaling pathway	4/210	0.000534681	0.00453072	0	0	11.9891	90.3238	GRIN2A;MAPK1;CALM1;GRIN2B
	IRS2	Regulation of actin cytoskeleton	4/218	0.000615271	0.00476725	0	0	11.5362	85.2924	MAPK1;PAK3;ARHGEF7;GIT1
	LARP1	GnRH signaling pathway	3/93	0.000621815	0.00476725	0	0	20.0747	148.209	MAPK1;CACNA1C;CALM1
	MAPK1	Aldosterone synthesis and secretion	3/98	0.000724336	0.00530082	0	0	19.0134	137.472	PRKCE;CACNA1C;CALM1
	NUMBL	C-type lectin receptor signaling pathway	3/104	0.000860853	0.00602597	0	0	17.8785	126.179	MAPK1;PTPN11;CALM1
	PAK3	Insulin resistance	3/108	0.000960352	0.00644236	0	0	17.1939	119.467	PRKCE;IRS2;PTPN11
	PPFIA2	Endocytosis	4/252	0.00105589	0.00679995	0	0	9.9375	68.1054	DNAJC6;ARRB1;AP2A2;GIT1
	PRKCE	Growth hormone synthesis, secretion and action	3/119	0.00127071	0.00757718	0	0	15.5549	103.723	MAPK1;IRS2;CACNA1C
	PTPN11	Neurotrophin signaling pathway	3/119	0.00127071	0.00757718	0	0	15.5549	103.723	MAPK1;PTPN11;CALM1
	SHANK2	Prion disease	4/273	0.00141851	0.00815643	0	0	9.15195	60.0199	GRIN2A;MAPK1;CACNA1C;GRIN2B
	SORBS2	Apelin signaling pathway	3/137	0.00190282	0.0102118	0	0	13.4532	84.2764	PRKCE;MAPK1;CALM1
	SPTBN1	Insulin signaling pathway	3/137	0.00190282	0.0102118	0	0	13.4532	84.2764	MAPK1;IRS2;CALM1
	SYNGAP1	Spinocerebellar ataxia	3/143	0.00215001	0.0108268	0	0	12.8727	79.0679	GRIN2A;ATXN1;GRIN2B
	UNC13A	Huntington disease	4/306	0.00215192	0.0108268	0	0	8.13825	49.9802	DLG4;HTT;AP2A2;GRIN2B
	YWHAB	Nicotine addiction	2/40	0.00235364	0.0114829	0	0	30.8452	186.669	GRIN2A;GRIN2B
	YWHAG	Adrenergic signaling in cardiomyocytes	3/150	0.00246261	0.0116612	0	0	12.2554	73.6125	MAPK1;CACNA1C;CALM1
	ZDHHC17	Oxytocin signaling pathway	3/154	0.00265324	0.0122049	0	0	11.9284	70.7587	MAPK1;CACNA1C;CALM1
		Hepatitis C	3/157	0.00280204	0.0125313	0	0	11.6942	68.7317	YWHAB;MAPK1;YWHAG
		Axon guidance	3/182	0.00424421	0.0184681	0	0	10.0482	54.8855	MAPK1;PTPN11;PAK3
		Notch signaling pathway	2/59	0.00505341	0.0214105	0	0	20.5439	108.63	NUMBL;ATXN1
		Pathogenic Escherichia coli infection	3/197	0.00529095	0.0218421	0	0	9.26429	48.5612	MAPK1;PTPN11;PAK3
		Viral carcinogenesis	3/203	0.0057494	0.0231413	0	0	8.98364	46.3435	YWHAB;MAPK1;YWHAG
		Human immunodeficiency virus 1 infection	3/212	0.0064807	0.0254486	0	0	8.59287	43.2988	MAPK1;PAK3;CALM1
		Adipocytokine signaling pathway	2/69	0.00685126	0.0256524	0	0	17.4688	87.0528	IRS2;PTPN11
		Renin secretion	2/69	0.00685126	0.0256524	0	0	17.4688	87.0528	CACNA1C;CALM1
		Epithelial cell signaling in Helicobacter pylori infection	2/70	0.00704483	0.0257777	0	0	17.2111	85.2888	PTPN11;GIT1
		Glioma	2/75	0.00804956	0.0282874	0	0	16.0282	77.2902	MAPK1;CALM1
		Chronic myeloid leukemia	2/76	0.00825782	0.0282874	0	0	15.8108	75.838	MAPK1;PTPN11
		Pertussis	2/76	0.00825782	0.0282874	0	0	15.8108	75.838	MAPK1;CALM1
		Synaptic vesicle cycle	2/78	0.00868158	0.0291195	0	0	15.3932	73.0646	UNC13A;AP2A2
		Chemical carcinogenesis	3/239	0.0089978	0.0293038	0	0	7.59938	35.799	MAPK1;ARRB1;CACNA1C
		Calcium signaling pathway	3/240	0.00910055	0.0293038	0	0	7.56694	35.5602	GRIN2A;CACNA1C;CALM1
		ErbB signaling pathway	2/85	0.0102398	0.0323258	0	0	14.09	64.5529	MAPK1;PAK3
		PD-L1 expression and PD-1 checkpoint pathway in cancer	2/89	0.0111819	0.0346209	0	0	13.4395	60.3898	MAPK1;PTPN11
		Fc gamma R-mediated phagocytosis	2/97	0.013176	0.0400252	0	0	12.3028	53.2632	PRKCE;MAPK1
		Inflammatory mediator regulation of TRP channels	2/98	0.0134354	0.0400575	0	0	12.174	52.4683	PRKCE;CALM1
		AGE-RAGE signaling pathway in diabetic complications	2/100	0.0139609	0.0408674	0	0	11.9244	50.9349	PRKCE;MAPK1
		Melanogenesis	2/101	0.014227	0.0409026	0	0	11.8033	50.195	MAPK1;CALM1
		T cell receptor signaling pathway	2/104	0.0150384	0.0424768	0	0	11.4544	48.076	MAPK1;PAK3
		Parathyroid hormone synthesis, secretion and action	2/106	0.0155902	0.0428325	0	0	11.233	46.7419	MAPK1;ARRB1
		MAPK signaling pathway	3/294	0.0156964	0.0428325	0	0	6.14589	25.532	MAPK1;ARRB1;CACNA1C
		Serotonergic synapse	2/113	0.0175891	0.0464237	0	0	10.5209	42.5096	MAPK1;CACNA1C
		Cholinergic synapse	2/113	0.0175891	0.0464237	0	0	10.5209	42.5096	MAPK1;CACNA1C
		MicroRNAs in cancer	3/310	0.0180547	0.0468841	0	0	5.82085	23.3669	PRKCE;MAPK1;IRS2
		Sphingolipid signaling pathway	2/119	0.0193846	0.0495385	0	0	9.97838	39.3475	PRKCE;MAPK1
		Cell cycle	2/124	0.0209375	0.0526709	0	0	9.56702	36.9882	YWHAB;YWHAG
		Relaxin signaling pathway	2/129	0.0225407	0.0557394	0	0	9.18805	34.8451	MAPK1;ARRB1
		FoxO signaling pathway	2/131	0.0231959	0.0557394	0	0	9.04469	34.0422	MAPK1;IRS2
		Natural killer cell mediated cytotoxicity	2/131	0.0231959	0.0557394	0	0	9.04469	34.0422	MAPK1;PTPN11
		Systemic lupus erythematosus	2/135	0.0245297	0.057049	0	0	8.7709	32.5213	GRIN2A;GRIN2B
		Autophagy	2/137	0.0252083	0.057049	0	0	8.64009	31.8006	MAPK1;IRS2
		Yersinia infection	2/137	0.0252083	0.057049	0	0	8.64009	31.8006	MAPK1;ARHGEF7
		Estrogen signaling pathway	2/137	0.0252083	0.057049	0	0	8.64009	31.8006	MAPK1;CALM1
		PI3K-Akt signaling pathway	3/354	0.0255126	0.057049	0	0	5.07977	18.6356	YWHAB;MAPK1;YWHAG
		Phospholipase D signaling pathway	2/148	0.0290755	0.0632588	0	0	7.98469	28.2487	MAPK1;PTPN11
		Retrograde endocannabinoid signaling	2/148	0.0290755	0.0632588	0	0	7.98469	28.2487	MAPK1;CACNA1C
		Cushing syndrome	2/155	0.0316525	0.0678485	0	0	7.61669	26.2999	MAPK1;CACNA1C
		Cellular senescence	2/156	0.0320279	0.0678485	0	0	7.56684	26.0386	MAPK1;CALM1
		Hepatitis B	2/162	0.0343169	0.0717535	0	0	7.28088	24.552	YWHAB;MAPK1
		Tight junction	2/169	0.0370661	0.0765082	0	0	6.97323	22.9772	DLG3;PRKCE
		Tuberculosis	2/180	0.0415518	0.0846815	0	0	6.53866	20.7983	MAPK1;CALM1
		Chemokine signaling pathway	2/192	0.0466667	0.0936246	0	0	6.12198	18.7622	MAPK1;ARRB1
		Kaposi sarcoma-associated herpesvirus infection	2/193	0.0471031	0.0936246	0	0	6.08962	18.6063	MAPK1;CALM1
		Phototransduction	1/28	0.0492264	0.0966518	0	0	21.0974	63.531	CALM1
		Focal adhesion	2/201	0.0506478	0.0982445	0	0	5.84245	17.4272	MAPK1;PAK3
		Proteoglycans in cancer	2/205	0.0524556	0.10054	0	0	5.72617	16.8795	MAPK1;PTPN11
		Lipid and atherosclerosis	2/215	0.0570752	0.108107	0	0	5.45457	15.6185	MAPK1;CALM1
		Human cytomegalovirus infection	2/225	0.0618328	0.115757	0	0	5.20733	14.4937	MAPK1;CALM1
		Aldosterone-regulated sodium reabsorption	1/37	0.0645428	0.118084	0	0	15.8159	43.3422	MAPK1
		Thyroid cancer	1/37	0.0645428	0.118084	0	0	15.8159	43.3422	MAPK1
		Bladder cancer	1/41	0.0712728	0.128932	0	0	14.2314	37.5886	MAPK1
		Shigellosis	2/246	0.0722459	0.12924	0	0	4.7541	12.4922	PRKCE;MAPK1
		Salmonella infection	2/249	0.0737778	0.13053	0	0	4.69564	12.2401	MAPK1;PAK3
		Endocrine and other factor-regulated calcium reabsorption	1/53	0.0911817	0.159568	0	0	10.9407	26.2018	AP2A2
		Regulation of lipolysis in adipocytes	1/55	0.0944592	0.163526	0	0	10.5344	24.8568	IRS2
		Hedgehog signaling pathway	1/56	0.0960937	0.164586	0	0	10.3423	24.2262	ARRB1
		Endometrial cancer	1/58	0.099354	0.168379	0	0	9.97845	23.0409	MAPK1
		VEGF signaling pathway	1/59	0.10098	0.169352	0	0	9.80591	22.4833	MAPK1
		Long-term depression	1/60	0.102603	0.1703	0	0	9.63923	21.9474	MAPK1
		Cortisol synthesis and secretion	1/65	0.110675	0.181824	0	0	8.88393	19.5549	CACNA1C
		Acute myeloid leukemia	1/67	0.113885	0.185087	0	0	8.61385	18.7142	MAPK1
		Fc epsilon RI signaling pathway	1/68	0.115485	0.185087	0	0	8.48486	18.3155	MAPK1
		Central carbon metabolism in cancer	1/70	0.118677	0.185087	0	0	8.2381	17.5582	MAPK1
		Prolactin signaling pathway	1/70	0.118677	0.185087	0	0	8.2381	17.5582	MAPK1
		Human papillomavirus infection	2/331	0.11927	0.185087	0	0	3.51064	7.46489	DLG3;MAPK1
		Adherens junction	1/71	0.120269	0.185087	0	0	8.12	17.1983	MAPK1
		Melanoma	1/72	0.121858	0.185087	0	0	8.00523	16.8502	MAPK1
		Non-small cell lung cancer	1/72	0.121858	0.185087	0	0	8.00523	16.8502	MAPK1
		Neuroactive ligand-receptor interaction	2/341	0.125223	0.188214	0	0	3.40534	7.07513	GRIN2A;GRIN2B
		Gastric acid secretion	1/76	0.128187	0.188214	0	0	7.57676	15.5647	CALM1
		Pancreatic cancer	1/76	0.128187	0.188214	0	0	7.57676	15.5647	MAPK1
		Arrhythmogenic right ventricular cardiomyopathy	1/77	0.129762	0.188214	0	0	7.47669	15.2678	CACNA1C
		Leishmaniasis	1/77	0.129762	0.188214	0	0	7.47669	15.2678	MAPK1
		B cell receptor signaling pathway	1/81	0.136036	0.195551	0	0	7.10143	14.1662	MAPK1
		Amyotrophic lateral sclerosis	2/364	0.139182	0.198304	0	0	3.18525	6.28121	GRIN2A;GRIN2B
		Taste transduction	1/86	0.143816	0.199606	0	0	6.68202	12.9579	CACNA1C
		Colorectal cancer	1/86	0.143816	0.199606	0	0	6.68202	12.9579	MAPK1
		Insulin secretion	1/86	0.143816	0.199606	0	0	6.68202	12.9579	CACNA1C
		Cardiac muscle contraction	1/87	0.145363	0.20003	0	0	6.60399	12.7359	CACNA1C
		Gap junction	1/88	0.146908	0.200443	0	0	6.52775	12.5199	MAPK1
		GABAergic synapse	1/89	0.148451	0.200845	0	0	6.45325	12.3096	CACNA1C
		Hypertrophic cardiomyopathy	1/90	0.14999	0.201085	0	0	6.38042	12.1048	CACNA1C
		Morphine addiction	1/91	0.151527	0.201085	0	0	6.30921	11.9054	ARRB1
		Th1 and Th2 cell differentiation	1/92	0.153062	0.201085	0	0	6.23956	11.7111	MAPK1
		Salivary secretion	1/93	0.154593	0.201085	0	0	6.17143	11.5218	CALM1
		TGF-beta signaling pathway	1/94	0.156122	0.201085	0	0	6.10476	11.3373	MAPK1
		IL-17 signaling pathway	1/94	0.156122	0.201085	0	0	6.10476	11.3373	MAPK1
		Dilated cardiomyopathy	1/96	0.159172	0.202121	0	0	5.97564	10.9819	CACNA1C
		Phosphatidylinositol signaling system	1/97	0.160692	0.202121	0	0	5.9131	10.8107	CALM1
		Prostate cancer	1/97	0.160692	0.202121	0	0	5.9131	10.8107	MAPK1
		Choline metabolism in cancer	1/98	0.162211	0.202449	0	0	5.85184	10.6437	MAPK1
		Progesterone-mediated oocyte maturation	1/100	0.165239	0.204642	0	0	5.73304	10.3216	MAPK1
		Chagas disease	1/102	0.168256	0.205222	0	0	5.61895	10.0145	MAPK1
		Longevity regulating pathway	1/102	0.168256	0.205222	0	0	5.61895	10.0145	IRS2
		Toll-like receptor signaling pathway	1/104	0.171263	0.207319	0	0	5.50929	9.72144	MAPK1
		Th17 cell differentiation	1/107	0.175754	0.209603	0	0	5.35256	9.30634	MAPK1
		Glucagon signaling pathway	1/107	0.175754	0.209603	0	0	5.35256	9.30634	CALM1
		HIF-1 signaling pathway	1/109	0.178735	0.21159	0	0	5.25291	9.04474	MAPK1
		TNF signaling pathway	1/112	0.183186	0.213717	0	0	5.11017	8.67325	MAPK1
		Toxoplasmosis	1/112	0.183186	0.213717	0	0	5.11017	8.67325	MAPK1
		Leukocyte transendothelial migration	1/114	0.18614	0.215517	0	0	5.01922	8.43858	PTPN11
		Olfactory transduction	2/440	0.187406	0.215517	0	0	2.62235	4.39106	ARRB1;CALM1
		AMPK signaling pathway	1/120	0.194942	0.222593	0	0	4.76471	7.79056	IRS2
		Thyroid hormone signaling pathway	1/121	0.196399	0.222678	0	0	4.72476	7.69004	MAPK1
		Platelet activation	1/124	0.200758	0.226028	0	0	4.60883	7.4002	MAPK1
		Osteoclast differentiation	1/127	0.205093	0.229305	0	0	4.49841	7.1268	MAPK1
		Fluid shear stress and atherosclerosis	1/139	0.222206	0.246725	0	0	4.10476	6.17418	CALM1
		Apoptosis	1/142	0.226428	0.249529	0	0	4.01682	5.96629	MAPK1
		Signaling pathways regulating pluripotency of stem cells	1/143	0.22783	0.249529	0	0	3.98833	5.89935	MAPK1
		Breast cancer	1/147	0.233415	0.253918	0	0	3.87828	5.64265	MAPK1
		Gastric cancer	1/149	0.236193	0.255215	0	0	3.82548	5.52058	MAPK1
		mTOR signaling pathway	1/154	0.243094	0.260657	0	0	3.69953	5.23227	MAPK1
		Non-alcoholic fatty liver disease	1/155	0.244467	0.260657	0	0	3.67532	5.17733	IRS2
		Pathways in cancer	2/531	0.247719	0.262386	0	0	2.16113	3.01577	MAPK1;CALM1
		JAK-STAT signaling pathway	1/162	0.254011	0.267293	0	0	3.51429	4.8159	PTPN11
		Hepatocellular carcinoma	1/168	0.262098	0.274011	0	0	3.387	4.53532	MAPK1
		Influenza A	1/172	0.267441	0.277794	0	0	3.3071	4.36159	MAPK1
		NOD-like receptor signaling pathway	1/181	0.279328	0.28828	0	0	3.14032	4.00507	MAPK1
		Neutrophil extracellular trap formation	1/189	0.289735	0.297117	0	0	3.00547	3.72314	MAPK1
		Human T-cell leukemia virus 1 infection	1/219	0.327479	0.333697	0	0	2.58794	2.889	MAPK1
		Coronavirus disease	1/232	0.343223	0.34754	0	0	2.44069	2.61002	MAPK1
		Parkinson disease	1/249	0.36327	0.365541	0	0	2.27143	2.30007	CALM1
		Herpes simplex virus 1 infection	1/498	0.596893	0.596893	0	0	1.11911	0.577483	PTPN11

## Sheet: 3
Seeds	Module	Minimum: KEGG (excluding seeds)									Minimum: KEGG (including seeds)
GRIN2A	ARHGEF7	Term	Overlap	P-value	Adjusted P-value	Old P-value	Old Adjusted P-value	Odds Ratio	Combined Score	Genes	Term	Overlap	P-value	Adjusted P-value	Old P-value	Old Adjusted P-value	Odds Ratio	Combined Score	Genes
GRIN2B	ARRB1	Glutamatergic synapse	6/114	6.04486e-08	9.30908e-06	0	0	35.5824	591.433	HOMER1;DLG4;MAPK1;DLGAP1;SHANK2;SHANK1	Glutamatergic synapse	9/114	1.08613e-12	1.81383e-10	0	0	54.8986	1512.37	GRIN2A;HOMER1;DLG4;MAPK1;DLGAP1;PRKCA;GRIN2B;SHANK2;SHANK1
PRKCA	ATXN1	Neurotrophin signaling pathway	5/119	2.56506e-06	0.000195801	0	0	27.2053	350.228	RPS6KA3;MAPK1;BRAF;PTPN11;CALM1	Long-term potentiation	7/67	5.85799e-11	4.89142e-09	0	0	70.3535	1657.57	RPS6KA3;GRIN2A;MAPK1;BRAF;PRKCA;CALM1;GRIN2B
	BAI2	Oocyte meiosis	5/129	3.8143e-06	0.000195801	0	0	24.9987	311.903	RPS6KA3;YWHAB;MAPK1;CALM1;YWHAG	Ras signaling pathway	8/232	1.62271e-08	9.03311e-07	0	0	22.0268	395.085	GRIN2A;SYNGAP1;MAPK1;PTPN11;PRKCA;PAK3;CALM1;GRIN2B
	BRAF	Long-term potentiation	4/67	6.98878e-06	0.000242142	0	0	38.2876	454.52	RPS6KA3;MAPK1;BRAF;CALM1	Pathways of neurodegeneration	9/475	3.1679e-07	1.3226e-05	0	0	12.145	181.75	GRIN2A;ATXN1;DLG4;HTT;MAPK1;BRAF;PRKCA;CALM1;GRIN2B
	C11orf41	Renal cell carcinoma	4/69	7.86176e-06	0.000242142	0	0	37.1058	436.123	MAPK1;BRAF;PTPN11;PAK3	ErbB signaling pathway	5/85	7.20465e-07	2.40635e-05	0	0	35.5	502.09	MAP2K4;MAPK1;BRAF;PRKCA;PAK3
	CALM1	ErbB signaling pathway	4/85	1.80288e-05	0.000462739	0	0	29.7523	325.001	MAP2K4;MAPK1;BRAF;PAK3	Circadian entrainment	5/97	1.39095e-06	3.87147e-05	0	0	30.8509	416.041	GRIN2A;MAPK1;PRKCA;CALM1;GRIN2B
	CLTC	Insulin resistance	4/108	4.62918e-05	0.000928073	0	0	23.1457	231.007	RPS6KA3;PRKCE;IRS2;PTPN11	Rap1 signaling pathway	6/210	3.55538e-06	7.96872e-05	0	0	17.09	214.429	GRIN2A;MAPK1;BRAF;PRKCA;CALM1;GRIN2B
	CNKSR2	Regulation of actin cytoskeleton	5/218	4.82116e-05	0.000928073	0	0	14.488	144.009	MAPK1;BRAF;PAK3;ARHGEF7;GIT1	Neurotrophin signaling pathway	5/119	3.81735e-06	7.96872e-05	0	0	24.8697	310.273	RPS6KA3;MAPK1;BRAF;PTPN11;CALM1
	DLG3	Ras signaling pathway	5/232	6.47752e-05	0.00110838	0	0	13.5848	131.02	SYNGAP1;MAPK1;PTPN11;PAK3;CALM1	Oocyte meiosis	5/129	5.6694e-06	9.99245e-05	0	0	22.8525	276.068	RPS6KA3;YWHAB;MAPK1;CALM1;YWHAG
	DLG4	Type II diabetes mellitus	3/46	8.37519e-05	0.00128436	0	0	40.8755	383.725	PRKCE;MAPK1;IRS2	Dopaminergic synapse	5/132	6.34367e-06	9.99245e-05	0	0	22.3093	266.999	GRIN2A;ARRB1;PRKCA;CALM1;GRIN2B
	DLGAP1	FoxO signaling pathway	4/131	9.81849e-05	0.00128436	0	0	18.932	174.717	HOMER1;MAPK1;IRS2;BRAF	Vascular smooth muscle contraction	5/133	6.58185e-06	9.99245e-05	0	0	22.1339	264.084	PRKCE;MAPK1;BRAF;PRKCA;CALM1
	DLGAP2	Vascular smooth muscle contraction	4/133	0.000104118	0.00128436	0	0	18.6366	170.897	PRKCE;MAPK1;BRAF;CALM1	Amphetamine addiction	4/69	1.07943e-05	0.000138666	0	0	34.0085	388.938	GRIN2A;PRKCA;CALM1;GRIN2B
	DNAJC6	Yersinia infection	4/137	0.00011676	0.00128436	0	0	18.0725	163.653	RPS6KA3;MAP2K4;MAPK1;ARHGEF7	Renal cell carcinoma	4/69	1.07943e-05	0.000138666	0	0	34.0085	388.938	MAPK1;BRAF;PTPN11;PAK3
	ERC2	Insulin signaling pathway	4/137	0.00011676	0.00128436	0	0	18.0725	163.653	MAPK1;IRS2;BRAF;CALM1	Glioma	4/75	1.50459e-05	0.000179476	0	0	31.1252	345.627	MAPK1;BRAF;PRKCA;CALM1
	GDA	MAPK signaling pathway	5/294	0.000196673	0.00184556	0	0	10.6369	90.7749	RPS6KA3;MAP2K4;MAPK1;ARRB1;BRAF	Hepatitis B	5/162	1.71496e-05	0.000190932	0	0	18.0191	197.733	MAP2K4;YWHAB;MAPK1;BRAF;PRKCA
	GIT1	Hepatitis C	4/157	0.000197253	0.00184556	0	0	15.6942	133.888	YWHAB;MAPK1;BRAF;YWHAG	MAPK signaling pathway	6/294	2.41709e-05	0.000252284	0	0	12.0539	128.138	RPS6KA3;MAP2K4;MAPK1;ARRB1;BRAF;PRKCA
	HOMER1	Pathways of neurodegeneration	6/475	0.000216331	0.00184556	0	0	8.04484	67.888	ATXN1;DLG4;HTT;MAPK1;BRAF;CALM1	Alcoholism	5/186	3.33083e-05	0.000326755	0	0	15.6109	160.944	GRIN2A;MAPK1;BRAF;CALM1;GRIN2B
	HTT	Hepatitis B	4/162	0.000222404	0.00184556	0	0	15.1937	127.795	MAP2K4;YWHAB;MAPK1;BRAF	GnRH signaling pathway	4/93	3.52191e-05	0.000326755	0	0	24.8077	254.377	MAP2K4;MAPK1;PRKCA;CALM1
	IRS2	Hippo signaling pathway	4/163	0.000227699	0.00184556	0	0	15.0974	126.629	DLG3;YWHAB;DLG4;YWHAG	Parathyroid hormone synthesis, secretion and action	4/106	5.88124e-05	0.00051693	0	0	21.6318	210.719	MAPK1;ARRB1;BRAF;PRKCA
	KCNQ5	cGMP-PKG signaling pathway	4/167	0.00024979	0.00192339	0	0	14.7239	122.133	PRKCE;MAPK1;IRS2;CALM1	Insulin resistance	4/108	6.3264e-05	0.000528255	0	0	21.2137	205.098	RPS6KA3;PRKCE;IRS2;PTPN11
	MAP2K4	Epithelial cell signaling in Helicobacter pylori infection	3/70	0.000292931	0.00214816	0	0	26.2019	213.168	MAP2K4;PTPN11;GIT1	cAMP signaling pathway	5/216	6.78477e-05	0.000537975	0	0	13.371	128.338	GRIN2A;MAPK1;BRAF;CALM1;GRIN2B
	MAPK1	Glioma	3/75	0.000359058	0.00249974	0	0	24.3762	193.353	MAPK1;BRAF;CALM1	Regulation of actin cytoskeleton	5/218	7.08709e-05	0.000537975	0	0	13.2441	126.543	MAPK1;BRAF;PAK3;ARHGEF7;GIT1
	NUMBL	Chronic myeloid leukemia	3/76	0.000373338	0.00249974	0	0	24.0411	189.757	MAPK1;BRAF;PTPN11	Alzheimer disease	6/369	8.55541e-05	0.000621197	0	0	9.52698	89.2331	GRIN2A;MAPK1;IRS2;BRAF;CALM1;GRIN2B
	PAK3	GnRH signaling pathway	3/93	0.000674411	0.00432747	0	0	19.4833	142.261	MAP2K4;MAPK1;CALM1	Growth hormone synthesis, secretion and action	4/119	9.22694e-05	0.000642041	0	0	19.1739	178.141	MAP2K4;MAPK1;IRS2;PRKCA
	PPFIA2	Progesterone-mediated oocyte maturation	3/100	0.000832937	0.00513089	0	0	18.071	128.133	RPS6KA3;MAPK1;BRAF	Type II diabetes mellitus	3/46	0.000105982	0.000707962	0	0	37.5556	343.718	PRKCE;MAPK1;IRS2
	PRKCE	C-type lectin receptor signaling pathway	3/104	0.000933288	0.00552794	0	0	17.3518	121.06	MAPK1;PTPN11;CALM1	Relaxin signaling pathway	4/129	0.0001261	0.000770594	0	0	17.6311	158.3	MAP2K4;MAPK1;ARRB1;PRKCA
	PTPN11	Parathyroid hormone synthesis, secretion and action	3/106	0.000986213	0.00562507	0	0	17.0131	117.759	MAPK1;ARRB1;BRAF	Cocaine addiction	3/49	0.000128098	0.000770594	0	0	35.1011	314.601	GRIN2A;DLG4;GRIN2B
	RPS6KA3	Endocytosis	4/252	0.00117228	0.00644755	0	0	9.63587	65.0306	DNAJC6;CLTC;ARRB1;GIT1	FoxO signaling pathway	4/131	0.000133816	0.000770594	0	0	17.3517	154.761	HOMER1;MAPK1;IRS2;BRAF
	SHANK1	Growth hormone synthesis, secretion and action	3/119	0.00137686	0.00731162	0	0	15.0966	99.4556	MAP2K4;MAPK1;IRS2	Natural killer cell mediated cytotoxicity	4/131	0.000133816	0.000770594	0	0	17.3517	154.761	MAPK1;BRAF;PTPN11;PRKCA
	SHANK2	Relaxin signaling pathway	3/129	0.00173528	0.00890778	0	0	13.8915	88.3022	MAP2K4;MAPK1;ARRB1	Yersinia infection	4/137	0.000159018	0.000856644	0	0	16.5639	144.876	RPS6KA3;MAP2K4;MAPK1;ARHGEF7
	SORBS2	Natural killer cell mediated cytotoxicity	3/131	0.0018133	0.009008	0	0	13.673	86.3124	MAPK1;BRAF;PTPN11	Insulin signaling pathway	4/137	0.000159018	0.000856644	0	0	16.5639	144.876	MAPK1;IRS2;BRAF;CALM1
	SPTBN1	Apelin signaling pathway	3/137	0.00206041	0.00991574	0	0	13.0568	80.7546	PRKCE;MAPK1;CALM1	Spinocerebellar ataxia	4/143	0.000187488	0.000978455	0	0	15.8441	135.971	GRIN2A;ATXN1;PRKCA;GRIN2B
	SYNGAP1	Thyroid cancer	2/37	0.00212921	0.00993633	0	0	32.5355	200.159	MAPK1;BRAF	Long-term depression	3/60	0.000234328	0.00118584	0	0	28.3115	236.65	MAPK1;BRAF;PRKCA
	YWHAB	Bladder cancer	2/41	0.00260939	0.011819	0	0	29.1927	173.657	MAPK1;BRAF	mTOR signaling pathway	4/154	0.000248984	0.00122295	0	0	14.6741	121.767	RPS6KA3;MAPK1;BRAF;PRKCA
	YWHAG	mTOR signaling pathway	3/154	0.00287118	0.0126332	0	0	11.5769	67.7602	RPS6KA3;MAPK1;BRAF	Hepatitis C	4/157	0.000268005	0.00127877	0	0	14.3842	118.303	YWHAB;MAPK1;BRAF;YWHAG
	ZDHHC17	Axon guidance	3/182	0.00458813	0.0193815	0	0	9.75222	52.5087	MAPK1;PTPN11;PAK3	GnRH secretion	3/64	0.000283727	0.00131618	0	0	26.4497	216.028	MAPK1;ARRB1;PRKCA
		Alzheimer disease	4/369	0.00465659	0.0193815	0	0	6.50826	34.9459	MAPK1;IRS2;BRAF;CALM1	Hippo signaling pathway	4/163	0.000309152	0.00139536	0	0	13.8372	111.828	DLG3;YWHAB;DLG4;YWHAG
		Alcoholism	3/186	0.00487437	0.019732	0	0	9.53713	50.7734	MAPK1;BRAF;CALM1	cGMP-PKG signaling pathway	4/167	0.000338985	0.00145333	0	0	13.4949	107.818	PRKCE;MAPK1;IRS2;CALM1
		Endometrial cancer	2/58	0.00515733	0.019732	0	0	20.3133	106.997	MAPK1;BRAF	Fc epsilon RI signaling pathway	3/68	0.0003394	0.00145333	0	0	24.817	198.247	MAP2K4;MAPK1;PRKCA
		Chemokine signaling pathway	3/192	0.00532365	0.019732	0	0	9.23156	48.3327	MAPK1;ARRB1;BRAF	Epithelial cell signaling in Helicobacter pylori infection	3/70	0.000369691	0.00154346	0	0	24.0738	190.252	MAP2K4;PTPN11;GIT1
		Notch signaling pathway	2/59	0.0053321	0.019732	0	0	19.9559	104.449	NUMBL;ATXN1	Non-small cell lung cancer	3/72	0.000401671	0.00163607	0	0	23.3737	182.779	MAPK1;BRAF;PRKCA
		Kaposi sarcoma-associated herpesvirus infection	3/193	0.00540088	0.019732	0	0	9.18251	47.9437	MAP2K4;MAPK1;CALM1	Axon guidance	4/182	0.000469406	0.00182866	0	0	12.3483	94.638	MAPK1;PTPN11;PRKCA;PAK3
		Long-term depression	2/60	0.00550957	0.019732	0	0	19.6108	102.001	MAPK1;BRAF	Chronic myeloid leukemia	3/76	0.000470853	0.00182866	0	0	22.0885	169.219	MAPK1;BRAF;PTPN11
		Pathogenic Escherichia coli infection	3/197	0.00571654	0.0200079	0	0	8.99136	46.4349	MAPK1;PTPN11;PAK3	Focal adhesion	4/201	0.000681667	0.00258724	0	0	11.1466	81.2698	MAPK1;BRAF;PRKCA;PAK3
		Focal adhesion	3/201	0.00604311	0.0204665	0	0	8.80793	44.9983	MAPK1;BRAF;PAK3	Proteoglycans in cancer	4/205	0.000733781	0.00272314	0	0	10.9226	78.8317	MAPK1;BRAF;PTPN11;PRKCA
		Viral carcinogenesis	3/203	0.00621051	0.0204665	0	0	8.71897	44.3056	YWHAB;MAPK1;YWHAG	Human immunodeficiency virus 1 infection	4/212	0.000831681	0.00301936	0	0	10.5513	74.8303	MAPK1;PRKCA;PAK3;CALM1
		GnRH secretion	2/64	0.00624627	0.0204665	0	0	18.3419	93.0995	MAPK1;ARRB1	Lipid and atherosclerosis	4/215	0.000876337	0.00311379	0	0	10.3997	73.2113	MAP2K4;MAPK1;PRKCA;CALM1
		Proteoglycans in cancer	3/205	0.00638067	0.0204713	0	0	8.63177	43.6291	MAPK1;BRAF;PTPN11	Fc gamma R-mediated phagocytosis	3/97	0.000959268	0.00330057	0	0	17.1357	119.082	PRKCE;MAPK1;PRKCA
		Rap1 signaling pathway	3/210	0.00681824	0.0206261	0	0	8.42114	42.006	MAPK1;BRAF;CALM1	Aldosterone synthesis and secretion	3/98	0.000988194	0.00330057	0	0	16.9545	117.319	PRKCE;PRKCA;CALM1
		Acute myeloid leukemia	2/67	0.00682666	0.0206261	0	0	17.4927	87.2349	MAPK1;BRAF	Inflammatory mediator regulation of TRP channels	3/98	0.000988194	0.00330057	0	0	16.9545	117.319	PRKCE;PRKCA;CALM1
		Human immunodeficiency virus 1 infection	3/212	0.00699816	0.0206261	0	0	8.33971	41.3826	MAPK1;PAK3;CALM1	AGE-RAGE signaling pathway in diabetic complications	3/100	0.0010477	0.00336471	0	0	16.6032	113.917	PRKCE;MAPK1;PRKCA
		Fc epsilon RI signaling pathway	2/68	0.00702538	0.0206261	0	0	17.2268	85.4146	MAP2K4;MAPK1	Progesterone-mediated oocyte maturation	3/100	0.0010477	0.00336471	0	0	16.6032	113.917	RPS6KA3;MAPK1;BRAF
		Adipocytokine signaling pathway	2/69	0.00722672	0.0206261	0	0	16.9689	83.656	IRS2;PTPN11	Melanogenesis	3/101	0.00107828	0.00339759	0	0	16.433	112.277	MAPK1;PRKCA;CALM1
		Lipid and atherosclerosis	3/215	0.00727332	0.0206261	0	0	8.22045	40.4737	MAP2K4;MAPK1;CALM1	C-type lectin receptor signaling pathway	3/104	0.0011734	0.00362884	0	0	15.9425	107.577	MAPK1;PTPN11;CALM1
		cAMP signaling pathway	3/216	0.00736646	0.0206261	0	0	8.18144	40.1776	MAPK1;BRAF;CALM1	Chemical carcinogenesis	4/239	0.00129655	0.0039368	0	0	9.32624	62.0013	RPS6KA3;MAPK1;ARRB1;PRKCA
		Melanoma	2/72	0.00784629	0.0211988	0	0	16.2392	78.7229	MAPK1;BRAF	Serotonergic synapse	3/113	0.00149004	0.00436556	0	0	14.6314	95.2354	MAPK1;BRAF;PRKCA
		Non-small cell lung cancer	2/72	0.00784629	0.0211988	0	0	16.2392	78.7229	MAPK1;BRAF	Cholinergic synapse	3/113	0.00149004	0.00436556	0	0	14.6314	95.2354	MAPK1;PRKCA;KCNQ5
		Pancreatic cancer	2/76	0.00870836	0.0227303	0	0	15.3583	72.8517	MAPK1;BRAF	Endocytosis	4/252	0.00157498	0.00453484	0	0	8.83154	56.9945	DNAJC6;CLTC;ARRB1;GIT1
		Pertussis	2/76	0.00870836	0.0227303	0	0	15.3583	72.8517	MAPK1;CALM1	Sphingolipid signaling pathway	3/119	0.00172822	0.00489173	0	0	13.8705	88.2253	PRKCE;MAPK1;PRKCA
		Chemical carcinogenesis	3/239	0.00970671	0.0249139	0	0	7.3755	34.185	RPS6KA3;MAPK1;ARRB1	Aldosterone-regulated sodium reabsorption	2/37	0.00248499	0.00680317	0	0	29.9624	179.699	MAPK1;PRKCA
		Salmonella infection	3/249	0.0108448	0.0273787	0	0	7.07209	31.9946	MAP2K4;MAPK1;PAK3	Thyroid cancer	2/37	0.00248499	0.00680317	0	0	29.9624	179.699	MAPK1;BRAF
		Colorectal cancer	2/86	0.0110396	0.0274209	0	0	13.5231	60.9388	MAPK1;BRAF	Apelin signaling pathway	3/137	0.00258105	0.00695218	0	0	11.9964	71.4931	PRKCE;MAPK1;CALM1
		PD-L1 expression and PD-1 checkpoint pathway in cancer	2/89	0.011787	0.0288126	0	0	13.0548	57.9734	MAPK1;PTPN11	Nicotine addiction	2/40	0.00289935	0.00768559	0	0	27.5928	161.232	GRIN2A;GRIN2B
		Circadian entrainment	2/97	0.0138854	0.0320643	0	0	11.9507	51.1121	MAPK1;CALM1	Bladder cancer	2/41	0.0030442	0.00794345	0	0	26.8839	155.779	MAPK1;BRAF
		Fc gamma R-mediated phagocytosis	2/97	0.0138854	0.0320643	0	0	11.9507	51.1121	PRKCE;MAPK1	Huntington disease	4/306	0.00318277	0.00812317	0	0	7.23252	41.587	DLG4;CLTC;HTT;GRIN2B
		Prostate cancer	2/97	0.0138854	0.0320643	0	0	11.9507	51.1121	MAPK1;BRAF	Phospholipase D signaling pathway	3/148	0.00321036	0.00812317	0	0	11.0801	63.6153	MAPK1;PTPN11;PRKCA
		Aldosterone synthesis and secretion	2/98	0.0141583	0.0320643	0	0	11.8256	50.3469	PRKCE;CALM1	Adrenergic signaling in cardiomyocytes	3/150	0.00333399	0.00818839	0	0	10.9283	62.3305	MAPK1;PRKCA;CALM1
		Inflammatory mediator regulation of TRP channels	2/98	0.0141583	0.0320643	0	0	11.8256	50.3469	PRKCE;CALM1	MicroRNAs in cancer	4/310	0.0033342	0.00818839	0	0	7.13653	40.7034	PRKCE;MAPK1;IRS2;PRKCA
		AGE-RAGE signaling pathway in diabetic complications	2/100	0.0147111	0.0328334	0	0	11.5831	48.8708	PRKCE;MAPK1	Oxytocin signaling pathway	3/154	0.00358995	0.00868872	0	0	10.6367	59.8803	MAPK1;PRKCA;CALM1
		Melanogenesis	2/101	0.014991	0.0329801	0	0	11.4655	48.1587	MAPK1;CALM1	Hepatocellular carcinoma	3/168	0.00457929	0.0109249	0	0	9.72727	52.3931	MAPK1;BRAF;PRKCA
		Chagas disease	2/102	0.0152731	0.0331277	0	0	11.3503	47.463	MAP2K4;MAPK1	Endocrine and other factor-regulated calcium reabsorption	2/53	0.00503894	0.0118522	0	0	20.5459	108.699	CLTC;PRKCA
		T cell receptor signaling pathway	2/104	0.0158444	0.0334251	0	0	11.1266	46.1192	MAPK1;PAK3	PI3K-Akt signaling pathway	4/354	0.00533676	0.0123783	0	0	6.2254	32.5783	YWHAB;MAPK1;PRKCA;YWHAG
		Toll-like receptor signaling pathway	2/104	0.0158444	0.0334251	0	0	11.1266	46.1192	MAP2K4;MAPK1	Endometrial cancer	2/58	0.0060066	0.0137411	0	0	18.7068	95.6832	MAPK1;BRAF
		TNF signaling pathway	2/112	0.0182195	0.0375404	0	0	10.3132	41.3073	MAP2K4;MAPK1	VEGF signaling pathway	2/59	0.00620953	0.0138266	0	0	18.3777	93.3892	MAPK1;PRKCA
		Serotonergic synapse	2/113	0.0185264	0.0375404	0	0	10.2198	40.7623	MAPK1;BRAF	Notch signaling pathway	2/59	0.00620953	0.0138266	0	0	18.3777	93.3892	NUMBL;ATXN1
		Cholinergic synapse	2/113	0.0185264	0.0375404	0	0	10.2198	40.7623	MAPK1;KCNQ5	Chemokine signaling pathway	3/192	0.00662863	0.0145656	0	0	8.48177	42.5476	MAPK1;ARRB1;BRAF
		Huntington disease	3/306	0.0187767	0.0375534	0	0	5.7251	22.7581	DLG4;CLTC;HTT	Kaposi sarcoma-associated herpesvirus infection	3/193	0.00672405	0.0145833	0	0	8.4367	42.2009	MAP2K4;MAPK1;CALM1
		MicroRNAs in cancer	3/310	0.0194273	0.0383565	0	0	5.64936	22.2645	PRKCE;MAPK1;IRS2	Pathogenic Escherichia coli infection	3/197	0.00711394	0.0152311	0	0	8.26108	40.8568	MAPK1;PTPN11;PAK3
		Sphingolipid signaling pathway	2/119	0.0204137	0.0397937	0	0	9.6928	37.72	PRKCE;MAPK1	Viral carcinogenesis	3/203	0.00772358	0.0163271	0	0	8.01081	38.9604	YWHAB;MAPK1;YWHAG
		Cell cycle	2/124	0.0220454	0.0424373	0	0	9.29321	35.4504	YWHAB;YWHAG	Acute myeloid leukemia	2/67	0.00794377	0.0165826	0	0	16.1093	77.8944	MAPK1;BRAF
		Dopaminergic synapse	2/132	0.0247649	0.0470839	0	0	8.7178	32.2413	ARRB1;CALM1	Adipocytokine signaling pathway	2/69	0.00840764	0.0173343	0	0	15.6269	74.6748	IRS2;PTPN11
		Autophagy	2/137	0.026531	0.0492262	0	0	8.3928	30.4612	MAPK1;IRS2	Melanoma	2/72	0.00912577	0.0185854	0	0	14.9549	70.2379	MAPK1;BRAF
		Estrogen signaling pathway	2/137	0.026531	0.0492262	0	0	8.3928	30.4612	MAPK1;CALM1	Gastric acid secretion	2/76	0.0101244	0.0198437	0	0	14.1437	64.9591	PRKCA;CALM1
		Fluid shear stress and atherosclerosis	2/139	0.0272514	0.0496587	0	0	8.26945	29.7919	MAP2K4;CALM1	Pancreatic cancer	2/76	0.0101244	0.0198437	0	0	14.1437	64.9591	MAPK1;BRAF
		PI3K-Akt signaling pathway	3/354	0.027409	0.0496587	0	0	4.93012	17.7331	YWHAB;MAPK1;YWHAG	Pertussis	2/76	0.0101244	0.0198437	0	0	14.1437	64.9591	MAPK1;CALM1
		Breast cancer	2/147	0.0302116	0.0540999	0	0	7.81005	27.3315	MAPK1;BRAF	Human cytomegalovirus infection	3/225	0.0102189	0.0198437	0	0	7.20891	33.0422	MAPK1;PRKCA;CALM1
		Phospholipase D signaling pathway	2/148	0.0305903	0.0541484	0	0	7.75616	27.0463	MAPK1;PTPN11	Calcium signaling pathway	3/240	0.0121598	0.0233413	0	0	6.74752	29.754	GRIN2A;PRKCA;CALM1
		Gastric cancer	2/149	0.0309709	0.0541991	0	0	7.70301	26.7657	MAPK1;BRAF	Colorectal cancer	2/86	0.0128222	0.024333	0	0	12.4536	54.2552	MAPK1;BRAF
		Adrenergic signaling in cardiomyocytes	2/150	0.0313534	0.054252	0	0	7.65058	26.4896	MAPK1;CALM1	Gap junction	2/88	0.0133955	0.0249007	0	0	12.1628	52.4562	MAPK1;PRKCA
		Oxytocin signaling pathway	2/154	0.0329023	0.0562995	0	0	7.44774	25.4282	MAPK1;CALM1	Salmonella infection	3/249	0.0134196	0.0249007	0	0	6.49769	28.0118	MAP2K4;MAPK1;PAK3
		Cushing syndrome	2/155	0.0332942	0.056344	0	0	7.39869	25.1731	MAPK1;BRAF	PD-L1 expression and PD-1 checkpoint pathway in cancer	2/89	0.0136862	0.0251165	0	0	12.0224	51.5924	MAPK1;PTPN11
		Cellular senescence	2/156	0.0336879	0.0563906	0	0	7.35028	24.922	MAPK1;CALM1	Morphine addiction	2/91	0.014276	0.025914	0	0	11.751	49.9322	ARRB1;PRKCA
		Hepatocellular carcinoma	2/168	0.0385539	0.063842	0	0	6.8148	22.1869	MAPK1;BRAF	Salivary secretion	2/93	0.0148766	0.0267139	0	0	11.4916	48.3563	PRKCA;CALM1
		Tight junction	2/169	0.038971	0.0638461	0	0	6.77365	21.9801	DLG3;PRKCE	Phosphatidylinositol signaling system	2/97	0.0161101	0.0283199	0	0	11.0055	45.4342	PRKCA;CALM1
		Tuberculosis	2/180	0.043672	0.0707946	0	0	6.35152	19.8869	MAPK1;CALM1	Prostate cancer	2/97	0.0161101	0.0283199	0	0	11.0055	45.4342	MAPK1;BRAF
		Phototransduction	1/28	0.0505598	0.0811064	0	0	20.5103	61.215	CALM1	Choline metabolism in cancer	2/98	0.0164252	0.028573	0	0	10.8904	44.7478	MAPK1;PRKCA
		Human T-cell leukemia virus 1 infection	2/219	0.0618941	0.0982649	0	0	5.19974	14.4674	MAP2K4;MAPK1	Prion disease	3/273	0.0171331	0.0294971	0	0	5.91291	24.0463	GRIN2A;MAPK1;GRIN2B
		Human cytomegalovirus infection	2/225	0.0648954	0.101978	0	0	5.0583	13.8343	MAPK1;CALM1	Chagas disease	2/102	0.0177116	0.0301821	0	0	10.4526	42.161	MAP2K4;MAPK1
		Aldosterone-regulated sodium reabsorption	1/37	0.0662765	0.103097	0	0	15.3758	41.7286	MAPK1	T cell receptor signaling pathway	2/104	0.0183705	0.0306787	0	0	10.2466	40.9559	MAPK1;PAK3
		Pathways in cancer	3/531	0.0744106	0.114592	0	0	3.24783	8.43836	MAPK1;BRAF;CALM1	Toll-like receptor signaling pathway	2/104	0.0183705	0.0306787	0	0	10.2466	40.9559	MAP2K4;MAPK1
		Shigellosis	2/246	0.0757745	0.115537	0	0	4.61803	11.9145	PRKCE;MAPK1	HIF-1 signaling pathway	2/109	0.0200624	0.0331725	0	0	9.76537	38.1719	MAPK1;PRKCA
		Cocaine addiction	1/49	0.0868387	0.131109	0	0	11.5249	28.1634	DLG4	TNF signaling pathway	2/112	0.0211079	0.0342304	0	0	9.49761	36.6428	MAP2K4;MAPK1
		Endocrine and other factor-regulated calcium reabsorption	1/53	0.0935944	0.139937	0	0	10.6362	25.1949	CLTC	Pathways in cancer	4/531	0.0211122	0.0342304	0	0	4.0972	15.8066	MAPK1;BRAF;PRKCA;CALM1
		Regulation of lipolysis in adipocytes	1/55	0.096954	0.143566	0	0	10.2413	23.8982	IRS2	Leukocyte transendothelial migration	2/114	0.0218173	0.0350336	0	0	9.32707	35.6765	PTPN11;PRKCA
		Hedgehog signaling pathway	1/56	0.0986292	0.144656	0	0	10.0545	23.2902	ARRB1	Thyroid hormone signaling pathway	2/121	0.0243774	0.0387716	0	0	8.77532	32.5924	MAPK1;PRKCA
		VEGF signaling pathway	1/59	0.103637	0.150567	0	0	9.53305	21.6101	MAPK1	Cell cycle	2/124	0.0255106	0.0401912	0	0	8.55824	31.3973	YWHAB;YWHAG
		Amphetamine addiction	1/69	0.120134	0.170474	0	0	8.12704	17.2224	CALM1	Systemic lupus erythematosus	2/135	0.0298451	0.0465807	0	0	7.84606	27.5533	GRIN2A;GRIN2B
		Renin secretion	1/69	0.120134	0.170474	0	0	8.12704	17.2224	CALM1	Autophagy	2/137	0.0306628	0.0469788	0	0	7.72904	26.9334	MAPK1;IRS2
		Central carbon metabolism in cancer	1/70	0.121767	0.170474	0	0	8.00886	16.8638	MAPK1	Estrogen signaling pathway	2/137	0.0306628	0.0469788	0	0	7.72904	26.9334	MAPK1;CALM1
		Prolactin signaling pathway	1/70	0.121767	0.170474	0	0	8.00886	16.8638	MAPK1	Fluid shear stress and atherosclerosis	2/139	0.0314893	0.0478066	0	0	7.61544	26.335	MAP2K4;CALM1
		Adherens junction	1/71	0.123398	0.171201	0	0	7.89405	16.517	MAPK1	Breast cancer	2/147	0.034883	0.0524816	0	0	7.19238	24.1359	MAPK1;BRAF
		Human papillomavirus infection	2/331	0.124769	0.171557	0	0	3.41016	7.09754	DLG3;MAPK1	Retrograde endocannabinoid signaling	2/148	0.0353169	0.05266	0	0	7.14275	23.881	MAPK1;PRKCA
		Gastric acid secretion	1/76	0.131506	0.178263	0	0	7.36593	14.9433	CALM1	Gastric cancer	2/149	0.0357529	0.0528383	0	0	7.09381	23.6304	MAPK1;BRAF
		Bacterial invasion of epithelial cells	1/77	0.133119	0.178263	0	0	7.26864	14.6573	CLTC	Cushing syndrome	2/155	0.0384127	0.0562712	0	0	6.81355	22.2079	MAPK1;BRAF
		Leishmaniasis	1/77	0.133119	0.178263	0	0	7.26864	14.6573	MAPK1	Cellular senescence	2/156	0.0388632	0.0564361	0	0	6.76897	21.9836	MAPK1;CALM1
		Synaptic vesicle cycle	1/78	0.134729	0.178864	0	0	7.17388	14.38	CLTC	Tight junction	2/169	0.0449021	0.0646435	0	0	6.23795	19.358	DLG3;PRKCE
		B cell receptor signaling pathway	1/81	0.139541	0.183669	0	0	6.90382	13.5964	MAPK1	Influenza A	2/172	0.0463424	0.0661469	0	0	6.12693	18.8201	MAPK1;PRKCA
		Gap junction	1/88	0.150669	0.196636	0	0	6.3461	12.0111	MAPK1	Tuberculosis	2/180	0.0502658	0.0711389	0	0	5.8492	17.4916	MAPK1;CALM1
		Morphine addiction	1/91	0.155395	0.200445	0	0	6.13364	11.4195	ARRB1	Phototransduction	1/28	0.0545495	0.076289	0	0	18.9297	55.0599	CALM1
		Th1 and Th2 cell differentiation	1/92	0.156965	0.200445	0	0	6.06593	11.2325	MAPK1	Neutrophil extracellular trap formation	2/189	0.0548184	0.076289	0	0	5.56516	16.1597	MAPK1;PRKCA
		Salivary secretion	1/93	0.158531	0.200445	0	0	5.9997	11.0503	CALM1	Human T-cell leukemia virus 1 infection	2/219	0.070977	0.0978167	0	0	4.7885	12.6675	MAP2K4;MAPK1
		TGF-beta signaling pathway	1/94	0.160095	0.200445	0	0	5.93489	10.8726	MAPK1	African trypanosomiasis	1/37	0.0714589	0.0978167	0	0	14.1909	37.4445	PRKCA
		IL-17 signaling pathway	1/94	0.160095	0.200445	0	0	5.93489	10.8726	MAPK1	Coronavirus disease	2/232	0.0784089	0.106458	0	0	4.51487	11.494	MAPK1;PRKCA
		Phosphatidylinositol signaling system	1/97	0.16477	0.204634	0	0	5.74855	10.3658	CALM1	Shigellosis	2/246	0.0866751	0.116732	0	0	4.2528	10.4006	PRKCE;MAPK1
		Choline metabolism in cancer	1/98	0.166323	0.20491	0	0	5.689	10.2051	MAPK1	Vibrio cholerae infection	1/50	0.0953641	0.127406	0	0	10.4192	24.4856	PRKCA
		Longevity regulating pathway	1/102	0.172506	0.21084	0	0	5.4626	9.59955	IRS2	Regulation of lipolysis in adipocytes	1/55	0.104398	0.138368	0	0	9.45204	21.3573	IRS2
		Th17 cell differentiation	1/107	0.180172	0.216769	0	0	5.20362	8.91819	MAPK1	Hedgehog signaling pathway	1/56	0.106194	0.139641	0	0	9.27972	20.8097	ARRB1
		Glucagon signaling pathway	1/107	0.180172	0.216769	0	0	5.20362	8.91819	CALM1	Renin secretion	1/69	0.129227	0.168251	0	0	7.50075	15.348	CALM1
		HIF-1 signaling pathway	1/109	0.183219	0.218726	0	0	5.10674	8.66652	MAPK1	Central carbon metabolism in cancer	1/70	0.130974	0.168251	0	0	7.39168	15.0255	MAPK1
		Toxoplasmosis	1/112	0.187768	0.222433	0	0	4.96797	8.30916	MAPK1	Prolactin signaling pathway	1/70	0.130974	0.168251	0	0	7.39168	15.0255	MAPK1
		Leukocyte transendothelial migration	1/114	0.190788	0.224285	0	0	4.87955	8.08343	PTPN11	Adherens junction	1/71	0.132718	0.16919	0	0	7.28571	14.7137	MAPK1
		Olfactory transduction	2/440	0.195409	0.227978	0	0	2.54729	4.15886	ARRB1;CALM1	Thyroid hormone synthesis	1/75	0.139661	0.176692	0	0	6.89051	13.5642	PRKCA
		AMPK signaling pathway	1/120	0.199781	0.23131	0	0	4.63212	7.46019	IRS2	Human papillomavirus infection	2/331	0.141608	0.177034	0	0	3.14046	6.13863	DLG3;MAPK1
		Thyroid hormone signaling pathway	1/121	0.20127	0.23131	0	0	4.59329	7.36354	MAPK1	Bacterial invasion of epithelial cells	1/77	0.143112	0.177034	0	0	6.7085	13.0422	CLTC
		Platelet activation	1/124	0.205722	0.234675	0	0	4.48058	7.08483	MAPK1	Leishmaniasis	1/77	0.143112	0.177034	0	0	6.7085	13.0422	MAPK1
		Osteoclast differentiation	1/127	0.21015	0.237794	0	0	4.37324	6.82197	MAPK1	Synaptic vesicle cycle	1/78	0.144832	0.177845	0	0	6.62105	12.7931	CLTC
		Lysosome	1/128	0.21162	0.237794	0	0	4.33858	6.73766	CLTC	Neuroactive ligand-receptor interaction	2/341	0.148497	0.181014	0	0	3.04627	5.80982	GRIN2A;GRIN2B
		Purine metabolism	1/129	0.213088	0.237794	0	0	4.30447	6.65493	GDA	B cell receptor signaling pathway	1/81	0.149973	0.181489	0	0	6.37179	12.0892	MAPK1
		Apoptosis	1/142	0.23193	0.254877	0	0	3.90504	5.70651	MAPK1	Insulin secretion	1/86	0.158475	0.190398	0	0	5.99548	11.0446	PRKCA
		Signaling pathways regulating pluripotency of stem cells	1/143	0.233361	0.254877	0	0	3.87735	5.64219	MAPK1	GABAergic synapse	1/89	0.163536	0.194946	0	0	5.79021	10.4845	PRKCA
		Spinocerebellar ataxia	1/143	0.233361	0.254877	0	0	3.87735	5.64219	ATXN1	Amyotrophic lateral sclerosis	2/364	0.164595	0.194946	0	0	2.84937	5.14104	GRIN2A;GRIN2B
		Retrograde endocannabinoid signaling	1/148	0.240478	0.2608	0	0	3.74452	5.33641	MAPK1	Th1 and Th2 cell differentiation	1/92	0.168567	0.198244	0	0	5.59848	9.96766	MAPK1
		Non-alcoholic fatty liver disease	1/155	0.250333	0.26959	0	0	3.57305	4.94854	IRS2	TGF-beta signaling pathway	1/94	0.171905	0.199362	0	0	5.47753	9.64491	MAPK1
		JAK-STAT signaling pathway	1/162	0.260064	0.278124	0	0	3.41649	4.60142	PTPN11	IL-17 signaling pathway	1/94	0.171905	0.199362	0	0	5.47753	9.64491	MAPK1
		Influenza A	1/172	0.273753	0.290744	0	0	3.21507	4.16523	MAPK1	Amoebiasis	1/102	0.185126	0.210313	0	0	5.04163	8.50382	PRKCA
		NOD-like receptor signaling pathway	1/181	0.285861	0.301525	0	0	3.05293	3.82303	MAPK1	Longevity regulating pathway	1/102	0.185126	0.210313	0	0	5.04163	8.50382	IRS2
		Neutrophil extracellular trap formation	1/189	0.29646	0.310577	0	0	2.92184	3.5525	MAPK1	Pancreatic secretion	1/102	0.185126	0.210313	0	0	5.04163	8.50382	PRKCA
		Epstein-Barr virus infection	1/202	0.313356	0.32606	0	0	2.73107	3.16917	MAP2K4	Th17 cell differentiation	1/107	0.193284	0.216634	0	0	4.80261	7.89354	MAPK1
		Thermogenesis	1/232	0.350855	0.360211	0	0	2.37278	2.4852	RPS6KA3	Glucagon signaling pathway	1/107	0.193284	0.216634	0	0	4.80261	7.89354	CALM1
		Coronavirus disease	1/232	0.350855	0.360211	0	0	2.37278	2.4852	MAPK1	Toxoplasmosis	1/112	0.201363	0.224184	0	0	4.58512	7.34833	MAPK1
		Calcium signaling pathway	1/240	0.360513	0.367676	0	0	2.29242	2.33879	CALM1	AMPK signaling pathway	1/120	0.214125	0.236814	0	0	4.27516	6.58884	IRS2
		Parkinson disease	1/249	0.371212	0.376096	0	0	2.20822	2.18831	CALM1	Olfactory transduction	2/440	0.219648	0.240602	0	0	2.34583	3.55564	ARRB1;CALM1
		Prion disease	1/273	0.398897	0.401504	0	0	2.01093	1.84815	MAPK1	Platelet activation	1/124	0.220432	0.240602	0	0	4.13529	6.25325	MAPK1
		Herpes simplex virus 1 infection	1/498	0.606948	0.606948	0	0	1.08797	0.543238	PTPN11	Osteoclast differentiation	1/127	0.225129	0.244134	0	0	4.03622	6.01834	MAPK1
											Lysosome	1/128	0.226689	0.244239	0	0	4.00424	5.943	CLTC
											Purine metabolism	1/129	0.228245	0.24434	0	0	3.97276	5.86909	GDA
											Apoptosis	1/142	0.248205	0.263944	0	0	3.60411	5.02233	MAPK1
											Signaling pathways regulating pluripotency of stem cells	1/143	0.249719	0.263944	0	0	3.57855	4.96494	MAPK1
											Non-alcoholic fatty liver disease	1/155	0.267661	0.281128	0	0	3.2977	4.34648	IRS2
											JAK-STAT signaling pathway	1/162	0.277933	0.290093	0	0	3.15321	4.03729	PTPN11
											Wnt signaling pathway	1/166	0.28374	0.294314	0	0	3.07615	3.87502	PRKCA
											NOD-like receptor signaling pathway	1/181	0.305112	0.314529	0	0	2.81766	3.34479	MAPK1
											Epstein-Barr virus infection	1/202	0.333991	0.341471	0	0	2.5206	2.7642	MAP2K4
											Diabetic cardiomyopathy	1/203	0.335336	0.341471	0	0	2.508	2.74029	PRKCA
											Thermogenesis	1/232	0.373226	0.37775	0	0	2.18992	2.15832	RPS6KA3
											Parkinson disease	1/249	0.39445	0.396826	0	0	2.03805	1.89592	CALM1
											Herpes simplex virus 1 infection	1/498	0.635637	0.635637	0	0	1.00413	0.454998	PTPN11

## Sheet: 4
Seeds	Module	Minimum: KEGG (excluding seeds)									Minimum: KEGG (including seeds)
GRIN2A	AP2A2	Term	Overlap	P-value	Adjusted P-value	Old P-value	Old Adjusted P-value	Odds Ratio	Combined Score	Genes	Term	Overlap	P-value	Adjusted P-value	Old P-value	Old Adjusted P-value	Odds Ratio	Combined Score	Genes
GRIN2B	ARHGEF7	Glutamatergic synapse	6/114	5.08812e-08	7.73394e-06	0	0	36.7704	617.513	HOMER1;DLG4;MAPK1;DLGAP1;SHANK2;SHANK1	Glutamatergic synapse	10/114	1.77649e-14	2.93121e-12	0	0	63.641	2014.97	GRIA2;GRIN2A;HOMER1;DLG4;MAPK1;DLGAP1;PRKCA;GRIN2B;SHANK2;SHANK1
PRKCA	ARRB1	Oocyte meiosis	5/129	3.31593e-06	0.00025201	0	0	25.8065	325.594	RPS6KA3;YWHAB;MAPK1;CALM1;YWHAG	Long-term potentiation	7/67	5.85799e-11	4.83284e-09	0	0	70.3535	1657.57	GRIA2;RPS6KA3;GRIN2A;MAPK1;PRKCA;CALM1;GRIN2B
GRIA2	ATXN1	Hippo signaling pathway	5/163	1.03913e-05	0.000526492	0	0	20.2185	231.998	DLG2;DLG3;YWHAB;DLG4;YWHAG	Ras signaling pathway	8/232	1.62271e-08	8.92493e-07	0	0	22.0268	395.085	GRIN2A;SYNGAP1;MAPK1;PTPN11;PRKCA;PAK3;CALM1;GRIN2B
	BAI2	Ras signaling pathway	5/232	5.65528e-05	0.00184142	0	0	14.0237	137.157	SYNGAP1;MAPK1;PTPN11;PAK3;CALM1	Circadian entrainment	6/97	3.73867e-08	1.5422e-06	0	0	38.5307	658.95	GRIA2;GRIN2A;MAPK1;PRKCA;CALM1;GRIN2B
	C11orf41	Neurotrophin signaling pathway	4/119	6.0573e-05	0.00184142	0	0	21.575	209.529	RPS6KA3;MAPK1;PTPN11;CALM1	Dopaminergic synapse	6/132	2.35371e-07	6.94861e-06	0	0	27.7787	423.962	GRIA2;GRIN2A;ARRB1;PRKCA;CALM1;GRIN2B
	CALM1	Yersinia infection	4/137	0.000104691	0.00265216	0	0	18.6382	170.809	RPS6KA3;MAP2K4;MAPK1;ARHGEF7	Amphetamine addiction	5/69	2.52677e-07	6.94861e-06	0	0	44.4107	674.65	GRIA2;GRIN2A;PRKCA;CALM1;GRIN2B
	CNKSR2	Long-term potentiation	3/67	0.000237036	0.00455755	0	0	28.267	235.953	RPS6KA3;MAPK1;CALM1	Pathways of neurodegeneration	9/475	3.1679e-07	7.46719e-06	0	0	12.145	181.75	GRIA2;GRIN2A;ATXN1;DLG4;HTT;MAPK1;PRKCA;CALM1;GRIN2B
	DLG2	Renal cell carcinoma	3/69	0.000258609	0.00455755	0	0	27.4077	226.393	MAPK1;PTPN11;PAK3	Cocaine addiction	4/49	2.72277e-06	5.61571e-05	0	0	49.1728	630.094	GRIA2;GRIN2A;DLG4;GRIN2B
	DLG3	Epithelial cell signaling in Helicobacter pylori infection	3/70	0.000269855	0.00455755	0	0	26.9973	221.854	MAP2K4;PTPN11;GIT1	Oocyte meiosis	5/129	5.6694e-06	0.000103939	0	0	22.8525	276.068	RPS6KA3;YWHAB;MAPK1;CALM1;YWHAG
	DLG4	ErbB signaling pathway	3/85	0.000477981	0.00726532	0	0	22.0421	168.533	MAP2K4;MAPK1;PAK3	Spinocerebellar ataxia	5/143	9.37059e-06	0.000154615	0	0	20.5197	237.575	GRIA2;GRIN2A;ATXN1;PRKCA;GRIN2B
	DLGAP1	Regulation of actin cytoskeleton	4/218	0.000615271	0.00787632	0	0	11.5362	85.2924	MAPK1;PAK3;ARHGEF7;GIT1	Hippo signaling pathway	5/163	1.76665e-05	0.000264997	0	0	17.9042	195.94	DLG2;DLG3;YWHAB;DLG4;YWHAG
	DLGAP2	GnRH signaling pathway	3/93	0.000621815	0.00787632	0	0	20.0747	148.209	MAP2K4;MAPK1;CALM1	ErbB signaling pathway	4/85	2.47065e-05	0.000339714	0	0	27.2689	289.28	MAP2K4;MAPK1;PRKCA;PAK3
	DNAJC6	C-type lectin receptor signaling pathway	3/104	0.000860853	0.0100654	0	0	17.8785	126.179	MAPK1;PTPN11;CALM1	GnRH signaling pathway	4/93	3.52191e-05	0.000447011	0	0	24.8077	254.377	MAP2K4;MAPK1;PRKCA;CALM1
	ERC2	Insulin resistance	3/108	0.000960352	0.0104267	0	0	17.1939	119.467	RPS6KA3;IRS2;PTPN11	Rap1 signaling pathway	5/210	5.93721e-05	0.000699743	0	0	13.7666	133.972	GRIN2A;MAPK1;PRKCA;CALM1;GRIN2B
	GDA	Endocytosis	4/252	0.00105589	0.0106997	0	0	9.9375	68.1054	DNAJC6;ARRB1;AP2A2;GIT1	cAMP signaling pathway	5/216	6.78477e-05	0.000717285	0	0	13.371	128.338	GRIA2;GRIN2A;MAPK1;CALM1;GRIN2B
	GIT1	Growth hormone synthesis, secretion and action	3/119	0.00127071	0.0120717	0	0	15.5549	103.723	MAP2K4;MAPK1;IRS2	Nicotine addiction	3/40	6.95549e-05	0.000717285	0	0	43.6589	417.964	GRIA2;GRIN2A;GRIN2B
	HOMER1	Pathways of neurodegeneration	5/475	0.00151906	0.0133939	0	0	6.68977	43.4144	ATXN1;DLG4;HTT;MAPK1;CALM1	Growth hormone synthesis, secretion and action	4/119	9.22694e-05	0.000845803	0	0	19.1739	178.141	MAP2K4;MAPK1;IRS2;PRKCA
	HTT	Relaxin signaling pathway	3/129	0.00160208	0.0133939	0	0	14.3131	92.1258	MAP2K4;MAPK1;ARRB1	Neurotrophin signaling pathway	4/119	9.22694e-05	0.000845803	0	0	19.1739	178.141	RPS6KA3;MAPK1;PTPN11;CALM1
	IRS2	FoxO signaling pathway	3/131	0.00167424	0.0133939	0	0	14.0881	90.0565	HOMER1;MAPK1;IRS2	Relaxin signaling pathway	4/129	0.0001261	0.00109508	0	0	17.6311	158.3	MAP2K4;MAPK1;ARRB1;PRKCA
	LARP1	MAPK signaling pathway	4/294	0.00186048	0.0137728	0	0	8.48017	53.3142	RPS6KA3;MAP2K4;MAPK1;ARRB1	Yersinia infection	4/137	0.000159018	0.0013119	0	0	16.5639	144.876	RPS6KA3;MAP2K4;MAPK1;ARHGEF7
	MAP2K4	Insulin signaling pathway	3/137	0.00190282	0.0137728	0	0	13.4532	84.2764	MAPK1;IRS2;CALM1	Long-term depression	3/60	0.000234328	0.00184115	0	0	28.3115	236.65	GRIA2;MAPK1;PRKCA
	MAPK1	Hepatitis C	3/157	0.00280204	0.0193595	0	0	11.6942	68.7317	YWHAB;MAPK1;YWHAG	GnRH secretion	3/64	0.000283727	0.00205461	0	0	26.4497	216.028	MAPK1;ARRB1;PRKCA
	NUMBL	Hepatitis B	3/162	0.00306132	0.0196461	0	0	11.3236	65.5514	MAP2K4;YWHAB;MAPK1	MAPK signaling pathway	5/294	0.0002864	0.00205461	0	0	9.72368	79.3269	RPS6KA3;MAP2K4;MAPK1;ARRB1;PRKCA
	PAK3	Type II diabetes mellitus	2/46	0.00310201	0.0196461	0	0	26.631	153.813	MAPK1;IRS2	Hepatitis B	4/162	0.000301999	0.00207624	0	0	13.9255	112.867	MAP2K4;YWHAB;MAPK1;PRKCA
	PPFIA2	cGMP-PKG signaling pathway	3/167	0.00333493	0.0202764	0	0	10.9756	62.5972	MAPK1;IRS2;CALM1	Fc epsilon RI signaling pathway	3/68	0.0003394	0.00216539	0	0	24.817	198.247	MAP2K4;MAPK1;PRKCA
	PTPN11	Axon guidance	3/182	0.00424421	0.0248123	0	0	10.0482	54.8855	MAPK1;PTPN11;PAK3	Huntington disease	5/306	0.000344211	0.00216539	0	0	9.33033	74.4024	GRIA2;DLG4;HTT;AP2A2;GRIN2B
	RPS6KA3	Kaposi sarcoma-associated herpesvirus infection	3/193	0.00499805	0.0274328	0	0	9.46124	50.1324	MAP2K4;MAPK1;CALM1	Renal cell carcinoma	3/69	0.000354337	0.00216539	0	0	24.4398	194.181	MAPK1;PTPN11;PAK3
	SHANK1	Notch signaling pathway	2/59	0.00505341	0.0274328	0	0	20.5439	108.63	NUMBL;ATXN1	Epithelial cell signaling in Helicobacter pylori infection	3/70	0.000369691	0.00217854	0	0	24.0738	190.252	MAP2K4;PTPN11;GIT1
	SHANK2	Pathogenic Escherichia coli infection	3/197	0.00529095	0.0277319	0	0	9.26429	48.5612	MAPK1;PTPN11;PAK3	Glioma	3/75	0.000452893	0.0025768	0	0	22.3964	172.449	MAPK1;PRKCA;CALM1
	SORBS2	Viral carcinogenesis	3/203	0.0057494	0.0290309	0	0	8.98364	46.3435	YWHAB;MAPK1;YWHAG	Axon guidance	4/182	0.000469406	0.00258173	0	0	12.3483	94.638	MAPK1;PTPN11;PRKCA;PAK3
	SPTBN1	GnRH secretion	2/64	0.00592077	0.0290309	0	0	18.8824	96.853	MAPK1;ARRB1	Alcoholism	4/186	0.000509487	0.00271178	0	0	12.0745	91.55	GRIN2A;MAPK1;CALM1;GRIN2B
	SYNGAP1	Human immunodeficiency virus 1 infection	3/212	0.0064807	0.029754	0	0	8.59287	43.2988	MAPK1;PAK3;CALM1	Alzheimer disease	5/369	0.000805164	0.00415163	0	0	7.69074	54.7924	GRIN2A;MAPK1;IRS2;CALM1;GRIN2B
	YWHAB	Fc epsilon RI signaling pathway	2/68	0.00666017	0.029754	0	0	17.7344	88.8779	MAP2K4;MAPK1	Human immunodeficiency virus 1 infection	4/212	0.000831681	0.00415841	0	0	10.5513	74.8303	MAPK1;PRKCA;PAK3;CALM1
	YWHAG	Lipid and atherosclerosis	3/215	0.00673625	0.029754	0	0	8.46998	42.352	MAP2K4;MAPK1;CALM1	Lipid and atherosclerosis	4/215	0.000876337	0.00425281	0	0	10.3997	73.2113	MAP2K4;MAPK1;PRKCA;CALM1
	ZDHHC17	Adipocytokine signaling pathway	2/69	0.00685126	0.029754	0	0	17.4688	87.0528	IRS2;PTPN11	Regulation of actin cytoskeleton	4/218	0.000922663	0.0043497	0	0	10.2523	71.6459	MAPK1;PAK3;ARHGEF7;GIT1
		Glioma	2/75	0.00804956	0.0330313	0	0	16.0282	77.2902	MAPK1;CALM1	Melanogenesis	3/101	0.00107828	0.0049421	0	0	16.433	112.277	MAPK1;PRKCA;CALM1
		Chronic myeloid leukemia	2/76	0.00825782	0.0330313	0	0	15.8108	75.838	MAPK1;PTPN11	C-type lectin receptor signaling pathway	3/104	0.0011734	0.00523272	0	0	15.9425	107.577	MAPK1;PTPN11;CALM1
		Pertussis	2/76	0.00825782	0.0330313	0	0	15.8108	75.838	MAPK1;CALM1	Parathyroid hormone synthesis, secretion and action	3/106	0.00123966	0.00538275	0	0	15.6313	104.619	MAPK1;ARRB1;PRKCA
		Chemical carcinogenesis	3/239	0.0089978	0.0350684	0	0	7.59938	35.799	RPS6KA3;MAPK1;ARRB1	Chemical carcinogenesis	4/239	0.00129655	0.00539652	0	0	9.32624	62.0013	RPS6KA3;MAPK1;ARRB1;PRKCA
		Salmonella infection	3/249	0.0100564	0.0382144	0	0	7.28677	33.5158	MAP2K4;MAPK1;PAK3	Insulin resistance	3/108	0.00130825	0.00539652	0	0	15.332	101.79	RPS6KA3;IRS2;PTPN11
		PD-L1 expression and PD-1 checkpoint pathway in cancer	2/89	0.0111819	0.0414548	0	0	13.4395	60.3898	MAPK1;PTPN11	Endocytosis	4/252	0.00157498	0.00633831	0	0	8.83154	56.9945	DNAJC6;ARRB1;AP2A2;GIT1
		Circadian entrainment	2/97	0.013176	0.0476846	0	0	12.3028	53.2632	MAPK1;CALM1	FoxO signaling pathway	3/131	0.002273	0.00872198	0	0	12.5625	76.4636	HOMER1;MAPK1;IRS2
		Progesterone-mediated oocyte maturation	2/100	0.0139609	0.0486347	0	0	11.9244	50.9349	RPS6KA3;MAPK1	Natural killer cell mediated cytotoxicity	3/131	0.002273	0.00872198	0	0	12.5625	76.4636	MAPK1;PTPN11;PRKCA
		Melanogenesis	2/101	0.014227	0.0486347	0	0	11.8033	50.195	MAPK1;CALM1	Vascular smooth muscle contraction	3/133	0.00237298	0.00889869	0	0	12.368	74.7472	MAPK1;PRKCA;CALM1
		Chagas disease	2/102	0.0144952	0.0486347	0	0	11.6847	49.4723	MAP2K4;MAPK1	Aldosterone-regulated sodium reabsorption	2/37	0.00248499	0.00911163	0	0	29.9624	179.699	MAPK1;PRKCA
		T cell receptor signaling pathway	2/104	0.0150384	0.0486347	0	0	11.4544	48.076	MAPK1;PAK3	Insulin signaling pathway	3/137	0.00258105	0.00925812	0	0	11.9964	71.4931	MAPK1;IRS2;CALM1
		Toll-like receptor signaling pathway	2/104	0.0150384	0.0486347	0	0	11.4544	48.076	MAP2K4;MAPK1	Phospholipase D signaling pathway	3/148	0.00321036	0.0110356	0	0	11.0801	63.6153	MAPK1;PTPN11;PRKCA
		Parathyroid hormone synthesis, secretion and action	2/106	0.0155902	0.0493689	0	0	11.233	46.7419	MAPK1;ARRB1	Retrograde endocannabinoid signaling	3/148	0.00321036	0.0110356	0	0	11.0801	63.6153	GRIA2;MAPK1;PRKCA
		TNF signaling pathway	2/112	0.0172972	0.0530406	0	0	10.6171	43.0759	MAP2K4;MAPK1	Adrenergic signaling in cardiomyocytes	3/150	0.00333399	0.0112267	0	0	10.9283	62.3305	MAPK1;PRKCA;CALM1
		Huntington disease	3/306	0.0174476	0.0530406	0	0	5.89889	23.882	DLG4;HTT;AP2A2	mTOR signaling pathway	3/154	0.00358995	0.0116145	0	0	10.6367	59.8803	RPS6KA3;MAPK1;PRKCA
		Cell cycle	2/124	0.0209375	0.0624019	0	0	9.56702	36.9882	YWHAB;YWHAG	Oxytocin signaling pathway	3/154	0.00358995	0.0116145	0	0	10.6367	59.8803	MAPK1;PRKCA;CALM1
		Human papillomavirus infection	3/331	0.0214357	0.0626581	0	0	5.44235	20.9133	DLG2;DLG3;MAPK1	Hepatitis C	3/157	0.00378961	0.0118869	0	0	10.4279	58.1405	YWHAB;MAPK1;YWHAG
		Natural killer cell mediated cytotoxicity	2/131	0.0231959	0.0655993	0	0	9.04469	34.0422	MAPK1;PTPN11	Type II diabetes mellitus	2/46	0.00381822	0.0118869	0	0	23.823	132.646	MAPK1;IRS2
		Dopaminergic synapse	2/132	0.0235264	0.0655993	0	0	8.97466	33.6517	ARRB1;CALM1	cGMP-PKG signaling pathway	3/167	0.00450371	0.0137613	0	0	9.78708	52.8782	MAPK1;IRS2;CALM1
		Vascular smooth muscle contraction	2/133	0.0238589	0.0655993	0	0	8.9057	33.2681	MAPK1;CALM1	Endocrine and other factor-regulated calcium reabsorption	2/53	0.00503894	0.0151168	0	0	20.5459	108.699	PRKCA;AP2A2
		Apelin signaling pathway	2/137	0.0252083	0.0655993	0	0	8.64009	31.8006	MAPK1;CALM1	PI3K-Akt signaling pathway	4/354	0.00533676	0.0157244	0	0	6.2254	32.5783	YWHAB;MAPK1;PRKCA;YWHAG
		Autophagy	2/137	0.0252083	0.0655993	0	0	8.64009	31.8006	MAPK1;IRS2	VEGF signaling pathway	2/59	0.00620953	0.0176651	0	0	18.3777	93.3892	MAPK1;PRKCA
		Estrogen signaling pathway	2/137	0.0252083	0.0655993	0	0	8.64009	31.8006	MAPK1;CALM1	Notch signaling pathway	2/59	0.00620953	0.0176651	0	0	18.3777	93.3892	NUMBL;ATXN1
		PI3K-Akt signaling pathway	3/354	0.0255126	0.0655993	0	0	5.07977	18.6356	YWHAB;MAPK1;YWHAG	Kaposi sarcoma-associated herpesvirus infection	3/193	0.00672405	0.0188046	0	0	8.4367	42.2009	MAP2K4;MAPK1;CALM1
		Fluid shear stress and atherosclerosis	2/139	0.0258945	0.0655993	0	0	8.5131	31.1045	MAP2K4;CALM1	Pathogenic Escherichia coli infection	3/197	0.00711394	0.0195633	0	0	8.26108	40.8568	MAPK1;PTPN11;PAK3
		Alzheimer disease	3/369	0.0283824	0.0707233	0	0	4.86786	17.3392	MAPK1;IRS2;CALM1	Focal adhesion	3/201	0.00751704	0.020333	0	0	8.09255	39.5773	MAPK1;PRKCA;PAK3
		Phospholipase D signaling pathway	2/148	0.0290755	0.0712818	0	0	7.98469	28.2487	MAPK1;PTPN11	Viral carcinogenesis	3/203	0.00772358	0.0205547	0	0	8.01081	38.9604	YWHAB;MAPK1;YWHAG
		Adrenergic signaling in cardiomyocytes	2/150	0.0298027	0.071905	0	0	7.87599	27.6696	MAPK1;CALM1	Proteoglycans in cancer	3/205	0.00793347	0.0207781	0	0	7.93069	38.3581	MAPK1;PTPN11;PRKCA
		mTOR signaling pathway	2/154	0.031279	0.0731447	0	0	7.66718	26.5653	RPS6KA3;MAPK1	Adipocytokine signaling pathway	2/69	0.00840764	0.0216759	0	0	15.6269	74.6748	IRS2;PTPN11
		Oxytocin signaling pathway	2/154	0.031279	0.0731447	0	0	7.66718	26.5653	MAPK1;CALM1	Non-small cell lung cancer	2/72	0.00912577	0.0231654	0	0	14.9549	70.2379	MAPK1;PRKCA
		Cellular senescence	2/156	0.0320279	0.0737611	0	0	7.56684	26.0386	MAPK1;CALM1	Chronic myeloid leukemia	2/76	0.0101244	0.0244365	0	0	14.1437	64.9591	MAPK1;PTPN11
		Tight junction	2/169	0.0370661	0.0840902	0	0	6.97323	22.9772	DLG2;DLG3	Gastric acid secretion	2/76	0.0101244	0.0244365	0	0	14.1437	64.9591	PRKCA;CALM1
		Tuberculosis	2/180	0.0415518	0.0928805	0	0	6.53866	20.7983	MAPK1;CALM1	Pertussis	2/76	0.0101244	0.0244365	0	0	14.1437	64.9591	MAPK1;CALM1
		Alcoholism	2/186	0.0440811	0.0971062	0	0	6.32353	19.7403	MAPK1;CALM1	Human cytomegalovirus infection	3/225	0.0102189	0.0244365	0	0	7.20891	33.0422	MAPK1;PRKCA;CALM1
		Chemokine signaling pathway	2/192	0.0466667	0.101333	0	0	6.12198	18.7622	MAPK1;ARRB1	Calcium signaling pathway	3/240	0.0121598	0.0286625	0	0	6.74752	29.754	GRIN2A;PRKCA;CALM1
		Phototransduction	1/28	0.0492264	0.105386	0	0	21.0974	63.531	CALM1	Gap junction	2/88	0.0133955	0.0307531	0	0	12.1628	52.4562	MAPK1;PRKCA
		Focal adhesion	2/201	0.0506478	0.106923	0	0	5.84245	17.4272	MAPK1;PAK3	Salmonella infection	3/249	0.0134196	0.0307531	0	0	6.49769	28.0118	MAP2K4;MAPK1;PAK3
		Proteoglycans in cancer	2/205	0.0524556	0.109223	0	0	5.72617	16.8795	MAPK1;PTPN11	PD-L1 expression and PD-1 checkpoint pathway in cancer	2/89	0.0136862	0.0309346	0	0	12.0224	51.5924	MAPK1;PTPN11
		Rap1 signaling pathway	2/210	0.0547478	0.112455	0	0	5.5871	16.2306	MAPK1;CALM1	Morphine addiction	2/91	0.014276	0.0318316	0	0	11.751	49.9322	ARRB1;PRKCA
		cAMP signaling pathway	2/216	0.0575448	0.116624	0	0	5.42881	15.5003	MAPK1;CALM1	Salivary secretion	2/93	0.0148766	0.0327285	0	0	11.4916	48.3563	PRKCA;CALM1
		Human T-cell leukemia virus 1 infection	2/219	0.058962	0.117924	0	0	5.35294	15.1534	MAP2K4;MAPK1	Fc gamma R-mediated phagocytosis	2/97	0.0161101	0.033877	0	0	11.0055	45.4342	MAPK1;PRKCA
		Human cytomegalovirus infection	2/225	0.0618328	0.122059	0	0	5.20733	14.4937	MAPK1;CALM1	Phosphatidylinositol signaling system	2/97	0.0161101	0.033877	0	0	11.0055	45.4342	PRKCA;CALM1
		Aldosterone-regulated sodium reabsorption	1/37	0.0645428	0.124184	0	0	15.8159	43.3422	MAPK1	Aldosterone synthesis and secretion	2/98	0.0164252	0.033877	0	0	10.8904	44.7478	PRKCA;CALM1
		Thyroid cancer	1/37	0.0645428	0.124184	0	0	15.8159	43.3422	MAPK1	Choline metabolism in cancer	2/98	0.0164252	0.033877	0	0	10.8904	44.7478	MAPK1;PRKCA
		Bladder cancer	1/41	0.0712728	0.135418	0	0	14.2314	37.5886	MAPK1	Inflammatory mediator regulation of TRP channels	2/98	0.0164252	0.033877	0	0	10.8904	44.7478	PRKCA;CALM1
		Cocaine addiction	1/49	0.0845919	0.15874	0	0	11.8548	29.2803	DLG4	AGE-RAGE signaling pathway in diabetic complications	2/100	0.0170632	0.0340597	0	0	10.667	43.4237	MAPK1;PRKCA
		Endocrine and other factor-regulated calcium reabsorption	1/53	0.0911817	0.16902	0	0	10.9407	26.2018	AP2A2	Progesterone-mediated oocyte maturation	2/100	0.0170632	0.0340597	0	0	10.667	43.4237	RPS6KA3;MAPK1
		Regulation of lipolysis in adipocytes	1/55	0.0944592	0.172986	0	0	10.5344	24.8568	IRS2	Prion disease	3/273	0.0171331	0.0340597	0	0	5.91291	24.0463	GRIN2A;MAPK1;GRIN2B
		Hedgehog signaling pathway	1/56	0.0960937	0.173884	0	0	10.3423	24.2262	ARRB1	Chagas disease	2/102	0.0177116	0.0347907	0	0	10.4526	42.161	MAP2K4;MAPK1
		Endometrial cancer	1/58	0.099354	0.177668	0	0	9.97845	23.0409	MAPK1	T cell receptor signaling pathway	2/104	0.0183705	0.0352457	0	0	10.2466	40.9559	MAPK1;PAK3
		VEGF signaling pathway	1/59	0.10098	0.178476	0	0	9.80591	22.4833	MAPK1	Toll-like receptor signaling pathway	2/104	0.0183705	0.0352457	0	0	10.2466	40.9559	MAP2K4;MAPK1
		Long-term depression	1/60	0.102603	0.17926	0	0	9.63923	21.9474	MAPK1	HIF-1 signaling pathway	2/109	0.0200624	0.0380494	0	0	9.76537	38.1719	MAPK1;PRKCA
		MicroRNAs in cancer	2/310	0.107024	0.18486	0	0	3.75401	8.38908	MAPK1;IRS2	TNF signaling pathway	2/112	0.0211079	0.0393459	0	0	9.49761	36.6428	MAP2K4;MAPK1
		Acute myeloid leukemia	1/67	0.113885	0.192942	0	0	8.61385	18.7142	MAPK1	Serotonergic synapse	2/113	0.0214614	0.0393459	0	0	9.41157	36.1545	MAPK1;PRKCA
		Amphetamine addiction	1/69	0.117083	0.192942	0	0	8.35966	17.9304	CALM1	Cholinergic synapse	2/113	0.0214614	0.0393459	0	0	9.41157	36.1545	MAPK1;PRKCA
		Renin secretion	1/69	0.117083	0.192942	0	0	8.35966	17.9304	CALM1	Leukocyte transendothelial migration	2/114	0.0218173	0.0395589	0	0	9.32707	35.6765	PTPN11;PRKCA
		Central carbon metabolism in cancer	1/70	0.118677	0.192942	0	0	8.2381	17.5582	MAPK1	Sphingolipid signaling pathway	2/119	0.0236338	0.0423714	0	0	8.92623	33.4294	MAPK1;PRKCA
		Prolactin signaling pathway	1/70	0.118677	0.192942	0	0	8.2381	17.5582	MAPK1	MicroRNAs in cancer	3/310	0.023882	0.0423714	0	0	5.19051	19.3846	MAPK1;IRS2;PRKCA
		Adherens junction	1/71	0.120269	0.192942	0	0	8.12	17.1983	MAPK1	Thyroid hormone signaling pathway	2/121	0.0243774	0.0427901	0	0	8.77532	32.5924	MAPK1;PRKCA
		Melanoma	1/72	0.121858	0.192942	0	0	8.00523	16.8502	MAPK1	Cell cycle	2/124	0.0255106	0.0443079	0	0	8.55824	31.3973	YWHAB;YWHAG
		Non-small cell lung cancer	1/72	0.121858	0.192942	0	0	8.00523	16.8502	MAPK1	Human papillomavirus infection	3/331	0.0282692	0.0485877	0	0	4.853	17.3057	DLG2;DLG3;MAPK1
		Gastric acid secretion	1/76	0.128187	0.198821	0	0	7.57676	15.5647	CALM1	Systemic lupus erythematosus	2/135	0.0298451	0.0500927	0	0	7.84606	27.5533	GRIN2A;GRIN2B
		Pancreatic cancer	1/76	0.128187	0.198821	0	0	7.57676	15.5647	MAPK1	Neuroactive ligand-receptor interaction	3/341	0.0304999	0.0500927	0	0	4.70702	16.4276	GRIA2;GRIN2A;GRIN2B
		Leishmaniasis	1/77	0.129762	0.199231	0	0	7.47669	15.2678	MAPK1	Apelin signaling pathway	2/137	0.0306628	0.0500927	0	0	7.72904	26.9334	MAPK1;CALM1
		Synaptic vesicle cycle	1/78	0.131335	0.199629	0	0	7.37922	14.9799	AP2A2	Autophagy	2/137	0.0306628	0.0500927	0	0	7.72904	26.9334	MAPK1;IRS2
		B cell receptor signaling pathway	1/81	0.136036	0.204727	0	0	7.10143	14.1662	MAPK1	Estrogen signaling pathway	2/137	0.0306628	0.0500927	0	0	7.72904	26.9334	MAPK1;CALM1
		Colorectal cancer	1/86	0.143816	0.214313	0	0	6.68202	12.9579	MAPK1	Fluid shear stress and atherosclerosis	2/139	0.0314893	0.0509387	0	0	7.61544	26.335	MAP2K4;CALM1
		Gap junction	1/88	0.146908	0.216281	0	0	6.52775	12.5199	MAPK1	Amyotrophic lateral sclerosis	3/364	0.0359753	0.0576304	0	0	4.40196	14.6362	GRIA2;GRIN2A;GRIN2B
		Morphine addiction	1/91	0.151527	0.216281	0	0	6.30921	11.9054	ARRB1	Cellular senescence	2/156	0.0388632	0.061658	0	0	6.76897	21.9836	MAPK1;CALM1
		Th1 and Th2 cell differentiation	1/92	0.153062	0.216281	0	0	6.23956	11.7111	MAPK1	Hepatocellular carcinoma	2/168	0.0444258	0.0698119	0	0	6.27584	19.5426	MAPK1;PRKCA
		Salivary secretion	1/93	0.154593	0.216281	0	0	6.17143	11.5218	CALM1	Tight junction	2/169	0.0449021	0.0698947	0	0	6.23795	19.358	DLG2;DLG3
		TGF-beta signaling pathway	1/94	0.156122	0.216281	0	0	6.10476	11.3373	MAPK1	Influenza A	2/172	0.0463424	0.0714626	0	0	6.12693	18.8201	MAPK1;PRKCA
		IL-17 signaling pathway	1/94	0.156122	0.216281	0	0	6.10476	11.3373	MAPK1	Tuberculosis	2/180	0.0502658	0.0767949	0	0	5.8492	17.4916	MAPK1;CALM1
		Fc gamma R-mediated phagocytosis	1/97	0.160692	0.216281	0	0	5.9131	10.8107	MAPK1	Phototransduction	1/28	0.0545495	0.0822277	0	0	18.9297	55.0599	CALM1
		Phosphatidylinositol signaling system	1/97	0.160692	0.216281	0	0	5.9131	10.8107	CALM1	Neutrophil extracellular trap formation	2/189	0.0548184	0.0822277	0	0	5.56516	16.1597	MAPK1;PRKCA
		Prostate cancer	1/97	0.160692	0.216281	0	0	5.9131	10.8107	MAPK1	Chemokine signaling pathway	2/192	0.0563676	0.0837897	0	0	5.47645	15.7495	MAPK1;ARRB1
		Aldosterone synthesis and secretion	1/98	0.162211	0.216281	0	0	5.85184	10.6437	CALM1	Human T-cell leukemia virus 1 infection	2/219	0.070977	0.103427	0	0	4.7885	12.6675	MAP2K4;MAPK1
		Choline metabolism in cancer	1/98	0.162211	0.216281	0	0	5.85184	10.6437	MAPK1	African trypanosomiasis	1/37	0.0714589	0.103427	0	0	14.1909	37.4445	PRKCA
		Inflammatory mediator regulation of TRP channels	1/98	0.162211	0.216281	0	0	5.85184	10.6437	CALM1	Thyroid cancer	1/37	0.0714589	0.103427	0	0	14.1909	37.4445	MAPK1
		AGE-RAGE signaling pathway in diabetic complications	1/100	0.165239	0.218403	0	0	5.73304	10.3216	MAPK1	Coronavirus disease	2/232	0.0784089	0.112199	0	0	4.51487	11.494	MAPK1;PRKCA
		Longevity regulating pathway	1/102	0.168256	0.220474	0	0	5.61895	10.0145	IRS2	Bladder cancer	1/41	0.0788792	0.112199	0	0	12.7692	32.4318	MAPK1
		Th17 cell differentiation	1/107	0.175754	0.226395	0	0	5.35256	9.30634	MAPK1	Pathways in cancer	3/531	0.0893743	0.126041	0	0	2.98403	7.2062	MAPK1;PRKCA;CALM1
		Glucagon signaling pathway	1/107	0.175754	0.226395	0	0	5.35256	9.30634	CALM1	Vibrio cholerae infection	1/50	0.0953641	0.133348	0	0	10.4192	24.4856	PRKCA
		HIF-1 signaling pathway	1/109	0.178735	0.2283	0	0	5.25291	9.04474	MAPK1	Regulation of lipolysis in adipocytes	1/55	0.104398	0.144753	0	0	9.45204	21.3573	IRS2
		Toxoplasmosis	1/112	0.183186	0.229724	0	0	5.11017	8.67325	MAPK1	Hedgehog signaling pathway	1/56	0.106194	0.146017	0	0	9.27972	20.8097	ARRB1
		Serotonergic synapse	1/113	0.184664	0.229724	0	0	5.06429	8.55467	MAPK1	Endometrial cancer	1/58	0.109776	0.149694	0	0	8.95322	19.7805	MAPK1
		Cholinergic synapse	1/113	0.184664	0.229724	0	0	5.06429	8.55467	MAPK1	Acute myeloid leukemia	1/67	0.125721	0.170033	0	0	7.72883	16.0272	MAPK1
		Leukocyte transendothelial migration	1/114	0.18614	0.229724	0	0	5.01922	8.43858	PTPN11	Renin secretion	1/69	0.129227	0.172886	0	0	7.50075	15.348	CALM1
		Olfactory transduction	2/440	0.187406	0.229724	0	0	2.62235	4.39106	ARRB1;CALM1	Central carbon metabolism in cancer	1/70	0.130974	0.172886	0	0	7.39168	15.0255	MAPK1
		Sphingolipid signaling pathway	1/119	0.193481	0.235061	0	0	4.80533	7.89311	MAPK1	Prolactin signaling pathway	1/70	0.130974	0.172886	0	0	7.39168	15.0255	MAPK1
		AMPK signaling pathway	1/120	0.194942	0.235061	0	0	4.76471	7.79056	IRS2	Adherens junction	1/71	0.132718	0.173798	0	0	7.28571	14.7137	MAPK1
		Thyroid hormone signaling pathway	1/121	0.196399	0.235061	0	0	4.72476	7.69004	MAPK1	Melanoma	1/72	0.134459	0.174691	0	0	7.18274	14.4121	MAPK1
		Platelet activation	1/124	0.200758	0.2384	0	0	4.60883	7.4002	MAPK1	Thyroid hormone synthesis	1/75	0.139661	0.180031	0	0	6.89051	13.5642	PRKCA
		Osteoclast differentiation	1/127	0.205093	0.24166	0	0	4.49841	7.1268	MAPK1	Pancreatic cancer	1/76	0.141388	0.180845	0	0	6.79829	13.2991	MAPK1
		Purine metabolism	1/129	0.20797	0.243165	0	0	4.42768	6.95305	GDA	Leishmaniasis	1/77	0.143112	0.181642	0	0	6.7085	13.0422	MAPK1
		Apoptosis	1/142	0.226428	0.260378	0	0	4.01682	5.96629	MAPK1	Synaptic vesicle cycle	1/78	0.144832	0.182422	0	0	6.62105	12.7931	AP2A2
		Signaling pathways regulating pluripotency of stem cells	1/143	0.22783	0.260378	0	0	3.98833	5.89935	MAPK1	B cell receptor signaling pathway	1/81	0.149973	0.187466	0	0	6.37179	12.0892	MAPK1
		Spinocerebellar ataxia	1/143	0.22783	0.260378	0	0	3.98833	5.89935	ATXN1	Colorectal cancer	1/86	0.158475	0.195137	0	0	5.99548	11.0446	MAPK1
		Breast cancer	1/147	0.233415	0.26398	0	0	3.87828	5.64265	MAPK1	Insulin secretion	1/86	0.158475	0.195137	0	0	5.99548	11.0446	PRKCA
		Retrograde endocannabinoid signaling	1/148	0.234805	0.26398	0	0	3.8517	5.58111	MAPK1	GABAergic synapse	1/89	0.163536	0.199877	0	0	5.79021	10.4845	PRKCA
		Gastric cancer	1/149	0.236193	0.26398	0	0	3.82548	5.52058	MAPK1	Th1 and Th2 cell differentiation	1/92	0.168567	0.204511	0	0	5.59848	9.96766	MAPK1
		Cushing syndrome	1/155	0.244467	0.269269	0	0	3.67532	5.17733	MAPK1	TGF-beta signaling pathway	1/94	0.171905	0.205538	0	0	5.47753	9.64491	MAPK1
		Non-alcoholic fatty liver disease	1/155	0.244467	0.269269	0	0	3.67532	5.17733	IRS2	IL-17 signaling pathway	1/94	0.171905	0.205538	0	0	5.47753	9.64491	MAPK1
		Pathways in cancer	2/531	0.247719	0.270886	0	0	2.16113	3.01577	MAPK1;CALM1	Prostate cancer	1/97	0.176887	0.209974	0	0	5.30556	9.19052	MAPK1
		JAK-STAT signaling pathway	1/162	0.254011	0.275783	0	0	3.51429	4.8159	PTPN11	Amoebiasis	1/102	0.185126	0.215111	0	0	5.04163	8.50382	PRKCA
		Hepatocellular carcinoma	1/168	0.262098	0.282545	0	0	3.387	4.53532	MAPK1	Longevity regulating pathway	1/102	0.185126	0.215111	0	0	5.04163	8.50382	IRS2
		Influenza A	1/172	0.267441	0.286275	0	0	3.3071	4.36159	MAPK1	Pancreatic secretion	1/102	0.185126	0.215111	0	0	5.04163	8.50382	PRKCA
		NOD-like receptor signaling pathway	1/181	0.279328	0.296908	0	0	3.14032	4.00507	MAPK1	Th17 cell differentiation	1/107	0.193284	0.221472	0	0	4.80261	7.89354	MAPK1
		Neutrophil extracellular trap formation	1/189	0.289735	0.305832	0	0	3.00547	3.72314	MAPK1	Glucagon signaling pathway	1/107	0.193284	0.221472	0	0	4.80261	7.89354	CALM1
		Epstein-Barr virus infection	1/202	0.306337	0.321126	0	0	2.80924	3.32352	MAP2K4	Toxoplasmosis	1/112	0.201363	0.229137	0	0	4.58512	7.34833	MAPK1
		Thermogenesis	1/232	0.343223	0.354897	0	0	2.44069	2.61002	RPS6KA3	AMPK signaling pathway	1/120	0.214125	0.241991	0	0	4.27516	6.58884	IRS2
		Coronavirus disease	1/232	0.343223	0.354897	0	0	2.44069	2.61002	MAPK1	Olfactory transduction	2/440	0.219648	0.245752	0	0	2.34583	3.55564	ARRB1;CALM1
		Calcium signaling pathway	1/240	0.352732	0.362265	0	0	2.35804	2.45719	CALM1	Platelet activation	1/124	0.220432	0.245752	0	0	4.13529	6.25325	MAPK1
		Shigellosis	1/246	0.359776	0.36702	0	0	2.29959	2.35081	MAPK1	Osteoclast differentiation	1/127	0.225129	0.249304	0	0	4.03622	6.01834	MAPK1
		Parkinson disease	1/249	0.36327	0.368114	0	0	2.27143	2.30007	CALM1	Purine metabolism	1/129	0.228245	0.25107	0	0	3.97276	5.86909	GDA
		Prion disease	1/273	0.390563	0.39315	0	0	2.06849	1.94472	MAPK1	Apoptosis	1/142	0.248205	0.271077	0	0	3.60411	5.02233	MAPK1
		Herpes simplex virus 1 infection	1/498	0.596893	0.596893	0	0	1.11911	0.577483	PTPN11	Signaling pathways regulating pluripotency of stem cells	1/143	0.249719	0.271077	0	0	3.57855	4.96494	MAPK1
											Breast cancer	1/147	0.255747	0.275806	0	0	3.4798	4.74494	MAPK1
											Gastric cancer	1/149	0.258743	0.277225	0	0	3.43243	4.64037	MAPK1
											Cushing syndrome	1/155	0.267661	0.283103	0	0	3.2977	4.34648	MAPK1
											Non-alcoholic fatty liver disease	1/155	0.267661	0.283103	0	0	3.2977	4.34648	IRS2
											JAK-STAT signaling pathway	1/162	0.277933	0.292095	0	0	3.15321	4.03729	PTPN11
											Wnt signaling pathway	1/166	0.28374	0.29631	0	0	3.07615	3.87502	PRKCA
											NOD-like receptor signaling pathway	1/181	0.305112	0.316625	0	0	2.81766	3.34479	MAPK1
											Epstein-Barr virus infection	1/202	0.333991	0.343668	0	0	2.5206	2.7642	MAP2K4
											Diabetic cardiomyopathy	1/203	0.335336	0.343668	0	0	2.508	2.74029	PRKCA
											Thermogenesis	1/232	0.373226	0.380138	0	0	2.18992	2.15832	RPS6KA3
											Shigellosis	1/246	0.390756	0.39555	0	0	2.06332	1.93884	MAPK1
											Parkinson disease	1/249	0.39445	0.396855	0	0	2.03805	1.89592	CALM1
											Herpes simplex virus 1 infection	1/498	0.635637	0.635637	0	0	1.00413	0.454998	PTPN11

## Sheet: 5
Seeds	Module	Minimum: KEGG (excluding seeds)									Minimum: KEGG (including seeds)
GRIN2A	ADRBK1	Term	Overlap	P-value	Adjusted P-value	Old P-value	Old Adjusted P-value	Odds Ratio	Combined Score	Genes	Term	Overlap	P-value	Adjusted P-value	Old P-value	Old Adjusted P-value	Odds Ratio	Combined Score	Genes
GRIN2B	AP2A2	Glutamatergic synapse	7/114	1.76942e-09	2.7603e-07	0	0	41.9008	844.411	HOMER1;DLG4;MAPK1;DLGAP1;CACNA1C;SHANK2;SHANK1	Glutamatergic synapse	12/114	8.57969e-18	1.45855e-15	0	0	75.351	2961.08	GRIA2;GRIN2A;HOMER1;DLG4;MAPK1;DLGAP1;PRKCA;CACNA1C;PLCB1;GRIN2B;SHANK2;SHANK1
PRKCA	ARHGEF7	Oocyte meiosis	5/129	4.36961e-06	0.000340829	0	0	24.24	299.142	RPS6KA3;YWHAB;MAPK1;CALM1;YWHAG	Long-term potentiation	9/67	1.56559e-14	1.33075e-12	0	0	90.8169	2886.88	GRIA2;RPS6KA3;GRIN2A;MAPK1;PRKCA;CACNA1C;CALM1;PLCB1;GRIN2B
GRIA2	ARRB1	Long-term potentiation	4/67	7.79135e-06	0.00040515	0	0	37.1597	437.09	RPS6KA3;MAPK1;CACNA1C;CALM1	Circadian entrainment	8/97	2.87623e-11	1.62986e-09	0	0	51.0254	1238.49	GRIA2;GRIN2A;MAPK1;PRKCA;CACNA1C;CALM1;PLCB1;GRIN2B
PLCB1	ATXN1	Hippo signaling pathway	5/163	1.36547e-05	0.000532531	0	0	18.9912	212.728	DLG2;DLG3;YWHAB;DLG4;YWHAG	Dopaminergic synapse	8/132	3.47004e-10	1.47477e-08	0	0	36.5585	796.306	GRIA2;GRIN2A;ARRB1;PRKCA;CACNA1C;CALM1;PLCB1;GRIN2B
	BAI2	MAPK signaling pathway	6/294	1.78185e-05	0.000555937	0	0	12.8086	140.065	RPS6KA3;MAP2K4;MAPK1;ARRB1;CACNA1C;DUSP7	Pathways of neurodegeneration	11/475	3.50093e-09	1.19032e-07	0	0	14.4412	281.174	GRIA2;GRIN2A;ATXN1;DLG4;HTT;MAPK1;PRKCA;CACNA1C;CALM1;PLCB1;GRIN2B
	C11orf41	GnRH signaling pathway	4/93	2.8649e-05	0.000744874	0	0	26.2697	274.791	MAP2K4;MAPK1;CACNA1C;CALM1	Amphetamine addiction	6/69	7.44342e-09	2.10897e-07	0	0	51.2072	958.391	GRIA2;GRIN2A;PRKCA;CACNA1C;CALM1;GRIN2B
	CACNA1C	Growth hormone synthesis, secretion and action	4/119	7.5212e-05	0.00167615	0	0	20.3038	192.789	MAP2K4;MAPK1;IRS2;CACNA1C	GnRH signaling pathway	6/93	4.55601e-08	1.10646e-06	0	0	37.0363	626.071	MAP2K4;MAPK1;PRKCA;CACNA1C;CALM1;PLCB1
	CALM1	Type II diabetes mellitus	3/46	9.07843e-05	0.00177029	0	0	39.7056	369.541	MAPK1;IRS2;CACNA1C	Growth hormone synthesis, secretion and action	6/119	1.99021e-07	4.2292e-06	0	0	28.4774	439.402	MAP2K4;MAPK1;IRS2;PRKCA;CACNA1C;PLCB1
	CNKSR2	Yersinia infection	4/137	0.000129806	0.00224997	0	0	17.54	156.974	RPS6KA3;MAP2K4;MAPK1;ARHGEF7	GnRH secretion	5/64	2.50754e-07	4.73646e-06	0	0	44.3756	674.455	MAPK1;ARRB1;PRKCA;CACNA1C;PLCB1
	DLG2	GnRH secretion	3/64	0.000243367	0.0035709	0	0	27.9639	232.686	MAPK1;ARRB1;CACNA1C	Ras signaling pathway	7/232	5.83061e-07	9.11142e-06	0	0	17.0523	244.786	GRIN2A;SYNGAP1;MAPK1;PRKCA;PAK3;CALM1;GRIN2B
	DLG3	Pathways of neurodegeneration	6/475	0.000251794	0.0035709	0	0	7.79304	64.5802	ATXN1;DLG4;HTT;MAPK1;CACNA1C;CALM1	Spinocerebellar ataxia	6/143	5.89562e-07	9.11142e-06	0	0	23.4602	336.511	GRIA2;GRIN2A;ATXN1;PRKCA;PLCB1;GRIN2B
	DLG4	cGMP-PKG signaling pathway	4/167	0.000277372	0.00360583	0	0	14.2901	117.038	MAPK1;IRS2;CACNA1C;CALM1	MAPK signaling pathway	7/294	2.82823e-06	4.00665e-05	0	0	13.3266	170.258	RPS6KA3;MAP2K4;MAPK1;ARRB1;PRKCA;CACNA1C;DUSP7
	DLGAP1	ErbB signaling pathway	3/85	0.000561293	0.00673551	0	0	20.7805	155.548	MAP2K4;MAPK1;PAK3	Cocaine addiction	4/49	3.65695e-06	4.78217e-05	0	0	45.3835	568.15	GRIA2;GRIN2A;DLG4;GRIN2B
	DLGAP2	Regulation of actin cytoskeleton	4/218	0.000758004	0.00844633	0	0	10.8565	78.0021	MAPK1;PAK3;ARHGEF7;GIT1	Rap1 signaling pathway	6/210	5.50087e-06	6.67963e-05	0	0	15.7019	190.16	GRIN2A;MAPK1;PRKCA;CALM1;PLCB1;GRIN2B
	DLGAP4	Circadian entrainment	3/97	0.000824831	0.00857824	0	0	18.1167	128.635	MAPK1;CACNA1C;CALM1	cAMP signaling pathway	6/216	6.46504e-06	7.32705e-05	0	0	15.2486	182.208	GRIA2;GRIN2A;MAPK1;CACNA1C;CALM1;GRIN2B
	DNAJC6	Ras signaling pathway	4/232	0.000955616	0.00931725	0	0	10.1827	70.8016	SYNGAP1;MAPK1;PAK3;CALM1	Oocyte meiosis	5/129	8.16637e-06	7.8138e-05	0	0	21.0452	246.555	RPS6KA3;YWHAB;MAPK1;CALM1;YWHAG
	DUSP7	Chemical carcinogenesis	4/239	0.00106693	0.00979063	0	0	9.87584	67.5801	RPS6KA3;MAPK1;ARRB1;CACNA1C	Relaxin signaling pathway	5/129	8.16637e-06	7.8138e-05	0	0	21.0452	246.555	MAP2K4;MAPK1;ARRB1;PRKCA;PLCB1
	ERC2	Endocytosis	4/252	0.00129737	0.0112438	0	0	9.35199	62.1666	DNAJC6;ARRB1;AP2A2;GIT1	Long-term depression	4/60	8.27343e-06	7.8138e-05	0	0	36.4487	426.54	GRIA2;MAPK1;PRKCA;PLCB1
	GIT1	Neurotrophin signaling pathway	3/119	0.00148843	0.0122208	0	0	14.6645	95.4666	RPS6KA3;MAPK1;CALM1	Vascular smooth muscle contraction	5/133	9.47596e-06	8.47849e-05	0	0	20.3834	235.77	MAPK1;PRKCA;CACNA1C;CALM1;PLCB1
	HOMER1	Relaxin signaling pathway	3/129	0.0018752	0.0138762	0	0	13.4939	84.7286	MAP2K4;MAPK1;ARRB1	Alzheimer disease	7/369	1.25028e-05	0.000106274	0	0	10.5252	118.825	GRIN2A;MAPK1;IRS2;CACNA1C;CALM1;PLCB1;GRIN2B
	HTT	FoxO signaling pathway	3/131	0.00195937	0.0138762	0	0	13.2817	82.8132	HOMER1;MAPK1;IRS2	Retrograde endocannabinoid signaling	5/148	1.59125e-05	0.000128815	0	0	18.2315	201.429	GRIA2;MAPK1;PRKCA;CACNA1C;PLCB1
	IRS2	Dopaminergic synapse	3/132	0.00200232	0.0138762	0	0	13.1781	81.8813	ARRB1;CACNA1C;CALM1	Adrenergic signaling in cardiomyocytes	5/150	1.69789e-05	0.000131201	0	0	17.9782	197.464	MAPK1;PRKCA;CACNA1C;CALM1;PLCB1
	LARP1	Vascular smooth muscle contraction	3/133	0.00204586	0.0138762	0	0	13.076	80.9661	MAPK1;CACNA1C;CALM1	Oxytocin signaling pathway	5/154	1.92785e-05	0.000142493	0	0	17.4921	189.903	MAPK1;PRKCA;CACNA1C;CALM1;PLCB1
	MAP2K4	Insulin signaling pathway	3/137	0.00222589	0.0144683	0	0	12.6832	77.4636	MAPK1;IRS2;CALM1	Hippo signaling pathway	5/163	2.53399e-05	0.000179491	0	0	16.4882	174.497	DLG2;DLG3;YWHAB;DLG4;YWHAG
	MAPK1	Adrenergic signaling in cardiomyocytes	3/150	0.00287798	0.0179586	0	0	11.5539	67.5982	MAPK1;CACNA1C;CALM1	cGMP-PKG signaling pathway	5/167	2.84674e-05	0.000193578	0	0	16.0778	168.282	MAPK1;IRS2;CACNA1C;CALM1;PLCB1
	NUMBL	Oxytocin signaling pathway	3/154	0.00309984	0.018599	0	0	11.2456	64.9591	MAPK1;CACNA1C;CALM1	ErbB signaling pathway	4/85	3.30408e-05	0.000216036	0	0	25.1675	259.672	MAP2K4;MAPK1;PRKCA;PAK3
	PAK3	Hepatitis C	3/157	0.00327297	0.0189105	0	0	11.0249	63.0849	YWHAB;MAPK1;YWHAG	Huntington disease	6/306	4.62381e-05	0.000291129	0	0	10.6254	106.06	GRIA2;DLG4;HTT;PLCB1;AP2A2;GRIN2B
	PPFIA2	Hepatitis B	3/162	0.00357451	0.0199151	0	0	10.6755	60.1448	MAP2K4;YWHAB;MAPK1	Aldosterone synthesis and secretion	4/98	5.77641e-05	0.000350711	0	0	21.6727	211.507	PRKCA;CACNA1C;CALM1;PLCB1
	RPS6KA3	Alzheimer disease	4/369	0.00512995	0.0275956	0	0	6.31652	33.3049	MAPK1;IRS2;CACNA1C;CALM1	Melanogenesis	4/101	6.49858e-05	0.000380951	0	0	20.9992	202.461	MAPK1;PRKCA;CALM1;PLCB1
	SHANK1	Notch signaling pathway	2/59	0.00561771	0.0292121	0	0	19.4006	100.531	NUMBL;ATXN1	Parathyroid hormone synthesis, secretion and action	4/106	7.84549e-05	0.000444578	0	0	19.9648	188.727	MAPK1;ARRB1;PRKCA;PLCB1
	SHANK2	Kaposi sarcoma-associated herpesvirus infection	3/193	0.00582267	0.0293012	0	0	8.9197	45.9007	MAP2K4;MAPK1;CALM1	Nicotine addiction	3/40	8.652e-05	0.000474465	0	0	40.3784	377.745	GRIA2;GRIN2A;GRIN2B
	SORBS2	Viral carcinogenesis	3/203	0.00669308	0.0309469	0	0	8.46943	42.4037	YWHAB;MAPK1;YWHAG	Lipid and atherosclerosis	5/215	9.4591e-05	0.000502514	0	0	12.3728	114.646	MAP2K4;MAPK1;PRKCA;CALM1;PLCB1
	SPTBN1	Fc epsilon RI signaling pathway	2/68	0.00739951	0.0309469	0	0	16.7475	82.1688	MAP2K4;MAPK1	Serotonergic synapse	4/113	0.000100585	0.000502925	0	0	18.6761	171.904	MAPK1;PRKCA;CACNA1C;PLCB1
	SYNGAP1	Human immunodeficiency virus 1 infection	3/212	0.00753947	0.0309469	0	0	8.10103	39.5946	MAPK1;PAK3;CALM1	Cholinergic synapse	4/113	0.000100585	0.000502925	0	0	18.6761	171.904	MAPK1;PRKCA;CACNA1C;PLCB1
	YWHAB	Amphetamine addiction	2/69	0.00761131	0.0309469	0	0	16.4967	80.4728	CACNA1C;CALM1	Type II diabetes mellitus	3/46	0.000131744	0.000639898	0	0	34.7337	310.334	MAPK1;IRS2;CACNA1C
	YWHAG	Renal cell carcinoma	2/69	0.00761131	0.0309469	0	0	16.4967	80.4728	MAPK1;PAK3	Chemical carcinogenesis	5/239	0.000155311	0.00072762	0	0	11.0903	97.2629	RPS6KA3;MAPK1;ARRB1;PRKCA;CACNA1C
	ZDHHC17	Renin secretion	2/69	0.00761131	0.0309469	0	0	16.4967	80.4728	CACNA1C;CALM1	Calcium signaling pathway	5/240	0.000158364	0.00072762	0	0	11.0426	96.6291	GRIN2A;PRKCA;CACNA1C;CALM1;PLCB1
		Epithelial cell signaling in Helicobacter pylori infection	2/70	0.00782584	0.0309469	0	0	16.2533	78.8336	MAP2K4;GIT1	Endocrine and other factor-regulated calcium reabsorption	3/53	0.00020119	0.000900061	0	0	29.8605	254.15	PRKCA;PLCB1;AP2A2
		Lipid and atherosclerosis	3/215	0.00783506	0.0309469	0	0	7.98518	38.7213	MAP2K4;MAPK1;CALM1	Yersinia infection	4/137	0.000211347	0.000921255	0	0	15.2874	129.363	RPS6KA3;MAP2K4;MAPK1;ARHGEF7
		cAMP signaling pathway	3/216	0.0079351	0.0309469	0	0	7.94728	38.4367	MAPK1;CACNA1C;CALM1	Hepatitis B	4/162	0.000400191	0.00170081	0	0	12.8523	100.551	MAP2K4;YWHAB;MAPK1;PRKCA
		Glioma	2/75	0.00893903	0.0340119	0	0	15.1362	71.4025	MAPK1;CALM1	Fc epsilon RI signaling pathway	3/68	0.000420864	0.00174504	0	0	22.9523	178.413	MAP2K4;MAPK1;PRKCA
		Pertussis	2/76	0.00916971	0.0340589	0	0	14.9309	70.0537	MAPK1;CALM1	Renin secretion	3/69	0.000439336	0.00177827	0	0	22.6034	174.73	CACNA1C;CALM1;PLCB1
		Salmonella infection	3/249	0.011668	0.0423303	0	0	6.86969	30.5763	MAP2K4;MAPK1;PAK3	Glioma	3/75	0.000561158	0.00221853	0	0	20.7135	155.051	MAPK1;PRKCA;CALM1
		Aldosterone synthesis and secretion	2/98	0.0148976	0.0520058	0	0	11.4965	48.3607	CACNA1C;CALM1	Gastric acid secretion	3/76	0.000583347	0.00225384	0	0	20.4288	152.127	PRKCA;CALM1;PLCB1
		Progesterone-mediated oocyte maturation	2/100	0.0154783	0.0520058	0	0	11.2608	46.9384	RPS6KA3;MAPK1	Alcoholism	4/186	0.000673226	0.0025433	0	0	11.144	81.3893	GRIN2A;MAPK1;CALM1;GRIN2B
		Melanogenesis	2/101	0.0157723	0.0520058	0	0	11.1465	46.2523	MAPK1;CALM1	Insulin secretion	3/86	0.000836622	0.00309186	0	0	17.9584	127.256	PRKCA;CACNA1C;PLCB1
		Chagas disease	2/102	0.0160686	0.0520058	0	0	11.0344	45.582	MAP2K4;MAPK1	Gap junction	3/88	0.000894409	0.0032351	0	0	17.5341	123.078	MAPK1;PRKCA;PLCB1
		T cell receptor signaling pathway	2/104	0.0166685	0.0520058	0	0	10.817	44.2873	MAPK1;PAK3	Salivary secretion	3/93	0.0010498	0.00371804	0	0	16.5558	113.559	PRKCA;CALM1;PLCB1
		Toll-like receptor signaling pathway	2/104	0.0166685	0.0520058	0	0	10.817	44.2873	MAP2K4;MAPK1	Human immunodeficiency virus 1 infection	4/212	0.0010956	0.00380106	0	0	9.73817	66.3798	MAPK1;PRKCA;PAK3;CALM1
		C-type lectin receptor signaling pathway	2/104	0.0166685	0.0520058	0	0	10.817	44.2873	MAPK1;CALM1	Phosphatidylinositol signaling system	3/97	0.00118568	0.00399271	0	0	15.8481	106.776	PRKCA;CALM1;PLCB1
		Parathyroid hormone synthesis, secretion and action	2/106	0.0172779	0.0528501	0	0	10.6079	43.0503	MAPK1;ARRB1	Regulation of actin cytoskeleton	4/218	0.00121459	0.00399271	0	0	9.46226	63.5234	MAPK1;PAK3;ARHGEF7;GIT1
		Insulin resistance	2/108	0.0178967	0.0536901	0	0	10.4067	41.8676	RPS6KA3;IRS2	Inflammatory mediator regulation of TRP channels	3/98	0.0012213	0.00399271	0	0	15.6805	105.182	PRKCA;CALM1;PLCB1
		TNF signaling pathway	2/112	0.0191623	0.0552649	0	0	10.0263	39.652	MAP2K4;MAPK1	AGE-RAGE signaling pathway in diabetic complications	3/100	0.00129455	0.00415232	0	0	15.3557	102.109	MAPK1;PRKCA;PLCB1
		Serotonergic synapse	2/113	0.0194844	0.0552649	0	0	9.93544	39.1271	MAPK1;CACNA1C	Human cytomegalovirus infection	4/225	0.00136456	0.00423612	0	0	9.1593	60.4232	MAPK1;PRKCA;CALM1;PLCB1
		Cholinergic synapse	2/113	0.0194844	0.0552649	0	0	9.93544	39.1271	MAPK1;CACNA1C	Chagas disease	3/102	0.00137051	0.00423612	0	0	15.0439	99.1783	MAP2K4;MAPK1;PLCB1
		Huntington disease	3/306	0.0201605	0.0561613	0	0	5.56124	21.7113	DLG4;HTT;AP2A2	Endocytosis	4/252	0.00206502	0.00624579	0	0	8.15095	50.3942	DNAJC6;ARRB1;AP2A2;GIT1
		Cell cycle	2/124	0.0231771	0.063432	0	0	9.03461	34.0116	YWHAB;YWHAG	Sphingolipid signaling pathway	3/119	0.00213092	0.00624579	0	0	12.8282	78.9091	MAPK1;PRKCA;PLCB1
		Human papillomavirus infection	3/331	0.0247244	0.0665	0	0	5.13084	18.9839	DLG2;DLG3;MAPK1	Neurotrophin signaling pathway	3/119	0.00213092	0.00624579	0	0	12.8282	78.9091	RPS6KA3;MAPK1;CALM1
		Apelin signaling pathway	2/137	0.0278813	0.071303	0	0	8.15926	29.2085	MAPK1;CALM1	Thyroid hormone signaling pathway	3/121	0.00223445	0.00643825	0	0	12.6095	76.9656	MAPK1;PRKCA;PLCB1
		Autophagy	2/137	0.0278813	0.071303	0	0	8.15926	29.2085	MAPK1;IRS2	Prion disease	4/273	0.00275827	0.00773592	0	0	7.50662	44.2377	GRIN2A;MAPK1;CACNA1C;GRIN2B
		Estrogen signaling pathway	2/137	0.0278813	0.071303	0	0	8.15926	29.2085	MAPK1;CALM1	FoxO signaling pathway	3/131	0.00279893	0.00773592	0	0	11.6186	68.2999	HOMER1;MAPK1;IRS2
		Fluid shear stress and atherosclerosis	2/139	0.0286366	0.0720533	0	0	8.03933	28.5643	MAP2K4;CALM1	African trypanosomiasis	2/37	0.00286684	0.00773592	0	0	27.7659	162.556	PRKCA;PLCB1
		PI3K-Akt signaling pathway	3/354	0.0293785	0.0727468	0	0	4.78901	16.8932	YWHAB;MAPK1;YWHAG	Aldosterone-regulated sodium reabsorption	2/37	0.00286684	0.00773592	0	0	27.7659	162.556	MAPK1;PRKCA
		Retrograde endocannabinoid signaling	2/148	0.0321359	0.0783311	0	0	7.54033	25.922	MAPK1;CACNA1C	Apelin signaling pathway	3/137	0.00317616	0.00818101	0	0	11.095	63.8191	MAPK1;CALM1;PLCB1
		mTOR signaling pathway	2/154	0.034558	0.0823793	0	0	7.2405	24.3651	RPS6KA3;MAPK1	Estrogen signaling pathway	3/137	0.00317616	0.00818101	0	0	11.095	63.8191	MAPK1;CALM1;PLCB1
		Cushing syndrome	2/155	0.0349685	0.0823793	0	0	7.19281	24.1197	MAPK1;CACNA1C	Insulin signaling pathway	3/137	0.00317616	0.00818101	0	0	11.095	63.8191	MAPK1;IRS2;CALM1
		Cellular senescence	2/156	0.0353808	0.0823793	0	0	7.14574	23.8781	MAPK1;CALM1	Phospholipase D signaling pathway	3/148	0.00394578	0.0100117	0	0	10.2476	56.7215	MAPK1;PRKCA;PLCB1
		Tight junction	2/169	0.0409125	0.093858	0	0	6.58516	21.0483	DLG2;DLG3	mTOR signaling pathway	3/154	0.00440942	0.0110235	0	0	9.83742	53.3583	RPS6KA3;MAPK1;PRKCA
		Tuberculosis	2/180	0.0458316	0.103619	0	0	6.17478	19.0355	MAPK1;CALM1	Cushing syndrome	3/155	0.00448977	0.0110617	0	0	9.7722	52.8281	MAPK1;CACNA1C;PLCB1
		Axon guidance	2/182	0.0467486	0.104183	0	0	6.10556	18.7011	MAPK1;PAK3	Hepatitis C	3/157	0.00465312	0.0113004	0	0	9.64432	51.7921	YWHAB;MAPK1;YWHAG
		Alcoholism	2/186	0.0486029	0.106789	0	0	5.97162	18.0586	MAPK1;CALM1	PI3K-Akt signaling pathway	4/354	0.00691445	0.0164214	0	0	5.74564	28.5796	YWHAB;MAPK1;PRKCA;YWHAG
		Chemokine signaling pathway	2/192	0.0514342	0.110891	0	0	5.78129	17.1557	MAPK1;ARRB1	Axon guidance	3/182	0.00700302	0.0164214	0	0	8.28687	41.1146	MAPK1;PRKCA;PAK3
		Phototransduction	1/28	0.0518915	0.110891	0	0	19.955	59.0387	CALM1	VEGF signaling pathway	2/59	0.00714815	0.0164214	0	0	17.0304	84.1454	MAPK1;PRKCA
		Pathogenic Escherichia coli infection	2/197	0.0538383	0.113497	0	0	5.63162	16.4543	MAPK1;PAK3	Notch signaling pathway	2/59	0.00714815	0.0164214	0	0	17.0304	84.1454	NUMBL;ATXN1
		Focal adhesion	2/201	0.0557902	0.116044	0	0	5.51731	15.9238	MAPK1;PAK3	Neutrophil extracellular trap formation	3/189	0.0077663	0.0176036	0	0	7.97218	38.7285	MAPK1;PRKCA;PLCB1
		Rap1 signaling pathway	2/210	0.0602722	0.123717	0	0	5.27618	14.8202	MAPK1;CALM1	Chemokine signaling pathway	3/192	0.00810791	0.0181361	0	0	7.84444	37.7703	MAPK1;ARRB1;PLCB1
		Human T-cell leukemia virus 1 infection	2/219	0.0648749	0.131435	0	0	5.05504	13.827	MAP2K4;MAPK1	Kaposi sarcoma-associated herpesvirus infection	3/193	0.00822373	0.0181563	0	0	7.80276	37.459	MAP2K4;MAPK1;CALM1
		Aldosterone-regulated sodium reabsorption	1/37	0.0680071	0.132615	0	0	14.9595	40.2132	MAPK1	Cortisol synthesis and secretion	2/65	0.00861931	0.0187857	0	0	15.4038	73.2258	CACNA1C;PLCB1
		Thyroid cancer	1/37	0.0680071	0.132615	0	0	14.9595	40.2132	MAPK1	Focal adhesion	3/201	0.00918556	0.0197664	0	0	7.48447	35.1031	MAPK1;PRKCA;PAK3
		Human cytomegalovirus infection	2/225	0.0680079	0.132615	0	0	4.91754	13.219	MAPK1;CALM1	Viral carcinogenesis	3/203	0.00943589	0.0200513	0	0	7.40888	34.5493	YWHAB;MAPK1;YWHAG
		Bladder cancer	1/41	0.0750836	0.144605	0	0	13.4608	34.8521	MAPK1	Renal cell carcinoma	2/69	0.00966901	0.020293	0	0	14.4813	67.1761	MAPK1;PAK3
		Calcium signaling pathway	2/240	0.0760555	0.144691	0	0	4.60411	11.8615	CACNA1C;CALM1	Epithelial cell signaling in Helicobacter pylori infection	2/70	0.00993992	0.0206071	0	0	14.2676	65.7906	MAP2K4;GIT1
		Cocaine addiction	1/49	0.0890801	0.167428	0	0	11.2128	27.1151	DLG4	Non-small cell lung cancer	2/72	0.0104918	0.0214892	0	0	13.8585	63.1556	MAPK1;PRKCA
		Prion disease	2/273	0.0947478	0.17596	0	0	4.0367	9.51262	MAPK1;CACNA1C	Thyroid hormone synthesis	2/75	0.0113445	0.0229592	0	0	13.287	59.5127	PRKCA;PLCB1
		Endocrine and other factor-regulated calcium reabsorption	1/53	0.0960008	0.17619	0	0	10.3482	24.25	AP2A2	Pertussis	2/76	0.0116354	0.0232708	0	0	13.1068	58.3738	MAPK1;CALM1
		Regulation of lipolysis in adipocytes	1/55	0.0994419	0.180383	0	0	9.96396	22.9986	IRS2	Taste transduction	2/86	0.0147213	0.0291003	0	0	11.5407	48.6837	CACNA1C;PLCB1
		Hedgehog signaling pathway	1/56	0.101158	0.181386	0	0	9.78231	22.412	ARRB1	GABAergic synapse	2/89	0.0157088	0.0306953	0	0	11.141	46.2746	PRKCA;CACNA1C
		Endometrial cancer	1/58	0.10458	0.185391	0	0	9.43812	21.3094	MAPK1	Salmonella infection	3/249	0.016313	0.0312923	0	0	6.00945	24.7336	MAP2K4;MAPK1;PAK3
		VEGF signaling pathway	1/59	0.106286	0.186299	0	0	9.27493	20.7909	MAPK1	Morphine addiction	2/91	0.0163825	0.0312923	0	0	10.8896	44.7729	ARRB1;PRKCA
		Long-term depression	1/60	0.107989	0.187181	0	0	9.11727	20.2925	MAPK1	Fc gamma R-mediated phagocytosis	2/97	0.0184765	0.0349	0	0	10.1987	40.7057	MAPK1;PRKCA
		Cortisol synthesis and secretion	1/65	0.116457	0.198553	0	0	8.40287	18.0681	CACNA1C	Choline metabolism in cancer	2/98	0.018836	0.0351881	0	0	10.092	40.0852	MAPK1;PRKCA
		MicroRNAs in cancer	2/310	0.117095	0.198553	0	0	3.54509	7.60341	MAPK1;IRS2	Progesterone-mediated oocyte maturation	2/100	0.0195638	0.0361505	0	0	9.88502	38.8884	RPS6KA3;MAPK1
		Acute myeloid leukemia	1/67	0.119822	0.200992	0	0	8.14742	17.2867	MAPK1	Amoebiasis	2/102	0.0203033	0.0367188	0	0	9.68634	37.7474	PRKCA;PLCB1
		Adipocytokine signaling pathway	1/69	0.123175	0.201982	0	0	7.907	16.5584	IRS2	Pancreatic secretion	2/102	0.0203033	0.0367188	0	0	9.68634	37.7474	PRKCA;PLCB1
		Central carbon metabolism in cancer	1/70	0.124847	0.201982	0	0	7.79201	16.2126	MAPK1	T cell receptor signaling pathway	2/104	0.0210545	0.0368996	0	0	9.49546	36.6585	MAPK1;PAK3
		Prolactin signaling pathway	1/70	0.124847	0.201982	0	0	7.79201	16.2126	MAPK1	Toll-like receptor signaling pathway	2/104	0.0210545	0.0368996	0	0	9.49546	36.6585	MAP2K4;MAPK1
		Adherens junction	1/71	0.126516	0.201982	0	0	7.68031	15.8782	MAPK1	C-type lectin receptor signaling pathway	2/104	0.0210545	0.0368996	0	0	9.49546	36.6585	MAPK1;CALM1
		Melanoma	1/72	0.128181	0.201982	0	0	7.57175	15.5547	MAPK1	Glucagon signaling pathway	2/107	0.0222028	0.038515	0	0	9.22276	35.116	CALM1;PLCB1
		Non-small cell lung cancer	1/72	0.128181	0.201982	0	0	7.57175	15.5547	MAPK1	Insulin resistance	2/108	0.0225912	0.038793	0	0	9.1353	34.6245	RPS6KA3;IRS2
		Chronic myeloid leukemia	1/76	0.134812	0.204694	0	0	7.16649	14.3607	MAPK1	HIF-1 signaling pathway	2/109	0.0229825	0.0390702	0	0	9.04946	34.1438	MAPK1;PRKCA
		Gastric acid secretion	1/76	0.134812	0.204694	0	0	7.16649	14.3607	CALM1	TNF signaling pathway	2/112	0.0241731	0.0406874	0	0	8.80133	32.7631	MAP2K4;MAPK1
		Pancreatic cancer	1/76	0.134812	0.204694	0	0	7.16649	14.3607	MAPK1	Pathways in cancer	4/531	0.0268036	0.0446726	0	0	3.78144	13.6859	MAPK1;PRKCA;CALM1;PLCB1
		Arrhythmogenic right ventricular cardiomyopathy	1/77	0.136462	0.204694	0	0	7.07183	14.085	CACNA1C	MicroRNAs in cancer	3/310	0.0288419	0.0472459	0	0	4.80049	17.0222	MAPK1;IRS2;PRKCA
		Leishmaniasis	1/77	0.136462	0.204694	0	0	7.07183	14.085	MAPK1	Cell cycle	2/124	0.0291813	0.0472459	0	0	7.93083	28.0294	YWHAB;YWHAG
		Synaptic vesicle cycle	1/78	0.13811	0.205191	0	0	6.97964	13.8177	AP2A2	Platelet activation	2/124	0.0291813	0.0472459	0	0	7.93083	28.0294	MAPK1;PLCB1
		B cell receptor signaling pathway	1/81	0.143032	0.210501	0	0	6.71689	13.0622	MAPK1	Natural killer cell mediated cytotoxicity	2/131	0.032278	0.0517665	0	0	7.49783	25.7428	MAPK1;PRKCA
		Taste transduction	1/86	0.151176	0.212679	0	0	6.32019	11.9408	CACNA1C	Human papillomavirus infection	3/331	0.034064	0.0536812	0	0	4.48834	15.1684	DLG2;DLG3;MAPK1
		Colorectal cancer	1/86	0.151176	0.212679	0	0	6.32019	11.9408	MAPK1	Systemic lupus erythematosus	2/135	0.0341033	0.0536812	0	0	7.27086	24.5636	GRIN2A;GRIN2B
		Insulin secretion	1/86	0.151176	0.212679	0	0	6.32019	11.9408	CACNA1C	Autophagy	2/137	0.0350309	0.0546354	0	0	7.16242	24.005	MAPK1;IRS2
		Cardiac muscle contraction	1/87	0.152796	0.212679	0	0	6.24639	11.7348	CACNA1C	Fluid shear stress and atherosclerosis	2/139	0.0359684	0.0555875	0	0	7.05715	23.4658	MAP2K4;CALM1
		Gap junction	1/88	0.154413	0.212679	0	0	6.17428	11.5343	MAPK1	Neuroactive ligand-receptor interaction	3/341	0.036713	0.0562271	0	0	4.35333	14.3861	GRIA2;GRIN2A;GRIN2B
		GABAergic synapse	1/89	0.156027	0.212679	0	0	6.10381	11.3392	CACNA1C	Amyotrophic lateral sclerosis	3/364	0.0431986	0.0655692	0	0	4.07119	12.7915	GRIA2;GRIN2A;GRIN2B
		PD-L1 expression and PD-1 checkpoint pathway in cancer	1/89	0.156027	0.212679	0	0	6.10381	11.3392	MAPK1	Cellular senescence	2/156	0.0443189	0.0666744	0	0	6.27273	19.548	MAPK1;CALM1
		Hypertrophic cardiomyopathy	1/90	0.157637	0.212679	0	0	6.03492	11.1493	CACNA1C	Wnt signaling pathway	2/166	0.0495354	0.0738686	0	0	5.88727	17.6916	PRKCA;PLCB1
		Morphine addiction	1/91	0.159245	0.212679	0	0	5.96757	10.9643	ARRB1	Hepatocellular carcinoma	2/168	0.0506045	0.0748067	0	0	5.81575	17.3525	MAPK1;PRKCA
		Th1 and Th2 cell differentiation	1/92	0.16085	0.212679	0	0	5.90169	10.7841	MAPK1	Tight junction	2/169	0.0511422	0.0749497	0	0	5.78063	17.1867	DLG2;DLG3
		Salivary secretion	1/93	0.162451	0.212679	0	0	5.83725	10.6085	CALM1	Influenza A	2/172	0.0527676	0.0766709	0	0	5.67776	16.7032	MAPK1;PRKCA
		TGF-beta signaling pathway	1/94	0.16405	0.212679	0	0	5.77419	10.4373	MAPK1	Tuberculosis	2/180	0.0571916	0.0823947	0	0	5.42039	15.5096	MAPK1;CALM1
		IL-17 signaling pathway	1/94	0.16405	0.212679	0	0	5.77419	10.4373	MAPK1	NOD-like receptor signaling pathway	2/181	0.0577535	0.0825051	0	0	5.38984	15.3695	MAPK1;PLCB1
		Dilated cardiomyopathy	1/96	0.167239	0.212679	0	0	5.65206	10.1078	CACNA1C	Phototransduction	1/28	0.0585229	0.0829075	0	0	17.575	49.8836	CALM1
		Fc gamma R-mediated phagocytosis	1/97	0.168829	0.212679	0	0	5.59291	9.94905	MAPK1	Pathogenic Escherichia coli infection	2/197	0.0670031	0.0941366	0	0	4.94359	13.3626	MAPK1;PAK3
		Phosphatidylinositol signaling system	1/97	0.168829	0.212679	0	0	5.59291	9.94905	CALM1	Diabetic cardiomyopathy	2/203	0.070592	0.0983659	0	0	4.79456	12.7096	PRKCA;PLCB1
		Prostate cancer	1/97	0.168829	0.212679	0	0	5.59291	9.94905	MAPK1	Proteoglycans in cancer	2/205	0.0718022	0.0992388	0	0	4.74685	12.5024	MAPK1;PRKCA
		Choline metabolism in cancer	1/98	0.170416	0.212679	0	0	5.53497	9.79421	MAPK1	Thyroid cancer	1/37	0.0766133	0.105034	0	0	13.1753	33.8471	MAPK1
		Inflammatory mediator regulation of TRP channels	1/98	0.170416	0.212679	0	0	5.53497	9.79421	CALM1	Human T-cell leukemia virus 1 infection	2/219	0.0804609	0.109427	0	0	4.43745	11.1823	MAP2K4;MAPK1
		AGE-RAGE signaling pathway in diabetic complications	1/100	0.173581	0.214909	0	0	5.4226	9.49559	MAPK1	Bladder cancer	1/41	0.084544	0.114067	0	0	11.8554	29.2885	MAPK1
		Longevity regulating pathway	1/102	0.176734	0.21709	0	0	5.31469	9.21094	IRS2	Coronavirus disease	2/232	0.0887783	0.118837	0	0	4.18388	10.1317	MAPK1;PRKCA
		Th17 cell differentiation	1/107	0.184566	0.223196	0	0	5.06272	8.55473	MAPK1	Carbohydrate digestion and absorption	1/47	0.0963156	0.127919	0	0	10.3059	24.1171	PLCB1
		Glucagon signaling pathway	1/107	0.184566	0.223196	0	0	5.06272	8.55473	CALM1	Shigellosis	2/246	0.0980103	0.129161	0	0	3.94102	9.15375	MAPK1;PLCB1
		HIF-1 signaling pathway	1/109	0.187678	0.225214	0	0	4.96847	8.31238	MAPK1	Vibrio cholerae infection	1/50	0.102146	0.133575	0	0	9.67347	22.0686	PRKCA
		Toxoplasmosis	1/112	0.192325	0.229028	0	0	4.83346	7.96828	MAPK1	Regulation of lipolysis in adipocytes	1/55	0.111781	0.14506	0	0	8.77557	19.2291	IRS2
		Sphingolipid signaling pathway	1/119	0.203068	0.238173	0	0	4.54512	7.24591	MAPK1	Hedgehog signaling pathway	1/56	0.113696	0.146427	0	0	8.61558	18.7322	ARRB1
		Olfactory transduction	2/440	0.203455	0.238173	0	0	2.47641	3.94322	ARRB1;CALM1	Endometrial cancer	1/58	0.117514	0.150206	0	0	8.31245	17.7986	MAPK1
		AMPK signaling pathway	1/120	0.204591	0.238173	0	0	4.5067	7.15098	IRS2	Acute myeloid leukemia	1/67	0.134496	0.170629	0	0	7.17569	14.396	MAPK1
		Thyroid hormone signaling pathway	1/121	0.206111	0.238173	0	0	4.46892	7.05794	MAPK1	Adipocytokine signaling pathway	1/69	0.138226	0.173829	0	0	6.96394	13.7807	IRS2
		Platelet activation	1/124	0.210655	0.241634	0	0	4.35926	6.78969	MAPK1	Central carbon metabolism in cancer	1/70	0.140086	0.173829	0	0	6.86266	13.4886	MAPK1
		Osteoclast differentiation	1/127	0.215174	0.245016	0	0	4.25483	6.53672	MAPK1	Prolactin signaling pathway	1/70	0.140086	0.173829	0	0	6.86266	13.4886	MAPK1
		Natural killer cell mediated cytotoxicity	1/131	0.22116	0.250007	0	0	4.12308	6.22117	MAPK1	Adherens junction	1/71	0.141941	0.174855	0	0	6.76429	13.2062	MAPK1
		Apoptosis	1/142	0.237394	0.264263	0	0	3.79931	5.46354	MAPK1	Melanoma	1/72	0.143792	0.175861	0	0	6.66868	12.9331	MAPK1
		Signaling pathways regulating pluripotency of stem cells	1/143	0.238853	0.264263	0	0	3.77236	5.40167	MAPK1	Inositol phosphate metabolism	1/73	0.14564	0.176848	0	0	6.57573	12.6689	PLCB1
		Spinocerebellar ataxia	1/143	0.238853	0.264263	0	0	3.77236	5.40167	ATXN1	Chronic myeloid leukemia	1/76	0.151159	0.180614	0	0	6.31175	11.9256	MAPK1
		Breast cancer	1/147	0.244663	0.268181	0	0	3.66827	5.16446	MAPK1	Pancreatic cancer	1/76	0.151159	0.180614	0	0	6.31175	11.9256	MAPK1
		Phospholipase D signaling pathway	1/148	0.246109	0.268181	0	0	3.64313	5.1076	MAPK1	Arrhythmogenic right ventricular cardiomyopathy	1977-01-01	0.152991	0.180614	0	0	6.22838	11.693	CACNA1C
		Gastric cancer	1/149	0.247552	0.268181	0	0	3.61833	5.05168	MAPK1	Leishmaniasis	1977-01-01	0.152991	0.180614	0	0	6.22838	11.693	MAPK1
		Non-alcoholic fatty liver disease	1/155	0.256154	0.275586	0	0	3.47631	4.73465	IRS2	Synaptic vesicle cycle	1978-01-01	0.154819	0.181512	0	0	6.14719	11.4676	AP2A2
		Pathways in cancer	2/531	0.267531	0.285855	0	0	2.04085	2.69091	MAPK1;CALM1	B cell receptor signaling pathway	1981-01-01	0.16028	0.186628	0	0	5.91577	10.8308	MAPK1
		Hepatocellular carcinoma	1/168	0.274465	0.291269	0	0	3.20359	4.14203	MAPK1	Colorectal cancer	1986-01-01	0.169306	0.195796	0	0	5.56639	9.88618	MAPK1
		Influenza A	1/172	0.28001	0.295146	0	0	3.12802	3.98175	MAPK1	Cardiac muscle contraction	1987-01-01	0.171099	0.196533	0	0	5.50138	9.71275	CACNA1C
		NOD-like receptor signaling pathway	1/181	0.292336	0.30607	0	0	2.97027	3.65299	MAPK1	PD-L1 expression and PD-1 checkpoint pathway in cancer	1989-01-01	0.174675	0.199294	0	0	5.37581	9.37985	MAPK1
		Neutrophil extracellular trap formation	1/189	0.30312	0.315245	0	0	2.84273	3.39315	MAPK1	Hypertrophic cardiomyopathy	1990-01-01	0.176458	0.199986	0	0	5.31514	9.22003	CACNA1C
		Epstein-Barr virus infection	1/202	0.320304	0.33091	0	0	2.65712	3.02509	MAP2K4	Th1 and Th2 cell differentiation	1992-01-01	0.180011	0.202662	0	0	5.1978	8.91286	MAPK1
		Proteoglycans in cancer	1/205	0.32421	0.332742	0	0	2.61765	2.94842	MAPK1	TGF-beta signaling pathway	1994-01-01	0.18355	0.203944	0	0	5.08551	8.62131	MAPK1
		Thermogenesis	1/232	0.358399	0.363054	0	0	2.30853	2.3688	RPS6KA3	IL-17 signaling pathway	1994-01-01	0.18355	0.203944	0	0	5.08551	8.62131	MAPK1
		Coronavirus disease	1/232	0.358399	0.363054	0	0	2.30853	2.3688	MAPK1	Dilated cardiomyopathy	1996-01-01	0.187073	0.20651	0	0	4.97794	8.3443	CACNA1C
		Shigellosis	1/246	0.375457	0.37788	0	0	2.17507	2.13072	MAPK1	Prostate cancer	1997-01-01	0.18883	0.207104	0	0	4.92584	8.21094	MAPK1
		Parkinson disease	1/249	0.379055	0.379055	0	0	2.14843	2.08414	CALM1	Longevity regulating pathway	1/102	0.197555	0.215285	0	0	4.68081	7.59104	IRS2
											Th17 cell differentiation	1/107	0.206189	0.223262	0	0	4.45889	7.04042	MAPK1
											Toxoplasmosis	1/112	0.214732	0.231041	0	0	4.25697	6.54876	MAPK1
											Leukocyte transendothelial migration	1/114	0.218125	0.233215	0	0	4.18121	6.36668	PRKCA
											AMPK signaling pathway	1/120	0.228215	0.242479	0	0	3.96919	5.86434	IRS2
											Osteoclast differentiation	1/127	0.239827	0.253233	0	0	3.74735	5.35062	MAPK1
											Olfactory transduction	2/440	0.244116	0.256172	0	0	2.17385	3.06537	ARRB1;CALM1
											Apoptosis	1/142	0.264137	0.275453	0	0	3.34617	4.45471	MAPK1
											Signaling pathways regulating pluripotency of stem cells	1/143	0.265731	0.275453	0	0	3.32243	4.40313	MAPK1
											Breast cancer	1/147	0.272071	0.280315	0	0	3.23076	4.20545	MAPK1
											Gastric cancer	1/149	0.275221	0.281852	0	0	3.18678	4.11152	MAPK1
											Non-alcoholic fatty liver disease	1/155	0.284591	0.289703	0	0	3.06169	3.84763	IRS2
											Epstein-Barr virus infection	1/202	0.354008	0.358223	0	0	2.3402	2.43015	MAP2K4
											Thermogenesis	1/232	0.39483	0.397166	0	0	2.03319	1.88944	RPS6KA3
											Parkinson disease	1/249	0.416832	0.416832	0	0	1.89219	1.6558	CALM1

## Sheet: 6
Seeds	Module	Minimum: KEGG (excluding seeds)									Minimum: KEGG (including seeds)
GRIN2A	ADRBK1	Term	Overlap	P-value	Adjusted P-value	Old P-value	Old Adjusted P-value	Odds Ratio	Combined Score	Genes	Term	Overlap	P-value	Adjusted P-value	Old P-value	Old Adjusted P-value	Odds Ratio	Combined Score	Genes
GRIN2B	AP2A2	Apelin signaling pathway	6/137	2.5071e-07	3.78572e-05	0	0	27.5226	418.314	HDAC4;MEF2A;SMAD3;PRKCE;MAPK1;CALM1	Long-term potentiation	9/67	2.44741e-14	4.18508e-12	0	0	85.7629	2687.91	GRIA2;GRIN2A;MAPK1;BRAF;PRKCA;CACNA1C;CALM1;PLCB1;GRIN2B
PRKCA	ARHGEF7	Endocytosis	7/252	5.05787e-07	3.8187e-05	0	0	17.6036	255.202	SMAD3;ZFYVE9;DNAJC6;CLTC;ARRB1;AP2A2;GIT1	Glutamatergic synapse	10/114	6.52947e-14	5.5827e-12	0	0	54.5357	1655.7	GRIA2;GRIN2A;DLG4;MAPK1;DLGAP1;PRKCA;CACNA1C;PLCB1;GRIN2B;SHANK2
GRIA2	ARRB1	Hippo signaling pathway	5/163	1.55601e-05	0.000660329	0	0	18.4317	204.054	SMAD3;DLG3;YWHAB;DLG4;YWHAG	Circadian entrainment	8/97	4.24175e-11	2.4178e-09	0	0	48.2624	1152.67	GRIA2;GRIN2A;MAPK1;PRKCA;CACNA1C;CALM1;PLCB1;GRIN2B
PLCB1	ATXN1	cGMP-PKG signaling pathway	5/167	1.74921e-05	0.000660329	0	0	17.9729	196.871	MEF2A;PRKCE;MAPK1;IRS2;CALM1	Pathways of neurodegeneration	12/475	3.96208e-10	1.69379e-08	0	0	15.3089	331.423	GRIA2;GRIN2A;ATXN1;DLG4;HTT;MAPK1;BRAF;PRKCA;CACNA1C;CALM1;PLCB1;GRIN2B
CACNA1C	BAI2	Parathyroid hormone synthesis, secretion and action	4/106	5.3147e-05	0.00152285	0	0	22.251	219.004	MEF2A;MAPK1;ARRB1;BRAF	Dopaminergic synapse	8/132	5.10154e-10	1.74473e-08	0	0	34.5789	739.861	GRIA2;GRIN2A;ARRB1;PRKCA;CACNA1C;CALM1;PLCB1;GRIN2B
	BRAF	Regulation of actin cytoskeleton	5/218	6.25632e-05	0.00152285	0	0	13.6344	131.971	MAPK1;BRAF;PAK3;ARHGEF7;GIT1	Amphetamine addiction	6/69	9.89108e-09	2.81896e-07	0	0	48.5763	895.341	GRIA2;GRIN2A;PRKCA;CACNA1C;CALM1;GRIN2B
	C11orf41	Glutamatergic synapse	4/114	7.05959e-05	0.00152285	0	0	20.6244	197.139	DLG4;MAPK1;DLGAP1;SHANK2	Vascular smooth muscle contraction	7/133	1.80344e-08	4.40555e-07	0	0	28.9898	516.916	PRKCE;MAPK1;BRAF;PRKCA;CACNA1C;CALM1;PLCB1
	CALM1	Type II diabetes mellitus	3/46	9.81915e-05	0.00176175	0	0	38.6008	356.231	PRKCE;MAPK1;IRS2	Apelin signaling pathway	7/137	2.21491e-08	4.73438e-07	0	0	28.0921	495.136	HDAC4;MEF2A;SMAD3;PRKCE;MAPK1;CALM1;PLCB1
	CLTC	Oocyte meiosis	4/129	0.000114057	0.00176175	0	0	18.1358	164.651	YWHAB;MAPK1;CALM1;YWHAG	cGMP-PKG signaling pathway	7/167	8.66786e-08	1.64689e-06	0	0	22.7903	370.594	MEF2A;PRKCE;MAPK1;IRS2;CACNA1C;CALM1;PLCB1
	CNKSR2	FoxO signaling pathway	4/131	0.000121045	0.00176175	0	0	17.8484	160.981	SMAD3;MAPK1;IRS2;BRAF	Parathyroid hormone synthesis, secretion and action	6/106	1.32304e-07	2.2624e-06	0	0	30.5462	483.795	MEF2A;MAPK1;ARRB1;BRAF;PRKCA;PLCB1
	DLG3	Vascular smooth muscle contraction	4/133	0.000128339	0.00176175	0	0	17.5699	157.441	PRKCE;MAPK1;BRAF;CALM1	Long-term depression	5/60	2.28376e-07	3.5502e-06	0	0	45.2273	691.628	GRIA2;MAPK1;BRAF;PRKCA;PLCB1
	DLG4	Insulin signaling pathway	4/137	0.000143877	0.00181045	0	0	17.038	150.728	MAPK1;IRS2;BRAF;CALM1	GnRH secretion	5/64	3.16704e-07	4.51303e-06	0	0	42.1525	630.825	MAPK1;ARRB1;PRKCA;CACNA1C;PLCB1
	DLGAP1	Hepatitis C	4/157	0.000242679	0.00281881	0	0	14.7959	123.158	YWHAB;MAPK1;BRAF;YWHAG	Rap1 signaling pathway	7/210	4.11824e-07	5.41707e-06	0	0	17.9238	263.527	GRIN2A;MAPK1;BRAF;PRKCA;CALM1;PLCB1;GRIN2B
	DLGAP4	Hepatitis B	4/162	0.000273514	0.00284286	0	0	14.3241	117.517	SMAD3;YWHAB;MAPK1;BRAF	cAMP signaling pathway	7/216	4.98005e-07	6.08277e-06	0	0	17.4039	252.577	GRIA2;GRIN2A;MAPK1;BRAF;CACNA1C;CALM1;GRIN2B
	DNAJC6	Pathways of neurodegeneration	6/475	0.000291671	0.00284286	0	0	7.5565	61.5091	ATXN1;DLG4;HTT;MAPK1;BRAF;CALM1	Spinocerebellar ataxia	6/143	7.78481e-07	8.60426e-06	0	0	22.2549	313.036	GRIA2;GRIN2A;ATXN1;PRKCA;PLCB1;GRIN2B
	ERC2	Long-term potentiation	3/67	0.00030123	0.00284286	0	0	25.9076	210.049	MAPK1;BRAF;CALM1	Ras signaling pathway	7/232	8.05077e-07	8.60426e-06	0	0	16.1532	226.667	GRIN2A;SYNGAP1;MAPK1;PRKCA;PAK3;CALM1;GRIN2B
	GIT1	Renal cell carcinoma	3/69	0.000328571	0.00291849	0	0	25.1199	201.481	MAPK1;BRAF;PAK3	Endocytosis	7/252	1.39924e-06	1.40413e-05	0	0	14.8195	199.761	SMAD3;ZFYVE9;DNAJC6;CLTC;ARRB1;AP2A2;GIT1
	HDAC4	Glioma	3/75	0.000420054	0.0032973	0	0	23.0197	178.981	MAPK1;BRAF;CALM1	Alzheimer disease	8/369	1.47804e-06	1.40413e-05	0	0	11.7356	157.548	GRIN2A;MAPK1;IRS2;BRAF;CACNA1C;CALM1;PLCB1;GRIN2B
	HTT	Chronic myeloid leukemia	3/76	0.000436728	0.0032973	0	0	22.7032	175.636	SMAD3;MAPK1;BRAF	GnRH signaling pathway	5/93	2.05689e-06	1.8512e-05	0	0	28.2202	369.524	MAPK1;PRKCA;CACNA1C;CALM1;PLCB1
	IRS2	Pancreatic cancer	3/76	0.000436728	0.0032973	0	0	22.7032	175.636	SMAD3;MAPK1;BRAF	Aldosterone synthesis and secretion	5/98	2.66543e-06	2.27894e-05	0	0	26.6962	342.65	PRKCE;PRKCA;CACNA1C;CALM1;PLCB1
	LARP1	Alcoholism	4/186	0.000461869	0.00332106	0	0	12.4201	95.3892	HDAC4;MAPK1;BRAF;CALM1	AGE-RAGE signaling pathway in diabetic complications	5/100	2.94512e-06	2.39817e-05	0	0	26.1316	332.795	SMAD3;PRKCE;MAPK1;PRKCA;PLCB1
	LPHN1	ErbB signaling pathway	3/85	0.000606209	0.00403736	0	0	20.2022	149.664	MAPK1;BRAF;PAK3	Type II diabetes mellitus	4/46	3.40496e-06	2.64658e-05	0	0	46.2555	582.37	PRKCE;MAPK1;IRS2;CACNA1C
	MAPK1	Colorectal cancer	3/86	0.000627275	0.00403736	0	0	19.9578	147.172	SMAD3;MAPK1;BRAF	Alcoholism	6/186	3.5959e-06	2.67347e-05	0	0	16.9017	211.875	HDAC4;GRIN2A;MAPK1;BRAF;CALM1;GRIN2B
	MEF2A	Viral carcinogenesis	4/203	0.0006417	0.00403736	0	0	11.3493	83.4333	HDAC4;YWHAB;MAPK1;YWHAG	Cocaine addiction	4/49	4.39925e-06	3.13447e-05	0	0	43.1653	532.404	GRIA2;GRIN2A;DLG4;GRIN2B
	NUMBL	TGF-beta signaling pathway	3/94	0.000812808	0.00490936	0	0	18.196	129.465	SMAD3;ZFYVE9;MAPK1	Huntington disease	7/306	5.05152e-06	3.45524e-05	0	0	12.1098	147.689	GRIA2;DLG4;CLTC;HTT;PLCB1;AP2A2;GRIN2B
	PAK3	AGE-RAGE signaling pathway in diabetic complications	3/100	0.000972629	0.00564873	0	0	17.0653	118.356	SMAD3;PRKCE;MAPK1	Serotonergic synapse	5/113	5.37311e-06	3.53385e-05	0	0	22.9711	278.733	MAPK1;BRAF;PRKCA;CACNA1C;PLCB1
	PCDH1	Ras signaling pathway	4/232	0.00105523	0.00590149	0	0	9.89123	67.7944	SYNGAP1;MAPK1;PAK3;CALM1	Endocrine and other factor-regulated calcium reabsorption	4/53	6.0403e-06	3.82552e-05	0	0	39.6336	476.28	CLTC;PRKCA;PLCB1;AP2A2
	PPFIA2	Neurotrophin signaling pathway	3/119	0.00160552	0.00865833	0	0	14.2565	91.7305	MAPK1;BRAF;CALM1	Growth hormone synthesis, secretion and action	5/119	6.92173e-06	4.2272e-05	0	0	21.7555	258.474	MAPK1;IRS2;PRKCA;CACNA1C;PLCB1
	PRKCE	Cell cycle	3/124	0.00180622	0.00940483	0	0	13.6639	86.3083	SMAD3;YWHAB;YWHAG	Retrograde endocannabinoid signaling	5/148	1.99579e-05	0.000117683	0	0	17.3182	187.415	GRIA2;MAPK1;PRKCA;CACNA1C;PLCB1
	SHANK2	Thyroid cancer	2/37	0.00236349	0.0118962	0	0	30.7737	186.108	MAPK1;BRAF	Adrenergic signaling in cardiomyocytes	5/150	2.12919e-05	0.000121364	0	0	17.0776	183.707	MAPK1;PRKCA;CACNA1C;CALM1;PLCB1
	SMAD3	Bladder cancer	2/41	0.00289573	0.013514	0	0	27.6119	161.378	MAPK1;BRAF	Oxytocin signaling pathway	5/154	2.41676e-05	0.000129235	0	0	16.6158	176.634	MAPK1;PRKCA;CACNA1C;CALM1;PLCB1
	SORBS2	Huntington disease	4/306	0.00289892	0.013514	0	0	7.43955	43.4724	DLG4;CLTC;HTT;AP2A2	Glioma	4/75	2.41843e-05	0.000129235	0	0	27.3226	290.434	MAPK1;BRAF;PRKCA;CALM1
	SPTBN1	MicroRNAs in cancer	4/310	0.00303731	0.013514	0	0	7.3408	42.553	HDAC4;PRKCE;MAPK1;IRS2	Hepatitis B	5/162	3.08201e-05	0.000159646	0	0	15.7627	163.733	SMAD3;YWHAB;MAPK1;BRAF;PRKCA
	SYNGAP1	Gastric cancer	3/149	0.00304289	0.013514	0	0	11.3099	65.5405	SMAD3;MAPK1;BRAF	Hippo signaling pathway	5/163	3.17425e-05	0.000159646	0	0	15.6622	162.227	SMAD3;DLG3;YWHAB;DLG4;YWHAG
	YWHAB	Cellular senescence	3/156	0.00346276	0.0149393	0	0	10.7887	61.1252	SMAD3;MAPK1;CALM1	ErbB signaling pathway	4/85	3.96336e-05	0.000193639	0	0	23.9374	242.625	MAPK1;BRAF;PRKCA;PAK3
	YWHAG	Hepatocellular carcinoma	3/168	0.00426185	0.0178761	0	0	9.99798	54.5695	SMAD3;MAPK1;BRAF	Inflammatory mediator regulation of TRP channels	4/98	6.92186e-05	0.000328788	0	0	20.6134	197.44	PRKCE;PRKCA;CALM1;PLCB1
	ZDHHC17	Endocrine and other factor-regulated calcium reabsorption	2/53	0.00479509	0.0195692	0	0	21.1023	112.69	CLTC;AP2A2	Melanogenesis	4/101	7.78538e-05	0.000359811	0	0	19.9728	188.957	MAPK1;PRKCA;CALM1;PLCB1
	ZFYVE9	Alzheimer disease	4/369	0.0056345	0.0221345	0	0	6.13573	31.776	MAPK1;IRS2;BRAF;CALM1	Nicotine addiction	3/40	9.92077e-05	0.000446435	0	0	38.4517	354.459	GRIA2;GRIN2A;GRIN2B
		Endometrial cancer	2/58	0.00571686	0.0221345	0	0	19.2133	99.224	MAPK1;BRAF	Cholinergic synapse	4/113	0.000120387	0.000527852	0	0	17.7633	160.31	MAPK1;PRKCA;CACNA1C;PLCB1
		Notch signaling pathway	2/59	0.0059102	0.0221989	0	0	18.8753	96.8506	NUMBL;ATXN1	Regulation of actin cytoskeleton	5/218	0.000125899	0.000538218	0	0	11.5857	104.04	MAPK1;BRAF;PAK3;ARHGEF7;GIT1
		Long-term depression	2/60	0.00610651	0.0221989	0	0	18.5489	94.5698	MAPK1;BRAF	Sphingolipid signaling pathway	4/119	0.000147021	0.000613183	0	0	16.8314	148.536	PRKCE;MAPK1;PRKCA;PLCB1
		Chemokine signaling pathway	3/192	0.00617454	0.0221989	0	0	8.71781	44.3503	MAPK1;ARRB1;BRAF	Calcium signaling pathway	5/240	0.000197121	0.000779325	0	0	10.4894	89.492	GRIN2A;PRKCA;CACNA1C;CALM1;PLCB1
		GnRH secretion	2/64	0.00692121	0.0240378	0	0	17.3487	86.2781	MAPK1;ARRB1	Oocyte meiosis	4/129	0.000200528	0.000779325	0	0	15.4771	131.78	YWHAB;MAPK1;CALM1;YWHAG
		Focal adhesion	3/201	0.00700439	0.0240378	0	0	8.31776	41.2662	MAPK1;BRAF;PAK3	Relaxin signaling pathway	4/129	0.000200528	0.000779325	0	0	15.4771	131.78	MAPK1;ARRB1;PRKCA;PLCB1
		Acute myeloid leukemia	2/67	0.00756283	0.0253775	0	0	16.5455	80.8168	MAPK1;BRAF	FoxO signaling pathway	4/131	0.000212713	0.000808311	0	0	15.2318	128.793	SMAD3;MAPK1;IRS2;BRAF
		Rap1 signaling pathway	3/210	0.00789764	0.0257279	0	0	7.9525	38.4996	MAPK1;BRAF;CALM1	Insulin signaling pathway	4/137	0.000252475	0.000938547	0	0	14.5403	120.454	MAPK1;IRS2;BRAF;CALM1
		Human immunodeficiency virus 1 infection	3/212	0.00810487	0.0257279	0	0	7.8756	37.9233	MAPK1;PAK3;CALM1	Cushing syndrome	4/155	0.000403765	0.00146902	0	0	12.7953	99.9915	MAPK1;BRAF;CACNA1C;PLCB1
		Adherens junction	2/71	0.00845853	0.0257279	0	0	15.5832	74.3722	SMAD3;MAPK1	Hepatitis C	4/157	0.000423836	0.00150992	0	0	12.6268	98.0619	YWHAB;MAPK1;BRAF;YWHAG
		cAMP signaling pathway	3/216	0.00852892	0.0257279	0	0	7.72613	36.8096	MAPK1;BRAF;CALM1	MAPK signaling pathway	5/294	0.000500878	0.00168544	0	0	8.50606	64.6388	MAPK1;ARRB1;BRAF;PRKCA;CACNA1C
		Melanoma	2/72	0.00868956	0.0257279	0	0	15.3598	72.8922	MAPK1;BRAF	Renal cell carcinoma	3/69	0.000502676	0.00168544	0	0	21.5249	163.494	MAPK1;BRAF;PAK3
		Non-small cell lung cancer	2/72	0.00868956	0.0257279	0	0	15.3598	72.8922	MAPK1;BRAF	Renin secretion	3/69	0.000502676	0.00168544	0	0	21.5249	163.494	CACNA1C;CALM1;PLCB1
		Pertussis	2/76	0.00964176	0.0279982	0	0	14.5267	67.4277	MAPK1;CALM1	Hepatocellular carcinoma	4/168	0.000547185	0.0017994	0	0	11.7733	88.4264	SMAD3;MAPK1;BRAF;PRKCA
		Synaptic vesicle cycle	2/78	0.0101345	0.0288739	0	0	14.143	64.9417	CLTC;AP2A2	Non-small cell lung cancer	3/72	0.000569508	0.00183747	0	0	20.5859	153.792	MAPK1;BRAF;PRKCA
		GnRH signaling pathway	2/93	0.0141752	0.0396381	0	0	11.8028	50.2357	MAPK1;CALM1	MicroRNAs in cancer	5/310	0.000636809	0.00200131	0	0	8.05328	59.2644	HDAC4;PRKCE;MAPK1;IRS2;PRKCA
		Circadian entrainment	2/97	0.0153526	0.0400619	0	0	11.3036	47.209	MAPK1;CALM1	Chronic myeloid leukemia	3/76	0.000667102	0.00200131	0	0	19.454	142.259	SMAD3;MAPK1;BRAF
		Fc gamma R-mediated phagocytosis	2/97	0.0153526	0.0400619	0	0	11.3036	47.209	PRKCE;MAPK1	Gastric acid secretion	3/76	0.000667102	0.00200131	0	0	19.454	142.259	PRKCA;CALM1;PLCB1
		Prostate cancer	2/97	0.0153526	0.0400619	0	0	11.3036	47.209	MAPK1;BRAF	Pancreatic cancer	3/76	0.000667102	0.00200131	0	0	19.454	142.259	SMAD3;MAPK1;BRAF
		Aldosterone synthesis and secretion	2/98	0.0156533	0.0400619	0	0	11.1852	46.4979	PRKCE;CALM1	Neutrophil extracellular trap formation	4/189	0.00085035	0.00250707	0	0	10.4258	73.7093	HDAC4;MAPK1;PRKCA;PLCB1
		Inflammatory mediator regulation of TRP channels	2/98	0.0156533	0.0400619	0	0	11.1852	46.4979	PRKCE;CALM1	Chemokine signaling pathway	4/192	0.000901668	0.00261331	0	0	10.2579	71.9209	MAPK1;ARRB1;BRAF;PLCB1
		Progesterone-mediated oocyte maturation	2/100	0.0162624	0.0409271	0	0	10.9559	45.1261	MAPK1;BRAF	Colorectal cancer	3/86	0.000956032	0.00268003	0	0	17.1015	118.902	SMAD3;MAPK1;BRAF
		Melanogenesis	2/101	0.0165707	0.0410193	0	0	10.8447	44.4644	MAPK1;CALM1	Insulin secretion	3/86	0.000956032	0.00268003	0	0	17.1015	118.902	PRKCA;CACNA1C;PLCB1
		T cell receptor signaling pathway	2/104	0.0175106	0.0419699	0	0	10.5241	42.5695	MAPK1;PAK3	Gap junction	3/88	0.00102192	0.00281851	0	0	16.6975	114.98	MAPK1;PRKCA;PLCB1
		C-type lectin receptor signaling pathway	2/104	0.0175106	0.0419699	0	0	10.5241	42.5695	MAPK1;CALM1	Focal adhesion	4/201	0.00106872	0.0029008	0	0	9.78482	66.9409	MAPK1;BRAF;PRKCA;PAK3
		Th17 cell differentiation	2/107	0.0184728	0.0435843	0	0	10.2219	40.8002	SMAD3;MAPK1	Viral carcinogenesis	4/203	0.0011086	0.00296203	0	0	9.6855	65.9065	HDAC4;YWHAB;MAPK1;YWHAG
		Insulin resistance	2/108	0.0187984	0.0436702	0	0	10.1249	40.2363	PRKCE;IRS2	Pathways in cancer	6/531	0.00115122	0.00302858	0	0	5.69377	38.5294	SMAD3;MAPK1;BRAF;PRKCA;CALM1;PLCB1
		Pathways in cancer	4/531	0.0193966	0.0438491	0	0	4.21448	16.6162	SMAD3;MAPK1;BRAF;CALM1	Salivary secretion	3/93	0.00119901	0.00310653	0	0	15.7659	106.045	PRKCA;CALM1;PLCB1
		MAPK signaling pathway	3/294	0.0194562	0.0438491	0	0	5.63288	22.1912	MAPK1;ARRB1;BRAF	TGF-beta signaling pathway	3/94	0.0012366	0.0031561	0	0	15.5918	104.393	SMAD3;ZFYVE9;MAPK1
		Serotonergic synapse	2/113	0.0204628	0.0454395	0	0	9.66642	37.5941	MAPK1;BRAF	Human immunodeficiency virus 1 infection	4/212	0.00130109	0.00327186	0	0	9.2622	61.5431	MAPK1;PRKCA;PAK3;CALM1
		Sphingolipid signaling pathway	2/119	0.0225385	0.0486189	0	0	9.16794	34.7697	PRKCE;MAPK1	Fc gamma R-mediated phagocytosis	3/97	0.00135381	0.00329993	0	0	15.0919	99.6798	PRKCE;MAPK1;PRKCA
		Growth hormone synthesis, secretion and action	2/119	0.0225385	0.0486189	0	0	9.16794	34.7697	MAPK1;IRS2	Phosphatidylinositol signaling system	3/97	0.00135381	0.00329993	0	0	15.0919	99.6798	PRKCA;CALM1;PLCB1
		Relaxin signaling pathway	2/129	0.0261828	0.0556844	0	0	8.4418	30.7505	MAPK1;ARRB1	Lipid and atherosclerosis	4/215	0.00137014	0.00329993	0	0	9.12912	60.1868	MAPK1;PRKCA;CALM1;PLCB1
		Natural killer cell mediated cytotoxicity	2/131	0.0269386	0.0564962	0	0	8.31008	30.0342	MAPK1;BRAF	Human cytomegalovirus infection	4/225	0.00161884	0.00384475	0	0	8.71162	55.9813	MAPK1;PRKCA;CALM1;PLCB1
		Dopaminergic synapse	2/132	0.0273198	0.0565109	0	0	8.24574	29.6858	ARRB1;CALM1	Chemical carcinogenesis	4/239	0.00201763	0.00472622	0	0	8.18682	50.806	MAPK1;ARRB1;PRKCA;CACNA1C
		Autophagy	2/137	0.0292587	0.0581324	0	0	7.93834	28.0349	MAPK1;IRS2	Neurotrophin signaling pathway	3/119	0.00242913	0.00561327	0	0	12.2161	73.5438	MAPK1;BRAF;CALM1
		Yersinia infection	2/137	0.0292587	0.0581324	0	0	7.93834	28.0349	MAPK1;ARHGEF7	Thyroid hormone signaling pathway	3/121	0.00254678	0.00580667	0	0	12.0079	71.7221	MAPK1;PRKCA;PLCB1
		Estrogen signaling pathway	2/137	0.0292587	0.0581324	0	0	7.93834	28.0349	MAPK1;CALM1	Cell cycle	3/124	0.00272978	0.00614201	0	0	11.7084	69.1208	SMAD3;YWHAB;YWHAG
		Fluid shear stress and atherosclerosis	2/139	0.0300493	0.0589279	0	0	7.82166	27.4143	MEF2A;CALM1	African trypanosomiasis	2/37	0.00313575	0.00678752	0	0	26.4718	152.607	PRKCA;PLCB1
		PI3K-Akt signaling pathway	3/354	0.0314209	0.0605072	0	0	4.65575	16.1102	YWHAB;MAPK1;YWHAG	Aldosterone-regulated sodium reabsorption	2/37	0.00313575	0.00678752	0	0	26.4718	152.607	MAPK1;PRKCA
		Signaling pathways regulating pluripotency of stem cells	2/143	0.0316561	0.0605072	0	0	7.59824	26.2354	SMAD3;MAPK1	Thyroid cancer	2/37	0.00313575	0.00678752	0	0	26.4718	152.607	MAPK1;BRAF
		Breast cancer	2/147	0.0332963	0.0628468	0	0	7.38714	25.1333	MAPK1;BRAF	Natural killer cell mediated cytotoxicity	3/131	0.00318782	0.00681397	0	0	11.0642	63.6015	MAPK1;BRAF;PRKCA
		Adrenergic signaling in cardiomyocytes	2/150	0.0345481	0.0644045	0	0	7.2363	24.3531	MAPK1;CALM1	Prion disease	4/273	0.00326003	0.00688229	0	0	7.13972	40.8822	GRIN2A;MAPK1;CACNA1C;GRIN2B
		mTOR signaling pathway	2/154	0.0362455	0.0659274	0	0	7.04445	23.3696	MAPK1;BRAF	Estrogen signaling pathway	3/137	0.00361587	0.00754041	0	0	10.5656	59.4041	MAPK1;CALM1;PLCB1
		Oxytocin signaling pathway	2/154	0.0362455	0.0659274	0	0	7.04445	23.3696	MAPK1;CALM1	Bladder cancer	2/41	0.00383887	0.00790899	0	0	23.7519	132.122	MAPK1;BRAF
		Cushing syndrome	2/155	0.0366748	0.0659274	0	0	6.99806	23.1332	MAPK1;BRAF	Phospholipase D signaling pathway	3/148	0.00448841	0.00913712	0	0	9.75862	52.7576	MAPK1;PRKCA;PLCB1
		Tight junction	2/169	0.0428897	0.0761924	0	0	6.40686	20.176	DLG3;PRKCE	Gastric cancer	3/149	0.0045735	0.0092008	0	0	9.69129	52.2116	SMAD3;MAPK1;BRAF
		Tuberculosis	2/180	0.0480298	0.0843315	0	0	6.00759	18.2386	MAPK1;CALM1	mTOR signaling pathway	3/154	0.00501361	0.00996893	0	0	9.36802	49.6093	MAPK1;BRAF;PRKCA
		Axon guidance	2/182	0.0489877	0.0850246	0	0	5.94024	17.9169	MAPK1;PAK3	Cellular senescence	3/156	0.00519658	0.010214	0	0	9.24463	48.6245	SMAD3;MAPK1;CALM1
		Neutrophil extracellular trap formation	2/189	0.0523949	0.0899048	0	0	5.71585	16.8558	HDAC4;MAPK1	Wnt signaling pathway	3/166	0.0061717	0.0119927	0	0	8.67309	44.1268	SMAD3;PRKCA;PLCB1
		Phototransduction	1/28	0.0532214	0.090297	0	0	19.4288	56.9905	CALM1	Endometrial cancer	2/58	0.00755343	0.0145128	0	0	16.5274	80.7488	MAPK1;BRAF
		Kaposi sarcoma-associated herpesvirus infection	2/193	0.0543793	0.0912363	0	0	5.59502	16.2914	MAPK1;CALM1	VEGF signaling pathway	2/59	0.00780735	0.0146709	0	0	16.2366	78.7914	MAPK1;PRKCA
		Pathogenic Escherichia coli infection	2/197	0.0563902	0.0935706	0	0	5.47914	15.755	MAPK1;PAK3	Notch signaling pathway	2/59	0.00780735	0.0146709	0	0	16.2366	78.7914	NUMBL;ATXN1
		Proteoglycans in cancer	2/205	0.0604898	0.0992822	0	0	5.26108	14.7588	MAPK1;BRAF	Axon guidance	3/182	0.00794636	0.0147699	0	0	7.89146	38.1555	MAPK1;PRKCA;PAK3
		Lipid and atherosclerosis	2/215	0.0657548	0.106763	0	0	5.01155	13.6405	MAPK1;CALM1	PI3K-Akt signaling pathway	4/354	0.00812115	0.0149324	0	0	5.46481	26.3037	YWHAB;MAPK1;PRKCA;YWHAG
		Human T-cell leukemia virus 1 infection	2/219	0.067903	0.109078	0	0	4.91817	13.2283	SMAD3;MAPK1	Cortisol synthesis and secretion	2/65	0.00941047	0.017119	0	0	14.6859	68.5232	CACNA1C;PLCB1
		Aldosterone-regulated sodium reabsorption	1/37	0.0697345	0.110841	0	0	14.5651	38.7876	MAPK1	Acute myeloid leukemia	2/67	0.00997475	0.0179546	0	0	14.2326	65.5793	MAPK1;BRAF
		Human cytomegalovirus infection	2/225	0.0711689	0.111943	0	0	4.78439	12.6437	MAPK1;CALM1	Fc epsilon RI signaling pathway	2/68	0.0102624	0.0182799	0	0	14.0162	64.1839	MAPK1;PRKCA
		Chemical carcinogenesis	2/239	0.0789849	0.122956	0	0	4.49857	11.4196	MAPK1;ARRB1	Diabetic cardiomyopathy	3/203	0.0106906	0.0188464	0	0	7.05536	32.0199	SMAD3;PRKCA;PLCB1
		Shigellosis	2/246	0.0829909	0.127874	0	0	4.36797	10.872	PRKCE;MAPK1	Proteoglycans in cancer	3/205	0.0109772	0.019154	0	0	6.98479	31.515	MAPK1;BRAF;PRKCA
		Salmonella infection	2/249	0.0847269	0.12923	0	0	4.31426	10.649	MAPK1;PAK3	Adherens junction	2/71	0.0111474	0.0192545	0	0	13.4048	60.2753	SMAD3;MAPK1
		Cocaine addiction	1/49	0.0913161	0.137887	0	0	10.9172	26.1296	DLG4	Melanoma	2/72	0.0114496	0.0195788	0	0	13.2126	59.0578	MAPK1;BRAF
		Regulation of lipolysis in adipocytes	1/55	0.101923	0.15238	0	0	9.70127	22.1532	IRS2	Thyroid hormone synthesis	2/75	0.0123778	0.0209564	0	0	12.6677	55.6348	PRKCA;PLCB1
		Hedgehog signaling pathway	1/56	0.103679	0.153486	0	0	9.5244	21.5866	ARRB1	Pertussis	2/76	0.0126943	0.0212816	0	0	12.4959	54.5647	MAPK1;CALM1
		VEGF signaling pathway	1/59	0.108927	0.15969	0	0	9.0304	20.0211	MAPK1	Synaptic vesicle cycle	2/78	0.0133379	0.0221434	0	0	12.1659	52.5218	CLTC;AP2A2
		Inflammatory bowel disease	1/65	0.119334	0.173264	0	0	8.18133	17.3921	SMAD3	Taste transduction	2/86	0.0160506	0.0263909	0	0	11.0028	45.4635	CACNA1C;PLCB1
		Fc epsilon RI signaling pathway	1/68	0.124493	0.174012	0	0	7.81383	16.2802	MAPK1	GABAergic synapse	2/89	0.0171238	0.0278874	0	0	10.6218	43.2017	PRKCA;CACNA1C
		Adipocytokine signaling pathway	1/69	0.126206	0.174012	0	0	7.69853	15.9347	IRS2	Shigellosis	3/246	0.0178433	0.0285361	0	0	5.79424	23.3283	PRKCE;MAPK1;PLCB1
		Amphetamine addiction	1/69	0.126206	0.174012	0	0	7.69853	15.9347	CALM1	Morphine addiction	2/91	0.0178559	0.0285361	0	0	10.382	41.792	ARRB1;PRKCA
		Renin secretion	1/69	0.126206	0.174012	0	0	7.69853	15.9347	CALM1	Prostate cancer	2/97	0.0201305	0.0318732	0	0	9.72338	37.9749	MAPK1;BRAF
		Central carbon metabolism in cancer	1/70	0.127916	0.174012	0	0	7.58658	15.6009	MAPK1	Choline metabolism in cancer	2/98	0.0205208	0.0321932	0	0	9.62161	37.3926	MAPK1;PRKCA
		Epithelial cell signaling in Helicobacter pylori infection	1/70	0.127916	0.174012	0	0	7.58658	15.6009	GIT1	Progesterone-mediated oocyte maturation	2/100	0.021311	0.0331289	0	0	9.4243	36.2697	MAPK1;BRAF
		Prolactin signaling pathway	1/70	0.127916	0.174012	0	0	7.58658	15.6009	MAPK1	Amoebiasis	2/102	0.0221137	0.0334641	0	0	9.23488	35.1993	PRKCA;PLCB1
		Human papillomavirus infection	2/331	0.135941	0.183278	0	0	3.2255	6.43659	DLG3;MAPK1	Chagas disease	2/102	0.0221137	0.0334641	0	0	9.23488	35.1993	MAPK1;PLCB1
		Gastric acid secretion	1/76	0.138106	0.183555	0	0	6.97754	13.8137	CALM1	Pancreatic secretion	2/102	0.0221137	0.0334641	0	0	9.23488	35.1993	PRKCA;PLCB1
		Bacterial invasion of epithelial cells	1/77	0.139793	0.183555	0	0	6.88539	13.5476	CLTC	T cell receptor signaling pathway	2/104	0.0229289	0.0340942	0	0	9.0529	34.1779	MAPK1;PAK3
		Leishmaniasis	1/77	0.139793	0.183555	0	0	6.88539	13.5476	MAPK1	C-type lectin receptor signaling pathway	2/104	0.0229289	0.0340942	0	0	9.0529	34.1779	MAPK1;CALM1
		B cell receptor signaling pathway	1/81	0.14651	0.190715	0	0	6.5398	12.5608	MAPK1	Th17 cell differentiation	2/107	0.0241747	0.0353322	0	0	8.79291	32.7312	SMAD3;MAPK1
		Gap junction	1/88	0.15814	0.204096	0	0	6.01149	11.0868	MAPK1	Glucagon signaling pathway	2/107	0.0241747	0.0353322	0	0	8.79291	32.7312	CALM1;PLCB1
		PD-L1 expression and PD-1 checkpoint pathway in cancer	1/89	0.159789	0.204476	0	0	5.94288	10.8986	MAPK1	Insulin resistance	2/108	0.0245961	0.0356434	0	0	8.70952	32.2703	PRKCE;IRS2
		Morphine addiction	1/91	0.163078	0.206931	0	0	5.81023	10.537	ARRB1	HIF-1 signaling pathway	2/109	0.0250204	0.0359537	0	0	8.62769	31.8195	MAPK1;PRKCA
		Th1 and Th2 cell differentiation	1/92	0.164717	0.207269	0	0	5.7461	10.3632	MAPK1	Platelet activation	2/124	0.0317383	0.045227	0	0	7.56119	26.0879	MAPK1;PLCB1
		Salivary secretion	1/93	0.166353	0.207598	0	0	5.68335	10.1939	CALM1	Systemic lupus erythematosus	2/135	0.0370655	0.0523818	0	0	6.93198	22.8414	GRIN2A;GRIN2B
		IL-17 signaling pathway	1/94	0.167987	0.207918	0	0	5.62196	10.0288	MAPK1	Autophagy	2/137	0.0380688	0.052925	0	0	6.8286	22.3183	MAPK1;IRS2
		Phosphatidylinositol signaling system	1/97	0.172868	0.21222	0	0	5.44545	9.55801	CALM1	Yersinia infection	2/137	0.0380688	0.052925	0	0	6.8286	22.3183	MAPK1;ARHGEF7
		Choline metabolism in cancer	1/98	0.174488	0.212482	0	0	5.38904	9.40871	MAPK1	Fluid shear stress and atherosclerosis	2/139	0.0390825	0.0538961	0	0	6.72823	21.8135	MEF2A;CALM1
		Chagas disease	1/102	0.180941	0.216841	0	0	5.17457	8.84638	MAPK1	Signaling pathways regulating pluripotency of stem cells	2/143	0.0411408	0.0558969	0	0	6.53604	20.8549	SMAD3;MAPK1
		Longevity regulating pathway	1/102	0.180941	0.216841	0	0	5.17457	8.84638	IRS2	Neuroactive ligand-receptor interaction	3/341	0.0411872	0.0558969	0	0	4.1456	13.2229	GRIA2;GRIN2A;GRIN2B
		Toll-like receptor signaling pathway	1/104	0.184148	0.218948	0	0	5.07358	8.58457	MAPK1	Breast cancer	2/147	0.0432393	0.0582199	0	0	6.35445	19.9594	MAPK1;BRAF
		Glucagon signaling pathway	1/107	0.188937	0.222886	0	0	4.92925	8.21381	CALM1	Amyotrophic lateral sclerosis	3/364	0.0483851	0.0646394	0	0	3.87693	11.7415	GRIA2;GRIN2A;GRIN2B
		HIF-1 signaling pathway	1/109	0.192114	0.224877	0	0	4.83748	7.98023	MAPK1	Tight junction	2/169	0.0554645	0.0735227	0	0	5.51121	15.9385	DLG3;PRKCE
		TNF signaling pathway	1/112	0.196857	0.226911	0	0	4.70602	7.6486	MAPK1	Influenza A	2/172	0.0572165	0.0752617	0	0	5.41313	15.4865	MAPK1;PRKCA
		Toxoplasmosis	1/112	0.196857	0.226911	0	0	4.70602	7.6486	MAPK1	Phototransduction	1/28	0.061163	0.0798387	0	0	16.7744	46.8713	CALM1
		Cholinergic synapse	1/113	0.198432	0.226994	0	0	4.66377	7.54276	MAPK1	Tuberculosis	2/180	0.0619822	0.0802951	0	0	5.16776	14.3711	MAPK1;CALM1
		AMPK signaling pathway	1/120	0.209372	0.236607	0	0	4.38788	6.86107	IRS2	NOD-like receptor signaling pathway	2/181	0.0625873	0.0804694	0	0	5.13863	14.2401	MAPK1;PLCB1
		Thyroid hormone signaling pathway	1/121	0.210923	0.236607	0	0	4.3511	6.77144	MAPK1	Kaposi sarcoma-associated herpesvirus infection	2/193	0.0700042	0.0893337	0	0	4.81286	12.7984	MAPK1;CALM1
		Olfactory transduction	2/440	0.211536	0.236607	0	0	2.40935	3.7426	ARRB1;CALM1	Pathogenic Escherichia coli infection	2/197	0.0725383	0.0918819	0	0	4.71318	12.3657	MAPK1;PAK3
		Platelet activation	1/124	0.215559	0.239334	0	0	4.24433	6.51302	MAPK1	Human T-cell leukemia virus 1 infection	2/219	0.0869888	0.109376	0	0	4.23063	10.3311	SMAD3;MAPK1
		Osteoclast differentiation	1/127	0.220168	0.242582	0	0	4.14265	6.26935	MAPK1	Coronavirus disease	2/232	0.0959039	0.119705	0	0	3.98888	9.35156	MAPK1;PRKCA
		Lysosome	1/128	0.221698	0.242582	0	0	4.10982	6.1912	CLTC	Carbohydrate digestion and absorption	1/47	0.100567	0.124616	0	0	9.83646	22.5937	PLCB1
		Apoptosis	1/142	0.242819	0.263501	0	0	3.69914	5.23592	MAPK1	Vibrio cholerae infection	1/50	0.106639	0.131189	0	0	9.23284	20.6659	PRKCA
		Spinocerebellar ataxia	1/143	0.244306	0.263501	0	0	3.67291	5.17636	ATXN1	Salmonella infection	2/249	0.107939	0.13184	0	0	3.71114	8.2617	MAPK1;PAK3
		Phospholipase D signaling pathway	1/148	0.251698	0.267651	0	0	3.54708	4.89329	MAPK1	Regulation of lipolysis in adipocytes	1/55	0.11667	0.141494	0	0	8.37584	17.9947	IRS2
		Retrograde endocannabinoid signaling	1/148	0.251698	0.267651	0	0	3.54708	4.89329	MAPK1	Hedgehog signaling pathway	1/56	0.118663	0.142897	0	0	8.22314	17.5273	ARRB1
		Non-alcoholic fatty liver disease	1/155	0.26193	0.276583	0	0	3.38465	4.53435	IRS2	Inflammatory bowel disease	1965-01-01	0.136403	0.163112	0	0	7.06357	14.0716	SMAD3
		Wnt signaling pathway	1/166	0.277733	0.291234	0	0	3.15726	4.04474	SMAD3	Adipocytokine signaling pathway	1969-01-01	0.144175	0.169962	0	0	6.64672	12.8729	IRS2
		Influenza A	1/172	0.286214	0.298057	0	0	3.04555	3.81004	MAPK1	Central carbon metabolism in cancer	1970-01-01	0.146107	0.169962	0	0	6.55007	12.5985	MAPK1
		NOD-like receptor signaling pathway	1/181	0.298753	0.308984	0	0	2.89196	3.49389	MAPK1	Epithelial cell signaling in Helicobacter pylori infection	1970-01-01	0.146107	0.169962	0	0	6.55007	12.5985	GIT1
		Diabetic cardiomyopathy	1/203	0.328507	0.337446	0	0	2.57413	2.86551	SMAD3	Prolactin signaling pathway	1970-01-01	0.146107	0.169962	0	0	6.55007	12.5985	MAPK1
		Coronavirus disease	1/232	0.365856	0.373272	0	0	2.24766	2.26006	MAPK1	Inositol phosphate metabolism	1973-01-01	0.151879	0.175482	0	0	6.2762	11.8286	PLCB1
		Calcium signaling pathway	1/240	0.375797	0.380842	0	0	2.17155	2.12531	CALM1	Arrhythmogenic right ventricular cardiomyopathy	1977-01-01	0.159514	0.180642	0	0	5.94468	10.9122	CACNA1C
		Parkinson disease	1/249	0.3868	0.389379	0	0	2.09179	1.98688	CALM1	Bacterial invasion of epithelial cells	1977-01-01	0.159514	0.180642	0	0	5.94468	10.9122	CLTC
		Prion disease	1/273	0.415226	0.415226	0	0	1.9049	1.67428	MAPK1	Leishmaniasis	1977-01-01	0.159514	0.180642	0	0	5.94468	10.9122	MAPK1
											B cell receptor signaling pathway	1981-01-01	0.167083	0.187968	0	0	5.64631	10.1027	MAPK1
											Human papillomavirus infection	2/331	0.170623	0.190696	0	0	2.77458	4.90629	DLG3;MAPK1
											Cardiac muscle contraction	1987-01-01	0.178311	0.197994	0	0	5.25079	9.05356	CACNA1C
											PD-L1 expression and PD-1 checkpoint pathway in cancer	1989-01-01	0.18202	0.20081	0	0	5.13094	8.74125	MAPK1
											Hypertrophic cardiomyopathy	1990-01-01	0.183869	0.201549	0	0	5.07303	8.59134	CACNA1C
											Th1 and Th2 cell differentiation	1992-01-01	0.187554	0.204279	0	0	4.96104	8.30323	MAPK1
											IL-17 signaling pathway	1994-01-01	0.191223	0.206957	0	0	4.85386	8.02981	MAPK1
											Dilated cardiomyopathy	1996-01-01	0.194876	0.209583	0	0	4.7512	7.77007	CACNA1C
											Longevity regulating pathway	1/102	0.205737	0.219882	0	0	4.4676	7.06397	IRS2
											Toll-like receptor signaling pathway	1/104	0.209326	0.222327	0	0	4.38041	6.85036	MAPK1
											TNF signaling pathway	1/112	0.223522	0.234492	0	0	4.06306	6.08747	MAPK1
											Toxoplasmosis	1/112	0.223522	0.234492	0	0	4.06306	6.08747	MAPK1
											Leukocyte transendothelial migration	1/114	0.227032	0.236722	0	0	3.99075	5.91694	PRKCA
											AMPK signaling pathway	1/120	0.237469	0.246104	0	0	3.78839	5.44664	IRS2
											Osteoclast differentiation	1/127	0.249471	0.256985	0	0	3.57666	4.96588	MAPK1
											Lysosome	1/128	0.251171	0.257187	0	0	3.54832	4.90244	CLTC
											Olfactory transduction	2/440	0.260492	0.265143	0	0	2.07253	2.78793	ARRB1;CALM1
											Apoptosis	1/142	0.274572	0.277821	0	0	3.19375	4.12805	MAPK1
											Non-alcoholic fatty liver disease	1/155	0.295661	0.2974	0	0	2.92223	3.56086	IRS2
											Parkinson disease	1/249	0.431293	0.431293	0	0	1.80599	1.51878	CALM1

## Sheet: 8
Seeds	Module	Minimum: KEGG (excluding seeds)									Minimum: KEGG (including seeds)
GRIN2A	ADRBK1	Term	Overlap	P-value	Adjusted P-value	Old P-value	Old Adjusted P-value	Odds Ratio	Combined Score	Genes	Term	Overlap	P-value	Adjusted P-value	Old P-value	Old Adjusted P-value	Odds Ratio	Combined Score	Genes
GRIN2B	AP2A2	Endocytosis	7/252	2.30832e-07	1.61582e-05	0	0	20.1224	307.503	KIF5C;DNAJC6;CLTC;ARRB1;STAM;AP2A2;GIT1	Glutamatergic synapse	10/114	3.96161e-14	6.81398e-12	0	0	57.8467	1785.12	GRIA2;GRIN2A;DLG4;MAPK1;DLGAP1;PRKCA;CACNA1C;PLCB1;GRIN2B;SHANK2
PRKCA	ARHGEF7	Huntington disease	5/306	0.000180759	0.00426579	0	0	10.8882	93.8379	KIF5C;DLG4;CLTC;HTT;AP2A2	Long-term potentiation	8/67	1.36018e-12	1.16976e-10	0	0	77.0867	2106.27	GRIA2;GRIN2A;MAPK1;PRKCA;CACNA1C;PLCB1;CALM1;GRIN2B
GRIA2	ARMCX3	Hippo signaling pathway	4/163	0.000182819	0.00426579	0	0	16.073	138.341	DLG3;YWHAB;DLG4;YWHAG	Dopaminergic synapse	9/132	8.40835e-12	4.82079e-10	0	0	42.6844	1088.53	GRIA2;GRIN2A;KIF5C;ARRB1;PRKCA;CACNA1C;PLCB1;CALM1;GRIN2B
PLCB1	ARRB1	Glutamatergic synapse	3/114	0.00103351	0.0180865	0	0	16.7686	115.28	DLG4;DLGAP1;SHANK2	Circadian entrainment	8/97	2.87623e-11	1.23678e-09	0	0	51.0254	1238.49	GRIA2;GRIN2A;MAPK1;PRKCA;CACNA1C;PLCB1;CALM1;GRIN2B
CACNA1C	ATXN1	Endocrine and other factor-regulated calcium reabsorption	2/53	0.00387644	0.0466791	0	0	23.6649	131.407	CLTC;AP2A2	Pathways of neurodegeneration	12/475	2.20616e-10	7.58919e-09	0	0	16.2982	362.384	GRIA2;GRIN2A;ATXN1;KIF5C;DLG4;HTT;MAPK1;PRKCA;CACNA1C;PLCB1;CALM1;GRIN2B
MAPK1	BAI2	Notch signaling pathway	2/59	0.00478169	0.0466791	0	0	21.1675	113.097	NUMBL;ATXN1	Amphetamine addiction	6/69	7.44342e-09	2.13378e-07	0	0	51.2072	958.391	GRIA2;GRIN2A;PRKCA;CACNA1C;CALM1;GRIN2B
CALM1	C11orf41	Regulation of actin cytoskeleton	3/218	0.00646588	0.0466791	0	0	8.61192	43.4145	PAK3;ARHGEF7;GIT1	Ras signaling pathway	8/232	2.96949e-08	7.29647e-07	0	0	20.1357	348.998	GRIN2A;SYNGAP1;MAPK1;PRKCA;PTPN11;PAK3;CALM1;GRIN2B
	C14orf153	Adipocytokine signaling pathway	2/69	0.006485	0.0466791	0	0	17.9991	90.6842	IRS2;PTPN11	Huntington disease	8/306	2.49523e-07	4.79219e-06	0	0	15.0788	229.254	GRIA2;KIF5C;DLG4;CLTC;HTT;PLCB1;AP2A2;GRIN2B
	CLTC	Renal cell carcinoma	2/69	0.006485	0.0466791	0	0	17.9991	90.6842	PTPN11;PAK3	GnRH secretion	5/64	2.50754e-07	4.79219e-06	0	0	44.3756	674.455	MAPK1;ARRB1;PRKCA;CACNA1C;PLCB1
	CNKSR2	Epithelial cell signaling in Helicobacter pylori infection	2/70	0.00666844	0.0466791	0	0	17.7335	88.8514	PTPN11;GIT1	Spinocerebellar ataxia	6/143	5.89562e-07	1.01405e-05	0	0	23.4602	336.511	GRIA2;GRIN2A;ATXN1;PRKCA;PLCB1;GRIN2B
	DLG3	Ras signaling pathway	3/232	0.00767106	0.0479494	0	0	8.07969	39.3505	SYNGAP1;PTPN11;PAK3	Endocytosis	7/252	1.01514e-06	1.47177e-05	0	0	15.6444	215.901	KIF5C;DNAJC6;CLTC;ARRB1;STAM;AP2A2;GIT1
	DLG4	Synaptic vesicle cycle	2/78	0.0082199	0.0479494	0	0	15.8604	76.1491	CLTC;AP2A2	Alzheimer disease	8/369	1.02681e-06	1.47177e-05	0	0	12.4074	171.087	GRIN2A;KIF5C;MAPK1;IRS2;CACNA1C;PLCB1;CALM1;GRIN2B
	DLGAP1	Pathways of neurodegeneration	4/475	0.00918832	0.0494756	0	0	5.34046	25.0458	ATXN1;KIF5C;DLG4;HTT	GnRH signaling pathway	5/93	1.6325e-06	2.15992e-05	0	0	29.7084	395.877	MAPK1;PRKCA;CACNA1C;PLCB1;CALM1
	DLGAP2	Insulin resistance	2/108	0.0153067	0.0765336	0	0	11.3545	47.4557	IRS2;PTPN11	Cocaine addiction	4/49	3.65695e-06	4.49283e-05	0	0	45.3835	568.15	GRIA2;GRIN2A;DLG4;GRIN2B
	DNAJC6	Cell cycle	2/124	0.0198537	0.0918831	0	0	9.85743	38.6348	YWHAB;YWHAG	Endocrine and other factor-regulated calcium reabsorption	4/53	5.02271e-06	5.57024e-05	0	0	41.6703	508.442	CLTC;PRKCA;PLCB1;AP2A2
	ERC2	Oocyte meiosis	2/129	0.0213775	0.0918831	0	0	9.46695	36.4044	YWHAB;YWHAG	Rap1 signaling pathway	6/210	5.50087e-06	5.57024e-05	0	0	15.7019	190.16	GRIN2A;MAPK1;PRKCA;PLCB1;CALM1;GRIN2B
	GIT1	Dopaminergic synapse	2/132	0.0223145	0.0918831	0	0	9.24709	35.1622	KIF5C;ARRB1	Growth hormone synthesis, secretion and action	5/119	5.50547e-06	5.57024e-05	0	0	22.9028	277.348	MAPK1;IRS2;PRKCA;CACNA1C;PLCB1
	HTT	Hepatitis C	2/157	0.0307604	0.119624	0	0	7.74585	26.9674	YWHAB;YWHAG	cAMP signaling pathway	6/216	6.46504e-06	6.17771e-05	0	0	15.2486	182.208	GRIA2;GRIN2A;MAPK1;CACNA1C;CALM1;GRIN2B
	IRS2	JAK-STAT signaling pathway	2/162	0.0325805	0.120033	0	0	7.50189	25.6868	PTPN11;STAM	Long-term depression	4/60	8.27343e-06	7.48963e-05	0	0	36.4487	426.54	GRIA2;MAPK1;PRKCA;PLCB1
	KIF5C	Axon guidance	2/182	0.0402694	0.140943	0	0	6.66162	21.3982	PTPN11;PAK3	Vascular smooth muscle contraction	5/133	9.47596e-06	8.14933e-05	0	0	20.3834	235.77	MAPK1;PRKCA;CACNA1C;PLCB1;CALM1
	LARP1	Pathogenic Escherichia coli infection	2/197	0.0464428	0.154809	0	0	6.14452	18.8608	PTPN11;PAK3	Retrograde endocannabinoid signaling	5/148	1.59125e-05	0.000130331	0	0	18.2315	201.429	GRIA2;MAPK1;PRKCA;CACNA1C;PLCB1
	NCALD	Viral carcinogenesis	2/203	0.0490044	0.155923	0	0	5.95929	17.9723	YWHAB;YWHAG	Adrenergic signaling in cardiomyocytes	5/150	1.69789e-05	0.000132744	0	0	17.9782	197.464	MAPK1;PRKCA;CACNA1C;PLCB1;CALM1
	NUMBL	Salmonella infection	2/249	0.0702377	0.213767	0	0	4.83818	12.8496	KIF5C;PAK3	Oxytocin signaling pathway	5/154	1.92785e-05	0.00014417	0	0	17.4921	189.903	MAPK1;PRKCA;CACNA1C;PLCB1;CALM1
	PAK3	Type II diabetes mellitus	1/46	0.0774937	0.226023	0	0	13.0196	33.2984	IRS2	cGMP-PKG signaling pathway	5/167	2.84674e-05	0.000204016	0	0	16.0778	168.282	MAPK1;IRS2;CACNA1C;PLCB1;CALM1
	PPFIA2	Cocaine addiction	1/49	0.0823397	0.230551	0	0	12.204	30.4723	DLG4	Aldosterone synthesis and secretion	4/98	5.77641e-05	0.000397417	0	0	21.6727	211.507	PRKCA;CACNA1C;PLCB1;CALM1
	PTPN11	Regulation of lipolysis in adipocytes	1/55	0.0919578	0.24254	0	0	10.8448	25.8802	IRS2	Melanogenesis	4/101	6.49858e-05	0.000429906	0	0	20.9992	202.461	MAPK1;PRKCA;PLCB1;CALM1
	SHANK2	Hedgehog signaling pathway	1/56	0.0935512	0.24254	0	0	10.6471	25.2255	ARRB1	Parathyroid hormone synthesis, secretion and action	4/106	7.84549e-05	0.000499787	0	0	19.9648	188.727	MAPK1;ARRB1;PRKCA;PLCB1
	SORBS2	GnRH secretion	1/64	0.106201	0.265504	0	0	9.29132	20.835	ARRB1	Nicotine addiction	3/40	8.652e-05	0.00053148	0	0	40.3784	377.745	GRIA2;GRIN2A;GRIN2B
	SPTBN1	Non-small cell lung cancer	1/72	0.11868	0.278018	0	0	8.24109	17.5644	KIF5C	Serotonergic synapse	4/113	0.000100585	0.000576687	0	0	18.6761	171.904	MAPK1;PRKCA;CACNA1C;PLCB1
	STAM	Chronic myeloid leukemia	1/76	0.124856	0.278018	0	0	7.8	16.2287	PTPN11	Cholinergic synapse	4/113	0.000100585	0.000576687	0	0	18.6761	171.904	MAPK1;PRKCA;CACNA1C;PLCB1
	SYNGAP1	Bacterial invasion of epithelial cells	1/77	0.126393	0.278018	0	0	7.69698	15.9201	CLTC	Type II diabetes mellitus	3/46	0.000131744	0.000730966	0	0	34.7337	310.334	MAPK1;IRS2;CACNA1C
	YWHAB	PI3K-Akt signaling pathway	2/354	0.127094	0.278018	0	0	3.37689	6.96595	YWHAB;YWHAG	Calcium signaling pathway	5/240	0.000158364	0.000848648	0	0	11.0426	96.6291	GRIN2A;PRKCA;CACNA1C;PLCB1;CALM1
	YWHAG	Alzheimer disease	2/369	0.135936	0.285348	0	0	3.2364	6.45847	KIF5C;IRS2	Oocyte meiosis	4/129	0.000167756	0.000848648	0	0	16.2724	141.456	YWHAB;MAPK1;CALM1;YWHAG
	ZDHHC17	ErbB signaling pathway	1/85	0.138598	0.285348	0	0	6.96113	13.7565	PAK3	Relaxin signaling pathway	4/129	0.000167756	0.000848648	0	0	16.2724	141.456	MAPK1;ARRB1;PRKCA;PLCB1
		PD-L1 expression and PD-1 checkpoint pathway in cancer	1/89	0.144638	0.287082	0	0	6.64338	12.8451	PTPN11	Phospholipase D signaling pathway	4/148	0.0002839	0.00137458	0	0	14.1118	115.25	MAPK1;PRKCA;PTPN11;PLCB1
		Morphine addiction	1/91	0.147642	0.287082	0	0	6.4951	12.4249	ARRB1	Prion disease	5/273	0.000287703	0.00137458	0	0	9.66663	78.8177	GRIN2A;KIF5C;MAPK1;CACNA1C;GRIN2B
		Longevity regulating pathway	1/102	0.163985	0.288057	0	0	5.78451	10.4583	IRS2	Hippo signaling pathway	4/163	0.000409621	0.00190418	0	0	12.7708	99.6161	DLG3;YWHAB;DLG4;YWHAG
		T cell receptor signaling pathway	1/104	0.166924	0.288057	0	0	5.67162	10.1534	PAK3	Renal cell carcinoma	3/69	0.000439336	0.00193759	0	0	22.6034	174.73	MAPK1;PTPN11;PAK3
		C-type lectin receptor signaling pathway	1/104	0.166924	0.288057	0	0	5.67162	10.1534	PTPN11	Renin secretion	3/69	0.000439336	0.00193759	0	0	22.6034	174.73	CACNA1C;PLCB1;CALM1
		Parathyroid hormone synthesis, secretion and action	1/106	0.169852	0.288057	0	0	5.56303	9.86228	ARRB1	Non-small cell lung cancer	3/72	0.000497858	0.00214079	0	0	21.6174	164.404	KIF5C;MAPK1;PRKCA
		Olfactory transduction	2/440	0.17945	0.288057	0	0	2.70195	4.64156	ARRB1;NCALD	Glioma	3/75	0.000561158	0.00235413	0	0	20.7135	155.051	MAPK1;PRKCA;CALM1
		Leukocyte transendothelial migration	1/114	0.181467	0.288057	0	0	5.1671	8.81861	PTPN11	Gastric acid secretion	3/76	0.000583347	0.00238895	0	0	20.4288	152.127	PRKCA;PLCB1;CALM1
		Neurotrophin signaling pathway	1/119	0.188645	0.288057	0	0	4.94691	8.25089	PTPN11	Axon guidance	4/182	0.000620558	0.00248223	0	0	11.3967	84.1635	MAPK1;PRKCA;PTPN11;PAK3
		Growth hormone synthesis, secretion and action	1/119	0.188645	0.288057	0	0	4.94691	8.25089	IRS2	Alcoholism	4/186	0.000673226	0.0026317	0	0	11.144	81.3893	GRIN2A;MAPK1;CALM1;GRIN2B
		AMPK signaling pathway	1/120	0.190074	0.288057	0	0	4.90509	8.14414	IRS2	ErbB signaling pathway	3/85	0.000808645	0.00309082	0	0	18.1784	129.433	MAPK1;PRKCA;PAK3
		Lysosome	1/128	0.201413	0.288057	0	0	4.59426	7.36183	CLTC	Insulin secretion	3/86	0.000836622	0.00312824	0	0	17.9584	127.256	PRKCA;CACNA1C;PLCB1
		Relaxin signaling pathway	1/129	0.202819	0.288057	0	0	4.55813	7.27223	ARRB1	Gap junction	3/88	0.000894409	0.00327316	0	0	17.5341	123.078	MAPK1;PRKCA;PLCB1
		Natural killer cell mediated cytotoxicity	1/131	0.205625	0.288057	0	0	4.48756	7.09797	PTPN11	Salivary secretion	3/93	0.0010498	0.00376178	0	0	16.5558	113.559	PRKCA;PLCB1;CALM1
		FoxO signaling pathway	1/131	0.205625	0.288057	0	0	4.48756	7.09797	IRS2	Human immunodeficiency virus 1 infection	4/212	0.0010956	0.00384578	0	0	9.73817	66.3798	MAPK1;PRKCA;PAK3;CALM1
		Insulin signaling pathway	1/137	0.213985	0.288057	0	0	4.28828	6.61187	IRS2	Lipid and atherosclerosis	4/215	0.00115402	0.00396346	0	0	9.59825	64.9274	MAPK1;PRKCA;PLCB1;CALM1
		Autophagy	1/137	0.213985	0.288057	0	0	4.28828	6.61187	IRS2	Phosphatidylinositol signaling system	3/97	0.00118568	0.00396346	0	0	15.8481	106.776	PRKCA;PLCB1;CALM1
		Yersinia infection	1/137	0.213985	0.288057	0	0	4.28828	6.61187	ARHGEF7	Regulation of actin cytoskeleton	4/218	0.00121459	0.00396346	0	0	9.46226	63.5234	MAPK1;PAK3;ARHGEF7;GIT1
		Spinocerebellar ataxia	1/143	0.22226	0.293551	0	0	4.10584	6.17481	ATXN1	Inflammatory mediator regulation of TRP channels	3/98	0.0012213	0.00396346	0	0	15.6805	105.182	PRKCA;PLCB1;CALM1
		Phospholipase D signaling pathway	1/148	0.229091	0.296969	0	0	3.96519	5.84325	PTPN11	AGE-RAGE signaling pathway in diabetic complications	3/100	0.00129455	0.00412337	0	0	15.3557	102.109	MAPK1;PRKCA;PLCB1
		Non-alcoholic fatty liver disease	1/155	0.238556	0.303617	0	0	3.78361	5.42249	IRS2	Human cytomegalovirus infection	4/225	0.00136456	0.00426734	0	0	9.1593	60.4232	MAPK1;PRKCA;PLCB1;CALM1
		Hepatitis B	1/162	0.247908	0.309885	0	0	3.61783	5.04577	YWHAB	C-type lectin receptor signaling pathway	3/104	0.00144922	0.00445119	0	0	14.7446	96.3811	MAPK1;PTPN11;CALM1
		cGMP-PKG signaling pathway	1/167	0.25452	0.310352	0	0	3.50797	4.80022	IRS2	Chemical carcinogenesis	4/239	0.00170256	0.00513756	0	0	8.60753	54.8783	MAPK1;ARRB1;PRKCA;CACNA1C
		Tight junction	1/169	0.257149	0.310352	0	0	3.46586	4.70698	DLG3	Sphingolipid signaling pathway	3/119	0.00213092	0.00621217	0	0	12.8282	78.9091	MAPK1;PRKCA;PLCB1
		Chemokine signaling pathway	1/192	0.286741	0.340202	0	0	3.04496	3.80369	ARRB1	Neurotrophin signaling pathway	3/119	0.00213092	0.00621217	0	0	12.8282	78.9091	MAPK1;PTPN11;CALM1
		Focal adhesion	1/201	0.298006	0.347656	0	0	2.90662	3.51887	PAK3	Thyroid hormone signaling pathway	3/121	0.00223445	0.00640543	0	0	12.6095	76.9656	MAPK1;PRKCA;PLCB1
		Proteoglycans in cancer	1/205	0.302958	0.347656	0	0	2.84905	3.40223	PTPN11	Natural killer cell mediated cytotoxicity	3/131	0.00279893	0.00782693	0	0	11.6186	68.2999	MAPK1;PRKCA;PTPN11
		Human immunodeficiency virus 1 infection	1/212	0.31154	0.351739	0	0	2.75355	3.21127	PAK3	African trypanosomiasis	2/37	0.00286684	0.00782693	0	0	27.7659	162.556	PRKCA;PLCB1
		Chemical carcinogenesis	1/239	0.343694	0.381883	0	0	2.43784	2.60362	ARRB1	Aldosterone-regulated sodium reabsorption	2/37	0.00286684	0.00782693	0	0	27.7659	162.556	MAPK1;PRKCA
		Parkinson disease	1/249	0.355229	0.388532	0	0	2.33835	2.42018	KIF5C	Apelin signaling pathway	3/137	0.00317616	0.00827726	0	0	11.095	63.8191	MAPK1;PLCB1;CALM1
		Prion disease	1/273	0.382114	0.411508	0	0	2.12943	2.04859	KIF5C	Estrogen signaling pathway	3/137	0.00317616	0.00827726	0	0	11.095	63.8191	MAPK1;PLCB1;CALM1
		MAPK signaling pathway	1/294	0.404743	0.429273	0	0	1.9747	1.78612	ARRB1	Insulin signaling pathway	3/137	0.00317616	0.00827726	0	0	11.095	63.8191	MAPK1;IRS2;CALM1
		MicroRNAs in cancer	1/310	0.421442	0.440312	0	0	1.87093	1.61662	IRS2	MAPK signaling pathway	4/294	0.00359695	0.00923395	0	0	6.95561	39.1439	MAPK1;ARRB1;PRKCA;CACNA1C
		Human papillomavirus infection	1/331	0.44267	0.455689	0	0	1.75	1.42613	DLG3	Cushing syndrome	3/155	0.00448977	0.0113565	0	0	9.7722	52.8281	MAPK1;CACNA1C;PLCB1
		Amyotrophic lateral sclerosis	1/364	0.474507	0.481384	0	0	1.58824	1.184	KIF5C	Hepatitis C	3/157	0.00465312	0.0115991	0	0	9.64432	51.7921	YWHAB;MAPK1;YWHAG
		Herpes simplex virus 1 infection	1/498	0.58658	0.58658	0	0	1.15209	0.614577	PTPN11	Hepatitis B	3/162	0.00507718	0.0124753	0	0	9.33868	49.3362	YWHAB;MAPK1;PRKCA
											PI3K-Akt signaling pathway	4/354	0.00691445	0.0167505	0	0	5.74564	28.5796	YWHAB;MAPK1;PRKCA;YWHAG
											VEGF signaling pathway	2/59	0.00714815	0.0168422	0	0	17.0304	84.1454	MAPK1;PRKCA
											Notch signaling pathway	2/59	0.00714815	0.0168422	0	0	17.0304	84.1454	NUMBL;ATXN1
											Amyotrophic lateral sclerosis	4/364	0.00761454	0.0176986	0	0	5.58319	27.2331	GRIA2;GRIN2A;KIF5C;GRIN2B
											Neutrophil extracellular trap formation	3/189	0.0077663	0.0178107	0	0	7.97218	38.7285	MAPK1;PRKCA;PLCB1
											Chemokine signaling pathway	3/192	0.00810791	0.0183495	0	0	7.84444	37.7703	MAPK1;ARRB1;PLCB1
											Cortisol synthesis and secretion	2/65	0.00861931	0.0191775	0	0	15.4038	73.2258	CACNA1C;PLCB1
											Pathogenic Escherichia coli infection	3/197	0.00869678	0.0191775	0	0	7.64034	36.2519	MAPK1;PTPN11;PAK3
											Focal adhesion	3/201	0.00918556	0.0199989	0	0	7.48447	35.1031	MAPK1;PRKCA;PAK3
											Fc epsilon RI signaling pathway	2/68	0.00940149	0.0200367	0	0	14.7014	68.6098	MAPK1;PRKCA
											Viral carcinogenesis	3/203	0.00943589	0.0200367	0	0	7.40888	34.5493	YWHAB;MAPK1;YWHAG
											Adipocytokine signaling pathway	2/69	0.00966901	0.0200809	0	0	14.4813	67.1761	IRS2;PTPN11
											Proteoglycans in cancer	3/205	0.0096902	0.0200809	0	0	7.33478	34.0087	MAPK1;PRKCA;PTPN11
											Epithelial cell signaling in Helicobacter pylori infection	2/70	0.00993992	0.0203532	0	0	14.2676	65.7906	PTPN11;GIT1
											Thyroid hormone synthesis	2/75	0.0113445	0.022956	0	0	13.287	59.5127	PRKCA;PLCB1
											Chronic myeloid leukemia	2/76	0.0116354	0.0230033	0	0	13.1068	58.3738	MAPK1;PTPN11
											Pertussis	2/76	0.0116354	0.0230033	0	0	13.1068	58.3738	MAPK1;CALM1
											Synaptic vesicle cycle	2/78	0.0122269	0.023898	0	0	12.7606	56.1992	CLTC;AP2A2
											Taste transduction	2/86	0.0147213	0.0284502	0	0	11.5407	48.6837	CACNA1C;PLCB1
											GABAergic synapse	2/89	0.0157088	0.0296913	0	0	11.141	46.2746	PRKCA;CACNA1C
											PD-L1 expression and PD-1 checkpoint pathway in cancer	2/89	0.0157088	0.0296913	0	0	11.141	46.2746	MAPK1;PTPN11
											Salmonella infection	3/249	0.016313	0.0302988	0	0	6.00945	24.7336	KIF5C;MAPK1;PAK3
											Morphine addiction	2/91	0.0163825	0.0302988	0	0	10.8896	44.7729	ARRB1;PRKCA
											Fc gamma R-mediated phagocytosis	2/97	0.0184765	0.033808	0	0	10.1987	40.7057	MAPK1;PRKCA
											Choline metabolism in cancer	2/98	0.018836	0.034103	0	0	10.092	40.0852	MAPK1;PRKCA
											Amoebiasis	2/102	0.0203033	0.0356344	0	0	9.68634	37.7474	PRKCA;PLCB1
											Chagas disease	2/102	0.0203033	0.0356344	0	0	9.68634	37.7474	MAPK1;PLCB1
											Pancreatic secretion	2/102	0.0203033	0.0356344	0	0	9.68634	37.7474	PRKCA;PLCB1
											T cell receptor signaling pathway	2/104	0.0210545	0.0365795	0	0	9.49546	36.6585	MAPK1;PAK3
											Glucagon signaling pathway	2/107	0.0222028	0.0381888	0	0	9.22276	35.116	PLCB1;CALM1
											Insulin resistance	2/108	0.0225912	0.0384722	0	0	9.1353	34.6245	IRS2;PTPN11
											HIF-1 signaling pathway	2/109	0.0229825	0.0387548	0	0	9.04946	34.1438	MAPK1;PRKCA
											Leukocyte transendothelial migration	2/114	0.0249807	0.0417154	0	0	8.64329	31.8907	PRKCA;PTPN11
											Pathways in cancer	4/531	0.0268036	0.044329	0	0	3.78144	13.6859	MAPK1;PRKCA;PLCB1;CALM1
											MicroRNAs in cancer	3/310	0.0288419	0.0469082	0	0	4.80049	17.0222	MAPK1;IRS2;PRKCA
											Cell cycle	2/124	0.0291813	0.0469082	0	0	7.93083	28.0294	YWHAB;YWHAG
											Platelet activation	2/124	0.0291813	0.0469082	0	0	7.93083	28.0294	MAPK1;PLCB1
											FoxO signaling pathway	2/131	0.032278	0.0514056	0	0	7.49783	25.7428	MAPK1;IRS2
											Systemic lupus erythematosus	2/135	0.0341033	0.0538144	0	0	7.27086	24.5636	GRIN2A;GRIN2B
											Autophagy	2/137	0.0350309	0.0542822	0	0	7.16242	24.005	MAPK1;IRS2
											Yersinia infection	2/137	0.0350309	0.0542822	0	0	7.16242	24.005	MAPK1;ARHGEF7
											Neuroactive ligand-receptor interaction	3/341	0.036713	0.0563807	0	0	4.35333	14.3861	GRIA2;GRIN2A;GRIN2B
											mTOR signaling pathway	2/154	0.043302	0.0659109	0	0	6.35591	19.9547	MAPK1;PRKCA
											Cellular senescence	2/156	0.0443189	0.0668671	0	0	6.27273	19.548	MAPK1;CALM1
											JAK-STAT signaling pathway	2/162	0.0474228	0.070928	0	0	6.03567	18.4007	PTPN11;STAM
											Wnt signaling pathway	2/166	0.0495354	0.0734491	0	0	5.88727	17.6916	PRKCA;PLCB1
											Hepatocellular carcinoma	2/168	0.0506045	0.0743929	0	0	5.81575	17.3525	MAPK1;PRKCA
											Influenza A	2/172	0.0527676	0.0769155	0	0	5.67776	16.7032	MAPK1;PRKCA
											Tuberculosis	2/180	0.0571916	0.0826635	0	0	5.42039	15.5096	MAPK1;CALM1
											NOD-like receptor signaling pathway	2/181	0.0577535	0.0827801	0	0	5.38984	15.3695	MAPK1;PLCB1
											Phototransduction	1/28	0.0585229	0.0831896	0	0	17.575	49.8836	CALM1
											Kaposi sarcoma-associated herpesvirus infection	2/193	0.0646462	0.0911405	0	0	5.04814	13.826	MAPK1;CALM1
											Olfactory transduction	3/440	0.0683887	0.095633	0	0	3.35011	8.98684	ARRB1;CALM1;NCALD
											Diabetic cardiomyopathy	2/203	0.070592	0.0979179	0	0	4.79456	12.7096	PRKCA;PLCB1
											Thyroid cancer	1/37	0.0766133	0.10542	0	0	13.1753	33.8471	MAPK1
											Bladder cancer	1/41	0.084544	0.115409	0	0	11.8554	29.2885	MAPK1
											Coronavirus disease	2/232	0.0887783	0.120235	0	0	4.18388	10.1317	MAPK1;PRKCA
											Carbohydrate digestion and absorption	1/47	0.0963156	0.129424	0	0	10.3059	24.1171	PLCB1
											Shigellosis	2/246	0.0980103	0.13068	0	0	3.94102	9.15375	MAPK1;PLCB1
											Parkinson disease	2/249	0.100024	0.132339	0	0	3.89256	8.96205	KIF5C;CALM1
											Vibrio cholerae infection	1/50	0.102146	0.134115	0	0	9.67347	22.0686	PRKCA
											Regulation of lipolysis in adipocytes	1/55	0.111781	0.145654	0	0	8.77557	19.2291	IRS2
											Hedgehog signaling pathway	1/56	0.113696	0.147036	0	0	8.61558	18.7322	ARRB1
											Endometrial cancer	1/58	0.117514	0.150839	0	0	8.31245	17.7986	MAPK1
											Acute myeloid leukemia	1/67	0.134496	0.171358	0	0	7.17569	14.396	MAPK1
											Central carbon metabolism in cancer	1/70	0.140086	0.175874	0	0	6.86266	13.4886	MAPK1
											Prolactin signaling pathway	1/70	0.140086	0.175874	0	0	6.86266	13.4886	MAPK1
											Adherens junction	1/71	0.141941	0.176912	0	0	6.76429	13.2062	MAPK1
											Melanoma	1/72	0.143792	0.17793	0	0	6.66868	12.9331	MAPK1
											Inositol phosphate metabolism	1/73	0.14564	0.178929	0	0	6.57573	12.6689	PLCB1
											Pancreatic cancer	1/76	0.151159	0.182739	0	0	6.31175	11.9256	MAPK1
											Arrhythmogenic right ventricular cardiomyopathy	1/77	0.152991	0.182739	0	0	6.22838	11.693	CACNA1C
											Bacterial invasion of epithelial cells	1977-01-01	0.152991	0.182739	0	0	6.22838	11.693	CLTC
											Leishmaniasis	1977-01-01	0.152991	0.182739	0	0	6.22838	11.693	MAPK1
											Human papillomavirus infection	2/331	0.158893	0.18848	0	0	2.91022	5.35342	DLG3;MAPK1
											B cell receptor signaling pathway	1981-01-01	0.16028	0.188823	0	0	5.91577	10.8308	MAPK1
											Colorectal cancer	1986-01-01	0.169306	0.198099	0	0	5.56639	9.88618	MAPK1
											Cardiac muscle contraction	1987-01-01	0.171099	0.198845	0	0	5.50138	9.71275	CACNA1C
											Hypertrophic cardiomyopathy	1990-01-01	0.176458	0.203696	0	0	5.31514	9.22003	CACNA1C
											Th1 and Th2 cell differentiation	1992-01-01	0.180011	0.206413	0	0	5.1978	8.91286	MAPK1
											TGF-beta signaling pathway	1994-01-01	0.18355	0.207701	0	0	5.08551	8.62131	MAPK1
											IL-17 signaling pathway	1994-01-01	0.18355	0.207701	0	0	5.08551	8.62131	MAPK1
											Dilated cardiomyopathy	1996-01-01	0.187073	0.210305	0	0	4.97794	8.3443	CACNA1C
											Prostate cancer	1997-01-01	0.18883	0.210901	0	0	4.92584	8.21094	MAPK1
											Progesterone-mediated oocyte maturation	1/100	0.194076	0.215362	0	0	4.77585	7.83004	MAPK1
											Longevity regulating pathway	1/102	0.197555	0.217817	0	0	4.68081	7.59104	IRS2
											Toll-like receptor signaling pathway	1/104	0.20102	0.220226	0	0	4.58946	7.36311	MAPK1
											Th17 cell differentiation	1/107	0.206189	0.224459	0	0	4.45889	7.04042	MAPK1
											TNF signaling pathway	1/112	0.214732	0.230837	0	0	4.25697	6.54876	MAPK1
											Toxoplasmosis	1/112	0.214732	0.230837	0	0	4.25697	6.54876	MAPK1
											AMPK signaling pathway	1/120	0.228215	0.243807	0	0	3.96919	5.86434	IRS2
											Osteoclast differentiation	1/127	0.239827	0.254631	0	0	3.74735	5.35062	MAPK1
											Lysosome	1/128	0.241472	0.254804	0	0	3.71766	5.28281	CLTC
											Fluid shear stress and atherosclerosis	1/139	0.259337	0.271987	0	0	3.41943	4.61495	CALM1
											Apoptosis	1/142	0.264137	0.275335	0	0	3.34617	4.45471	MAPK1
											Signaling pathways regulating pluripotency of stem cells	1/143	0.265731	0.275335	0	0	3.32243	4.40313	MAPK1
											Breast cancer	1/147	0.272071	0.280217	0	0	3.23076	4.20545	MAPK1
											Gastric cancer	1/149	0.275221	0.281773	0	0	3.18678	4.11152	MAPK1
											Non-alcoholic fatty liver disease	1/155	0.284591	0.289643	0	0	3.06169	3.84763	IRS2
											Tight junction	1/169	0.305997	0.309597	0	0	2.80456	3.32111	DLG3
											Human T-cell leukemia virus 1 infection	1/219	0.377459	0.379667	0	0	2.15585	2.10043	MAPK1
											Herpes simplex virus 1 infection	1/498	0.662236	0.662236	0	0	0.93226	0.384216	PTPN11

## Sheet: 9
Seeds	Module	Minimum: KEGG (excluding seeds)									Minimum: KEGG (including seeds)
GRIN2A	ADRBK1	Term	Overlap	P-value	Adjusted P-value	Old P-value	Old Adjusted P-value	Odds Ratio	Combined Score	Genes	Term	Overlap	P-value	Adjusted P-value	Old P-value	Old Adjusted P-value	Odds Ratio	Combined Score	Genes
GRIN2B	AGAP2	Glutamatergic synapse	5/114	2.71679e-06	0.000184742	0	0	26.7836	343.26	HOMER1;DLG4;DLGAP1;SHANK2;SHANK1	Glutamatergic synapse	12/114	3.80614e-17	6.54657e-15	0	0	64.8693	2452.53	GRIA2;GRIN2A;HOMER1;DLG4;MAPK1;DLGAP1;PRKCA;CACNA1C;PLCB1;GRIN2B;SHANK2;SHANK1
PRKCA	AP2A2	Endocytosis	6/252	8.68058e-06	0.00029514	0	0	14.5713	169.82	DNAJC6;CLTC;AGAP2;ARRB1;AP2A2;GIT1	Long-term potentiation	9/67	4.59572e-14	3.95232e-12	0	0	79.1538	2430.9	GRIA2;RPS6KA3;GRIN2A;MAPK1;PRKCA;CACNA1C;PLCB1;CALM1;GRIN2B
GRIA2	ARHGEF7	FoxO signaling pathway	4/131	0.000121045	0.0027437	0	0	17.8484	160.981	HOMER1;AGAP2;IRS2;NLK	Circadian entrainment	8/97	7.33795e-11	4.20709e-09	0	0	44.636	1041.6	GRIA2;GRIN2A;MAPK1;PRKCA;CACNA1C;PLCB1;CALM1;GRIN2B
PLCB1	ARMCX3	Hippo signaling pathway	4/163	0.000280003	0.00476006	0	0	14.2332	116.438	DLG3;YWHAB;DLG4;YWHAG	Dopaminergic synapse	8/132	8.78413e-10	3.77718e-08	0	0	31.9806	666.889	GRIA2;GRIN2A;ARRB1;PRKCA;CACNA1C;PLCB1;CALM1;GRIN2B
CACNA1C	ARRB1	Synaptic vesicle cycle	3/78	0.000471341	0.00641023	0	0	22.0956	169.25	UNC13A;CLTC;AP2A2	Pathways of neurodegeneration	11/475	1.23558e-08	4.23746e-07	0	0	12.4865	227.368	GRIA2;GRIN2A;ATXN1;DLG4;HTT;MAPK1;PRKCA;CACNA1C;PLCB1;CALM1;GRIN2B
MAPK1	ATXN1	Huntington disease	4/306	0.00289892	0.0328544	0	0	7.43955	43.4724	DLG4;CLTC;HTT;AP2A2	Amphetamine addiction	6/69	1.47818e-08	4.23746e-07	0	0	45.0998	813.143	GRIA2;GRIN2A;PRKCA;CACNA1C;CALM1;GRIN2B
CALM1	BAI2	Endocrine and other factor-regulated calcium reabsorption	2/53	0.00479509	0.0465809	0	0	21.1023	112.69	CLTC;AP2A2	GnRH signaling pathway	6/93	9.00133e-08	2.21176e-06	0	0	32.619	529.189	MAP2K4;MAPK1;PRKCA;CACNA1C;PLCB1;CALM1
RPS6KA3	C11orf41	Notch signaling pathway	2/59	0.0059102	0.0502367	0	0	18.8753	96.8506	NUMBL;ATXN1	Growth hormone synthesis, secretion and action	6/119	3.91025e-07	8.40703e-06	0	0	25.0809	370.056	MAP2K4;MAPK1;IRS2;PRKCA;CACNA1C;PLCB1
	CLTC	Epithelial cell signaling in Helicobacter pylori infection	2/70	0.00823033	0.0594713	0	0	15.8132	75.9022	MAP2K4;GIT1	GnRH secretion	5/64	4.40603e-07	8.4204e-06	0	0	39.2058	573.781	MAPK1;ARRB1;PRKCA;CACNA1C;PLCB1
	CNKSR2	Regulation of actin cytoskeleton	3/218	0.00874578	0.0594713	0	0	7.65349	36.2713	PAK3;ARHGEF7;GIT1	Spinocerebellar ataxia	6/143	1.1524e-06	1.98213e-05	0	0	20.6621	282.527	GRIA2;GRIN2A;ATXN1;PRKCA;PLCB1;GRIN2B
	DLG3	ErbB signaling pathway	2/85	0.0119454	0.0738443	0	0	12.9456	57.3156	MAP2K4;PAK3	Ras signaling pathway	7/232	1.26822e-06	1.98304e-05	0	0	14.969	203.247	GRIN2A;SYNGAP1;MAPK1;PRKCA;PAK3;CALM1;GRIN2B
	DLG4	MAPK signaling pathway	3/294	0.0194562	0.110252	0	0	5.63288	22.1912	MAP2K4;ARRB1;NLK	Cocaine addiction	4/49	5.71429e-06	8.02969e-05	0	0	40.2162	485.511	GRIA2;GRIN2A;DLG4;GRIN2B
	DLGAP1	Growth hormone synthesis, secretion and action	2/119	0.0225385	0.111277	0	0	9.16794	34.7697	MAP2K4;IRS2	MAPK signaling pathway	7/294	6.06895e-06	8.02969e-05	0	0	11.6984	140.525	RPS6KA3;MAP2K4;MAPK1;ARRB1;PRKCA;CACNA1C;NLK
	DLGAP2	Cell cycle	2/124	0.0243322	0.111277	0	0	8.78999	32.6632	YWHAB;YWHAG	Endocrine and other factor-regulated calcium reabsorption	4/53	7.84213e-06	9.03663e-05	0	0	36.9258	434.1	CLTC;PRKCA;PLCB1;AP2A2
	DLGAP4	Oocyte meiosis	2/129	0.0261828	0.111277	0	0	8.4418	30.7505	YWHAB;YWHAG	Huntington disease	7/306	7.88078e-06	9.03663e-05	0	0	11.222	131.871	GRIA2;DLG4;CLTC;HTT;PLCB1;AP2A2;GRIN2B
	DNAJC6	Relaxin signaling pathway	2/129	0.0261828	0.111277	0	0	8.4418	30.7505	MAP2K4;ARRB1	Rap1 signaling pathway	6/210	1.05996e-05	0.000113946	0	0	13.8291	158.408	GRIN2A;MAPK1;PRKCA;PLCB1;CALM1;GRIN2B
	ERC2	Yersinia infection	2/137	0.0292587	0.117035	0	0	7.93834	28.0349	MAP2K4;ARHGEF7	cAMP signaling pathway	6/216	1.24416e-05	0.000121749	0	0	13.4299	151.684	GRIA2;GRIN2A;MAPK1;CACNA1C;CALM1;GRIN2B
	GIT1	Hepatitis C	2/157	0.0375394	0.141816	0	0	6.90706	22.6715	YWHAB;YWHAG	Long-term depression	4/60	1.28996e-05	0.000121749	0	0	32.2987	363.629	GRIA2;MAPK1;PRKCA;PLCB1
	HOMER1	Hepatitis B	2/162	0.0397352	0.14221	0	0	6.68953	21.5772	MAP2K4;YWHAB	Oocyte meiosis	5/129	1.41568e-05	0.000121749	0	0	18.5934	207.601	RPS6KA3;YWHAB;MAPK1;CALM1;YWHAG
	HTT	Viral carcinogenesis	2/203	0.0594554	0.202148	0	0	5.31397	14.9988	YWHAB;YWHAG	Relaxin signaling pathway	5/129	1.41568e-05	0.000121749	0	0	18.5934	207.601	MAP2K4;MAPK1;ARRB1;PRKCA;PLCB1
	IRS2	Pathways of neurodegeneration	3/475	0.0648571	0.210014	0	0	3.44085	9.41269	ATXN1;DLG4;HTT	FoxO signaling pathway	5/131	1.52526e-05	0.000124926	0	0	18.2964	202.921	HOMER1;AGAP2;MAPK1;IRS2;NLK
	LARP1	Ras signaling pathway	2/232	0.0750434	0.231952	0	0	4.63713	12.0087	SYNGAP1;PAK3	Vascular smooth muscle contraction	5/133	1.64135e-05	0.000128323	0	0	18.0087	198.409	MAPK1;PRKCA;CACNA1C;PLCB1;CALM1
	LPHN1	Salmonella infection	2/249	0.0847269	0.243573	0	0	4.31426	10.649	MAP2K4;PAK3	Alzheimer disease	7/369	2.63937e-05	0.000196467	0	0	9.23932	97.4045	GRIN2A;MAPK1;IRS2;CACNA1C;PLCB1;CALM1;GRIN2B
	MAP2K4	Type II diabetes mellitus	1/46	0.0859669	0.243573	0	0	11.6468	28.5788	IRS2	Retrograde endocannabinoid signaling	5/148	2.74768e-05	0.000196467	0	0	16.1075	169.164	GRIA2;MAPK1;PRKCA;CACNA1C;PLCB1
	NCALD	Cocaine addiction	1/49	0.0913161	0.24838	0	0	10.9172	26.1296	DLG4	Adrenergic signaling in cardiomyocytes	5/150	2.93061e-05	0.000196467	0	0	15.8837	165.79	MAPK1;PRKCA;CACNA1C;PLCB1;CALM1
	NLK	Regulation of lipolysis in adipocytes	1/55	0.101923	0.261118	0	0	9.70127	22.1532	IRS2	Endocytosis	6/252	2.96985e-05	0.000196467	0	0	11.4437	119.294	DNAJC6;CLTC;AGAP2;ARRB1;AP2A2;GIT1
	NUMBL	Hedgehog signaling pathway	1/56	0.103679	0.261118	0	0	9.5244	21.5866	ARRB1	Oxytocin signaling pathway	5/154	3.32477e-05	0.0002118	0	0	15.4542	159.356	MAPK1;PRKCA;CACNA1C;PLCB1;CALM1
	PAK3	GnRH secretion	1/64	0.117608	0.275448	0	0	8.31161	17.7902	ARRB1	cGMP-PKG signaling pathway	5/167	4.8963e-05	0.000300773	0	0	14.2047	140.974	MAPK1;IRS2;CACNA1C;PLCB1;CALM1
	PPFIA2	Fc epsilon RI signaling pathway	1/68	0.124493	0.275448	0	0	7.81383	16.2802	MAP2K4	ErbB signaling pathway	4/85	5.12601e-05	0.000304025	0	0	22.3019	220.312	MAP2K4;MAPK1;PRKCA;PAK3
	SHANK1	Adipocytokine signaling pathway	1/69	0.126206	0.275448	0	0	7.69853	15.9347	IRS2	Aldosterone synthesis and secretion	4/98	8.93852e-05	0.000512475	0	0	19.205	179.04	PRKCA;CACNA1C;PLCB1;CALM1
	SHANK2	Renal cell carcinoma	1/69	0.126206	0.275448	0	0	7.69853	15.9347	PAK3	Melanogenesis	4/101	0.0001005	0.000557615	0	0	18.6082	171.295	MAPK1;PRKCA;PLCB1;CALM1
	SORBS2	Adherens junction	1/71	0.129622	0.275448	0	0	7.47782	15.2782	NLK	Nicotine addiction	3/40	0.000120422	0.000631761	0	0	35.8829	323.825	GRIA2;GRIN2A;GRIN2B
	SPTBN1	Bacterial invasion of epithelial cells	1/77	0.139793	0.288059	0	0	6.88539	13.5476	CLTC	Parathyroid hormone synthesis, secretion and action	4/106	0.00012121	0.000631761	0	0	17.6916	159.543	MAPK1;ARRB1;PRKCA;PLCB1
	SYNGAP1	PI3K-Akt signaling pathway	2/354	0.151354	0.302707	0	0	3.01121	5.68557	YWHAB;YWHAG	Serotonergic synapse	4/113	0.000155185	0.000762622	0	0	16.5496	145.155	MAPK1;PRKCA;CACNA1C;PLCB1
	UNC13A	Morphine addiction	1/91	0.163078	0.308472	0	0	5.81023	10.537	ARRB1	Cholinergic synapse	4/113	0.000155185	0.000762622	0	0	16.5496	145.155	MAPK1;PRKCA;CACNA1C;PLCB1
	YWHAB	GnRH signaling pathway	1/93	0.166353	0.308472	0	0	5.68335	10.1939	MAP2K4	Lipid and atherosclerosis	5/215	0.000161089	0.000769649	0	0	10.9313	95.4694	MAP2K4;MAPK1;PRKCA;PLCB1;CALM1
	YWHAG	Longevity regulating pathway	1/102	0.180941	0.308472	0	0	5.17457	8.84638	IRS2	Type II diabetes mellitus	3/46	0.000183161	0.000851449	0	0	30.8667	265.612	MAPK1;IRS2;CACNA1C
	ZDHHC17	Chagas disease	1/102	0.180941	0.308472	0	0	5.17457	8.84638	MAP2K4	Chemical carcinogenesis	5/239	0.000263192	0.00118332	0	0	9.79825	80.7633	RPS6KA3;MAPK1;ARRB1;PRKCA;CACNA1C
		T cell receptor signaling pathway	1/104	0.184148	0.308472	0	0	5.07358	8.58457	PAK3	Calcium signaling pathway	5/240	0.000268312	0.00118332	0	0	9.75606	80.2276	GRIN2A;PRKCA;CACNA1C;PLCB1;CALM1
		Toll-like receptor signaling pathway	1/104	0.184148	0.308472	0	0	5.07358	8.58457	MAP2K4	Yersinia infection	4/137	0.000324525	0.00139546	0	0	13.5468	108.824	RPS6KA3;MAP2K4;MAPK1;ARHGEF7
		Parathyroid hormone synthesis, secretion and action	1/106	0.187344	0.308472	0	0	4.97644	8.3346	ARRB1	Fc epsilon RI signaling pathway	3/68	0.000582727	0.00244461	0	0	20.3969	151.912	MAP2K4;MAPK1;PRKCA
		Insulin resistance	1/108	0.190527	0.308472	0	0	4.88293	8.09572	IRS2	Renin secretion	3/69	0.000608192	0.00244589	0	0	20.0869	148.744	CACNA1C;PLCB1;CALM1
		TNF signaling pathway	1/112	0.196857	0.311308	0	0	4.70602	7.6486	MAP2K4	Hepatitis B	4/162	0.000611473	0.00244589	0	0	11.389	84.2741	MAP2K4;YWHAB;MAPK1;PRKCA
		AMPK signaling pathway	1/120	0.209372	0.319654	0	0	4.38788	6.86107	IRS2	Hippo signaling pathway	4/163	0.000625759	0.00244615	0	0	11.3168	83.4785	DLG3;YWHAB;DLG4;YWHAG
		Olfactory transduction	2/440	0.211536	0.319654	0	0	2.40935	3.7426	ARRB1;NCALD	Glioma	3/75	0.000775971	0.00296593	0	0	18.4074	131.823	MAPK1;PRKCA;CALM1
		Lysosome	1/128	0.221698	0.324143	0	0	4.10982	6.1912	CLTC	Gastric acid secretion	3/76	0.000806504	0.00301562	0	0	18.1543	129.31	PRKCA;PLCB1;CALM1
		Dopaminergic synapse	1/132	0.22779	0.324143	0	0	3.98353	5.89295	ARRB1	Synaptic vesicle cycle	3/78	0.000869841	0.00318325	0	0	17.6684	124.513	UNC13A;CLTC;AP2A2
		Insulin signaling pathway	1/137	0.23534	0.324143	0	0	3.83611	5.54978	IRS2	Alcoholism	4/186	0.00102381	0.00366866	0	0	9.87512	67.9826	GRIN2A;MAPK1;CALM1;GRIN2B
		Autophagy	1/137	0.23534	0.324143	0	0	3.83611	5.54978	IRS2	Insulin secretion	3/86	0.00115453	0.00405263	0	0	15.959	107.948	PRKCA;CACNA1C;PLCB1
		Fluid shear stress and atherosclerosis	1/139	0.23834	0.324143	0	0	3.78013	5.42092	MAP2K4	Gap junction	3/88	0.00123382	0.00424433	0	0	15.582	104.362	MAPK1;PRKCA;PLCB1
		Spinocerebellar ataxia	1/143	0.244306	0.325741	0	0	3.67291	5.17636	ATXN1	Salivary secretion	3/93	0.00144683	0.00487952	0	0	14.7126	96.1965	PRKCA;PLCB1;CALM1
		Non-alcoholic fatty liver disease	1/155	0.26193	0.342524	0	0	3.38465	4.53435	IRS2	Phosphatidylinositol signaling system	3/97	0.0016329	0.00535634	0	0	14.0837	90.3806	PRKCA;PLCB1;CALM1
		Wnt signaling pathway	1/166	0.277733	0.348637	0	0	3.15726	4.04474	NLK	Human immunodeficiency virus 1 infection	4/212	0.00165766	0.00535634	0	0	8.62937	55.2482	MAPK1;PRKCA;PAK3;CALM1
		cGMP-PKG signaling pathway	1/167	0.279153	0.348637	0	0	3.13808	4.00417	IRS2	Inflammatory mediator regulation of TRP channels	3/98	0.00168164	0.00535634	0	0	13.9347	89.0149	PRKCA;PLCB1;CALM1
		Tight junction	1/169	0.281986	0.348637	0	0	3.10041	3.9248	DLG3	AGE-RAGE signaling pathway in diabetic complications	3/100	0.00178184	0.0055723	0	0	13.646	86.381	MAPK1;PRKCA;PLCB1
		Axon guidance	1/182	0.300133	0.364447	0	0	2.87584	3.46116	PAK3	Regulation of actin cytoskeleton	4/218	0.00183554	0.00563773	0	0	8.38488	52.8282	MAPK1;PAK3;ARHGEF7;GIT1
		Chemokine signaling pathway	1/192	0.313787	0.364727	0	0	2.72389	3.1571	ARRB1	Chagas disease	3/102	0.0018857	0.00569019	0	0	13.369	83.87	MAP2K4;MAPK1;PLCB1
		Kaposi sarcoma-associated herpesvirus infection	1/193	0.315138	0.364727	0	0	2.70957	3.12886	MAP2K4	Human cytomegalovirus infection	4/225	0.00205935	0.00610704	0	0	8.11641	50.203	MAPK1;PRKCA;PLCB1;CALM1
		Pathogenic Escherichia coli infection	1/197	0.320517	0.364727	0	0	2.65373	3.01947	PAK3	Sphingolipid signaling pathway	3/119	0.00292279	0.00837867	0	0	11.4	66.5215	MAPK1;PRKCA;PLCB1
		Focal adhesion	1/201	0.325854	0.364727	0	0	2.60013	2.91554	PAK3	Neurotrophin signaling pathway	3/119	0.00292279	0.00837867	0	0	11.4	66.5215	RPS6KA3;MAPK1;CALM1
		Epstein-Barr virus infection	1/202	0.327182	0.364727	0	0	2.58706	2.89037	MAP2K4	Thyroid hormone signaling pathway	3/121	0.00306367	0.00863856	0	0	11.2056	64.8599	MAPK1;PRKCA;PLCB1
		Human immunodeficiency virus 1 infection	1/212	0.340322	0.371206	0	0	2.46321	2.655	PAK3	African trypanosomiasis	2/37	0.00356043	0.00972054	0	0	24.7416	139.49	PRKCA;PLCB1
		Lipid and atherosclerosis	1/215	0.344215	0.371206	0	0	2.42831	2.58976	MAP2K4	Aldosterone-regulated sodium reabsorption	2/37	0.00356043	0.00972054	0	0	24.7416	139.49	MAPK1;PRKCA
		Human T-cell leukemia virus 1 infection	1/219	0.349371	0.371206	0	0	2.38327	2.5063	MAP2K4	Prion disease	4/273	0.00412392	0.011083	0	0	6.65191	36.5253	GRIN2A;MAPK1;CACNA1C;GRIN2B
		Chemical carcinogenesis	1/239	0.374563	0.391851	0	0	2.18078	2.14152	ARRB1	Apelin signaling pathway	3/137	0.00434208	0.0111468	0	0	9.8597	53.6309	MAPK1;PLCB1;CALM1
		MicroRNAs in cancer	1/310	0.45655	0.470384	0	0	1.67365	1.31224	IRS2	Estrogen signaling pathway	3/137	0.00434208	0.0111468	0	0	9.8597	53.6309	MAPK1;PLCB1;CALM1
		Human papillomavirus infection	1/331	0.478723	0.485868	0	0	1.56547	1.15318	DLG3	Insulin signaling pathway	3/137	0.00434208	0.0111468	0	0	9.8597	53.6309	MAPK1;IRS2;CALM1
		Alzheimer disease	1/369	0.516627	0.516627	0	0	1.4011	0.925335	IRS2	Phospholipase D signaling pathway	3/148	0.00538337	0.0136168	0	0	9.10667	47.5772	MAPK1;PRKCA;PLCB1
											mTOR signaling pathway	3/154	0.00600934	0.0149798	0	0	8.74216	44.7113	RPS6KA3;MAPK1;PRKCA
											Cushing syndrome	3/155	0.00611773	0.0150321	0	0	8.68421	44.2596	MAPK1;CACNA1C;PLCB1
											Hepatitis C	3/157	0.006338	0.015354	0	0	8.57056	43.3773	YWHAB;MAPK1;YWHAG
											Wnt signaling pathway	3/166	0.00738773	0.0176485	0	0	8.09366	39.7232	PRKCA;NLK;PLCB1
											VEGF signaling pathway	2/59	0.00884549	0.0205598	0	0	15.1754	71.7472	MAPK1;PRKCA
											Notch signaling pathway	2/59	0.00884549	0.0205598	0	0	15.1754	71.7472	NUMBL;ATXN1
											Axon guidance	3/182	0.00949548	0.0217763	0	0	7.36425	34.2948	MAPK1;PRKCA;PAK3
											PI3K-Akt signaling pathway	4/354	0.0101772	0.0230327	0	0	5.09143	23.3574	YWHAB;MAPK1;PRKCA;YWHAG
											Neutrophil extracellular trap formation	3/189	0.0105171	0.0234926	0	0	7.08459	32.2686	MAPK1;PRKCA;PLCB1
											Cortisol synthesis and secretion	2/65	0.0106555	0.0234967	0	0	13.726	62.3392	CACNA1C;PLCB1
											Chemokine signaling pathway	3/192	0.0109737	0.0238921	0	0	6.97108	31.4553	MAPK1;ARRB1;PLCB1
											Kaposi sarcoma-associated herpesvirus infection	3/193	0.0111284	0.0239261	0	0	6.93404	31.191	MAP2K4;MAPK1;CALM1
											Renal cell carcinoma	2/69	0.0119454	0.0253655	0	0	12.904	57.1311	MAPK1;PAK3
											Epithelial cell signaling in Helicobacter pylori infection	2/70	0.0122781	0.0257213	0	0	12.7136	55.9389	MAP2K4;GIT1
											Focal adhesion	3/201	0.012412	0.0257213	0	0	6.65118	29.1926	MAPK1;PRKCA;PAK3
											Adherens junction	2/71	0.0126148	0.0257912	0	0	12.5287	54.7865	MAPK1;NLK
											Viral carcinogenesis	3/203	0.0127457	0.0257912	0	0	6.584	28.7231	YWHAB;MAPK1;YWHAG
											Non-small cell lung cancer	2/72	0.0129555	0.025911	0	0	12.3491	53.6719	MAPK1;PRKCA
											Thyroid hormone synthesis	2/75	0.0140017	0.0276815	0	0	11.8398	50.5391	PRKCA;PLCB1
											Pertussis	2/76	0.0143583	0.0280639	0	0	11.6792	49.5598	MAPK1;CALM1
											Taste transduction	2/86	0.0181369	0.0350511	0	0	10.2836	41.2354	CACNA1C;PLCB1
											GABAergic synapse	2/89	0.019344	0.0369686	0	0	9.92754	39.1678	PRKCA;CACNA1C
											Morphine addiction	2/91	0.0201671	0.038118	0	0	9.70347	37.8795	ARRB1;PRKCA
											Salmonella infection	3/249	0.0218535	0.0408565	0	0	5.34038	20.4184	MAP2K4;MAPK1;PAK3
											Fc gamma R-mediated phagocytosis	2/97	0.0227228	0.0420249	0	0	9.08787	34.392	MAPK1;PRKCA
											Choline metabolism in cancer	2/98	0.0231611	0.04238	0	0	8.99275	33.8602	MAPK1;PRKCA
											Progesterone-mediated oocyte maturation	2/100	0.0240483	0.0435401	0	0	8.80834	32.8348	RPS6KA3;MAPK1
											Amoebiasis	2/102	0.0249493	0.0442401	0	0	8.6313	31.8573	PRKCA;PLCB1
											Pancreatic secretion	2/102	0.0249493	0.0442401	0	0	8.6313	31.8573	PRKCA;PLCB1
											T cell receptor signaling pathway	2/104	0.0258641	0.0444862	0	0	8.46121	30.9249	MAPK1;PAK3
											Toll-like receptor signaling pathway	2/104	0.0258641	0.0444862	0	0	8.46121	30.9249	MAP2K4;MAPK1
											C-type lectin receptor signaling pathway	2/104	0.0258641	0.0444862	0	0	8.46121	30.9249	MAPK1;CALM1
											Glucagon signaling pathway	2/107	0.0272615	0.0464255	0	0	8.21822	29.6043	PLCB1;CALM1
											Insulin resistance	2/108	0.0277339	0.046767	0	0	8.14028	29.1837	RPS6KA3;IRS2
											HIF-1 signaling pathway	2/109	0.0282097	0.0471075	0	0	8.0638	28.7723	MAPK1;PRKCA
											TNF signaling pathway	2/112	0.0296568	0.0490479	0	0	7.84269	27.5911	MAP2K4;MAPK1
											Cell cycle	2/124	0.0357323	0.0579807	0	0	7.067	23.5451	YWHAB;YWHAG
											Platelet activation	2/124	0.0357323	0.0579807	0	0	7.067	23.5451	MAPK1;PLCB1
											Pathways in cancer	4/531	0.0381486	0.0608704	0	0	3.35087	10.9448	MAPK1;PRKCA;PLCB1;CALM1
											MicroRNAs in cancer	3/310	0.038221	0.0608704	0	0	4.26602	13.9259	MAPK1;IRS2;PRKCA
											Natural killer cell mediated cytotoxicity	2/131	0.0394799	0.0622986	0	0	6.68116	21.5933	MAPK1;PRKCA
											Systemic lupus erythematosus	2/135	0.041686	0.0651818	0	0	6.47891	20.5873	GRIN2A;GRIN2B
											Autophagy	2/137	0.0428062	0.0663304	0	0	6.38229	20.111	MAPK1;IRS2
											Fluid shear stress and atherosclerosis	2/139	0.0439377	0.0674758	0	0	6.28848	19.6514	MAP2K4;CALM1
											Neuroactive ligand-receptor interaction	3/341	0.0483871	0.0736512	0	0	3.86864	11.7163	GRIA2;GRIN2A;GRIN2B
											Cellular senescence	2/156	0.0539926	0.0814625	0	0	5.5895	16.3152	MAPK1;CALM1
											Amyotrophic lateral sclerosis	3/364	0.0567067	0.0848135	0	0	3.61791	10.3829	GRIA2;GRIN2A;GRIN2B
											Hepatocellular carcinoma	2/168	0.0615336	0.0912394	0	0	5.18229	14.4491	MAPK1;PRKCA
											Influenza A	2/172	0.0641235	0.0942671	0	0	5.05934	13.8977	MAPK1;PRKCA
											Phototransduction	1/28	0.0651096	0.0949055	0	0	15.7013	42.8911	CALM1
											Tuberculosis	2/180	0.0694123	0.100327	0	0	4.83	12.8849	MAPK1;CALM1
											NOD-like receptor signaling pathway	2/181	0.0700834	0.100453	0	0	4.80277	12.7661	MAPK1;PLCB1
											Pathogenic Escherichia coli infection	2/197	0.0811048	0.115289	0	0	4.40513	11.0657	MAPK1;PAK3
											Thyroid cancer	1/37	0.0851422	0.119378	0	0	11.7707	28.9963	MAPK1
											Diabetic cardiomyopathy	2/203	0.0853693	0.119378	0	0	4.27233	10.5132	PRKCA;PLCB1
											Proteoglycans in cancer	2/205	0.0868059	0.120408	0	0	4.22981	10.338	MAPK1;PRKCA
											Olfactory transduction	3/440	0.0886045	0.12192	0	0	2.97712	7.21526	ARRB1;CALM1;NCALD
											Bladder cancer	1/41	0.09391	0.128195	0	0	10.5915	25.0533	MAPK1
											Human T-cell leukemia virus 1 infection	2/219	0.0970634	0.131456	0	0	3.95412	9.22255	MAP2K4;MAPK1
											Coronavirus disease	2/232	0.106883	0.142544	0	0	3.72817	8.33626	MAPK1;PRKCA
											Carbohydrate digestion and absorption	1/47	0.106908	0.142544	0	0	9.20722	20.5854	PLCB1
											Vibrio cholerae infection	1/50	0.113338	0.149955	0	0	8.64221	18.8174	PRKCA
											Shigellosis	2/246	0.117745	0.154597	0	0	3.51176	7.51247	MAPK1;PLCB1
											Regulation of lipolysis in adipocytes	1/55	0.123954	0.161516	0	0	7.84003	16.3687	IRS2
											Hedgehog signaling pathway	1/56	0.126063	0.163029	0	0	7.6971	15.9405	ARRB1
											Endometrial cancer	1/58	0.130264	0.167205	0	0	7.42628	15.1362	MAPK1
											Acute myeloid leukemia	1/67	0.148929	0.189746	0	0	6.4107	12.2078	MAPK1
											Adipocytokine signaling pathway	1/69	0.153023	0.193266	0	0	6.22153	11.6789	IRS2
											Central carbon metabolism in cancer	1/70	0.155063	0.193266	0	0	6.13105	11.4278	MAPK1
											Prolactin signaling pathway	1/70	0.155063	0.193266	0	0	6.13105	11.4278	MAPK1
											Melanoma	1/72	0.159128	0.196906	0	0	5.95775	10.9506	MAPK1
											Inositol phosphate metabolism	1/73	0.161153	0.197988	0	0	5.8747	10.7237	PLCB1
											Chronic myeloid leukemia	1/76	0.167201	0.200714	0	0	5.63887	10.0855	MAPK1
											Pancreatic cancer	1/76	0.167201	0.200714	0	0	5.63887	10.0855	MAPK1
											Arrhythmogenic right ventricular cardiomyopathy	1977-01-01	0.169207	0.200714	0	0	5.56439	9.88588	CACNA1C
											Bacterial invasion of epithelial cells	1977-01-01	0.169207	0.200714	0	0	5.56439	9.88588	CLTC
											Leishmaniasis	1977-01-01	0.169207	0.200714	0	0	5.56439	9.88588	MAPK1
											B cell receptor signaling pathway	1981-01-01	0.177185	0.208739	0	0	5.28511	9.1462	MAPK1
											Colorectal cancer	1986-01-01	0.187052	0.218188	0	0	4.97297	8.33652	MAPK1
											Human papillomavirus infection	2/331	0.18847	0.218188	0	0	2.59323	4.32763	DLG3;MAPK1
											Cardiac muscle contraction	1987-01-01	0.189012	0.218188	0	0	4.91489	8.18795	CACNA1C
											PD-L1 expression and PD-1 checkpoint pathway in cancer	1989-01-01	0.192917	0.221211	0	0	4.80271	7.90284	MAPK1
											Hypertrophic cardiomyopathy	1990-01-01	0.194863	0.221963	0	0	4.74851	7.766	CACNA1C
											Th1 and Th2 cell differentiation	1992-01-01	0.19874	0.22489	0	0	4.64368	7.50305	MAPK1
											TGF-beta signaling pathway	1994-01-01	0.202599	0.22628	0	0	4.54335	7.25358	MAPK1
											IL-17 signaling pathway	1994-01-01	0.202599	0.22628	0	0	4.54335	7.25358	MAPK1
											Dilated cardiomyopathy	1996-01-01	0.20644	0.229082	0	0	4.44726	7.01663	CACNA1C
											Prostate cancer	1997-01-01	0.208354	0.229724	0	0	4.40071	6.90258	MAPK1
											Longevity regulating pathway	1/102	0.217855	0.238669	0	0	4.1818	6.37275	IRS2
											Th17 cell differentiation	1/107	0.227245	0.24738	0	0	3.98354	5.90253	MAPK1
											Toxoplasmosis	1/112	0.236524	0.255862	0	0	3.80314	5.48302	MAPK1
											Leukocyte transendothelial migration	1/114	0.240205	0.25822	0	0	3.73545	5.32775	PRKCA
											AMPK signaling pathway	1/120	0.251143	0.268302	0	0	3.54604	4.89967	IRS2
											Osteoclast differentiation	1/127	0.263711	0.279989	0	0	3.34786	4.46236	MAPK1
											Lysosome	1/128	0.265489	0.280148	0	0	3.32133	4.40468	CLTC
											Apoptosis	1/142	0.289949	0.304039	0	0	2.98944	3.70107	MAPK1
											Signaling pathways regulating pluripotency of stem cells	1/143	0.291666	0.304039	0	0	2.96823	3.6573	MAPK1
											Breast cancer	1/147	0.29849	0.309279	0	0	2.88633	3.48963	MAPK1
											Gastric cancer	1/149	0.301878	0.310917	0	0	2.84704	3.40999	MAPK1
											Non-alcoholic fatty liver disease	1/155	0.311947	0.319374	0	0	2.73529	3.18639	IRS2
											Tight junction	1/169	0.334891	0.340836	0	0	2.50557	2.74097	DLG3
											Epstein-Barr virus infection	1/202	0.386049	0.390591	0	0	2.09072	1.98992	MAP2K4
											Thermogenesis	1/232	0.4292	0.43171	0	0	1.81643	1.5364	RPS6KA3
											Parkinson disease	1/249	0.452319	0.452319	0	0	1.69046	1.34116	CALM1

## Sheet: 10
Seeds	Module	Minimum: KEGG (excluding seeds)									Minimum: KEGG (including seeds)
GRIN2A	AP2A2	Term	Overlap	P-value	Adjusted P-value	Old P-value	Old Adjusted P-value	Odds Ratio	Combined Score	Genes	Term	Overlap	P-value	Adjusted P-value	Old P-value	Old Adjusted P-value	Odds Ratio	Combined Score	Genes
GRIN2B	ARHGEF7	Glutamatergic synapse	5/114	1.55988e-06	0.000118551	0	0	30.3609	405.952	HOMER1;DLG4;DLGAP1;SHANK2;SHANK1	Glutamatergic synapse	13/114	2.07496e-19	3.61042e-17	0	0	79.8583	3435.44	GRIA2;HOMER1;PRKCA;CACNA1C;GRIN2B;GRIN2A;PPP3CB;DLG4;MAPK1;DLGAP1;PLCB1;SHANK2;SHANK1
PRKCA	ARMCX3	Endocytosis	5/252	7.27444e-05	0.00276429	0	0	13.305	126.777	DNAJC6;CLTC;ARRB1;AP2A2;GIT1	Long-term potentiation	10/67	2.56426e-16	2.2309e-14	0	0	99.7393	3580.61	GRIA2;RPS6KA3;GRIN2A;PPP3CB;MAPK1;PRKCA;CACNA1C;PLCB1;CALM1;GRIN2B
GRIA2	ARRB1	Hippo signaling pathway	4/163	0.000182819	0.00463143	0	0	16.073	138.341	DLG3;YWHAB;DLG4;YWHAG	Dopaminergic synapse	9/132	1.30674e-11	7.57909e-10	0	0	40.3089	1010.18	GRIA2;GRIN2A;PPP3CB;ARRB1;PRKCA;CACNA1C;PLCB1;CALM1;GRIN2B
PLCB1	ATXN1	Epithelial cell signaling in Helicobacter pylori infection	3/70	0.000247987	0.00471176	0	0	27.8424	231.151	MAP2K4;PTPN11;GIT1	Circadian entrainment	8/97	4.24175e-11	1.84516e-09	0	0	48.2624	1152.67	GRIA2;GRIN2A;MAPK1;PRKCA;CACNA1C;PLCB1;CALM1;GRIN2B
CACNA1C	BAI2	Synaptic vesicle cycle	3/78	0.000341361	0.00518868	0	0	24.8625	198.467	UNC13A;CLTC;AP2A2	Amphetamine addiction	7/69	1.74008e-10	6.05549e-09	0	0	59.1048	1328.2	GRIA2;GRIN2A;PPP3CB;PRKCA;CACNA1C;CALM1;GRIN2B
MAPK1	C11orf41	Huntington disease	4/306	0.00193585	0.0245207	0	0	8.4012	52.484	DLG4;CLTC;HTT;AP2A2	Pathways of neurodegeneration	12/475	3.96208e-10	1.149e-08	0	0	15.3089	331.423	GRIA2;GRIN2A;PPP3CB;ATXN1;DLG4;HTT;MAPK1;PRKCA;CACNA1C;PLCB1;CALM1;GRIN2B
CALM1	CLTC	Endocrine and other factor-regulated calcium reabsorption	2/53	0.00387644	0.0420871	0	0	23.6649	131.407	CLTC;AP2A2	Ras signaling pathway	8/232	4.32691e-08	1.07555e-06	0	0	19.0454	322.93	GRIN2A;SYNGAP1;MAPK1;PTPN11;PRKCA;PAK3;CALM1;GRIN2B
RPS6KA3	CNKSR2	Notch signaling pathway	2/59	0.00478169	0.0448054	0	0	21.1675	113.097	NUMBL;ATXN1	GnRH signaling pathway	6/93	6.04174e-08	1.31408e-06	0	0	35.1335	583.989	MAP2K4;MAPK1;PRKCA;CACNA1C;PLCB1;CALM1
PPP3CB	DLG3	Regulation of actin cytoskeleton	3/218	0.00646588	0.0448054	0	0	8.61192	43.4145	PAK3;ARHGEF7;GIT1	Growth hormone synthesis, secretion and action	6/119	2.63336e-07	5.09116e-06	0	0	27.0143	409.262	MAP2K4;MAPK1;IRS2;PRKCA;CACNA1C;PLCB1
	DLG4	Adipocytokine signaling pathway	2/69	0.006485	0.0448054	0	0	17.9991	90.6842	IRS2;PTPN11	GnRH secretion	5/64	3.16704e-07	5.51065e-06	0	0	42.1525	630.825	MAPK1;ARRB1;PRKCA;CACNA1C;PLCB1
	DLGAP1	Renal cell carcinoma	2/69	0.006485	0.0448054	0	0	17.9991	90.6842	PTPN11;PAK3	Oocyte meiosis	6/129	4.24491e-07	6.71468e-06	0	0	24.8055	363.956	RPS6KA3;PPP3CB;YWHAB;MAPK1;CALM1;YWHAG
	DLGAP2	Ras signaling pathway	3/232	0.00767106	0.0485834	0	0	8.07969	39.3505	SYNGAP1;PTPN11;PAK3	Spinocerebellar ataxia	6/143	7.78481e-07	1.1288e-05	0	0	22.2549	313.036	GRIA2;GRIN2A;ATXN1;PRKCA;PLCB1;GRIN2B
	DNAJC6	ErbB signaling pathway	2/85	0.00969751	0.0566932	0	0	14.5177	67.3024	MAP2K4;PAK3	Oxytocin signaling pathway	6/154	1.20141e-06	1.60804e-05	0	0	20.5894	280.675	PPP3CB;MAPK1;PRKCA;CACNA1C;PLCB1;CALM1
	ERC2	Insulin resistance	2/108	0.0153067	0.0830936	0	0	11.3545	47.4557	IRS2;PTPN11	Alzheimer disease	8/369	1.47804e-06	1.83699e-05	0	0	11.7356	157.548	GRIN2A;PPP3CB;MAPK1;IRS2;CACNA1C;PLCB1;CALM1;GRIN2B
	GIT1	Growth hormone synthesis, secretion and action	2/119	0.0183783	0.088001	0	0	10.2813	41.09	MAP2K4;IRS2	cGMP-PKG signaling pathway	6/167	1.92655e-06	2.2348e-05	0	0	18.9145	248.91	PPP3CB;MAPK1;IRS2;CACNA1C;PLCB1;CALM1
	HOMER1	Cell cycle	2/124	0.0198537	0.088001	0	0	9.85743	38.6348	YWHAB;YWHAG	MAPK signaling pathway	7/294	3.88404e-06	4.22389e-05	0	0	12.6239	157.276	RPS6KA3;MAP2K4;PPP3CB;MAPK1;ARRB1;PRKCA;CACNA1C
	HTT	Oocyte meiosis	2/129	0.0213775	0.088001	0	0	9.46695	36.4044	YWHAB;YWHAG	Cocaine addiction	4/49	4.39925e-06	4.50276e-05	0	0	43.1653	532.404	GRIA2;GRIN2A;DLG4;GRIN2B
	IRS2	Relaxin signaling pathway	2/129	0.0213775	0.088001	0	0	9.46695	36.4044	MAP2K4;ARRB1	Huntington disease	7/306	5.05152e-06	4.88313e-05	0	0	12.1098	147.689	GRIA2;DLG4;CLTC;HTT;PLCB1;AP2A2;GRIN2B
	LARP1	FoxO signaling pathway	2/131	0.0220002	0.088001	0	0	9.31924	35.5688	HOMER1;IRS2	Endocrine and other factor-regulated calcium reabsorption	4/53	6.0403e-06	5.53164e-05	0	0	39.6336	476.28	CLTC;PRKCA;PLCB1;AP2A2
	MAP2K4	Yersinia infection	2/137	0.0239135	0.0908714	0	0	8.90236	33.2353	MAP2K4;ARHGEF7	Rap1 signaling pathway	6/210	7.22208e-06	6.28321e-05	0	0	14.8952	176.335	GRIN2A;MAPK1;PRKCA;PLCB1;CALM1;GRIN2B
	NCALD	Hepatitis C	2/157	0.0307604	0.111323	0	0	7.74585	26.9674	YWHAB;YWHAG	Lipid and atherosclerosis	6/215	8.26176e-06	6.70975e-05	0	0	14.5351	170.118	MAP2K4;PPP3CB;MAPK1;PRKCA;PLCB1;CALM1
	NUMBL	Hepatitis B	2/162	0.0325805	0.112551	0	0	7.50189	25.6868	MAP2K4;YWHAB	cAMP signaling pathway	6/216	8.48359e-06	6.70975e-05	0	0	14.4652	168.916	GRIA2;GRIN2A;MAPK1;CACNA1C;CALM1;GRIN2B
	PAK3	Axon guidance	2/182	0.0402694	0.133064	0	0	6.66162	21.3982	PTPN11;PAK3	Long-term depression	4/60	9.94406e-06	7.4375e-05	0	0	34.6672	399.316	GRIA2;MAPK1;PRKCA;PLCB1
	PPFIA2	Pathogenic Escherichia coli infection	2/197	0.0464428	0.14539	0	0	6.14452	18.8608	PTPN11;PAK3	Relaxin signaling pathway	5/129	1.02586e-05	7.4375e-05	0	0	19.9909	229.644	MAP2K4;MAPK1;ARRB1;PRKCA;PLCB1
	PTPN11	Viral carcinogenesis	2/203	0.0490044	0.14539	0	0	5.95929	17.9723	YWHAB;YWHAG	Vascular smooth muscle contraction	5/133	1.18998e-05	8.28226e-05	0	0	19.3623	219.549	MAPK1;PRKCA;CACNA1C;PLCB1;CALM1
	SHANK1	Pathways of neurodegeneration	3/475	0.0497386	0.14539	0	0	3.87176	11.619	ATXN1;DLG4;HTT	Calcium signaling pathway	6/240	1.54427e-05	0.000103347	0	0	12.9658	143.64	GRIN2A;PPP3CB;PRKCA;CACNA1C;PLCB1;CALM1
	SHANK2	Salmonella infection	2/249	0.0702377	0.197706	0	0	4.83818	12.8496	MAP2K4;PAK3	Renin secretion	4/69	1.73712e-05	0.000111948	0	0	29.8537	327.217	PPP3CB;CACNA1C;PLCB1;CALM1
	SORBS2	Type II diabetes mellitus	1/46	0.0774937	0.21034	0	0	13.0196	33.2984	IRS2	Retrograde endocannabinoid signaling	5/148	1.99579e-05	0.000124024	0	0	17.3182	187.415	GRIA2;MAPK1;PRKCA;CACNA1C;PLCB1
	SPTBN1	Cocaine addiction	1/49	0.0823397	0.215787	0	0	12.204	30.4723	DLG4	Adrenergic signaling in cardiomyocytes	5/150	2.12919e-05	0.000127751	0	0	17.0776	183.707	MAPK1;PRKCA;CACNA1C;PLCB1;CALM1
	SYNGAP1	Regulation of lipolysis in adipocytes	1/55	0.0919578	0.222184	0	0	10.8448	25.8802	IRS2	ErbB signaling pathway	4/85	3.96336e-05	0.000229875	0	0	23.9374	242.625	MAP2K4;MAPK1;PRKCA;PAK3
	UNC13A	MAPK signaling pathway	2/294	0.0933777	0.222184	0	0	4.08323	9.68176	MAP2K4;ARRB1	Axon guidance	5/182	5.37207e-05	0.000301529	0	0	13.9675	137.325	PPP3CB;MAPK1;PTPN11;PRKCA;PAK3
	YWHAB	Hedgehog signaling pathway	1/56	0.0935512	0.222184	0	0	10.6471	25.2255	ARRB1	Aldosterone synthesis and secretion	4/98	6.92186e-05	0.000376376	0	0	20.6134	197.44	PRKCA;CACNA1C;PLCB1;CALM1
	YWHAG	GnRH secretion	1/64	0.106201	0.244585	0	0	9.29132	20.835	ARRB1	Melanogenesis	4/101	7.78538e-05	0.000410502	0	0	19.9728	188.957	MAPK1;PRKCA;PLCB1;CALM1
	ZDHHC17	Fc epsilon RI signaling pathway	1/68	0.112462	0.251386	0	0	8.73486	19.0869	MAP2K4	C-type lectin receptor signaling pathway	4/104	8.72483e-05	0.000446506	0	0	19.3707	181.053	PPP3CB;MAPK1;PTPN11;CALM1
		Chronic myeloid leukemia	1/76	0.124856	0.261058	0	0	7.8	16.2287	PTPN11	Parathyroid hormone synthesis, secretion and action	4/106	9.39526e-05	0.000467079	0	0	18.989	176.08	MAPK1;ARRB1;PRKCA;PLCB1
		Bacterial invasion of epithelial cells	1/77	0.126393	0.261058	0	0	7.69698	15.9201	CLTC	Nicotine addiction	3/40	9.92077e-05	0.000479504	0	0	38.4517	354.459	GRIA2;GRIN2A;GRIN2B
		PI3K-Akt signaling pathway	2/354	0.127094	0.261058	0	0	3.37689	6.96595	YWHAB;YWHAG	Human immunodeficiency virus 1 infection	5/212	0.000110456	0.00051944	0	0	11.9251	108.649	PPP3CB;MAPK1;PRKCA;PAK3;CALM1
		PD-L1 expression and PD-1 checkpoint pathway in cancer	1/89	0.144638	0.280625	0	0	6.64338	12.8451	PTPN11	Serotonergic synapse	4/113	0.000120387	0.000537112	0	0	17.7633	160.31	MAPK1;PRKCA;CACNA1C;PLCB1
		Morphine addiction	1/91	0.147642	0.280625	0	0	6.4951	12.4249	ARRB1	Cholinergic synapse	4/113	0.000120387	0.000537112	0	0	17.7633	160.31	MAPK1;PRKCA;CACNA1C;PLCB1
		GnRH signaling pathway	1/93	0.150637	0.280625	0	0	6.35326	12.026	MAP2K4	Human cytomegalovirus infection	5/225	0.000145954	0.000623941	0	0	11.2131	99.0363	PPP3CB;MAPK1;PRKCA;PLCB1;CALM1
		Longevity regulating pathway	1/102	0.163985	0.280625	0	0	5.78451	10.4583	IRS2	Neurotrophin signaling pathway	4/119	0.000147021	0.000623941	0	0	16.8314	148.536	RPS6KA3;MAPK1;PTPN11;CALM1
		Chagas disease	1/102	0.163985	0.280625	0	0	5.78451	10.4583	MAP2K4	Type II diabetes mellitus	3/46	0.000150996	0.000625554	0	0	33.0764	291.015	MAPK1;IRS2;CACNA1C
		T cell receptor signaling pathway	1/104	0.166924	0.280625	0	0	5.67162	10.1534	PAK3	Chemical carcinogenesis	5/239	0.000193336	0.000782337	0	0	10.5347	90.0833	RPS6KA3;MAPK1;ARRB1;PRKCA;CACNA1C
		Toll-like receptor signaling pathway	1/104	0.166924	0.280625	0	0	5.67162	10.1534	MAP2K4	Natural killer cell mediated cytotoxicity	4/131	0.000212713	0.000841185	0	0	15.2318	128.793	PPP3CB;MAPK1;PTPN11;PRKCA
		C-type lectin receptor signaling pathway	1/104	0.166924	0.280625	0	0	5.67162	10.1534	PTPN11	Endocytosis	5/252	0.000247101	0.000955012	0	0	9.97368	82.8386	DNAJC6;CLTC;ARRB1;AP2A2;GIT1
		Parathyroid hormone synthesis, secretion and action	1/106	0.169852	0.280625	0	0	5.56303	9.86228	ARRB1	Yersinia infection	4/137	0.000252475	0.000955012	0	0	14.5403	120.454	RPS6KA3;MAP2K4;MAPK1;ARHGEF7
		TNF signaling pathway	1/112	0.178578	0.281458	0	0	5.26073	9.06282	MAP2K4	VEGF signaling pathway	3/59	0.000316831	0.00117295	0	0	25.3814	204.501	PPP3CB;MAPK1;PRKCA
		Olfactory transduction	2/440	0.17945	0.281458	0	0	2.70195	4.64156	ARRB1;NCALD	Phospholipase D signaling pathway	4/148	0.000338851	0.00122834	0	0	13.4221	107.242	MAPK1;PTPN11;PRKCA;PLCB1
		Leukocyte transendothelial migration	1/114	0.181467	0.281458	0	0	5.1671	8.81861	PTPN11	Prion disease	5/273	0.000357142	0.00126822	0	0	9.18237	72.8839	GRIN2A;PPP3CB;MAPK1;CACNA1C;GRIN2B
		Neurotrophin signaling pathway	1/119	0.188645	0.283247	0	0	4.94691	8.25089	PTPN11	Hepatitis B	4/162	0.000477124	0.00163402	0	0	12.2241	93.487	MAP2K4;YWHAB;MAPK1;PRKCA
		AMPK signaling pathway	1/120	0.190074	0.283247	0	0	4.90509	8.14414	IRS2	Fc epsilon RI signaling pathway	3/68	0.000481576	0.00163402	0	0	21.8571	166.955	MAP2K4;MAPK1;PRKCA
		Lysosome	1/128	0.201413	0.289004	0	0	4.59426	7.36183	CLTC	Hippo signaling pathway	4/163	0.000488329	0.00163402	0	0	12.1466	92.6124	DLG3;YWHAB;DLG4;YWHAG
		Natural killer cell mediated cytotoxicity	1/131	0.205625	0.289004	0	0	4.48756	7.09797	PTPN11	Renal cell carcinoma	3/69	0.000502676	0.00165029	0	0	21.5249	163.494	MAPK1;PTPN11;PAK3
		Dopaminergic synapse	1/132	0.207025	0.289004	0	0	4.45308	7.01323	ARRB1	Epithelial cell signaling in Helicobacter pylori infection	3/70	0.00052436	0.00168961	0	0	21.2026	160.15	MAP2K4;PTPN11;GIT1
		Insulin signaling pathway	1/137	0.213985	0.289004	0	0	4.28828	6.61187	IRS2	Glioma	3/75	0.000641775	0.00203034	0	0	19.7252	145.005	MAPK1;PRKCA;CALM1
		Autophagy	1/137	0.213985	0.289004	0	0	4.28828	6.61187	IRS2	Gastric acid secretion	3/76	0.000667102	0.00207278	0	0	19.454	142.259	PRKCA;PLCB1;CALM1
		Fluid shear stress and atherosclerosis	1/139	0.216753	0.289004	0	0	4.2257	6.46109	MAP2K4	Synaptic vesicle cycle	3/78	0.000719652	0.00219683	0	0	18.9333	137.016	UNC13A;CLTC;AP2A2
		Spinocerebellar ataxia	1/143	0.22226	0.291237	0	0	4.10584	6.17481	ATXN1	Alcoholism	4/186	0.000801132	0.00240339	0	0	10.5993	75.5676	GRIN2A;MAPK1;CALM1;GRIN2B
		Phospholipase D signaling pathway	1/148	0.229091	0.2951	0	0	3.96519	5.84325	PTPN11	Kaposi sarcoma-associated herpesvirus infection	4/193	0.000919249	0.00271101	0	0	10.2031	71.3398	MAP2K4;PPP3CB;MAPK1;CALM1
		Non-alcoholic fatty liver disease	1/155	0.238556	0.302171	0	0	3.78361	5.42249	IRS2	Insulin secretion	3/86	0.000956032	0.00277249	0	0	17.1015	118.902	PRKCA;CACNA1C;PLCB1
		JAK-STAT signaling pathway	1/162	0.247908	0.308869	0	0	3.61783	5.04577	PTPN11	Gap junction	3/88	0.00102192	0.00291497	0	0	16.6975	114.98	MAPK1;PRKCA;PLCB1
		cGMP-PKG signaling pathway	1/167	0.25452	0.310212	0	0	3.50797	4.80022	IRS2	PD-L1 expression and PD-1 checkpoint pathway in cancer	3/89	0.00105591	0.00296335	0	0	16.5025	113.097	PPP3CB;MAPK1;PTPN11
		Tight junction	1/169	0.257149	0.310212	0	0	3.46586	4.70698	DLG3	Salivary secretion	3/93	0.00119901	0.00331156	0	0	15.7659	106.045	PRKCA;PLCB1;CALM1
		Chemokine signaling pathway	1/192	0.286741	0.33674	0	0	3.04496	3.80369	ARRB1	Phosphatidylinositol signaling system	3/97	0.00135381	0.00368067	0	0	15.0919	99.6798	PRKCA;PLCB1;CALM1
		Kaposi sarcoma-associated herpesvirus infection	1/193	0.288002	0.33674	0	0	3.02895	3.77041	MAP2K4	Inflammatory mediator regulation of TRP channels	3/98	0.00139437	0.00373263	0	0	14.9323	98.1847	PRKCA;PLCB1;CALM1
		Focal adhesion	1/201	0.298006	0.3386	0	0	2.90662	3.51887	PAK3	Regulation of actin cytoskeleton	4/218	0.00144172	0.00380091	0	0	8.99977	58.8757	MAPK1;PAK3;ARHGEF7;GIT1
		Epstein-Barr virus infection	1/202	0.299247	0.3386	0	0	2.89201	3.48917	MAP2K4	AGE-RAGE signaling pathway in diabetic complications	3/100	0.00147779	0.00383783	0	0	14.623	95.301	MAPK1;PRKCA;PLCB1
		Proteoglycans in cancer	1/205	0.302958	0.3386	0	0	2.84905	3.40223	PTPN11	Chagas disease	3/102	0.00156427	0.00400269	0	0	14.3261	92.5515	MAP2K4;MAPK1;PLCB1
		Human immunodeficiency virus 1 infection	1/212	0.31154	0.342203	0	0	2.75355	3.21127	PAK3	T cell receptor signaling pathway	3/104	0.00165387	0.00417062	0	0	14.041	89.9277	PPP3CB;MAPK1;PAK3
		Lipid and atherosclerosis	1/215	0.315187	0.342203	0	0	2.71454	3.13418	MAP2K4	Glucagon signaling pathway	3/107	0.00179419	0.00445985	0	0	13.6339	86.21	PPP3CB;PLCB1;CALM1
		Human T-cell leukemia virus 1 infection	1/219	0.320021	0.342557	0	0	2.66419	3.0355	MAP2K4	Insulin resistance	3/108	0.00184257	0.0045156	0	0	13.5034	85.0254	RPS6KA3;IRS2;PTPN11
		Chemical carcinogenesis	1/239	0.343694	0.362788	0	0	2.43784	2.60362	ARRB1	Sphingolipid signaling pathway	3/119	0.00242913	0.00587041	0	0	12.2161	73.5438	MAPK1;PRKCA;PLCB1
		MicroRNAs in cancer	1/310	0.421442	0.438761	0	0	1.87093	1.61662	IRS2	Thyroid hormone signaling pathway	3/121	0.00254678	0.00607042	0	0	12.0079	71.7221	MAPK1;PRKCA;PLCB1
		Human papillomavirus infection	1/331	0.44267	0.454634	0	0	1.75	1.42613	DLG3	African trypanosomiasis	2/37	0.00313575	0.00727495	0	0	26.4718	152.607	PRKCA;PLCB1
		Alzheimer disease	1/369	0.479174	0.485563	0	0	1.56626	1.15228	IRS2	Aldosterone-regulated sodium reabsorption	2/37	0.00313575	0.00727495	0	0	26.4718	152.607	MAPK1;PRKCA
		Herpes simplex virus 1 infection	1/498	0.58658	0.58658	0	0	1.15209	0.614577	PTPN11	FoxO signaling pathway	3/131	0.00318782	0.00729844	0	0	11.0642	63.6015	HOMER1;MAPK1;IRS2
											Apelin signaling pathway	3/137	0.00361587	0.00796406	0	0	10.5656	59.4041	MAPK1;PLCB1;CALM1
											Estrogen signaling pathway	3/137	0.00361587	0.00796406	0	0	10.5656	59.4041	MAPK1;PLCB1;CALM1
											Insulin signaling pathway	3/137	0.00361587	0.00796406	0	0	10.5656	59.4041	MAPK1;IRS2;CALM1
											mTOR signaling pathway	3/154	0.00501361	0.0109046	0	0	9.36802	49.6093	RPS6KA3;MAPK1;PRKCA
											Cushing syndrome	3/155	0.0051046	0.0109654	0	0	9.30592	49.1131	MAPK1;CACNA1C;PLCB1
											Cellular senescence	3/156	0.00519658	0.0110269	0	0	9.24463	48.6245	PPP3CB;MAPK1;CALM1
											Hepatitis C	3/157	0.00528955	0.0110889	0	0	9.18414	48.1434	YWHAB;MAPK1;YWHAG
											Wnt signaling pathway	3/166	0.0061717	0.0127842	0	0	8.67309	44.1268	PPP3CB;PRKCA;PLCB1
											Tuberculosis	3/180	0.00770981	0.0157824	0	0	7.98144	38.8318	PPP3CB;MAPK1;CALM1
											Notch signaling pathway	2/59	0.00780735	0.0157963	0	0	16.2366	78.7914	NUMBL;ATXN1
											PI3K-Akt signaling pathway	4/354	0.00812115	0.0162423	0	0	5.46481	26.3037	YWHAB;MAPK1;PRKCA;YWHAG
											Neutrophil extracellular trap formation	3/189	0.00880797	0.0174158	0	0	7.59178	35.9251	MAPK1;PRKCA;PLCB1
											Amyotrophic lateral sclerosis	4/364	0.00893652	0.0174714	0	0	5.3103	25.0519	GRIA2;GRIN2A;PPP3CB;GRIN2B
											Chemokine signaling pathway	3/192	0.0091934	0.0177739	0	0	7.47014	35.0295	MAPK1;ARRB1;PLCB1
											Cortisol synthesis and secretion	2/65	0.00941047	0.0179936	0	0	14.6859	68.5232	CACNA1C;PLCB1
											Pathogenic Escherichia coli infection	3/197	0.00985752	0.0186436	0	0	7.27577	33.6106	MAPK1;PTPN11;PAK3
											Focal adhesion	3/201	0.0104085	0.019474	0	0	7.12734	32.5373	MAPK1;PRKCA;PAK3
											Adipocytokine signaling pathway	2/69	0.0105538	0.0195357	0	0	13.8063	62.8363	IRS2;PTPN11
											Viral carcinogenesis	3/203	0.0106906	0.0195807	0	0	7.05536	32.0199	YWHAB;MAPK1;YWHAG
											Proteoglycans in cancer	3/205	0.0109772	0.0198961	0	0	6.98479	31.515	MAPK1;PTPN11;PRKCA
											Non-small cell lung cancer	2/72	0.0114496	0.0205384	0	0	13.2126	59.0578	MAPK1;PRKCA
											Thyroid hormone synthesis	2/75	0.0123778	0.0219769	0	0	12.6677	55.6348	PRKCA;PLCB1
											Chronic myeloid leukemia	2/76	0.0126943	0.022088	0	0	12.4959	54.5647	MAPK1;PTPN11
											Pertussis	2/76	0.0126943	0.022088	0	0	12.4959	54.5647	MAPK1;CALM1
											Human T-cell leukemia virus 1 infection	3/219	0.0131077	0.0225816	0	0	6.52745	28.2936	MAP2K4;PPP3CB;MAPK1
											B cell receptor signaling pathway	2/81	0.0143294	0.0244442	0	0	11.7021	49.6806	PPP3CB;MAPK1
											Taste transduction	2/86	0.0160506	0.0271146	0	0	11.0028	45.4635	CACNA1C;PLCB1
											GABAergic synapse	2/89	0.0171238	0.0286495	0	0	10.6218	43.2017	PRKCA;CACNA1C
											Morphine addiction	2/91	0.0178559	0.0295898	0	0	10.382	41.792	ARRB1;PRKCA
											Th1 and Th2 cell differentiation	2/92	0.0182269	0.0299196	0	0	10.2661	41.1145	PPP3CB;MAPK1
											Salmonella infection	3/249	0.0184211	0.0299558	0	0	5.72271	22.858	MAP2K4;MAPK1;PAK3
											Fc gamma R-mediated phagocytosis	2/97	0.0201305	0.0324324	0	0	9.72338	37.9749	MAPK1;PRKCA
											Choline metabolism in cancer	2/98	0.0205208	0.032758	0	0	9.62161	37.3926	MAPK1;PRKCA
											Progesterone-mediated oocyte maturation	2/100	0.021311	0.0337101	0	0	9.4243	36.2697	RPS6KA3;MAPK1
											Amoebiasis	2/102	0.0221137	0.0343552	0	0	9.23488	35.1993	PRKCA;PLCB1
											Pancreatic secretion	2/102	0.0221137	0.0343552	0	0	9.23488	35.1993	PRKCA;PLCB1
											Toll-like receptor signaling pathway	2/104	0.0229289	0.0353064	0	0	9.0529	34.1779	MAP2K4;MAPK1
											Th17 cell differentiation	2/107	0.0241747	0.0368982	0	0	8.79291	32.7312	PPP3CB;MAPK1
											HIF-1 signaling pathway	2/109	0.0250204	0.037857	0	0	8.62769	31.8195	MAPK1;PRKCA
											TNF signaling pathway	2/112	0.0263115	0.0394673	0	0	8.39112	30.5248	MAP2K4;MAPK1
											Leukocyte transendothelial migration	2/114	0.0271871	0.0404321	0	0	8.24045	29.7069	PTPN11;PRKCA
											Pathways in cancer	4/531	0.0310599	0.0458002	0	0	3.59661	12.4869	MAPK1;PRKCA;PLCB1;CALM1
											Cell cycle	2/124	0.0317383	0.0460205	0	0	7.56119	26.0879	YWHAB;YWHAG
											Platelet activation	2/124	0.0317383	0.0460205	0	0	7.56119	26.0879	MAPK1;PLCB1
											MicroRNAs in cancer	3/310	0.0324277	0.0466316	0	0	4.57143	15.6742	MAPK1;IRS2;PRKCA
											Osteoclast differentiation	2/127	0.0331585	0.0472917	0	0	7.3786	25.1349	PPP3CB;MAPK1
											Systemic lupus erythematosus	2/135	0.0370655	0.0524341	0	0	6.93198	22.8414	GRIN2A;GRIN2B
											Autophagy	2/137	0.0380688	0.0534192	0	0	6.8286	22.3183	MAPK1;IRS2
											Fluid shear stress and atherosclerosis	2/139	0.0390825	0.0544029	0	0	6.72823	21.8135	MAP2K4;CALM1
											Neuroactive ligand-receptor interaction	3/341	0.0411872	0.0568776	0	0	4.1456	13.2229	GRIA2;GRIN2A;GRIN2B
											Hepatocellular carcinoma	2/168	0.0548848	0.0751965	0	0	5.54469	16.0936	MAPK1;PRKCA
											Influenza A	2/172	0.0572165	0.0777787	0	0	5.41313	15.4865	MAPK1;PRKCA
											Phototransduction	1/28	0.061163	0.0824989	0	0	16.7744	46.8713	CALM1
											NOD-like receptor signaling pathway	2/181	0.0625873	0.0837707	0	0	5.13863	14.2401	MAPK1;PLCB1
											Olfactory transduction	3/440	0.0761973	0.100703	0	0	3.19026	8.21309	ARRB1;CALM1;NCALD
											Diabetic cardiomyopathy	2/203	0.0763951	0.100703	0	0	4.5711	11.7561	PRKCA;PLCB1
											Thyroid cancer	1/37	0.0800341	0.104706	0	0	12.5751	31.756	MAPK1
											Bladder cancer	1/41	0.0883017	0.11466	0	0	11.3153	27.4623	MAPK1
											Coronavirus disease	2/232	0.0959039	0.123609	0	0	3.98888	9.35156	MAPK1;PRKCA
											Carbohydrate digestion and absorption	1/47	0.100567	0.128667	0	0	9.83646	22.5937	PLCB1
											Shigellosis	2/246	0.105786	0.134356	0	0	3.75734	8.44025	MAPK1;PLCB1
											Vibrio cholerae infection	1/50	0.106639	0.134458	0	0	9.23284	20.6659	PRKCA
											Regulation of lipolysis in adipocytes	1/55	0.11667	0.146048	0	0	8.37584	17.9947	IRS2
											Hedgehog signaling pathway	1/56	0.118663	0.147482	0	0	8.22314	17.5273	ARRB1
											Endometrial cancer	1/58	0.122636	0.151338	0	0	7.93381	16.6494	MAPK1
											Acute myeloid leukemia	1/67	0.140298	0.171914	0	0	6.84883	13.451	MAPK1
											Central carbon metabolism in cancer	1970-01-01	0.146107	0.176547	0	0	6.55007	12.5985	MAPK1
											Prolactin signaling pathway	1970-01-01	0.146107	0.176547	0	0	6.55007	12.5985	MAPK1
											Adherens junction	1971-01-01	0.148035	0.177643	0	0	6.45617	12.3332	MAPK1
											Melanoma	1972-01-01	0.149959	0.178719	0	0	6.36492	12.0767	MAPK1
											Inositol phosphate metabolism	1973-01-01	0.151879	0.179775	0	0	6.2762	11.8286	PLCB1
											Pancreatic cancer	1976-01-01	0.157612	0.183811	0	0	6.02424	11.1305	MAPK1
											Arrhythmogenic right ventricular cardiomyopathy	1977-01-01	0.159514	0.183811	0	0	5.94468	10.9122	CACNA1C
											Bacterial invasion of epithelial cells	1977-01-01	0.159514	0.183811	0	0	5.94468	10.9122	CLTC
											Leishmaniasis	1977-01-01	0.159514	0.183811	0	0	5.94468	10.9122	MAPK1
											Human papillomavirus infection	2/331	0.170623	0.195319	0	0	2.77458	4.90629	DLG3;MAPK1
											Colorectal cancer	1986-01-01	0.17645	0.200668	0	0	5.31283	9.21627	MAPK1
											Cardiac muscle contraction	1987-01-01	0.178311	0.201468	0	0	5.25079	9.05356	CACNA1C
											Hypertrophic cardiomyopathy	1990-01-01	0.183869	0.206408	0	0	5.07303	8.59134	CACNA1C
											TGF-beta signaling pathway	1994-01-01	0.191223	0.211929	0	0	4.85386	8.02981	MAPK1
											IL-17 signaling pathway	1994-01-01	0.191223	0.211929	0	0	4.85386	8.02981	MAPK1
											Dilated cardiomyopathy	1996-01-01	0.194876	0.21461	0	0	4.7512	7.77007	CACNA1C
											Prostate cancer	1997-01-01	0.196696	0.215252	0	0	4.70147	7.64504	MAPK1
											Longevity regulating pathway	1/102	0.205737	0.223739	0	0	4.4676	7.06397	IRS2
											Toxoplasmosis	1/112	0.223522	0.24157	0	0	4.06306	6.08747	MAPK1
											AMPK signaling pathway	1/120	0.237469	0.255059	0	0	3.78839	5.44664	IRS2
											Lysosome	1/128	0.251171	0.268121	0	0	3.54832	4.90244	CLTC
											Apoptosis	1/142	0.274572	0.291282	0	0	3.19375	4.12805	MAPK1
											Signaling pathways regulating pluripotency of stem cells	1/143	0.276216	0.291282	0	0	3.17109	4.07984	MAPK1
											Breast cancer	1/147	0.282755	0.296382	0	0	3.08359	3.89512	MAPK1
											Gastric cancer	1/149	0.286003	0.297991	0	0	3.04162	3.80735	MAPK1
											Non-alcoholic fatty liver disease	1/155	0.295661	0.30622	0	0	2.92223	3.56086	IRS2
											JAK-STAT signaling pathway	1/162	0.306766	0.315842	0	0	2.79418	3.3018	PTPN11
											Tight junction	1/169	0.317701	0.325176	0	0	2.67681	3.06935	DLG3
											Epstein-Barr virus infection	1/202	0.36702	0.373458	0	0	2.2336	2.23883	MAP2K4
											Thermogenesis	1/232	0.408818	0.413572	0	0	1.94057	1.73581	RPS6KA3
											Parkinson disease	1/249	0.431293	0.433786	0	0	1.80599	1.51878	CALM1
											Herpes simplex virus 1 infection	1/498	0.678883	0.678883	0	0	0.889793	0.344623	PTPN11

[truncated: 10 more sheets: 11, 12, 13, 14, 15, 16, 17, 18, 19, 20]
