# Supplementary material for: MAGI-MS: multiple seed-centric module discovery
Source: Bioinform Adv. 2022 Apr 29;2(1):vbac025. doi: 10.1093/bioadv/vbac025 (PMC9710684; doi:10.1093/bioadv/vbac025)
Supplement: vbac025_Supplementary_Data [file vbac025_supplementary_data.zip › SupplementaryTable4.xlsx]

## Sheet: Summary
			Directional (1-sided)			Non-directional (2-sided)
Paired seed	PPI clustering method	Comparison (paired t-test)	KEGG	GO Biological Processes	OMIM Expanded	KEGG	GO Biological Processes	OMIM Expanded
SCN1A-SCN2A	1) MCODE	Combined Score	4.14648e-09	0.291731	0.999923	8.29295e-09	0.583462	0.000154488
		Odds Ratio	7.97684e-16	0.000871591	0.99981	1.59537e-15	0.00174318	0.000379966
		Adjusted P-value	3.48719e-10	0.00783704	0.999995	6.97438e-10	0.0156741	9.72736e-06
SHANK2-SHANK3	1) MCODE	Combined Score	0.0310334	0.0131431	1	0.0620669	0.0262863	5.94785e-35
		Odds Ratio	7.21538e-05	5.93368e-06	1	0.000144308	1.18674e-05	1.04759e-48
		Adjusted P-value	0.000462396	3.13742e-06	1	0.000924792	6.27484e-06	3.13253e-238
CHD8-CTNNB1	2) MCODE	Combined Score	0.779299	0.0362236	6.39627e-38	0.441402	0.0724472	1.27925e-37
		Odds Ratio	2.707e-07	1.18891e-30	1.845e-101	5.414e-07	2.37781e-30	3.69001e-101
		Adjusted P-value	0.59338	2.34999e-24	4.49607e-88	0.813241	4.69999e-24	8.99213e-88
GRIN2A-GRIN2B	2) MCODE	Combined Score	0.188235	8.87934e-11	0.33444	0.37647	1.77587e-10	0.668881
		Odds Ratio	1.01959e-09	1.45143e-38	0.0283149	2.03919e-09	2.90286e-38	0.0566298
		Adjusted P-value	0.996192	0.00186071	0.390805	0.00761501	0.00372142	0.781609
CHD8-CREBBP	3) MCODE	Combined Score	0.959459	1	1.73462e-137	0.0810824	6.14811e-08	3.46923e-137
		Odds Ratio	0.214062	0.888434	1.27394e-164	0.428123	0.223132	2.54789e-164
		Adjusted P-value	1.86938e-09	2.64252e-17	6.73375e-260	3.73875e-09	5.28504e-17	1.34675e-259
GRIN2A-GRIN2B	1) Cytocluster	Combined Score	0.999117	0.987941	NaN-- Single enrichment term (sample size of 1) insufficient for t-test	0.00176642	0.0241174	NaN-- Single enrichment term (sample size of 1) insufficient for t-test
		Odds Ratio	0.999994	0.999998	NaN-- Single enrichment term (sample size of 1) insufficient for t-test	1.27495e-05	4.88395e-06	NaN-- Single enrichment term (sample size of 1) insufficient for t-test
		Adjusted P-value	0.999718	1	NaN-- Single enrichment term (sample size of 1) insufficient for t-test	0.000564968	1.11445e-07	NaN-- Single enrichment term (sample size of 1) insufficient for t-test
SHANK2-SHANK3	1) Cytocluster	Combined Score	0.988867	0.977122	NaN-- Single enrichment term (sample size of 1) insufficient for t-test	0.0222654	0.0457554	NaN-- Single enrichment term (sample size of 1) insufficient for t-test
		Odds Ratio	0.99829	0.99974	NaN-- Single enrichment term (sample size of 1) insufficient for t-test	0.00342	0.000520995	NaN-- Single enrichment term (sample size of 1) insufficient for t-test
		Adjusted P-value	0.700411	0.891513	NaN-- Single enrichment term (sample size of 1) insufficient for t-test	0.599178	0.216974	NaN-- Single enrichment term (sample size of 1) insufficient for t-test
CHD8-CTNNB1	2) Cytocluster	Combined Score	0.99884	0.999665	1	0.00232008	0.000669428	6.76372e-125
		Odds Ratio	0.999919	0.999994	1	0.000161091	1.20966e-05	6.7529e-163
		Adjusted P-value	0.0133706	0.865216	1	0.0267411	0.269569	1.14712e-229

## Sheet: 1)MCODE_SHANK2_SCN2A
contains SHANK2, SCN2A	KEGG									GO Biological Process									OMIM Expanded
	Term	Overlap	P-value	Adjusted P-value	Old P-value	Old Adjusted P-value	Odds Ratio	Combined Score	Genes	Term	Overlap	P-value	Adjusted P-value	Old P-value	Old Adjusted P-value	Odds Ratio	Combined Score	Genes	Term	Overlap	P-value	Adjusted P-value	Old P-value	Old Adjusted P-value	Odds Ratio	Combined Score	Genes
ATG16L1	MAPK signaling pathway	12/294	3.53601e-12	5.58689e-10	0	0	23.2506	613.072	PPP3CA;MAP2K4;CACNB3;TRAF6;KIT;CACNA1D;CACNA1C;CACNA1F;MAPK8IP3;CRKL;IGF1R;MAP3K5	JNK cascade (GO:0007254)	7/41	6.13613e-12	5.71274e-09	0	0	100.019	2582.16	MAP2K4;RIPK2;TRAF6;NOD1;UBE2V1;CRKL;MAP3K5	long qt syndrome	4/88	5.87246e-05	0.0105117	0	0	21.5022	209.488	CSNK2A1;CACNA1C;SCN5A;IGF1R
ATG3	Alzheimer disease	11/369	8.9142e-10	4.7385e-08	0	0	16.2716	339.072	PPP3CA;TUBB2A;CSNK2A1;CACNA1D;CACNA1C;NOS1;CACNA1F;TUBB4B;CALM1;TUBA4A;MAP3K5	stress-activated MAPK cascade (GO:0051403)	7/62	1.29266e-10	6.01735e-08	0	0	61.7645	1406.33	MAP2K4;RIPK2;TRAF6;NOD1;UBE2V1;CRKL;MAP3K5	cardiomyopathy, dilated	4/110	0.000139878	0.0109391	0	0	17.0206	151.053	CSNK2A1;DMD;SCN5A;IGF1R
ATG5	Pathways of neurodegeneration	12/475	8.99715e-10	4.7385e-08	0	0	14.031	292.25	PPP3CA;PRNP;TUBB2A;CSNK2A1;CACNA1D;CACNA1C;NOS1;CACNA1F;TUBB4B;CALM1;TUBA4A;MAP3K5	membrane depolarization during action potential (GO:0086010)	5/26	4.069e-09	1.26275e-06	0	0	110.36	2132.14	CACNA1D;SCN4A;CACNA1C;SCN5A;SCN2A	cardiomyopathy	4/118	0.000183337	0.0109391	0	0	15.8198	136.116	CSNK2A1;DMD;SCN5A;IGF1R
CACNA1C	Prion disease	9/273	1.5184e-08	5.99769e-07	0	0	17.2098	309.828	PPP3CA;PRNP;TUBB2A;CSNK2A1;CACNA1D;CACNA1C;CACNA1F;TUBB4B;TUBA4A	cardiac muscle cell action potential (GO:0086001)	5/30	8.75221e-09	2.03708e-06	0	0	92.6837	1719.65	CACNA1D;DMD;CACNA1C;SCN5A;FGF12	colon cancer	3/84	0.00107854	0.025739	0	0	16.3547	111.738	CSNK2A1;SRC;IGF1R
CACNA1D	Arrhythmogenic right ventricular cardiomyopathy	6/77	2.88172e-08	9.10625e-07	0	0	40.002	694.527	CACNB3;DAG1;CACNA1D;DMD;CACNA1C;CACNA1F	regulation of cation channel activity (GO:2001257)	6/89	6.91192e-08	1.287e-05	0	0	34.1979	563.836	CACNB3;DMD;NOS1;CALM1;FGF12;SHANK1	night blindness	3/84	0.00107854	0.025739	0	0	16.3547	111.738	CSNK2A1;CACNA1F;IGF1R
CACNA1F	Adrenergic signaling in cardiomyocytes	7/150	6.5996e-08	1.56168e-06	0	0	23.6505	391.03	CACNB3;CACNA1D;CACNA1C;SCN5A;CACNA1F;CALM1;SLC9A1	cardiac muscle cell contraction (GO:0086003)	4/19	1.10198e-07	1.70991e-05	0	0	120.83	1935.82	CACNA1D;CACNA1C;SCN5A;FGF12	myasthenic syndrome	3/85	0.00111613	0.025739	0	0	16.1545	109.816	CSNK2A1;SCN4A;IGF1R
CACNB3	Hypertrophic cardiomyopathy	6/90	7.39229e-08	1.56168e-06	0	0	33.7891	554.825	CACNB3;DAG1;CACNA1D;DMD;CACNA1C;CACNA1F	regulation of cardiac muscle contraction by calcium ion signaling (GO:0010882)	4/21	1.69562e-07	2.25517e-05	0	0	106.604	1661.97	DMD;CACNA1C;CALM1;SLC9A1	xeroderma pigmentosum	3/87	0.00119376	0.025739	0	0	15.7683	106.131	CSNK2A1;POLH;IGF1R
CALM1	Oxytocin signaling pathway	7/154	7.90722e-08	1.56168e-06	0	0	23.0023	376.155	PPP3CA;CACNB3;SRC;CACNA1D;CACNA1C;CACNA1F;CALM1	cellular response to peptide (GO:1901653)	5/57	2.45017e-07	2.85138e-05	0	0	44.4991	677.363	PRNP;SRC;RIPK2;NOD1;IGF1R	cone-rod dystrophy	3/92	0.00140251	0.025739	0	0	14.8787	97.7452	CSNK2A1;CACNA1F;IGF1R
CHAMP1	GnRH signaling pathway	6/93	9.00133e-08	1.58023e-06	0	0	32.619	529.189	MAP2K4;SRC;CACNA1D;CACNA1C;CACNA1F;CALM1	nucleotide-binding domain, leucine rich repeat containing receptor signaling pathway (GO:0035872)	4/24	2.99463e-07	3.09778e-05	0	0	90.6	1360.93	RIPK2;TRAF6;NOD1;UBE2V1	inflammatory bowel disease	3/100	0.00178184	0.025739	0	0	13.646	86.381	CSNK2A1;ATG16L1;IGF1R
CRKL	Dilated cardiomyopathy	6/96	1.08885e-07	1.65724e-06	0	0	31.527	505.471	CACNB3;DAG1;CACNA1D;DMD;CACNA1C;CACNA1F	cytoplasmic pattern recognition receptor signaling pathway (GO:0002753)	4/27	4.91994e-07	4.58046e-05	0	0	78.7708	1144.13	RIPK2;TRAF6;NOD1;UBE2V1	muscular dystrophy	3/109	0.00227872	0.025739	0	0	12.4818	75.9408	CSNK2A1;DMD;IGF1R
CSNK2A1	Shigellosis	8/246	1.15378e-07	1.65724e-06	0	0	16.5664	264.649	SRC;RIPK2;ATG16L1;TRAF6;NOD1;UBE2V1;CRKL;ATG5	nucleotide-binding oligomerization domain containing signaling pathway (GO:0070423)	4/28	5.72984e-07	4.84953e-05	0	0	75.4848	1084.9	RIPK2;TRAF6;NOD1;UBE2V1	adenoma	2/80	0.0158238	0.025739	0	0	11.078	45.9322	CSNK2A1;IGF1R
DAG1	Renin secretion	5/69	6.43655e-07	8.47479e-06	0	0	36.1337	515.126	PPP3CA;CACNA1D;CACNA1C;CACNA1F;CALM1	regulation of calcium ion transmembrane transporter activity (GO:1901019)	4/29	6.63494e-07	5.14761e-05	0	0	72.4618	1030.82	CACNB3;DMD;NOS1;CALM1	adenocarcinoma	2/83	0.0169634	0.025739	0	0	10.6661	43.4826	CSNK2A1;IGF1R
DLGAP2	Salmonella infection	7/249	2.03051e-06	2.31249e-05	0	0	13.9055	182.262	MAP2K4;TUBB2A;RIPK2;TRAF6;NOD1;TUBB4B;TUBA4A	cardiac muscle cell action potential involved in contraction (GO:0086002)	4/31	8.75902e-07	6.2728e-05	0	0	67.0875	935.738	CACNA1D;CACNA1C;SCN5A;FGF12	adrenoleukodystrophy	2/83	0.0169634	0.025739	0	0	10.6661	43.4826	CSNK2A1;IGF1R
DLGAP3	Cardiac muscle contraction	5/87	2.04904e-06	2.31249e-05	0	0	28.1764	369.058	CACNB3;CACNA1D;CACNA1C;CACNA1F;SLC9A1	membrane depolarization (GO:0051899)	4/32	9.99272e-07	6.64516e-05	0	0	64.6883	893.749	CACNB3;SCN4A;SCN5A;SCN2A	arthrogryposis	2/83	0.0169634	0.025739	0	0	10.6661	43.4826	CSNK2A1;IGF1R
DMD	Glutamatergic synapse	5/114	7.75652e-06	8.1702e-05	0	0	21.1681	249.085	PPP3CA;CACNA1D;CACNA1C;SHANK2;SHANK1	regulation of cardiac muscle contraction (GO:0055117)	4/36	1.6254e-06	0.000100883	0	0	56.5909	754.343	NOS1;SCN5A;CALM1;SLC9A1	asperger syndrome	2/83	0.0169634	0.025739	0	0	10.6661	43.4826	CSNK2A1;IGF1R
FGF12	Growth hormone synthesis, secretion and action	5/119	9.56381e-06	8.88872e-05	0	0	20.2346	233.862	MAP2K4;CACNA1D;CACNA1C;CACNA1F;CRKL	action potential (GO:0001508)	4/45	4.04675e-06	0.00023547	0	0	44.1486	548.219	DMD;SCN4A;SCN5A;SCN2A	atopy	2/83	0.0169634	0.025739	0	0	10.6661	43.4826	CSNK2A1;IGF1R
IGF1R	Neurotrophin signaling pathway	5/119	9.56381e-06	8.88872e-05	0	0	20.2346	233.862	RIPK2;TRAF6;CALM1;CRKL;MAP3K5	positive regulation of cyclase activity (GO:0031281)	3/14	4.63527e-06	0.000253849	0	0	120.855	1484.31	CACNA1D;CACNA1C;NOS1	autoimmune disease	2/83	0.0169634	0.025739	0	0	10.6661	43.4826	CSNK2A1;IGF1R
IPO9	Lipid and atherosclerosis	6/215	1.21178e-05	0.000106367	0	0	13.4949	152.773	PPP3CA;MAP2K4;SRC;TRAF6;CALM1;MAP3K5	positive regulation of lyase activity (GO:0051349)	3/15	5.78434e-06	0.000299179	0	0	110.778	1336.02	CACNA1D;CACNA1C;NOS1	bare lymphocyte syndrome	2/83	0.0169634	0.025739	0	0	10.6661	43.4826	CSNK2A1;IGF1R
KIT	Autophagy	5/137	1.89412e-05	0.000157511	0	0	17.4595	189.857	ATG3;ATG16L1;TRAF6;IGF1R;ATG5	Fc receptor signaling pathway (GO:0038093)	5/112	7.11361e-06	0.000348567	0	0	21.566	255.632	PPP3CA;MAP2K4;TRAF6;KIT;CALM1	bartter syndrome	2/83	0.0169634	0.025739	0	0	10.6661	43.4826	CSNK2A1;IGF1R
MAD2L2	Amphetamine addiction	4/69	2.251e-05	0.000169873	0	0	27.814	297.653	PPP3CA;CACNA1D;CACNA1C;CALM1	regulation of cardiac muscle contraction by regulation of the release of sequestered calcium ion (GO:0010881)	3/17	8.61563e-06	0.00038196	0	0	94.9429	1107.22	DMD;CACNA1C;CALM1	central hypoventilation syndrome	2/83	0.0169634	0.025739	0	0	10.6661	43.4826	CSNK2A1;IGF1R
MAP2K4	Calcium signaling pathway	6/240	2.25781e-05	0.000169873	0	0	12.0379	128.787	PPP3CA;CACNA1D;CACNA1C;NOS1;CACNA1F;CALM1	membrane depolarization during cardiac muscle cell action potential (GO:0086012)	3/17	8.61563e-06	0.00038196	0	0	94.9429	1107.22	CACNA1D;CACNA1C;SCN5A	cholestasis	2/83	0.0169634	0.025739	0	0	10.6661	43.4826	CSNK2A1;IGF1R
MAP3K5	Adherens junction	4/71	2.52108e-05	0.00018106	0	0	26.981	285.681	YES1;CSNK2A1;SRC;IGF1R	macroautophagy (GO:0016236)	5/120	9.96177e-06	0.000421564	0	0	20.0576	230.999	ATG3;CSNK2A1;SRC;ATG16L1;ATG5	dyskeratosis	2/83	0.0169634	0.025739	0	0	10.6661	43.4826	CSNK2A1;IGF1R
MAPK8IP3	cGMP-PKG signaling pathway	5/167	4.8963e-05	0.000336355	0	0	14.2047	140.974	PPP3CA;CACNA1D;CACNA1C;CACNA1F;CALM1	error-prone translesion synthesis (GO:0042276)	3/21	1.67379e-05	0.000677522	0	0	73.8296	811.966	MAD2L2;REV3L;POLH	episodic ataxia	2/83	0.0169634	0.025739	0	0	10.6661	43.4826	CSNK2A1;IGF1R
NAP1L1	Gap junction	4/88	5.87246e-05	0.000386603	0	0	21.5022	209.488	TUBB2A;SRC;TUBB4B;TUBA4A	neuronal action potential (GO:0019228)	3/22	1.93481e-05	0.000750546	0	0	69.9404	759.057	SCN4A;SCN5A;SCN2A	fetal hemoglobin quantitative trait locus	2/83	0.0169634	0.025739	0	0	10.6661	43.4826	CSNK2A1;IGF1R
NAP1L4	GABAergic synapse	4/89	6.13802e-05	0.000387923	0	0	21.2481	206.073	SRC;CACNA1D;CACNA1C;CACNA1F	regulation of release of sequestered calcium ion into cytosol by sarcoplasmic reticulum (GO:0010880)	3/23	2.22129e-05	0.000827207	0	0	66.44	711.894	DMD;CACNA1C;CALM1	glioblastoma	2/83	0.0169634	0.025739	0	0	10.6661	43.4826	CSNK2A1;IGF1R
NOD1	Tuberculosis	5/180	6.9896e-05	0.000419889	0	0	13.1409	125.738	PPP3CA;SRC;RIPK2;TRAF6;CALM1	positive regulation of protein phosphorylation (GO:0001934)	7/371	2.73213e-05	0.000978312	0	0	9.18762	96.5421	MAD2L2;PRNP;SRC;RIPK2;NOS1;CALM1;CRKL	goiter	2/83	0.0169634	0.025739	0	0	10.6661	43.4826	CSNK2A1;IGF1R
NOS1	NOD-like receptor signaling pathway	5/181	7.17531e-05	0.000419889	0	0	13.0655	124.675	RIPK2;ATG16L1;TRAF6;NOD1;ATG5	regulation of ryanodine-sensitive calcium-release channel activity (GO:0060314)	3/25	2.87508e-05	0.000991371	0	0	60.3939	631.53	DMD;NOS1;CALM1	hemochromatosis	2/83	0.0169634	0.025739	0	0	10.6661	43.4826	CSNK2A1;IGF1R
POGZ	Circadian entrainment	4/97	8.58875e-05	0.000484651	0	0	19.4125	181.749	CACNA1D;CACNA1C;NOS1;CALM1	dendritic spine organization (GO:0097061)	3/27	3.64405e-05	0.00121165	0	0	55.3556	565.724	PRNP;IGF1R;SHANK1	homocystinuria	2/83	0.0169634	0.025739	0	0	10.6661	43.4826	CSNK2A1;IGF1R
POLH	Aldosterone synthesis and secretion	4/98	8.93852e-05	0.000486995	0	0	19.205	179.04	CACNA1D;CACNA1C;CACNA1F;CALM1	calcium ion import (GO:0070509)	3/28	4.07446e-05	0.00126444	0	0	53.1387	537.136	CACNA1D;CACNA1C;CACNA1F	infections	2/83	0.0169634	0.025739	0	0	10.6661	43.4826	CSNK2A1;IGF1R
PPP3CA	Kaposi sarcoma-associated herpesvirus infection	5/193	9.71454e-05	0.000511633	0	0	12.2241	112.943	PPP3CA;MAP2K4;ATG3;SRC;CALM1	regulation of sodium ion transmembrane transport (GO:1902305)	3/28	4.07446e-05	0.00126444	0	0	53.1387	537.136	NOS1;SCN5A;FGF12	kallmann syndrome	2/83	0.0169634	0.025739	0	0	10.6661	43.4826	CSNK2A1;IGF1R
PRNP	Pathogenic Escherichia coli infection	5/197	0.000106985	0.000545277	0	0	11.9671	109.413	TUBB2A;SRC;TRAF6;TUBB4B;TUBA4A	inorganic cation transmembrane transport (GO:0098662)	6/274	4.73921e-05	0.00141295	0	0	10.4925	104.475	CACNA1D;SCN4A;CACNA1C;SCN5A;SCN2A;SLC9A1	keratosis	2/83	0.0169634	0.025739	0	0	10.6661	43.4826	CSNK2A1;IGF1R
REV3L	Rap1 signaling pathway	5/210	0.000144334	0.000712649	0	0	11.2008	99.0529	SRC;KIT;CALM1;CRKL;IGF1R	regulation of cation transmembrane transport (GO:1904062)	3/30	5.03256e-05	0.00141295	0	0	49.1975	486.908	CACNA1D;SCN5A;FGF12	lipodystrophy	2/83	0.0169634	0.025739	0	0	10.6661	43.4826	CSNK2A1;IGF1R
RIPK2	cAMP signaling pathway	5/216	0.000164612	0.000788142	0	0	10.879	94.7768	CACNA1D;CACNA1C;CACNA1F;CALM1;SLC9A1	regulation of striated muscle contraction (GO:0006942)	3/30	5.03256e-05	0.00141295	0	0	49.1975	486.908	DMD;NOS1;CALM1	lissencephaly	2/83	0.0169634	0.025739	0	0	10.6661	43.4826	CSNK2A1;IGF1R
SCN2A	Amyotrophic lateral sclerosis	6/364	0.000224519	0.00104335	0	0	7.81883	65.6903	PPP3CA;TUBB2A;NOS1;TUBB4B;TUBA4A;MAP3K5	membrane depolarization during AV node cell action potential (GO:0086045)	2/5	5.61412e-05	0.00141295	0	0	289.116	2829.76	CACNA1C;SCN5A	lymphedema	2/83	0.0169634	0.025739	0	0	10.6661	43.4826	CSNK2A1;IGF1R
SCN4A	Oocyte meiosis	4/129	0.000257999	0.00116468	0	0	14.4196	119.143	MAD2L2;PPP3CA;CALM1;IGF1R	membrane depolarization during SA node cell action potential (GO:0086046)	2/5	5.61412e-05	0.00141295	0	0	289.116	2829.76	CACNA1D;SCN5A	lymphoproliferative syndrome	2/83	0.0169634	0.025739	0	0	10.6661	43.4826	CSNK2A1;IGF1R
SCN5A	Dopaminergic synapse	4/132	0.000281668	0.00123621	0	0	14.0795	115.097	PPP3CA;CACNA1D;CACNA1C;CALM1	positive regulation of the force of heart contraction (GO:0098735)	2/5	5.61412e-05	0.00141295	0	0	289.116	2829.76	NOS1;SLC9A1	malignant hyperthermia	2/83	0.0169634	0.025739	0	0	10.6661	43.4826	CSNK2A1;IGF1R
SHANK1	Vascular smooth muscle contraction	4/133	0.000289893	0.00123792	0	0	13.9697	113.797	CACNA1D;CACNA1C;CACNA1F;CALM1	sodium ion transmembrane transport (GO:0035725)	4/87	5.61538e-05	0.00141295	0	0	21.7623	212.997	SCN4A;SCN5A;SCN2A;SLC9A1	meckel syndrome	2/83	0.0169634	0.025739	0	0	10.6661	43.4826	CSNK2A1;IGF1R
SHANK2	Parkinson disease	5/249	0.000317871	0.00131474	0	0	9.39192	75.6412	TUBB2A;TUBB4B;CALM1;TUBA4A;MAP3K5	metal ion transport (GO:0030001)	4/88	5.87246e-05	0.00143875	0	0	21.5022	209.488	CACNB3;CACNA1D;CACNA1C;CACNA1F	mitochondrial dna depletion syndrome	2/83	0.0169634	0.025739	0	0	10.6661	43.4826	CSNK2A1;IGF1R
SLC9A1	Yersinia infection	4/137	0.000324525	0.00131474	0	0	13.5468	108.824	MAP2K4;SRC;TRAF6;CRKL	regulation of cysteine-type endopeptidase activity involved in apoptotic process (GO:0043281)	4/89	6.13802e-05	0.00146525	0	0	21.2481	206.073	CSNK2A1;SRC;NOD1;MAP3K5	mucopolysaccharidosis	2/83	0.0169634	0.025739	0	0	10.6661	43.4826	CSNK2A1;IGF1R
SRC	Fluid shear stress and atherosclerosis	4/139	0.00034291	0.0013545	0	0	13.3448	106.465	MAP2K4;SRC;CALM1;MAP3K5	interleukin-1-mediated signaling pathway (GO:0070498)	4/94	7.59913e-05	0.0017687	0	0	20.0626	190.292	RIPK2;TRAF6;NOD1;UBE2V1	nephronophthisis	2/83	0.0169634	0.025739	0	0	10.6661	43.4826	CSNK2A1;IGF1R
TBCB	Phagosome	4/152	0.000481092	0.00183475	0	0	12.1646	92.931	TUBB2A;NOS1;TUBB4B;TUBA4A	regulation of sodium ion transport (GO:0002028)	3/36	8.76136e-05	0.00198137	0	0	40.2404	375.949	NOS1;SCN5A;FGF12	otosclerosis	2/83	0.0169634	0.025739	0	0	10.6661	43.4826	CSNK2A1;IGF1R
TBCE	GnRH secretion	3/64	0.000487719	0.00183475	0	0	21.7388	165.775	CACNA1D;CACNA1C;CACNA1F	regulation of peptidyl-serine phosphorylation (GO:0033135)	4/98	8.93852e-05	0.00198137	0	0	19.205	179.04	MAD2L2;RIPK2;DMD;NOS1	paget disease	2/83	0.0169634	0.025739	0	0	10.6661	43.4826	CSNK2A1;IGF1R
TRAF6	Cortisol synthesis and secretion	3/65	0.00051046	0.00187564	0	0	21.3871	162.118	CACNA1D;CACNA1C;CACNA1F	calcium-mediated signaling (GO:0019722)	4/102	0.000104419	0.00218852	0	0	18.4174	168.834	PPP3CA;PRNP;CACNA1C;SLC9A1	pheochromocytoma	2/83	0.0169634	0.025739	0	0	10.6661	43.4826	CSNK2A1;IGF1R
TUBA4A	Long-term potentiation	3/67	0.000557956	0.00200357	0	0	20.7167	155.193	PPP3CA;CACNA1C;CALM1	regulation of heart rate by cardiac conduction (GO:0086091)	3/39	0.000111578	0.00218852	0	0	36.8815	335.651	CACNA1D;CACNA1C;SCN5A	preeclampsia	2/83	0.0169634	0.025739	0	0	10.6661	43.4826	CSNK2A1;IGF1R
TUBB2A	Mitophagy	3/68	0.000582727	0.00204602	0	0	20.3969	151.912	CSNK2A1;SRC;ATG5	regulation of JNK cascade (GO:0046328)	4/105	0.000116841	0.00218852	0	0	17.8677	161.786	TRAF6;MAPK8IP3;IGF1R;MAP3K5	refsum disease	2/83	0.0169634	0.025739	0	0	10.6661	43.4826	CSNK2A1;IGF1R
TUBB4B	Epithelial cell signaling in Helicobacter pylori infection	3/70	0.000634357	0.00217888	0	0	19.7861	145.683	MAP2K4;SRC;NOD1	regulation of atrial cardiac muscle cell membrane repolarization (GO:0060372)	2/7	0.000117536	0.00218852	0	0	173.452	1569.53	CACNA1D;SCN5A	restless legs syndrome	2/83	0.0169634	0.025739	0	0	10.6661	43.4826	CSNK2A1;IGF1R
UBE2V1	Tight junction	4/169	0.000716497	0.00240865	0	0	10.9019	78.9424	SRC;CACNA1D;TUBA4A;MAP3K5	AV node cell action potential (GO:0086016)	2/7	0.000117536	0.00218852	0	0	173.452	1569.53	CACNA1C;SCN5A	vitreoretinopathy	2/83	0.0169634	0.025739	0	0	10.6661	43.4826	CSNK2A1;IGF1R
YES1	Pertussis	3/76	0.000806504	0.00265474	0	0	18.1543	129.31	TRAF6;NOD1;CALM1	positive regulation of adenylate cyclase activity (GO:0045762)	2/7	0.000117536	0.00218852	0	0	173.452	1569.53	CACNA1D;CACNA1C	aids	2/84	0.0173508	0.025739	0	0	10.5355	42.7123	CSNK2A1;IGF1R
	Bacterial invasion of epithelial cells	3/77	0.000837792	0.00270145	0	0	17.9081	126.874	MAD2L2;SRC;CRKL	regulation of skeletal muscle contraction (GO:0014819)	2/7	0.000117536	0.00218852	0	0	173.452	1569.53	DMD;SCN4A	amelogenesis imperfecta	2/84	0.0173508	0.025739	0	0	10.5355	42.7123	CSNK2A1;IGF1R
	ErbB signaling pathway	3/85	0.00111613	0.00352696	0	0	16.1545	109.816	MAP2K4;SRC;CRKL	SA node cell action potential (GO:0086015)	2/7	0.000117536	0.00218852	0	0	173.452	1569.53	CACNA1D;SCN5A	amyloidosis	2/84	0.0173508	0.025739	0	0	10.5355	42.7123	CSNK2A1;IGF1R
	Insulin secretion	3/86	0.00115453	0.00357677	0	0	15.959	107.948	CACNA1D;CACNA1C;CACNA1F	translesion synthesis (GO:0019985)	3/42	0.000139453	0.00254569	0	0	34.0393	302.194	MAD2L2;REV3L;POLH	body mass index	2/84	0.0173508	0.025739	0	0	10.5355	42.7123	CSNK2A1;IGF1R
	PD-L1 expression and PD-1 checkpoint pathway in cancer	3/89	0.00127471	0.00387317	0	0	15.4	102.642	PPP3CA;CSNK2A1;TRAF6	Fc-epsilon receptor signaling pathway (GO:0038095)	4/111	0.000144853	0.00259342	0	0	16.8607	149.045	PPP3CA;MAP2K4;TRAF6;CALM1	cutis laxa	2/84	0.0173508	0.025739	0	0	10.5355	42.7123	CSNK2A1;IGF1R
	Salivary secretion	3/93	0.00144683	0.0043132	0	0	14.7126	96.1965	NOS1;CALM1;SLC9A1	dendritic spine maintenance (GO:0097062)	2/8	0.000156475	0.00274865	0	0	144.536	1266.52	PRNP;IGF1R	dermatitis	2/84	0.0173508	0.025739	0	0	10.5355	42.7123	CSNK2A1;IGF1R
	Human immunodeficiency virus 1 infection	4/212	0.00165766	0.00485019	0	0	8.62937	55.2482	PPP3CA;TRAF6;CALM1;CRKL	calcium ion transport (GO:0006816)	4/115	0.000166039	0.00286264	0	0	16.2498	141.427	CACNB3;CACNA1D;CACNA1C;CACNA1F	dyslexia	2/84	0.0173508	0.025739	0	0	10.5355	42.7123	CSNK2A1;IGF1R
	C-type lectin receptor signaling pathway	3/104	0.00199327	0.00572612	0	0	13.103	81.474	PPP3CA;SRC;CALM1	bone cell development (GO:0098751)	2/9	0.000200875	0.00333954	0	0	123.882	1054.59	SRC;KIT	endometrial cancer	2/84	0.0173508	0.025739	0	0	10.5355	42.7123	CSNK2A1;IGF1R
	Human cytomegalovirus infection	4/225	0.00205935	0.00581031	0	0	8.11641	50.203	PPP3CA;SRC;CALM1;CRKL	cellular response to muramyl dipeptide (GO:0071225)	2/9	0.000200875	0.00333954	0	0	123.882	1054.59	RIPK2;NOD1	epiphyseal dysplasia, multiple	2/84	0.0173508	0.025739	0	0	10.5355	42.7123	CSNK2A1;IGF1R
	Serotonergic synapse	3/113	0.00252445	0.00686213	0	0	12.0255	71.9331	CACNA1D;CACNA1C;CACNA1F	regulation of high voltage-gated calcium channel activity (GO:1901841)	2/10	0.000250709	0.00402431	0	0	108.391	898.696	CACNB3;CALM1	hypoglycemia	2/84	0.0173508	0.025739	0	0	10.5355	42.7123	CSNK2A1;IGF1R
	Cholinergic synapse	3/113	0.00252445	0.00686213	0	0	12.0255	71.9331	CACNA1D;CACNA1C;CACNA1F	regulation of postsynaptic neurotransmitter receptor activity (GO:0098962)	2/10	0.000250709	0.00402431	0	0	108.391	898.696	DLGAP3;DLGAP2	neutropenia	2/84	0.0173508	0.025739	0	0	10.5355	42.7123	CSNK2A1;IGF1R
	Chemical carcinogenesis	4/239	0.00256244	0.00686213	0	0	7.62747	45.5115	SRC;CACNA1D;CACNA1C;CACNA1F	muscle contraction (GO:0006936)	4/129	0.000257999	0.00407114	0	0	14.4196	119.143	DMD;SCN4A;NOS1;CALM1	nevus	2/84	0.0173508	0.025739	0	0	10.5355	42.7123	CSNK2A1;IGF1R
	Relaxin signaling pathway	3/129	0.00366875	0.00966105	0	0	10.4899	58.8266	MAP2K4;SRC;NOS1	regulation of release of sequestered calcium ion into cytosol (GO:0051279)	3/52	0.000263978	0.00409605	0	0	27.0789	223.121	DMD;NOS1;CALM1	ovarian failure	2/84	0.0173508	0.025739	0	0	10.5355	42.7123	CSNK2A1;IGF1R
	Apelin signaling pathway	3/137	0.00434208	0.0111034	0	0	9.8597	53.6309	NOS1;CALM1;SLC9A1	striated muscle contraction (GO:0006941)	3/54	0.000295281	0.00441236	0	0	26.0144	211.434	DMD;SCN5A;NOS1	polydactyly	2/84	0.0173508	0.025739	0	0	10.5355	42.7123	CSNK2A1;IGF1R
	Ferroptosis	2/41	0.00435704	0.0111034	0	0	22.1996	120.676	PRNP;ATG5	positive regulation of peptidyl-tyrosine phosphorylation (GO:0050731)	4/134	0.000298289	0.00441236	0	0	13.8615	112.52	PRNP;SRC;RIPK2;KIT	porphyria	2/84	0.0173508	0.025739	0	0	10.5355	42.7123	CSNK2A1;IGF1R
	Retrograde endocannabinoid signaling	3/148	0.00538337	0.0134736	0	0	9.10667	47.5772	CACNA1D;CACNA1C;CACNA1F	positive regulation of DNA-binding transcription factor activity (GO:0051091)	5/246	0.000300639	0.00441236	0	0	9.51028	77.1246	RIPK2;TRAF6;KIT;NOD1;UBE2V1	pseudohypoaldosteronism	2/84	0.0173508	0.025739	0	0	10.5355	42.7123	CSNK2A1;IGF1R
	Type II diabetes mellitus	2/46	0.00545767	0.0134736	0	0	19.6719	102.505	CACNA1D;CACNA1C	positive regulation of intracellular signal transduction (GO:1902533)	7/546	0.00030332	0.00441236	0	0	6.14919	49.8129	SRC;RIPK2;TRAF6;KIT;NOD1;UBE2V1;IGF1R	sarcoma	2/84	0.0173508	0.025739	0	0	10.5355	42.7123	CSNK2A1;IGF1R
	Cushing syndrome	3/155	0.00611773	0.0146852	0	0	8.68421	44.2596	CACNA1D;CACNA1C;CACNA1F	autophagosome organization (GO:1905037)	3/56	0.000328886	0.00471066	0	0	25.0302	200.737	ATG3;ATG16L1;ATG5	squamous cell carcinoma	2/84	0.0173508	0.025739	0	0	10.5355	42.7123	CSNK2A1;IGF1R
	Huntington disease	4/306	0.00616035	0.0146852	0	0	5.91511	30.1057	TUBB2A;TUBB4B;TUBA4A;MAP3K5	enzyme linked receptor protein signaling pathway (GO:0007167)	4/140	0.000352378	0.0049462	0	0	13.246	105.316	YES1;SRC;KIT;IGF1R	wilms tumor	2/84	0.0173508	0.025739	0	0	10.5355	42.7123	CSNK2A1;IGF1R
	Cellular senescence	3/156	0.00622728	0.0146852	0	0	8.62702	43.815	PPP3CA;CACNA1D;CALM1	autophagosome assembly (GO:0000045)	3/58	0.000364864	0.0049462	0	0	24.1176	190.914	ATG3;ATG16L1;ATG5	atrial fibrillation	2/85	0.017742	0.025739	0	0	10.4081	41.9635	CSNK2A1;IGF1R
	Hepatitis B	3/162	0.0069093	0.016054	0	0	8.29895	41.2863	MAP2K4;SRC;TRAF6	regulation of neurotransmitter receptor activity (GO:0099601)	3/58	0.000364864	0.0049462	0	0	24.1176	190.914	DLGAP3;DLGAP2;SHANK1	ceroid-lipofuscinosis, neuronal	2/85	0.017742	0.025739	0	0	10.4081	41.9635	CSNK2A1;IGF1R
	Fanconi anemia pathway	2/54	0.00745444	0.0170696	0	0	16.6388	81.5125	REV3L;POLH	positive regulation of sodium ion transmembrane transport (GO:1902307)	2/12	0.000366582	0.0049462	0	0	86.7043	685.943	DMD;NOS1	diamond-blackfan anemia	2/85	0.017742	0.025739	0	0	10.4081	41.9635	CSNK2A1;IGF1R
	Pathways in cancer	5/531	0.00866156	0.0195504	0	0	4.29437	20.3934	TRAF6;KIT;CALM1;CRKL;IGF1R	atrial cardiac muscle cell action potential (GO:0086014)	2/13	0.000432571	0.00551676	0	0	78.8182	610.507	CACNA1C;SCN5A	hepatocellular carcinoma	2/85	0.017742	0.025739	0	0	10.4081	41.9635	CSNK2A1;IGF1R
	VEGF signaling pathway	2/59	0.00884549	0.0196843	0	0	15.1754	71.7472	PPP3CA;SRC	cellular component maintenance (GO:0043954)	2/13	0.000432571	0.00551676	0	0	78.8182	610.507	PRNP;IGF1R	hermansky-pudlak syndrome	2/85	0.017742	0.025739	0	0	10.4081	41.9635	CSNK2A1;IGF1R
	Viral myocarditis	2/60	0.0091366	0.0197751	0	0	14.913	70.0237	DAG1;DMD	response to muramyl dipeptide (GO:0032495)	2/13	0.000432571	0.00551676	0	0	78.8182	610.507	RIPK2;NOD1	joubert syndrome	2/85	0.017742	0.025739	0	0	10.4081	41.9635	CSNK2A1;IGF1R
	Long-term depression	2/60	0.0091366	0.0197751	0	0	14.913	70.0237	NOS1;IGF1R	positive regulation of sodium ion transport (GO:0010765)	2/13	0.000432571	0.00551676	0	0	78.8182	610.507	NOS1;SCN5A	leukodystrophy	2/85	0.017742	0.025739	0	0	10.4081	41.9635	CSNK2A1;IGF1R
	RIG-I-like receptor signaling pathway	2/70	0.0122781	0.026148	0	0	12.7136	55.9389	TRAF6;ATG5	positive regulation of cysteine-type endopeptidase activity (GO:2001056)	3/62	0.000444213	0.00558868	0	0	22.478	173.512	RIPK2;NOD1;MAP3K5	leukoencephalopathy	2/85	0.017742	0.025739	0	0	10.4081	41.9635	CSNK2A1;IGF1R
	Focal adhesion	3/201	0.012412	0.026148	0	0	6.65118	29.1926	SRC;CRKL;IGF1R	positive regulation of cell migration (GO:0030335)	5/269	0.000452685	0.00561933	0	0	8.6716	66.774	PPP3CA;SRC;KIT;CRKL;IGF1R	optic atrophy	2/85	0.017742	0.025739	0	0	10.4081	41.9635	CSNK2A1;IGF1R
	Proteoglycans in cancer	3/205	0.0130844	0.0272018	0	0	6.51815	28.2649	SRC;SLC9A1;IGF1R	negative regulation of protein phosphorylation (GO:0001933)	4/152	0.000481092	0.00589337	0	0	12.1646	92.931	PRNP;DMD;CALM1;CRKL	osteoarthritis	2/85	0.017742	0.025739	0	0	10.4081	41.9635	CSNK2A1;IGF1R
	Glioma	2/75	0.0140017	0.0287307	0	0	11.8398	50.5391	CALM1;IGF1R	positive regulation of sodium ion transmembrane transporter activity (GO:2000651)	2/14	0.000503894	0.00602689	0	0	72.2464	548.577	DMD;SLC9A1	osteopetrosis	2/85	0.017742	0.025739	0	0	10.4081	41.9635	CSNK2A1;IGF1R
	Gastric acid secretion	2/76	0.0143583	0.0290848	0	0	11.6792	49.5598	CALM1;SLC9A1	positive regulation of protein kinase activity (GO:0045860)	4/154	0.000505406	0.00602689	0	0	12.0012	91.091	PRNP;SRC;TRAF6;CALM1	renal cell carcinoma	2/85	0.017742	0.025739	0	0	10.4081	41.9635	CSNK2A1;IGF1R
	Regulation of actin cytoskeleton	3/218	0.0154122	0.0308245	0	0	6.12	25.5363	SRC;CRKL;SLC9A1	cellular response to interleukin-1 (GO:0071347)	4/155	0.000517885	0.00602689	0	0	11.9211	90.1924	RIPK2;TRAF6;NOD1;UBE2V1	rickets	2/85	0.017742	0.025739	0	0	10.4081	41.9635	CSNK2A1;IGF1R
	Taste transduction	2/86	0.0181369	0.0354329	0	0	10.2836	41.2354	CACNA1C;SCN2A	positive regulation of NF-kappaB transcription factor activity (GO:0051092)	4/155	0.000517885	0.00602689	0	0	11.9211	90.1924	RIPK2;TRAF6;NOD1;UBE2V1	seizures	2/85	0.017742	0.025739	0	0	10.4081	41.9635	CSNK2A1;IGF1R
	Ras signaling pathway	3/232	0.018165	0.0354329	0	0	5.74178	23.0145	KIT;CALM1;IGF1R	positive regulation of cell death (GO:0010942)	3/66	0.000533869	0.0061362	0	0	21.0466	158.593	PRNP;RIPK2;MAP3K5	split-hand/foot malformation	2/85	0.017742	0.025739	0	0	10.4081	41.9635	CSNK2A1;IGF1R
	Endocytosis	3/252	0.022544	0.0434383	0	0	5.27523	20.0052	SRC;TRAF6;IGF1R	response to muscle stretch (GO:0035994)	2/15	0.000580526	0.0065911	0	0	66.6856	496.913	DMD;SLC9A1	thalassemia	2/85	0.017742	0.025739	0	0	10.4081	41.9635	CSNK2A1;IGF1R
	Inflammatory mediator regulation of TRP channels	2/98	0.0231611	0.0440899	0	0	8.99275	33.8602	SRC;CALM1	peptidyl-tyrosine phosphorylation (GO:0018108)	3/69	0.000608192	0.00674079	0	0	20.0869	148.744	SRC;KIT;IGF1R	waardenburg syndrome	2/85	0.017742	0.025739	0	0	10.4081	41.9635	CSNK2A1;IGF1R
	Progesterone-mediated oocyte maturation	2/100	0.0240483	0.0452338	0	0	8.80834	32.8348	MAD2L2;IGF1R	positive regulation of MAP kinase activity (GO:0043406)	3/69	0.000608192	0.00674079	0	0	20.0869	148.744	TRAF6;KIT;MAP3K5	albinism	2/86	0.0181369	0.025739	0	0	10.2836	41.2354	CSNK2A1;IGF1R
	Melanogenesis	2/101	0.0244971	0.0453103	0	0	8.71893	32.3402	KIT;CALM1	cytokine-mediated signaling pathway (GO:0019221)	7/621	0.000655121	0.00717134	0	0	5.37721	39.4187	SRC;RIPK2;TRAF6;KIT;NOD1;UBE2V1;CRKL	attention-deficit hyperactivity disorder	2/86	0.0181369	0.025739	0	0	10.2836	41.2354	CSNK2A1;IGF1R
	Chagas disease	2/102	0.0249493	0.0453103	0	0	8.6313	31.8573	MAP2K4;TRAF6	autophagy of nucleus (GO:0044804)	2/16	0.000662444	0.00717134	0	0	61.9193	453.223	ATG3;ATG5	brachydactyly	2/86	0.0181369	0.025739	0	0	10.2836	41.2354	CSNK2A1;IGF1R
	Longevity regulating pathway	2/102	0.0249493	0.0453103	0	0	8.6313	31.8573	IGF1R;ATG5	positive regulation of cellular process (GO:0048522)	7/625	0.000680444	0.00728154	0	0	5.34131	38.9529	PPP3CA;CSNK2A1;RIPK2;NAP1L1;SHANK2;CRKL;IGF1R	chondrodysplasia	2/86	0.0181369	0.025739	0	0	10.2836	41.2354	CSNK2A1;IGF1R
	Toll-like receptor signaling pathway	2/104	0.0258641	0.045916	0	0	8.46121	30.9249	MAP2K4;TRAF6	cellular protein-containing complex assembly (GO:0034622)	4/168	0.000700765	0.00741377	0	0	10.969	79.6713	SRC;POGZ;TBCE;DMD	coloboma	2/86	0.0181369	0.025739	0	0	10.2836	41.2354	CSNK2A1;IGF1R
	NF-kappa B signaling pathway	2/104	0.0258641	0.045916	0	0	8.46121	30.9249	CSNK2A1;TRAF6	positive regulation of I-kappaB kinase/NF-kappaB signaling (GO:0043123)	4/171	0.00074871	0.00783201	0	0	10.7703	77.5154	RIPK2;TRAF6;NOD1;UBE2V1	complex i	2/86	0.0181369	0.025739	0	0	10.2836	41.2354	CSNK2A1;IGF1R
	Glucagon signaling pathway	2/107	0.0272615	0.047859	0	0	8.21822	29.6043	PPP3CA;CALM1	positive regulation of phosphatidylinositol 3-kinase signaling (GO:0014068)	3/77	0.000837792	0.00866649	0	0	17.9081	126.874	SRC;KIT;IGF1R	cone dystrophy	2/86	0.0181369	0.025739	0	0	10.2836	41.2354	CSNK2A1;IGF1R
	TNF signaling pathway	2/112	0.0296568	0.0514921	0	0	7.84269	27.5911	MAP2K4;MAP3K5	positive regulation of developmental process (GO:0051094)	4/177	0.000851496	0.00871146	0	0	10.3936	73.4673	MAD2L2;SRC;DAG1;SHANK1	coronary heart disease	2/86	0.0181369	0.025739	0	0	10.2836	41.2354	CSNK2A1;IGF1R
	Thyroid hormone signaling pathway	2/121	0.0341713	0.0586855	0	0	7.24626	24.466	SRC;SLC9A1	positive regulation of cell population proliferation (GO:0008284)	6/474	0.000906435	0.00917273	0	0	5.9475	41.6681	CSNK2A1;NAP1L1;SCN5A;SHANK2;CRKL;IGF1R	hiv	2/86	0.0181369	0.025739	0	0	10.2836	41.2354	CSNK2A1;IGF1R
	Osteoclast differentiation	2/127	0.0373205	0.0634048	0	0	6.89635	22.6766	PPP3CA;TRAF6	regulation of nervous system process (GO:0031644)	2/19	0.000939659	0.00930662	0	0	50.9847	355.363	DLGAP3;DLGAP2	holoprosencephaly	2/86	0.0181369	0.025739	0	0	10.2836	41.2354	CSNK2A1;IGF1R
	Estrogen signaling pathway	2/137	0.0428062	0.0711935	0	0	6.38229	20.111	SRC;CALM1	long-term memory (GO:0007616)	2/19	0.000939659	0.00930662	0	0	50.9847	355.363	PRNP;SHANK1	hypercholesterolemia	2/86	0.0181369	0.025739	0	0	10.2836	41.2354	CSNK2A1;IGF1R
	Insulin signaling pathway	2/137	0.0428062	0.0711935	0	0	6.38229	20.111	CALM1;CRKL	negative regulation of protein modification process (GO:0031400)	3/81	0.000970633	0.00951221	0	0	16.9863	117.844	PRNP;DMD;CRKL	hypothyroidism	2/86	0.0181369	0.025739	0	0	10.2836	41.2354	CSNK2A1;IGF1R
	Measles	2/139	0.0439377	0.0723141	0	0	6.28848	19.6514	CSNK2A1;TRAF6	myeloid cell development (GO:0061515)	2/20	0.00104247	0.0101098	0	0	48.1498	330.604	SRC;KIT	multiple sclerosis	2/86	0.0181369	0.025739	0	0	10.2836	41.2354	CSNK2A1;IGF1R
	Apoptosis	2/142	0.0456558	0.0743671	0	0	6.1528	18.9914	TUBA4A;MAP3K5	calcium ion transport into cytosol (GO:0060402)	2/21	0.00115044	0.0110419	0	0	45.6133	308.693	CACNB3;CACNA1C	spinal muscular atrophy	2/86	0.0181369	0.025739	0	0	10.2836	41.2354	CSNK2A1;IGF1R
	Breast cancer	2/147	0.0485738	0.0783129	0	0	5.93913	17.9639	KIT;IGF1R	calcium ion transmembrane transport (GO:0070588)	3/87	0.00119376	0.0113407	0	0	15.7683	106.131	CACNB3;CACNA1D;CACNA1C	tuberculosis	2/86	0.0181369	0.025739	0	0	10.2836	41.2354	CSNK2A1;IGF1R
	Arginine biosynthesis	1/22	0.0515166	0.0822184	0	0	20.1935	59.891	NOS1	regulation of adenylate cyclase activity (GO:0045761)	2/22	0.00126355	0.011533	0	0	43.3304	289.18	CACNA1D;CACNA1C	coronary artery disease	2/87	0.0185356	0.025739	0	0	10.1621	40.5273	CSNK2A1;IGF1R
	Wnt signaling pathway	2/166	0.0602526	0.0951991	0	0	5.24602	14.7372	PPP3CA;CSNK2A1	regulation of cardiac muscle cell membrane repolarization (GO:0099623)	2/22	0.00126355	0.011533	0	0	43.3304	289.18	CACNA1D;SCN5A	gastric cancer	2/87	0.0185356	0.025739	0	0	10.1621	40.5273	CSNK2A1;IGF1R
	Phototransduction	1/28	0.0651096	0.101855	0	0	15.7013	42.8911	CALM1	positive regulation of calcium ion transmembrane transporter activity (GO:1901021)	2/22	0.00126355	0.011533	0	0	43.3304	289.18	CALM1;SLC9A1	hirschsprung disease	2/87	0.0185356	0.025739	0	0	10.1621	40.5273	CSNK2A1;IGF1R
	Axon guidance	2/182	0.0707566	0.109603	0	0	4.77585	12.6489	PPP3CA;SRC	regulation of voltage-gated calcium channel activity (GO:1901385)	2/22	0.00126355	0.011533	0	0	43.3304	289.18	CACNB3;DMD	hypotrichosis	2/87	0.0185356	0.025739	0	0	10.1621	40.5273	CSNK2A1;IGF1R
	Chemokine signaling pathway	2/192	0.0776045	0.119044	0	0	4.5222	11.5593	SRC;CRKL	sodium ion transport (GO:0006814)	3/90	0.00131646	0.0118993	0	0	15.2222	100.966	SCN4A;SCN5A;SCN2A	macular dystrophy	2/87	0.0185356	0.025739	0	0	10.1621	40.5273	CSNK2A1;IGF1R
	Epstein-Barr virus infection	2/202	0.0846538	0.128609	0	0	4.29391	10.6025	MAP2K4;TRAF6	regulation of calcium ion transmembrane transport (GO:1903169)	2/23	0.00138178	0.0122517	0	0	41.265	271.705	PRNP;NOS1	major affective disorder	2/87	0.0185356	0.025739	0	0	10.1621	40.5273	CSNK2A1;IGF1R
	Bladder cancer	1/41	0.09391	0.141312	0	0	10.5915	25.0533	SRC	positive regulation of JUN kinase activity (GO:0043507)	2/23	0.00138178	0.0122517	0	0	41.265	271.705	TRAF6;MAP3K5	nephropathy	2/87	0.0185356	0.025739	0	0	10.1621	40.5273	CSNK2A1;IGF1R
	Human T-cell leukemia virus 1 infection	2/219	0.0970634	0.144679	0	0	3.95412	9.22255	PPP3CA;MAP2K4	regulation of peptidyl-tyrosine phosphorylation (GO:0050730)	3/92	0.00140251	0.0123183	0	0	14.8787	97.7452	PRNP;SRC;RIPK2	osteoporosis	2/87	0.0185356	0.025739	0	0	10.1621	40.5273	CSNK2A1;IGF1R
	Carbohydrate digestion and absorption	1/47	0.106908	0.157864	0	0	9.20722	20.5854	CACNA1D	positive regulation of peptidyl-serine phosphorylation (GO:0033138)	3/93	0.00144683	0.0125888	0	0	14.7126	96.1965	MAD2L2;RIPK2;NOS1	thrombocytopenia	2/87	0.0185356	0.025739	0	0	10.1621	40.5273	CSNK2A1;IGF1R
	Arginine and proline metabolism	1/50	0.113338	0.165809	0	0	8.64221	18.8174	NOS1	regulation of protein kinase B signaling (GO:0051896)	4/207	0.0015189	0.0130935	0	0	8.84416	57.3965	SRC;KIT;DAG1;IGF1R	alopecia	2/88	0.018938	0.025739	0	0	10.0435	39.8383	CSNK2A1;IGF1R
	Ovarian steroidogenesis	1/51	0.115471	0.16738	0	0	8.46894	18.2822	IGF1R	regulation of cardiac muscle cell action potential (GO:0098901)	2/25	0.00163347	0.0138251	0	0	37.673	241.749	CACNA1C;CALM1	ectodermal dysplasia	2/88	0.018938	0.025739	0	0	10.0435	39.8383	CSNK2A1;IGF1R
	Acute myeloid leukemia	1/67	0.148929	0.213916	0	0	6.4107	12.2078	KIT	positive regulation of peptidyl-threonine phosphorylation (GO:0010800)	2/25	0.00163347	0.0138251	0	0	37.673	241.749	RIPK2;CALM1	ehlers-danlos	2/88	0.018938	0.025739	0	0	10.0435	39.8383	CSNK2A1;IGF1R
	Fc epsilon RI signaling pathway	1/68	0.150978	0.214906	0	0	6.3147	11.9387	MAP2K4	regulation of actin filament bundle assembly (GO:0032231)	2/26	0.00176688	0.0147956	0	0	36.1014	228.83	SLC9A1;SHANK1	pancreatic cancer	2/88	0.018938	0.025739	0	0	10.0435	39.8383	CSNK2A1;IGF1R
	Renal cell carcinoma	1/69	0.153023	0.214911	0	0	6.22153	11.6789	CRKL	positive regulation of transcription, DNA-templated (GO:0045893)	9/1183	0.00177992	0.0147956	0	0	3.69113	23.3692	MAD2L2;PPP3CA;RIPK2;TRAF6;POGZ;NOS1;UBE2V1;SLC9A1;MAP3K5	thrombophilia	2/88	0.018938	0.025739	0	0	10.0435	39.8383	CSNK2A1;IGF1R
	Central carbon metabolism in cancer	1/70	0.155063	0.214911	0	0	6.13105	11.4278	KIT	regulation of cardiac muscle cell contraction (GO:0086004)	2/27	0.00190532	0.0155601	0	0	34.6557	217.052	CACNA1C;SCN5A	usher syndrome	2/88	0.018938	0.025739	0	0	10.0435	39.8383	CSNK2A1;IGF1R
	Prolactin signaling pathway	1/70	0.155063	0.214911	0	0	6.13105	11.4278	SRC	regulation of transcription regulatory region DNA binding (GO:2000677)	2/27	0.00190532	0.0155601	0	0	34.6557	217.052	MAD2L2;TRAF6	bone mineral density	2/89	0.019344	0.025739	0	0	9.92754	39.1678	CSNK2A1;IGF1R
	Melanoma	1/72	0.159128	0.218628	0	0	5.95775	10.9506	IGF1R	regulation of I-kappaB kinase/NF-kappaB signaling (GO:0043122)	4/224	0.00202628	0.0163025	0	0	8.15372	50.5657	RIPK2;TRAF6;NOD1;UBE2V1	ciliary dyskinesia	2/89	0.019344	0.025739	0	0	9.92754	39.1678	CSNK2A1;IGF1R
	Chronic myeloid leukemia	1/76	0.167201	0.227739	0	0	5.63887	10.0855	CRKL	regulation of calcineurin-NFAT signaling cascade (GO:0070884)	2/28	0.00204875	0.0163025	0	0	33.3211	206.275	PRNP;SLC9A1	dementia	2/89	0.019344	0.025739	0	0	9.92754	39.1678	CSNK2A1;IGF1R
	Leishmaniasis	1/77	0.169207	0.228502	0	0	5.56439	9.88588	TRAF6	cytosolic calcium ion transport (GO:0060401)	2/28	0.00204875	0.0163025	0	0	33.3211	206.275	CACNB3;CACNA1C	fibrosis	2/89	0.019344	0.025739	0	0	9.92754	39.1678	CSNK2A1;IGF1R
	B cell receptor signaling pathway	1/81	0.177185	0.237248	0	0	5.28511	9.1462	PPP3CA	regulation of phosphatidylinositol 3-kinase signaling (GO:0014066)	3/106	0.00210459	0.0164654	0	0	12.8472	79.1857	SRC;KIT;IGF1R	ovarian cancer	2/89	0.019344	0.025739	0	0	9.92754	39.1678	CSNK2A1;IGF1R
	ECM-receptor interaction	1/88	0.190967	0.253552	0	0	4.85816	8.04344	DAG1	positive regulation of protein serine/threonine kinase activity (GO:0071902)	3/106	0.00210459	0.0164654	0	0	12.8472	79.1857	SRC;KIT;CALM1	psoriasis	2/89	0.019344	0.025739	0	0	9.92754	39.1678	CSNK2A1;IGF1R
	Bile secretion	1/90	0.194863	0.256569	0	0	4.74851	7.766	SLC9A1	response to calcium ion (GO:0051592)	3/107	0.00216168	0.0167668	0	0	12.7231	78.0799	PPP3CA;SCN5A;CALM1	skin/hair/eye pigmentation	2/89	0.019344	0.025739	0	0	9.92754	39.1678	CSNK2A1;IGF1R
	Small cell lung cancer	1/92	0.19874	0.257385	0	0	4.64368	7.50305	TRAF6	aggrephagy (GO:0035973)	2/29	0.00219715	0.0167668	0	0	32.0853	196.381	UBE2V1;ATG5	zellweger syndrome	2/89	0.019344	0.025739	0	0	9.92754	39.1678	CSNK2A1;IGF1R
	Th1 and Th2 cell differentiation	1/92	0.19874	0.257385	0	0	4.64368	7.50305	PPP3CA	positive regulation of dephosphorylation (GO:0035306)	2/29	0.00219715	0.0167668	0	0	32.0853	196.381	SRC;CALM1	anomalies	2/90	0.0197537	0.025739	0	0	9.81423	38.5151	CSNK2A1;IGF1R
	IL-17 signaling pathway	1/94	0.202599	0.259469	0	0	4.54335	7.25358	TRAF6	positive regulation of small GTPase mediated signal transduction (GO:0051057)	2/30	0.0023505	0.0177911	0	0	30.9379	187.271	SRC;CRKL	arrhythmogenic right ventricular dysplasia	2/90	0.0197537	0.025739	0	0	9.81423	38.5151	CSNK2A1;IGF1R
	Fc gamma R-mediated phagocytosis	1/97	0.208354	0.259469	0	0	4.40071	6.90258	CRKL	regulation of potassium ion transport (GO:0043266)	2/31	0.00250876	0.018836	0	0	29.8696	178.858	CACNA1D;NOS1	cdeficiency	2/90	0.0197537	0.025739	0	0	9.81423	38.5151	CSNK2A1;IGF1R
	Phosphatidylinositol signaling system	1/97	0.208354	0.259469	0	0	4.40071	6.90258	CALM1	positive regulation of cytokine production involved in immune response (GO:0002720)	2/33	0.00283997	0.0211521	0	0	27.9397	163.837	TRAF6;KIT	epidermolysis bullosa	2/90	0.0197537	0.025739	0	0	9.81423	38.5151	CSNK2A1;IGF1R
	Prostate cancer	1/97	0.208354	0.259469	0	0	4.40071	6.90258	IGF1R	regulation of cell migration (GO:0030334)	5/408	0.00287135	0.0212161	0	0	5.64054	33.014	PPP3CA;SRC;KIT;DAG1;IGF1R	fanconi anemia	2/90	0.0197537	0.025739	0	0	9.81423	38.5151	CSNK2A1;IGF1R
	PI3K-Akt signaling pathway	2/354	0.208561	0.259469	0	0	2.42095	3.7949	KIT;IGF1R	cardiac muscle contraction (GO:0060048)	2/34	0.00301287	0.0220864	0	0	27.0652	157.11	DMD;SCN5A	glycogen storage disease	2/90	0.0197537	0.025739	0	0	9.81423	38.5151	CSNK2A1;IGF1R
	Hematopoietic cell lineage	1/99	0.212168	0.261895	0	0	4.31046	6.68284	KIT	cellular response to amyloid-beta (GO:1904646)	2/35	0.00319059	0.0230267	0	0	26.2437	150.837	PRNP;IGF1R	hypogonadism	2/90	0.0197537	0.025739	0	0	9.81423	38.5151	CSNK2A1;IGF1R
	Pancreatic secretion	1/102	0.217855	0.26683	0	0	4.1818	6.37275	SLC9A1	regulation of JUN kinase activity (GO:0043506)	2/35	0.00319059	0.0230267	0	0	26.2437	150.837	TRAF6;MAP3K5	leber amaurosis	2/90	0.0197537	0.025739	0	0	9.81423	38.5151	CSNK2A1;IGF1R
	T cell receptor signaling pathway	1/104	0.221624	0.269359	0	0	4.10019	6.17804	PPP3CA	mitochondrion disassembly (GO:0061726)	2/36	0.00337312	0.0239723	0	0	25.4706	144.976	ATG3;ATG5	melanoma	2/90	0.0197537	0.025739	0	0	9.81423	38.5151	CSNK2A1;IGF1R
	Th17 cell differentiation	1/107	0.227245	0.274081	0	0	3.98354	5.90253	PPP3CA	Wnt signaling pathway, calcium modulating pathway (GO:0007223)	2/36	0.00337312	0.0239723	0	0	25.4706	144.976	PPP3CA;CALM1	rheumatoid arthritis	2/90	0.0197537	0.025739	0	0	9.81423	38.5151	CSNK2A1;IGF1R
	Ribosome biogenesis in eukaryotes	1/108	0.229109	0.274237	0	0	3.94611	5.81482	CSNK2A1	regulation of ion transmembrane transporter activity (GO:0032412)	2/39	0.00394931	0.0274389	0	0	23.4019	129.511	CACNA1D;FGF12	celiac disease	2/91	0.0201671	0.025739	0	0	9.70347	37.8795	CSNK2A1;IGF1R
	HIF-1 signaling pathway	1/109	0.230969	0.274385	0	0	3.90938	5.72908	IGF1R	regulation of peptidyl-threonine phosphorylation (GO:0010799)	2/39	0.00394931	0.0274389	0	0	23.4019	129.511	RIPK2;CALM1	convulsions	2/91	0.0201671	0.025739	0	0	9.70347	37.8795	CSNK2A1;IGF1R
	Toxoplasmosis	1/112	0.236524	0.278886	0	0	3.80314	5.48302	TRAF6	membrane protein proteolysis (GO:0033619)	2/39	0.00394931	0.0274389	0	0	23.4019	129.511	TRAF6;DAG1	corneal dystrophy	2/91	0.0201671	0.025739	0	0	9.70347	37.8795	CSNK2A1;IGF1R
	Sphingolipid signaling pathway	1/119	0.249331	0.29177	0	0	3.57627	4.96735	MAP3K5	autophagy of mitochondrion (GO:0000422)	2/40	0.00415083	0.0284149	0	0	22.7849	124.963	ATG3;ATG5	encephalopathy	2/91	0.0201671	0.025739	0	0	9.70347	37.8795	CSNK2A1;IGF1R
	AMPK signaling pathway	1/120	0.251143	0.29177	0	0	3.54604	4.89967	IGF1R	regulation of sodium ion transmembrane transporter activity (GO:2000649)	2/40	0.00415083	0.0284149	0	0	22.7849	124.963	DMD;FGF12	leigh syndrome	2/91	0.0201671	0.025739	0	0	9.70347	37.8795	CSNK2A1;IGF1R
	Cell cycle	1/124	0.25835	0.295792	0	0	3.43003	4.64234	MAD2L2	regulation of response to DNA damage stimulus (GO:2001020)	2/41	0.00435704	0.0293942	0	0	22.1996	120.676	UBE2V1;POLH	malaria	2/91	0.0201671	0.025739	0	0	9.70347	37.8795	CSNK2A1;IGF1R
	Platelet activation	1/124	0.25835	0.295792	0	0	3.43003	4.64234	SRC	heart contraction (GO:0060047)	2/41	0.00435704	0.0293942	0	0	22.1996	120.676	DMD;SCN5A	microcephaly	2/91	0.0201671	0.025739	0	0	9.70347	37.8795	CSNK2A1;IGF1R
	FoxO signaling pathway	1/131	0.270799	0.305616	0	0	3.24419	4.23814	IGF1R	positive regulation of protein tyrosine kinase activity (GO:0061098)	2/42	0.00456792	0.0305952	0	0	21.6435	116.63	PRNP;SRC	bardet-biedl syndrome	2/92	0.0205841	0.025739	0	0	9.59517	37.2603	CSNK2A1;IGF1R
	Natural killer cell mediated cytotoxicity	1/131	0.270799	0.305616	0	0	3.24419	4.23814	PPP3CA	response to amyloid-beta (GO:1904645)	2/44	0.0050036	0.0330379	0	0	20.6108	109.188	PRNP;IGF1R	cholesterol level	2/92	0.0205841	0.025739	0	0	9.59517	37.2603	CSNK2A1;IGF1R
	Ubiquitin mediated proteolysis	1/140	0.286504	0.321048	0	0	3.03276	3.79095	TRAF6	protein K63-linked ubiquitination (GO:0070534)	2/44	0.0050036	0.0330379	0	0	20.6108	109.188	TRAF6;UBE2V1	myopia	2/92	0.0205841	0.025739	0	0	9.59517	37.2603	CSNK2A1;IGF1R
	Signaling pathways regulating pluripotency of stem cells	1/143	0.291666	0.32226	0	0	2.96823	3.6573	IGF1R	regulation of DNA repair (GO:0006282)	2/45	0.00522835	0.0342788	0	0	20.1304	105.758	UBE2V1;POLH	cardiomyopathy, hypertrophic	2/93	0.0210047	0.025739	0	0	9.48925	36.6571	CSNK2A1;IGF1R
	Spinocerebellar ataxia	1/143	0.291666	0.32226	0	0	2.96823	3.6573	MAP3K5	regulation of DNA metabolic process (GO:0051052)	2/46	0.00545767	0.0352854	0	0	19.6719	102.505	UBE2V1;POLH	glaucoma	2/93	0.0210047	0.025739	0	0	9.48925	36.6571	CSNK2A1;IGF1R
	Phospholipase D signaling pathway	1/148	0.300186	0.329371	0	0	2.86655	3.44947	KIT	postreplication repair (GO:0006301)	2/46	0.00545767	0.0352854	0	0	19.6719	102.505	UBE2V1;POLH	migraine	2/93	0.0210047	0.025739	0	0	9.48925	36.6571	CSNK2A1;IGF1R
	mTOR signaling pathway	1/154	0.310279	0.337587	0	0	2.7533	3.22215	IGF1R	positive regulation of neuron death (GO:1901216)	2/47	0.00569156	0.0365437	0	0	19.2338	99.4152	PRNP;MAP3K5	myocardial infarction	2/93	0.0210047	0.025739	0	0	9.48925	36.6571	CSNK2A1;IGF1R
	Non-alcoholic fatty liver disease	1/155	0.311947	0.337587	0	0	2.73529	3.18639	MAP3K5	regulation of interleukin-2 production (GO:0032663)	2/48	0.00592997	0.0377777	0	0	18.8147	96.477	PRNP;TRAF6	thyroid carcinoma	2/93	0.0210047	0.025739	0	0	9.48925	36.6571	CSNK2A1;IGF1R
	Hepatitis C	1/157	0.315272	0.338863	0	0	2.69995	3.1166	TRAF6	negative regulation of apoptotic process (GO:0043066)	5/485	0.0059649	0.0377777	0	0	4.71705	24.1601	CSNK2A1;SRC;RIPK2;TRAF6;IGF1R	dystonia	2/94	0.0214289	0.025739	0	0	9.38563	36.0691	CSNK2A1;IGF1R
	Hepatocellular carcinoma	1/168	0.333277	0.355796	0	0	2.5207	2.7697	IGF1R	cellular response to mechanical stimulus (GO:0071260)	2/49	0.0061729	0.0385703	0	0	18.4135	93.6803	MAP2K4;SLC9A1	ichthyosis	2/94	0.0214289	0.025739	0	0	9.38563	36.0691	CSNK2A1;IGF1R
	Herpes simplex virus 1 infection	2/498	0.336591	0.356139	0	0	1.70547	1.85706	SRC;TRAF6	regulation of stress-activated MAPK cascade (GO:0032872)	2/49	0.0061729	0.0385703	0	0	18.4135	93.6803	MAPK8IP3;IGF1R	aneurysm	2/95	0.0218566	0.025739	0	0	9.28424	35.496	CSNK2A1;IGF1R
	Protein processing in endoplasmic reticulum	1/171	0.338107	0.356139	0	0	2.47584	2.68479	MAP3K5	positive regulation of ion transport (GO:0043270)	2/50	0.00642032	0.0398488	0	0	18.029	91.0155	CACNA1D;SCN5A	macular degeneration	2/95	0.0218566	0.025739	0	0	9.28424	35.496	CSNK2A1;IGF1R
	Alcoholism	1/186	0.361745	0.378515	0	0	2.27338	2.3116	CALM1	protein phosphorylation (GO:0006468)	5/496	0.00654633	0.0401982	0	0	4.60877	23.1768	CSNK2A1;SRC;KIT;IGF1R;MAP3K5	autism	2/96	0.0222879	0.025739	0	0	9.18501	34.9371	CSNK2A1;IGF1R
	Neutrophil extracellular trap formation	1/189	0.366373	0.380835	0	0	2.23676	2.24594	SRC	protein autophosphorylation (GO:0046777)	3/159	0.00656298	0.0401982	0	0	8.45983	42.5217	SRC;KIT;IGF1R	disorder of glycosylation	2/96	0.0222879	0.025739	0	0	9.18501	34.9371	CSNK2A1;IGF1R
	Transcriptional misregulation in cancer	1/192	0.370968	0.383091	0	0	2.20129	2.18289	IGF1R	positive regulation of protein kinase B signaling (GO:0051897)	3/161	0.00679267	0.0413332	0	0	8.3519	41.6919	SRC;KIT;IGF1R	lateral sclerosis	2/96	0.0222879	0.025739	0	0	9.18501	34.9371	CSNK2A1;IGF1R
	Viral carcinogenesis	1/203	0.387538	0.397603	0	0	2.08026	1.97197	SRC	negative regulation of protein metabolic process (GO:0051248)	2/52	0.00692853	0.0418861	0	0	17.3061	86.0477	MAD2L2;PRNP	microphthalmia	2/96	0.0222879	0.025739	0	0	9.18501	34.9371	CSNK2A1;IGF1R
	Thermogenesis	1/232	0.4292	0.434703	0	0	1.81643	1.5364	MAP3K5	negative regulation of cysteine-type endopeptidase activity (GO:2000117)	2/53	0.00718929	0.0429053	0	0	16.9659	83.7295	CSNK2A1;SRC	orofacial cleft	2/96	0.0222879	0.025739	0	0	9.18501	34.9371	CSNK2A1;IGF1R
	Coronavirus disease	1/232	0.4292	0.434703	0	0	1.81643	1.5364	TRAF6	positive regulation of NIK/NF-kappaB signaling (GO:1901224)	2/53	0.00718929	0.0429053	0	0	16.9659	83.7295	TRAF6;NOD1	lung cancer	2/97	0.0227228	0.0260729	0	0	9.08787	34.392	CSNK2A1;IGF1R
	MicroRNAs in cancer	1/310	0.527971	0.531334	0	0	1.35254	0.86389	CRKL	regulation of MAPK cascade (GO:0043408)	3/166	0.00738773	0.0438088	0	0	8.09366	39.7232	KIT;DAG1;IGF1R	asthma	2/99	0.023603	0.0265719	0	0	8.8996	33.3413	CSNK2A1;IGF1R
	Olfactory transduction	1/440	0.656668	0.656668	0	0	0.945718	0.397747	CALM1	regulation of focal adhesion assembly (GO:0051893)	2/54	0.00745444	0.0439246	0	0	16.6388	81.5125	SRC;SLC9A1	lymphoma	2/99	0.023603	0.0265719	0	0	8.8996	33.3413	CSNK2A1;IGF1R
										negative regulation of cysteine-type endopeptidase activity involved in apoptotic process (GO:0043154)	2/55	0.00772398	0.0452266	0	0	16.324	79.3907	CSNK2A1;SRC	parkinson disease	2/99	0.023603	0.0265719	0	0	8.8996	33.3413	CSNK2A1;IGF1R
										peptidyl-tyrosine modification (GO:0018212)	2/56	0.00799787	0.0465376	0	0	16.0209	77.3584	SRC;KIT	stature	2/101	0.0244971	0.0274062	0	0	8.71893	32.3402	CSNK2A1;IGF1R
										cation transport (GO:0006812)	3/174	0.00840247	0.0485882	0	0	7.71189	36.8569	SCN4A;SCN5A;SCN2A	alzheimer disease	2/103	0.025405	0.028071	0	0	8.54542	31.3857	CSNK2A1;IGF1R
										regulation of calcium ion transport (GO:0051924)	2/58	0.00855865	0.0488841	0	0	15.4472	73.5413	CACNA1D;NOS1	diabetes mellitus, type 1	2/103	0.025405	0.028071	0	0	8.54542	31.3857	CSNK2A1;IGF1R
										nucleosome assembly (GO:0006334)	2/58	0.00855865	0.0488841	0	0	15.4472	73.5413	NAP1L1;NAP1L4	charcot-marie-tooth disease	2/104	0.0258641	0.0283882	0	0	8.46121	30.9249	CSNK2A1;IGF1R
										selective autophagy (GO:0061912)	2/59	0.00884549	0.0502143	0	0	15.1754	71.7472	UBE2V1;ATG5	breast cancer	2/105	0.0263265	0.0283882	0	0	8.37864	30.4746	CSNK2A1;IGF1R
										pattern recognition receptor signaling pathway (GO:0002221)	2/61	0.00943196	0.0532191	0	0	14.6595	68.367	TRAF6;NOD1	immunodeficiency	2/105	0.0263265	0.0283882	0	0	8.37864	30.4746	CSNK2A1;IGF1R
										regulation of cell population proliferation (GO:0042127)	6/764	0.00953918	0.0534999	0	0	3.61741	16.8295	CSNK2A1;KIT;NAP1L1;SHANK2;CRKL;IGF1R	systemic lupus erythematosus	2/105	0.0263265	0.0283882	0	0	8.37864	30.4746	CSNK2A1;IGF1R
										I-kappaB kinase/NF-kappaB signaling (GO:0007249)	2/62	0.00973155	0.0542519	0	0	14.4145	66.7734	RIPK2;TRAF6	diabetes mellitus, type 2	2/106	0.0267923	0.0285368	0	0	8.29766	30.0345	CSNK2A1;IGF1R
										regulation of cilium assembly (GO:1902017)	2/64	0.0103433	0.0573194	0	0	13.9481	63.7625	ATG3;ATG5	hypertension	2/106	0.0267923	0.0285368	0	0	8.29766	30.0345	CSNK2A1;IGF1R
										negative regulation of intracellular signal transduction (GO:1902532)	3/198	0.0119211	0.0582173	0	0	6.75453	29.9188	SRC;DAG1;SHANK2	obesity	2/107	0.0272615	0.0285368	0	0	8.21822	29.6043	CSNK2A1;IGF1R
										negative regulation of calcium ion transport into cytosol (GO:0010523)	1/5	0.0119436	0.0582173	0	0	106.106	469.792	NOS1	prostate cancer	2/107	0.0272615	0.0285368	0	0	8.21822	29.6043	CSNK2A1;IGF1R
										regulation of basement membrane assembly involved in embryonic body morphogenesis (GO:1904259)	1/5	0.0119436	0.0582173	0	0	106.106	469.792	DAG1	schizophrenia	2/107	0.0272615	0.0285368	0	0	8.21822	29.6043	CSNK2A1;IGF1R
										regulation of caveolin-mediated endocytosis (GO:2001286)	1/5	0.0119436	0.0582173	0	0	106.106	469.792	SRC	spastic paraplegia	2/109	0.0282097	0.0293578	0	0	8.0638	28.7723	CSNK2A1;IGF1R
										bundle of His cell action potential (GO:0086043)	1/5	0.0119436	0.0582173	0	0	106.106	469.792	SCN5A	colorectal cancer	2/111	0.0291712	0.0301829	0	0	7.91504	27.9763	CSNK2A1;IGF1R
										C-terminal protein lipidation (GO:0006501)	1/5	0.0119436	0.0582173	0	0	106.106	469.792	ATG5	neuropathy	2/112	0.0296568	0.030509	0	0	7.84269	27.5911	CSNK2A1;IGF1R
										regulation of chloride transport (GO:2001225)	1/5	0.0119436	0.0582173	0	0	106.106	469.792	PRNP	blood	2/113	0.0301457	0.0308348	0	0	7.77164	27.2141	CSNK2A1;IGF1R
										regulation of chromosome separation (GO:1905818)	1/5	0.0119436	0.0582173	0	0	106.106	469.792	CSNK2A1	spinocerebellar ataxia	2/114	0.0306378	0.03116	0	0	7.70186	26.845	CSNK2A1;IGF1R
										regulation of dendritic cell cytokine production (GO:0002730)	1/5	0.0119436	0.0582173	0	0	106.106	469.792	KIT	myopathy	2/120	0.0336571	0.0340374	0	0	7.30803	24.7854	CSNK2A1;IGF1R
										cellular response to erythropoietin (GO:0036018)	1/5	0.0119436	0.0582173	0	0	106.106	469.792	KIT	cataract	2/124	0.0357323	0.035933	0	0	7.067	23.5451	CSNK2A1;IGF1R
										regulation of glial cell migration (GO:1903975)	1/5	0.0119436	0.0582173	0	0	106.106	469.792	CRKL	leukemia	1/77	0.169207	0.169207	0	0	5.56439	9.88588	KIT
										regulation of guanylate cyclase activity (GO:0031282)	1/5	0.0119436	0.0582173	0	0	106.106	469.792	NOS1
										peptidyl-cysteine S-nitrosylation (GO:0018119)	1/5	0.0119436	0.0582173	0	0	106.106	469.792	NOS1
										positive regulation of action potential (GO:0045760)	1/5	0.0119436	0.0582173	0	0	106.106	469.792	SCN5A
										positive regulation of basement membrane assembly involved in embryonic body morphogenesis (GO:1904261)	1/5	0.0119436	0.0582173	0	0	106.106	469.792	DAG1
										regulation of voltage-gated sodium channel activity (GO:1905150)	1/5	0.0119436	0.0582173	0	0	106.106	469.792	FGF12
										response to denervation involved in regulation of muscle adaptation (GO:0014894)	1/5	0.0119436	0.0582173	0	0	106.106	469.792	SCN5A
										positive regulation of leukocyte mediated immunity (GO:0002705)	1/5	0.0119436	0.0582173	0	0	106.106	469.792	KIT
										immature B cell differentiation (GO:0002327)	1/5	0.0119436	0.0582173	0	0	106.106	469.792	KIT
										SA node cell to atrial cardiac muscle cell signaling (GO:0086018)	1/5	0.0119436	0.0582173	0	0	106.106	469.792	SCN5A
										positive regulation of smooth muscle cell differentiation (GO:0051152)	1/5	0.0119436	0.0582173	0	0	106.106	469.792	KIT
										toll-like receptor 2 signaling pathway (GO:0034134)	1/5	0.0119436	0.0582173	0	0	106.106	469.792	RIPK2
										modulation by symbiont of host autophagy (GO:0075071)	1/5	0.0119436	0.0582173	0	0	106.106	469.792	ATG5
										regulation of plasma membrane bounded cell projection assembly (GO:0120032)	2/70	0.0122781	0.0595358	0	0	12.7136	55.9389	ATG3;ATG5
										Fc-gamma receptor signaling pathway involved in phagocytosis (GO:0038096)	2/71	0.0126148	0.0605379	0	0	12.5287	54.7865	YES1;SRC
										response to metal ion (GO:0010038)	2/71	0.0126148	0.0605379	0	0	12.5287	54.7865	PPP3CA;CALM1
										Fc-gamma receptor signaling pathway (GO:0038094)	2/72	0.0129555	0.0618543	0	0	12.3491	53.6719	YES1;SRC
										negative regulation of programmed cell death (GO:0043069)	4/381	0.013046	0.0619687	0	0	4.72028	20.4826	SRC;RIPK2;TRAF6;IGF1R
										chromatin assembly (GO:0031497)	2/73	0.0133003	0.0625381	0	0	12.1745	52.5936	NAP1L1;NAP1L4
										positive regulation of JNK cascade (GO:0046330)	2/73	0.0133003	0.0625381	0	0	12.1745	52.5936	TRAF6;MAP3K5
										regulation of peptide hormone secretion (GO:0090276)	2/74	0.013649	0.0633534	0	0	12.0048	51.5498	CACNA1D;CACNA1C
										Fc receptor mediated stimulatory signaling pathway (GO:0002431)	2/74	0.013649	0.0633534	0	0	12.0048	51.5498	YES1;SRC
										regulation of anion channel activity (GO:0010359)	1/6	0.0143155	0.0633534	0	0	84.8809	360.439	PRNP
										regulation of glutamate receptor signaling pathway (GO:1900449)	1/6	0.0143155	0.0633534	0	0	84.8809	360.439	PRNP
										regulation of peptidyl-cysteine S-nitrosylation (GO:2000169)	1/6	0.0143155	0.0633534	0	0	84.8809	360.439	DMD
										positive regulation of antigen processing and presentation (GO:0002579)	1/6	0.0143155	0.0633534	0	0	84.8809	360.439	NOD1
										positive regulation of dendritic cell antigen processing and presentation (GO:0002606)	1/6	0.0143155	0.0633534	0	0	84.8809	360.439	NOD1
										regulation of transmission of nerve impulse (GO:0051969)	1/6	0.0143155	0.0633534	0	0	84.8809	360.439	FGF12
										regulation of ventricular cardiac muscle cell membrane depolarization (GO:0060373)	1/6	0.0143155	0.0633534	0	0	84.8809	360.439	SCN5A
										signal complex assembly (GO:0007172)	1/6	0.0143155	0.0633534	0	0	84.8809	360.439	SRC
										positive regulation of non-membrane spanning protein tyrosine kinase activity (GO:1903997)	1/6	0.0143155	0.0633534	0	0	84.8809	360.439	SRC
										megakaryocyte development (GO:0035855)	1/6	0.0143155	0.0633534	0	0	84.8809	360.439	KIT
										regulation of epithelial to mesenchymal transition (GO:0010717)	2/76	0.0143583	0.0633534	0	0	11.6792	49.5598	MAD2L2;DAG1
										regulation of organelle assembly (GO:1902115)	2/77	0.0147188	0.0643345	0	0	11.5229	48.6108	ATG3;ATG5
										positive regulation of protein modification by small protein conjugation or removal (GO:1903322)	2/77	0.0147188	0.0643345	0	0	11.5229	48.6108	RIPK2;TRAF6
										negative regulation of apoptotic signaling pathway (GO:2001234)	2/78	0.0150833	0.0653142	0	0	11.3707	47.6907	CSNK2A1;SRC
										protein modification process (GO:0036211)	2/78	0.0150833	0.0653142	0	0	11.3707	47.6907	ATG3;YES1
										regulation of NIK/NF-kappaB signaling (GO:1901222)	2/80	0.0158238	0.0660886	0	0	11.078	45.9322	TRAF6;NOD1
										transmembrane receptor protein tyrosine kinase signaling pathway (GO:0007169)	4/404	0.0158625	0.0660886	0	0	4.44364	18.4135	YES1;SRC;KIT;IGF1R
										positive regulation of cell motility (GO:2000147)	3/221	0.0159805	0.0660886	0	0	6.03486	24.9625	PPP3CA;KIT;IGF1R
										ephrin receptor signaling pathway (GO:0048013)	2/82	0.0165797	0.0660886	0	0	10.8	44.2754	YES1;SRC
										positive regulation of protein ubiquitination (GO:0031398)	2/82	0.0165797	0.0660886	0	0	10.8	44.2754	RIPK2;TRAF6
										angiotensin-activated signaling pathway (GO:0038166)	1/7	0.0166819	0.0660886	0	0	70.7305	289.531	SRC
										arginine catabolic process (GO:0006527)	1/7	0.0166819	0.0660886	0	0	70.7305	289.531	NOS1
										regulation of atrial cardiac muscle cell membrane depolarization (GO:0060371)	1/7	0.0166819	0.0660886	0	0	70.7305	289.531	SCN5A
										autophagosome membrane docking (GO:0016240)	1/7	0.0166819	0.0660886	0	0	70.7305	289.531	CALM1
										AV node cell to bundle of His cell communication (GO:0086067)	1/7	0.0166819	0.0660886	0	0	70.7305	289.531	SCN5A
										regulation of cardiac muscle cell membrane potential (GO:0086036)	1/7	0.0166819	0.0660886	0	0	70.7305	289.531	SLC9A1
										nucleotide-binding oligomerization domain containing 2 signaling pathway (GO:0070431)	1/7	0.0166819	0.0660886	0	0	70.7305	289.531	RIPK2
										regulation of non-membrane spanning protein tyrosine kinase activity (GO:1903995)	1/7	0.0166819	0.0660886	0	0	70.7305	289.531	SRC
										positive regulation by symbiont of host autophagy (GO:0075044)	1/7	0.0166819	0.0660886	0	0	70.7305	289.531	ATG5
										regulation of vascular associated smooth muscle cell differentiation (GO:1905063)	1/7	0.0166819	0.0660886	0	0	70.7305	289.531	KIT
										positive regulation of lamellipodium morphogenesis (GO:2000394)	1/7	0.0166819	0.0660886	0	0	70.7305	289.531	SRC
										long-term synaptic depression (GO:0060292)	1/7	0.0166819	0.0660886	0	0	70.7305	289.531	SHANK2
										positive regulation of vascular associated smooth muscle cell differentiation (GO:1905065)	1/7	0.0166819	0.0660886	0	0	70.7305	289.531	KIT
										mitochondrion-endoplasmic reticulum membrane tethering (GO:1990456)	1/7	0.0166819	0.0660886	0	0	70.7305	289.531	CALM1
										positive regulation of voltage-gated calcium channel activity (GO:1901387)	1/7	0.0166819	0.0660886	0	0	70.7305	289.531	CACNB3
										regulation of cell cycle G2/M phase transition (GO:1902749)	2/85	0.017742	0.0681873	0	0	10.4081	41.9635	TUBB4B;TUBA4A
										inflammatory response (GO:0006954)	3/230	0.017756	0.0681873	0	0	5.79295	23.3516	RIPK2;KIT;NOD1
										negative regulation of phosphorylation (GO:0042326)	2/86	0.0181369	0.0681873	0	0	10.2836	41.2354	PRNP;CRKL
										regulation of neuron death (GO:1901214)	2/86	0.0181369	0.0681873	0	0	10.2836	41.2354	PRNP;MAP3K5
										response to interleukin-1 (GO:0070555)	2/86	0.0181369	0.0681873	0	0	10.2836	41.2354	SRC;TRAF6
										organelle assembly (GO:0070925)	4/425	0.0187465	0.0681873	0	0	4.21745	16.7717	ATG3;ATG16L1;POGZ;ATG5
										protein localization to presynapse (GO:1905383)	1/8	0.0190426	0.0681873	0	0	60.6231	240.133	MAPK8IP3
										anterograde axonal protein transport (GO:0099641)	1/8	0.0190426	0.0681873	0	0	60.6231	240.133	MAPK8IP3
										atrial cardiac muscle cell to AV node cell signaling (GO:0086026)	1/8	0.0190426	0.0681873	0	0	60.6231	240.133	SCN5A
										axo-dendritic protein transport (GO:0099640)	1/8	0.0190426	0.0681873	0	0	60.6231	240.133	MAPK8IP3
										regulation of cyclic-nucleotide phosphodiesterase activity (GO:0051342)	1/8	0.0190426	0.0681873	0	0	60.6231	240.133	CALM1
										regulation of dendritic spine maintenance (GO:1902950)	1/8	0.0190426	0.0681873	0	0	60.6231	240.133	PRNP
										cellular response to epinephrine stimulus (GO:0071872)	1/8	0.0190426	0.0681873	0	0	60.6231	240.133	SLC9A1
										entry of bacterium into host cell (GO:0035635)	1/8	0.0190426	0.0681873	0	0	60.6231	240.133	SRC
										positive regulation of dendritic cell cytokine production (GO:0002732)	1/8	0.0190426	0.0681873	0	0	60.6231	240.133	KIT
										positive regulation of glial cell migration (GO:1903977)	1/8	0.0190426	0.0681873	0	0	60.6231	240.133	CRKL
										response to epinephrine (GO:0071871)	1/8	0.0190426	0.0681873	0	0	60.6231	240.133	SLC9A1
										skeletal muscle tissue regeneration (GO:0043403)	1/8	0.0190426	0.0681873	0	0	60.6231	240.133	PPP3CA
										mast cell activation involved in immune response (GO:0002279)	1/8	0.0190426	0.0681873	0	0	60.6231	240.133	KIT
										mast cell degranulation (GO:0043303)	1/8	0.0190426	0.0681873	0	0	60.6231	240.133	KIT
										positive regulation of ryanodine-sensitive calcium-release channel activity (GO:0060316)	1/8	0.0190426	0.0681873	0	0	60.6231	240.133	CALM1
										tubulin complex assembly (GO:0007021)	1/8	0.0190426	0.0681873	0	0	60.6231	240.133	TBCE
										progesterone receptor signaling pathway (GO:0050847)	1/8	0.0190426	0.0681873	0	0	60.6231	240.133	SRC
										protein localization to microtubule (GO:0035372)	1/8	0.0190426	0.0681873	0	0	60.6231	240.133	CHAMP1
										protein localization to microtubule cytoskeleton (GO:0072698)	1/8	0.0190426	0.0681873	0	0	60.6231	240.133	CHAMP1
										sensory perception of sound (GO:0007605)	2/91	0.0201671	0.0709974	0	0	9.70347	37.8795	KIT;CACNA1D
										toll-like receptor signaling pathway (GO:0002224)	2/91	0.0201671	0.0709974	0	0	9.70347	37.8795	RIPK2;TRAF6
										T cell activation (GO:0042110)	2/92	0.0205841	0.0709974	0	0	9.59517	37.2603	PPP3CA;KIT
										positive regulation of transcription by RNA polymerase II (GO:0045944)	6/908	0.0208137	0.0709974	0	0	3.0171	11.6827	PPP3CA;RIPK2;TRAF6;POGZ;NOS1;SLC9A1
										regulation of heart contraction (GO:0008016)	2/93	0.0210047	0.0709974	0	0	9.48925	36.6571	NOS1;CALM1
										associative learning (GO:0008306)	1/9	0.0213979	0.0709974	0	0	53.0426	203.92	SHANK1
										axon regeneration (GO:0031103)	1/9	0.0213979	0.0709974	0	0	53.0426	203.92	MAPK8IP3
										bone resorption (GO:0045453)	1/9	0.0213979	0.0709974	0	0	53.0426	203.92	SRC
										regulation of dendritic cell antigen processing and presentation (GO:0002604)	1/9	0.0213979	0.0709974	0	0	53.0426	203.92	NOD1
										negative regulation of ubiquitin protein ligase activity (GO:1904667)	1/9	0.0213979	0.0709974	0	0	53.0426	203.92	MAD2L2
										detection of mechanical stimulus involved in sensory perception of sound (GO:0050910)	1/9	0.0213979	0.0709974	0	0	53.0426	203.92	KIT
										peptidyl-cysteine modification (GO:0018198)	1/9	0.0213979	0.0709974	0	0	53.0426	203.92	NOS1
										embryonic forelimb morphogenesis (GO:0035115)	1/9	0.0213979	0.0709974	0	0	53.0426	203.92	CACNA1C
										positive regulation of extracellular matrix assembly (GO:1901203)	1/9	0.0213979	0.0709974	0	0	53.0426	203.92	DAG1
										response to UV-C (GO:0010225)	1/9	0.0213979	0.0709974	0	0	53.0426	203.92	POLH
										intestinal epithelial cell differentiation (GO:0060575)	1/9	0.0213979	0.0709974	0	0	53.0426	203.92	SRC
										kinetochore assembly (GO:0051382)	1/9	0.0213979	0.0709974	0	0	53.0426	203.92	POGZ
										mast cell mediated immunity (GO:0002448)	1/9	0.0213979	0.0709974	0	0	53.0426	203.92	KIT
										mitochondrial fragmentation involved in apoptotic process (GO:0043653)	1/9	0.0213979	0.0709974	0	0	53.0426	203.92	ATG3
										regulation of kinase activity (GO:0043549)	2/94	0.0214289	0.0709974	0	0	9.38563	36.0691	KIT;IGF1R
										nucleosome organization (GO:0034728)	2/94	0.0214289	0.0709974	0	0	9.38563	36.0691	NAP1L1;NAP1L4
										ciliary basal body-plasma membrane docking (GO:0097711)	2/95	0.0218566	0.0721579	0	0	9.28424	35.496	TUBB4B;TUBA4A
										positive regulation of signal transduction (GO:0009967)	3/252	0.022544	0.074164	0	0	5.27523	20.0052	CSNK2A1;SRC;SHANK1
										positive regulation of phosphorylation (GO:0042327)	3/253	0.0227767	0.074666	0	0	5.25387	19.8702	KIT;CRKL;IGF1R
										positive regulation of stress-activated MAPK cascade (GO:0032874)	2/99	0.023603	0.0749457	0	0	8.8996	33.3413	TRAF6;MAP3K5
										negative regulation of cell-cell adhesion mediated by cadherin (GO:2000048)	1/10	0.0237476	0.0749457	0	0	47.1466	176.341	MAD2L2
										regulation of actin filament-based movement (GO:1903115)	1/10	0.0237476	0.0749457	0	0	47.1466	176.341	SCN5A
										arginine metabolic process (GO:0006525)	1/10	0.0237476	0.0749457	0	0	47.1466	176.341	NOS1
										cellular response to acidic pH (GO:0071468)	1/10	0.0237476	0.0749457	0	0	47.1466	176.341	SLC9A1
										negative regulation of telomerase activity (GO:0051974)	1/10	0.0237476	0.0749457	0	0	47.1466	176.341	SRC
										negative regulation of transcription by competitive promoter binding (GO:0010944)	1/10	0.0237476	0.0749457	0	0	47.1466	176.341	MAD2L2
										negative regulation of voltage-gated calcium channel activity (GO:1901386)	1/10	0.0237476	0.0749457	0	0	47.1466	176.341	CALM1
										neuron projection maintenance (GO:1990535)	1/10	0.0237476	0.0749457	0	0	47.1466	176.341	PRNP
										neuron projection regeneration (GO:0031102)	1/10	0.0237476	0.0749457	0	0	47.1466	176.341	MAPK8IP3
										forelimb morphogenesis (GO:0035136)	1/10	0.0237476	0.0749457	0	0	47.1466	176.341	CACNA1C
										regulation of cell death (GO:0010941)	2/102	0.0249493	0.0771154	0	0	8.6313	31.8573	RIPK2;ATG5
										regulation of protein catabolic process (GO:0042176)	2/102	0.0249493	0.0771154	0	0	8.6313	31.8573	MAD2L2;CSNK2A1
										intrinsic apoptotic signaling pathway (GO:0097193)	2/102	0.0249493	0.0771154	0	0	8.6313	31.8573	SCN2A;MAP3K5
										mitotic sister chromatid segregation (GO:0000070)	2/102	0.0249493	0.0771154	0	0	8.6313	31.8573	CSNK2A1;POGZ
										regulation of insulin secretion (GO:0050796)	2/104	0.0258641	0.0771154	0	0	8.46121	30.9249	CACNA1D;CACNA1C
										regulation of calcium ion transmembrane transport via high voltage-gated calcium channel (GO:1902514)	1/11	0.0260917	0.0771154	0	0	42.4298	154.705	NOS1
										negative regulation of interleukin-17 production (GO:0032700)	1/11	0.0260917	0.0771154	0	0	42.4298	154.705	PRNP
										calcineurin-NFAT signaling cascade (GO:0033173)	1/11	0.0260917	0.0771154	0	0	42.4298	154.705	PPP3CA
										regulation of cytoplasmic transport (GO:1903649)	1/11	0.0260917	0.0771154	0	0	42.4298	154.705	SRC
										negative regulation of protein maturation (GO:1903318)	1/11	0.0260917	0.0771154	0	0	42.4298	154.705	PRNP
										regulation of lamellipodium morphogenesis (GO:2000392)	1/11	0.0260917	0.0771154	0	0	42.4298	154.705	SRC
										regulation of mitochondrial depolarization (GO:0051900)	1/11	0.0260917	0.0771154	0	0	42.4298	154.705	SRC
										detection of light stimulus involved in sensory perception (GO:0050962)	1/11	0.0260917	0.0771154	0	0	42.4298	154.705	CACNA1F
										detection of light stimulus involved in visual perception (GO:0050908)	1/11	0.0260917	0.0771154	0	0	42.4298	154.705	CACNA1F
										DNA damage response, signal transduction resulting in transcription (GO:0042772)	1/11	0.0260917	0.0771154	0	0	42.4298	154.705	MAD2L2
										regulation of pH (GO:0006885)	1/11	0.0260917	0.0771154	0	0	42.4298	154.705	SLC9A1
										positive regulation of integrin activation (GO:0033625)	1/11	0.0260917	0.0771154	0	0	42.4298	154.705	SRC
										insulin-like growth factor receptor signaling pathway (GO:0048009)	1/11	0.0260917	0.0771154	0	0	42.4298	154.705	IGF1R
										tetrahydrobiopterin metabolic process (GO:0046146)	1/11	0.0260917	0.0771154	0	0	42.4298	154.705	CALM1
										negative regulation of activated T cell proliferation (GO:0046007)	1/11	0.0260917	0.0771154	0	0	42.4298	154.705	PRNP
										protein-containing complex assembly (GO:0065003)	3/267	0.0261745	0.0771154	0	0	4.97172	18.1118	DMD;SLC9A1;SHANK1
										regulation of cell cycle process (GO:0010564)	2/106	0.0267923	0.0776208	0	0	8.29766	30.0345	CSNK2A1;CALM1
										DNA replication (GO:0006260)	2/108	0.0277339	0.0776208	0	0	8.14028	29.1837	REV3L;NAP1L1
										positive regulation of MAPK cascade (GO:0043410)	3/274	0.0279704	0.0776208	0	0	4.84157	17.3164	KIT;CRKL;IGF1R
										regulation of protein ubiquitination (GO:0031396)	2/109	0.0282097	0.0776208	0	0	8.0638	28.7723	RIPK2;TRAF6
										modulation of chemical synaptic transmission (GO:0050804)	2/109	0.0282097	0.0776208	0	0	8.0638	28.7723	DLGAP3;DLGAP2
										protein localization to synapse (GO:0035418)	1/12	0.0284304	0.0776208	0	0	38.5706	137.323	SHANK1
										negative regulation of calcineurin-mediated signaling (GO:0106057)	1/12	0.0284304	0.0776208	0	0	38.5706	137.323	PRNP
										negative regulation of calcineurin-NFAT signaling cascade (GO:0070885)	1/12	0.0284304	0.0776208	0	0	38.5706	137.323	PRNP
										regulation of amyloid precursor protein catabolic process (GO:1902991)	1/12	0.0284304	0.0776208	0	0	38.5706	137.323	PRNP
										attachment of mitotic spindle microtubules to kinetochore (GO:0051315)	1/12	0.0284304	0.0776208	0	0	38.5706	137.323	CHAMP1
										regulation of cell communication by electrical coupling involved in cardiac conduction (GO:1901844)	1/12	0.0284304	0.0776208	0	0	38.5706	137.323	CALM1
										C-terminal protein amino acid modification (GO:0018410)	1/12	0.0284304	0.0776208	0	0	38.5706	137.323	ATG5
										calcineurin-mediated signaling (GO:0097720)	1/12	0.0284304	0.0776208	0	0	38.5706	137.323	PPP3CA
										negative regulation of release of sequestered calcium ion into cytosol (GO:0051280)	1/12	0.0284304	0.0776208	0	0	38.5706	137.323	CALM1
										negative regulation of ryanodine-sensitive calcium-release channel activity (GO:0060315)	1/12	0.0284304	0.0776208	0	0	38.5706	137.323	CALM1
										cellular response to nitrogen levels (GO:0043562)	1/12	0.0284304	0.0776208	0	0	38.5706	137.323	ATG5
										cellular response to nitrogen starvation (GO:0006995)	1/12	0.0284304	0.0776208	0	0	38.5706	137.323	ATG5
										digestive system development (GO:0055123)	1/12	0.0284304	0.0776208	0	0	38.5706	137.323	KIT
										epithelial cell-cell adhesion (GO:0090136)	1/12	0.0284304	0.0776208	0	0	38.5706	137.323	KIT
										regulation of ventricular cardiac muscle cell action potential (GO:0098911)	1/12	0.0284304	0.0776208	0	0	38.5706	137.323	CACNA1C
										intrinsic apoptotic signaling pathway in response to oxidative stress (GO:0008631)	1/12	0.0284304	0.0776208	0	0	38.5706	137.323	MAP3K5
										megakaryocyte differentiation (GO:0030219)	1/12	0.0284304	0.0776208	0	0	38.5706	137.323	KIT
										melanocyte differentiation (GO:0030318)	1/12	0.0284304	0.0776208	0	0	38.5706	137.323	KIT
										microtubule anchoring (GO:0034453)	1/12	0.0284304	0.0776208	0	0	38.5706	137.323	DAG1
										protein localization to condensed chromosome (GO:1903083)	1/12	0.0284304	0.0776208	0	0	38.5706	137.323	CHAMP1
										regulation of protein serine/threonine kinase activity (GO:0071900)	2/111	0.0291712	0.0794105	0	0	7.91504	27.9763	SRC;CALM1
										cellular response to transforming growth factor beta stimulus (GO:0071560)	2/114	0.0306378	0.079558	0	0	7.70186	26.845	SRC;CRKL
										positive regulation of kinase activity (GO:0033674)	2/114	0.0306378	0.079558	0	0	7.70186	26.845	KIT;IGF1R
										pteridine-containing compound metabolic process (GO:0042558)	1/13	0.0307636	0.079558	0	0	35.3546	123.084	CALM1
										regulation of actomyosin structure organization (GO:0110020)	1/13	0.0307636	0.079558	0	0	35.3546	123.084	SLC9A1
										negative regulation of hippo signaling (GO:0035331)	1/13	0.0307636	0.079558	0	0	35.3546	123.084	SHANK2
										regulation of cell communication by electrical coupling (GO:0010649)	1/13	0.0307636	0.079558	0	0	35.3546	123.084	CALM1
										negative regulation of potassium ion transport (GO:0043267)	1/13	0.0307636	0.079558	0	0	35.3546	123.084	NOS1
										regulation of leukocyte adhesion to vascular endothelial cell (GO:1904994)	1/13	0.0307636	0.079558	0	0	35.3546	123.084	TRAF6
										regulation of membrane repolarization (GO:0060306)	1/13	0.0307636	0.079558	0	0	35.3546	123.084	CACNB3
										detection of calcium ion (GO:0005513)	1/13	0.0307636	0.079558	0	0	35.3546	123.084	CALM1
										embryonic hemopoiesis (GO:0035162)	1/13	0.0307636	0.079558	0	0	35.3546	123.084	KIT
										entry into host (GO:0044409)	1/13	0.0307636	0.079558	0	0	35.3546	123.084	SRC
										positive regulation of calcineurin-mediated signaling (GO:0106058)	1/13	0.0307636	0.079558	0	0	35.3546	123.084	SLC9A1
										positive regulation of calcineurin-NFAT signaling cascade (GO:0070886)	1/13	0.0307636	0.079558	0	0	35.3546	123.084	SLC9A1
										kinetochore organization (GO:0051383)	1/13	0.0307636	0.079558	0	0	35.3546	123.084	POGZ
										sodium ion export across plasma membrane (GO:0036376)	1/13	0.0307636	0.079558	0	0	35.3546	123.084	SLC9A1
										positive regulation of purine nucleotide biosynthetic process (GO:1900373)	1/13	0.0307636	0.079558	0	0	35.3546	123.084	NOS1
										toll-like receptor 9 signaling pathway (GO:0034162)	1/13	0.0307636	0.079558	0	0	35.3546	123.084	TRAF6
										cellular response to lectin (GO:1990858)	2/115	0.0311331	0.0800689	0	0	7.63332	26.4837	SRC;TRAF6
										stimulatory C-type lectin receptor signaling pathway (GO:0002223)	2/115	0.0311331	0.0800689	0	0	7.63332	26.4837	SRC;TRAF6
										regulation of apoptotic process (GO:0042981)	5/742	0.0319127	0.0818478	0	0	3.03162	10.4432	SRC;RIPK2;TRAF6;IGF1R;MAP3K5
										activation of cysteine-type endopeptidase activity (GO:0097202)	1/14	0.0330912	0.081854	0	0	32.6334	111.23	RIPK2
										cellular copper ion homeostasis (GO:0006878)	1/14	0.0330912	0.081854	0	0	32.6334	111.23	PRNP
										regulation of gastrulation (GO:0010470)	1/14	0.0330912	0.081854	0	0	32.6334	111.23	DAG1
										neuromuscular process controlling balance (GO:0050885)	1/14	0.0330912	0.081854	0	0	32.6334	111.23	SHANK1
										neurotransmitter biosynthetic process (GO:0042136)	1/14	0.0330912	0.081854	0	0	32.6334	111.23	NOS1
										detection of bacterium (GO:0016045)	1/14	0.0330912	0.081854	0	0	32.6334	111.23	NOD1
										ovarian follicle development (GO:0001541)	1/14	0.0330912	0.081854	0	0	32.6334	111.23	KIT
										peptidyl-serine dephosphorylation (GO:0070262)	1/14	0.0330912	0.081854	0	0	32.6334	111.23	PPP3CA
										immune response-regulating cell surface receptor signaling pathway (GO:0002768)	1/14	0.0330912	0.081854	0	0	32.6334	111.23	KIT
										positive regulation of protein-containing complex disassembly (GO:0043243)	1/14	0.0330912	0.081854	0	0	32.6334	111.23	IGF1R
										vasodilation (GO:0042311)	1/14	0.0330912	0.081854	0	0	32.6334	111.23	NOS1
										protein localization to kinetochore (GO:0034501)	1/14	0.0330912	0.081854	0	0	32.6334	111.23	CHAMP1
										positive regulation of cysteine-type endopeptidase activity involved in apoptotic process (GO:0043280)	2/119	0.033146	0.081854	0	0	7.37087	25.1113	NOD1;MAP3K5
										innate immune response activating cell surface receptor signaling pathway (GO:0002220)	2/119	0.033146	0.081854	0	0	7.37087	25.1113	SRC;TRAF6
										positive regulation of nucleic acid-templated transcription (GO:1903508)	4/511	0.0338497	0.082839	0	0	3.48664	11.8052	MAD2L2;NOS1;UBE2V1;MAP3K5
										DNA repair (GO:0006281)	3/298	0.0346163	0.082839	0	0	4.44226	14.9412	MAD2L2;UBE2V1;POLH
										cellular protein modification process (GO:0006464)	6/1025	0.034977	0.082839	0	0	2.65428	8.89998	PPP3CA;ATG3;YES1;CSNK2A1;ATG5;MAP3K5
										cellular response to organic substance (GO:0071310)	2/123	0.0352089	0.082839	0	0	7.12576	23.8461	TRAF6;NOS1
										negative regulation of blood pressure (GO:0045776)	1/15	0.0354134	0.082839	0	0	30.3009	101.225	NOS1
										regulation of dephosphorylation (GO:0035303)	1/15	0.0354134	0.082839	0	0	30.3009	101.225	SRC
										negative regulation of protein processing (GO:0010955)	1/15	0.0354134	0.082839	0	0	30.3009	101.225	PRNP
										negative regulation of ubiquitin-protein transferase activity (GO:0051444)	1/15	0.0354134	0.082839	0	0	30.3009	101.225	MAD2L2
										cellular sodium ion homeostasis (GO:0006883)	1/15	0.0354134	0.082839	0	0	30.3009	101.225	SLC9A1
										regulation of integrin activation (GO:0033623)	1/15	0.0354134	0.082839	0	0	30.3009	101.225	SRC
										nitric oxide biosynthetic process (GO:0006809)	1/15	0.0354134	0.082839	0	0	30.3009	101.225	NOS1
										contractile actin filament bundle assembly (GO:0030038)	1/15	0.0354134	0.082839	0	0	30.3009	101.225	SRC
										detection of mechanical stimulus involved in sensory perception (GO:0050974)	1/15	0.0354134	0.082839	0	0	30.3009	101.225	KIT
										peptidyl-tyrosine autophosphorylation (GO:0038083)	1/15	0.0354134	0.082839	0	0	30.3009	101.225	IGF1R
										regulation of phospholipase C activity (GO:1900274)	1/15	0.0354134	0.082839	0	0	30.3009	101.225	KIT
										glucan catabolic process (GO:0009251)	1/15	0.0354134	0.082839	0	0	30.3009	101.225	CALM1
										glycogen catabolic process (GO:0005980)	1/15	0.0354134	0.082839	0	0	30.3009	101.225	CALM1
										response to acidic pH (GO:0010447)	1/15	0.0354134	0.082839	0	0	30.3009	101.225	SLC9A1
										positive regulation of osteoclast differentiation (GO:0045672)	1/15	0.0354134	0.082839	0	0	30.3009	101.225	TRAF6
										stress fiber assembly (GO:0043149)	1/15	0.0354134	0.082839	0	0	30.3009	101.225	SRC
										myoblast fusion (GO:0007520)	1/15	0.0354134	0.082839	0	0	30.3009	101.225	NOS1
										non-canonical Wnt signaling pathway (GO:0035567)	2/124	0.0357323	0.0828462	0	0	7.067	23.5451	PPP3CA;CALM1
										innate immune response (GO:0045087)	3/302	0.0357971	0.0828462	0	0	4.38194	14.5914	YES1;SRC;RIPK2
										MAPK cascade (GO:0000165)	3/303	0.0360955	0.0828462	0	0	4.36711	14.5057	KIT;CALM1;MAP3K5
										platelet degranulation (GO:0002576)	2/125	0.0362587	0.0828462	0	0	7.00919	23.25	CALM1;TUBA4A
										regulation of protein secretion (GO:0050708)	2/125	0.0362587	0.0828462	0	0	7.00919	23.25	CACNA1D;CACNA1C
										circulatory system development (GO:0072359)	2/126	0.0367881	0.0828462	0	0	6.95231	22.9606	CACNA1C;FGF12
										synapse organization (GO:0050808)	2/126	0.0367881	0.0828462	0	0	6.95231	22.9606	CACNB3;SHANK2
										chemical synaptic transmission (GO:0007268)	3/306	0.0369987	0.0828462	0	0	4.32321	14.2531	CACNB3;CALM1;DLGAP2
										negative regulation of anoikis (GO:2000811)	1/16	0.0377302	0.0828462	0	0	28.2794	92.6801	SRC
										activation of NF-kappaB-inducing kinase activity (GO:0007250)	1/16	0.0377302	0.0828462	0	0	28.2794	92.6801	TRAF6
										negative regulation of cell-substrate junction organization (GO:0150118)	1/16	0.0377302	0.0828462	0	0	28.2794	92.6801	SRC
										negative regulation of focal adhesion assembly (GO:0051895)	1/16	0.0377302	0.0828462	0	0	28.2794	92.6801	SRC
										cellular polysaccharide catabolic process (GO:0044247)	1/16	0.0377302	0.0828462	0	0	28.2794	92.6801	CALM1
										negative regulation of transcription regulatory region DNA binding (GO:2000678)	1/16	0.0377302	0.0828462	0	0	28.2794	92.6801	MAD2L2
										neuron projection organization (GO:0106027)	1/16	0.0377302	0.0828462	0	0	28.2794	92.6801	PRNP
										regulation of isotype switching (GO:0045191)	1/16	0.0377302	0.0828462	0	0	28.2794	92.6801	MAD2L2
										nitric oxide metabolic process (GO:0046209)	1/16	0.0377302	0.0828462	0	0	28.2794	92.6801	NOS1
										dendritic spine morphogenesis (GO:0060997)	1/16	0.0377302	0.0828462	0	0	28.2794	92.6801	SHANK1
										odontogenesis of dentin-containing tooth (GO:0042475)	1/16	0.0377302	0.0828462	0	0	28.2794	92.6801	SCN5A
										positive regulation of double-strand break repair via nonhomologous end joining (GO:2001034)	1/16	0.0377302	0.0828462	0	0	28.2794	92.6801	MAD2L2
										glutamine family amino acid catabolic process (GO:0009065)	1/16	0.0377302	0.0828462	0	0	28.2794	92.6801	NOS1
										positive regulation of immunoglobulin mediated immune response (GO:0002891)	1/16	0.0377302	0.0828462	0	0	28.2794	92.6801	MAD2L2
										positive regulation of isotype switching (GO:0045830)	1/16	0.0377302	0.0828462	0	0	28.2794	92.6801	MAD2L2
										positive regulation of leukocyte adhesion to vascular endothelial cell (GO:1904996)	1/16	0.0377302	0.0828462	0	0	28.2794	92.6801	TRAF6
										positive regulation of myeloid leukocyte cytokine production involved in immune response (GO:0061081)	1/16	0.0377302	0.0828462	0	0	28.2794	92.6801	KIT
										mitotic sister chromatid cohesion (GO:0007064)	1/16	0.0377302	0.0828462	0	0	28.2794	92.6801	POGZ
										positive regulation of apoptotic process (GO:0043065)	3/310	0.038221	0.0837264	0	0	4.26602	13.9259	PRNP;TRAF6;MAP3K5
										G2/M transition of mitotic cell cycle (GO:0000086)	2/130	0.0389357	0.0850918	0	0	6.7337	21.8565	TUBB4B;TUBA4A
										cell cycle G2/M phase transition (GO:0044839)	2/131	0.0394799	0.0855014	0	0	6.68116	21.5933	TUBB4B;TUBA4A
										cellular response to metal ion (GO:0071248)	2/131	0.0394799	0.0855014	0	0	6.68116	21.5933	PRNP;SCN5A
										cell communication by electrical coupling involved in cardiac conduction (GO:0086064)	1/17	0.0400415	0.0855014	0	0	26.5106	85.307	CACNA1C
										negative regulation of peptidyl-threonine phosphorylation (GO:0010801)	1/17	0.0400415	0.0855014	0	0	26.5106	85.307	CALM1
										copper ion homeostasis (GO:0055070)	1/17	0.0400415	0.0855014	0	0	26.5106	85.307	PRNP
										detection of visible light (GO:0009584)	1/17	0.0400415	0.0855014	0	0	26.5106	85.307	CACNA1F
										DNA biosynthetic process (GO:0071897)	1/17	0.0400415	0.0855014	0	0	26.5106	85.307	POLH
										positive regulation of muscle hypertrophy (GO:0014742)	1/17	0.0400415	0.0855014	0	0	26.5106	85.307	SLC9A1
										protein localization to chromosome, centromeric region (GO:0071459)	1/17	0.0400415	0.0855014	0	0	26.5106	85.307	CHAMP1
										negative regulation of amyloid-beta formation (GO:1902430)	1/17	0.0400415	0.0855014	0	0	26.5106	85.307	PRNP
										regulation of cell adhesion (GO:0030155)	2/133	0.0405772	0.0864471	0	0	6.57849	21.0811	PPP3CA;SRC
										negative regulation of inflammatory response to antigenic stimulus (GO:0002862)	2/136	0.0422447	0.08684	0	0	6.43024	20.3471	YES1;SRC
										negative regulation of double-strand break repair via homologous recombination (GO:2000042)	1/18	0.0423473	0.08684	0	0	24.9499	78.888	MAD2L2
										regulation of chromosome segregation (GO:0051983)	1/18	0.0423473	0.08684	0	0	24.9499	78.888	CSNK2A1
										regulation of early endosome to late endosome transport (GO:2000641)	1/18	0.0423473	0.08684	0	0	24.9499	78.888	SRC
										cellular response to pH (GO:0071467)	1/18	0.0423473	0.08684	0	0	24.9499	78.888	SLC9A1
										nitric oxide mediated signal transduction (GO:0007263)	1/18	0.0423473	0.08684	0	0	24.9499	78.888	NOS1
										regulation of membrane depolarization (GO:0003254)	1/18	0.0423473	0.08684	0	0	24.9499	78.888	SCN5A
										regulation of protein-containing complex disassembly (GO:0043244)	1/18	0.0423473	0.08684	0	0	24.9499	78.888	IGF1R
										positive regulation of cardiac muscle hypertrophy (GO:0010613)	1/18	0.0423473	0.08684	0	0	24.9499	78.888	SLC9A1
										regulation of ventricular cardiac muscle cell membrane repolarization (GO:0060307)	1/18	0.0423473	0.08684	0	0	24.9499	78.888	SCN5A
										positive regulation of excitatory postsynaptic potential (GO:2000463)	1/18	0.0423473	0.08684	0	0	24.9499	78.888	SHANK1
										response to axon injury (GO:0048678)	1/18	0.0423473	0.08684	0	0	24.9499	78.888	MAPK8IP3
										hyaluronan catabolic process (GO:0030214)	1/18	0.0423473	0.08684	0	0	24.9499	78.888	SLC9A1
										interleukin-6-mediated signaling pathway (GO:0070102)	1/18	0.0423473	0.08684	0	0	24.9499	78.888	SRC
										sodium ion import across plasma membrane (GO:0098719)	1/18	0.0423473	0.08684	0	0	24.9499	78.888	SLC9A1
										positive regulation of phosphoprotein phosphatase activity (GO:0032516)	1/18	0.0423473	0.08684	0	0	24.9499	78.888	CALM1
										ventricular cardiac muscle cell action potential (GO:0086005)	1/18	0.0423473	0.08684	0	0	24.9499	78.888	SCN5A
										regulation of inflammatory response to antigenic stimulus (GO:0002861)	2/137	0.0428062	0.0875881	0	0	6.38229	20.111	YES1;SRC
										negative regulation of calcium ion transport (GO:0051926)	1/19	0.0446477	0.0897776	0	0	23.5626	73.2551	NOS1
										regulation of cell-cell adhesion mediated by cadherin (GO:2000047)	1/19	0.0446477	0.0897776	0	0	23.5626	73.2551	MAD2L2
										cellular response to copper ion (GO:0071280)	1/19	0.0446477	0.0897776	0	0	23.5626	73.2551	PRNP
										negative regulation of T cell receptor signaling pathway (GO:0050860)	1/19	0.0446477	0.0897776	0	0	23.5626	73.2551	PRNP
										neuromuscular process (GO:0050905)	1/19	0.0446477	0.0897776	0	0	23.5626	73.2551	SHANK1
										diol metabolic process (GO:0034311)	1/19	0.0446477	0.0897776	0	0	23.5626	73.2551	CALM1
										regulation of T cell cytokine production (GO:0002724)	1/19	0.0446477	0.0897776	0	0	23.5626	73.2551	TRAF6
										negative regulation of amyloid precursor protein catabolic process (GO:1902992)	1/19	0.0446477	0.0897776	0	0	23.5626	73.2551	PRNP
										protein-DNA complex assembly (GO:0065004)	2/143	0.046234	0.0922019	0	0	6.10885	18.7789	NAP1L1;NAP1L4
										negative regulation of DNA-binding transcription factor activity (GO:0043433)	2/143	0.046234	0.0922019	0	0	6.10885	18.7789	MAD2L2;PRNP
										positive regulation of cytokine production (GO:0001819)	3/335	0.0463245	0.0922019	0	0	3.93976	12.1033	RIPK2;TRAF6;NOD1
										cardiac ventricle development (GO:0003231)	1/20	0.0469428	0.0922019	0	0	22.3214	68.2772	SCN5A
										cellular monovalent inorganic cation homeostasis (GO:0030004)	1/20	0.0469428	0.0922019	0	0	22.3214	68.2772	SLC9A1
										negative regulation of telomere maintenance via telomerase (GO:0032211)	1/20	0.0469428	0.0922019	0	0	22.3214	68.2772	SRC
										regulation of hippo signaling (GO:0035330)	1/20	0.0469428	0.0922019	0	0	22.3214	68.2772	SHANK2
										positive regulation of interferon-alpha production (GO:0032727)	1/20	0.0469428	0.0922019	0	0	22.3214	68.2772	RIPK2
										inositol phosphate-mediated signaling (GO:0048016)	1/20	0.0469428	0.0922019	0	0	22.3214	68.2772	PPP3CA
										positive regulation of peptidyl-lysine acetylation (GO:2000758)	1/20	0.0469428	0.0922019	0	0	22.3214	68.2772	NOS1
										natural killer cell mediated immunity (GO:0002228)	1/20	0.0469428	0.0922019	0	0	22.3214	68.2772	TUBB4B
										positive regulation of cytosolic calcium ion concentration (GO:0007204)	2/147	0.0485738	0.0927841	0	0	5.93913	17.9639	CACNB3;CACNA1C
										positive regulation of transferase activity (GO:0051347)	2/148	0.0491655	0.0927841	0	0	5.89815	17.7686	KIT;IGF1R
										regulation of anoikis (GO:2000209)	1/21	0.0492324	0.0927841	0	0	21.2043	63.8503	SRC
										calcium-mediated signaling using intracellular calcium source (GO:0035584)	1/21	0.0492324	0.0927841	0	0	21.2043	63.8503	PRNP
										regulation of cell-substrate junction assembly (GO:0090109)	1/21	0.0492324	0.0927841	0	0	21.2043	63.8503	SLC9A1
										negative regulation of peptidyl-serine phosphorylation (GO:0033137)	1/21	0.0492324	0.0927841	0	0	21.2043	63.8503	DMD
										regulation of dendritic spine development (GO:0060998)	1/21	0.0492324	0.0927841	0	0	21.2043	63.8503	SHANK1
										cellular response to steroid hormone stimulus (GO:0071383)	1/21	0.0492324	0.0927841	0	0	21.2043	63.8503	SRC
										neuron apoptotic process (GO:0051402)	1/21	0.0492324	0.0927841	0	0	21.2043	63.8503	SCN2A
										focal adhesion assembly (GO:0048041)	1/21	0.0492324	0.0927841	0	0	21.2043	63.8503	SRC
										regulation of ubiquitin protein ligase activity (GO:1904666)	1/21	0.0492324	0.0927841	0	0	21.2043	63.8503	MAD2L2
										response to progesterone (GO:0032570)	1/21	0.0492324	0.0927841	0	0	21.2043	63.8503	SRC
										positive regulation of phosphatase activity (GO:0010922)	1/21	0.0492324	0.0927841	0	0	21.2043	63.8503	CALM1
										spindle assembly checkpoint signaling (GO:0071173)	1/21	0.0492324	0.0927841	0	0	21.2043	63.8503	MAD2L2
										long-term synaptic potentiation (GO:0060291)	1/21	0.0492324	0.0927841	0	0	21.2043	63.8503	SHANK2
										positive regulation of T cell cytokine production (GO:0002726)	1/21	0.0492324	0.0927841	0	0	21.2043	63.8503	TRAF6
										positive regulation of transcription regulatory region DNA binding (GO:2000679)	1/21	0.0492324	0.0927841	0	0	21.2043	63.8503	TRAF6
										mitotic spindle assembly checkpoint signaling (GO:0007094)	1/21	0.0492324	0.0927841	0	0	21.2043	63.8503	MAD2L2
										mitotic spindle checkpoint signaling (GO:0071174)	1/21	0.0492324	0.0927841	0	0	21.2043	63.8503	MAD2L2
										myotube differentiation (GO:0014902)	1/21	0.0492324	0.0927841	0	0	21.2043	63.8503	NOS1
										regulation of G2/M transition of mitotic cell cycle (GO:0010389)	2/149	0.0497598	0.0935886	0	0	5.85773	17.5764	TUBB4B;TUBA4A
										response to cytokine (GO:0034097)	2/150	0.0503567	0.0944133	0	0	5.81786	17.3874	SRC;TRAF6
										negative regulation of interleukin-2 production (GO:0032703)	1/22	0.0515166	0.0944133	0	0	20.1935	59.891	PRNP
										negative regulation of mitotic metaphase/anaphase transition (GO:0045841)	1/22	0.0515166	0.0944133	0	0	20.1935	59.891	MAD2L2
										cellular response to osmotic stress (GO:0071470)	1/22	0.0515166	0.0944133	0	0	20.1935	59.891	SCN2A
										osteoclast differentiation (GO:0030316)	1/22	0.0515166	0.0944133	0	0	20.1935	59.891	SRC
										error-free translesion synthesis (GO:0070987)	1/22	0.0515166	0.0944133	0	0	20.1935	59.891	POLH
										exogenous drug catabolic process (GO:0042738)	1/22	0.0515166	0.0944133	0	0	20.1935	59.891	NOS1
										female gonad development (GO:0008585)	1/22	0.0515166	0.0944133	0	0	20.1935	59.891	KIT
										positive regulation of dendritic spine development (GO:0060999)	1/22	0.0515166	0.0944133	0	0	20.1935	59.891	SHANK1
										positive regulation of neural precursor cell proliferation (GO:2000179)	1/22	0.0515166	0.0944133	0	0	20.1935	59.891	NAP1L1
										membrane protein intracellular domain proteolysis (GO:0031293)	1/22	0.0515166	0.0944133	0	0	20.1935	59.891	TRAF6
										natural killer cell mediated cytotoxicity (GO:0042267)	1/22	0.0515166	0.0944133	0	0	20.1935	59.891	TUBB4B
										protein localization to cell junction (GO:1902414)	1/22	0.0515166	0.0944133	0	0	20.1935	59.891	SHANK1
										regulation of neural precursor cell proliferation (GO:2000177)	1/23	0.0537955	0.0972497	0	0	19.2747	56.3315	NAP1L1
										drug catabolic process (GO:0042737)	1/23	0.0537955	0.0972497	0	0	19.2747	56.3315	NOS1
										response to copper ion (GO:0046688)	1/23	0.0537955	0.0972497	0	0	19.2747	56.3315	PRNP
										positive regulation of histone acetylation (GO:0035066)	1/23	0.0537955	0.0972497	0	0	19.2747	56.3315	NOS1
										hyaluronan metabolic process (GO:0030212)	1/23	0.0537955	0.0972497	0	0	19.2747	56.3315	SLC9A1
										positive regulation of protein autophosphorylation (GO:0031954)	1/23	0.0537955	0.0972497	0	0	19.2747	56.3315	CALM1
										membrane protein ectodomain proteolysis (GO:0006509)	1/23	0.0537955	0.0972497	0	0	19.2747	56.3315	DAG1
										cellular response to growth factor stimulus (GO:0071363)	2/158	0.0552249	0.0988641	0	0	5.51728	15.9799	NOS1;CRKL
										cellular response to starvation (GO:0009267)	2/158	0.0552249	0.0988641	0	0	5.51728	15.9799	ATG5;MAP3K5
										organonitrogen compound biosynthetic process (GO:1901566)	2/158	0.0552249	0.0988641	0	0	5.51728	15.9799	CSNK2A1;DMD
										T cell receptor signaling pathway (GO:0050852)	2/158	0.0552249	0.0988641	0	0	5.51728	15.9799	RIPK2;TRAF6
										response to lipopolysaccharide (GO:0032496)	2/159	0.0558448	0.0988641	0	0	5.48186	15.8162	TRAF6;NOS1
										regulation of cardiac muscle hypertrophy (GO:0010611)	1/24	0.056069	0.0988641	0	0	18.4357	53.1165	SLC9A1
										cellular response to catecholamine stimulus (GO:0071870)	1/24	0.056069	0.0988641	0	0	18.4357	53.1165	SLC9A1
										negative regulation of synaptic transmission (GO:0050805)	1/24	0.056069	0.0988641	0	0	18.4357	53.1165	SHANK2
										neuromuscular junction development (GO:0007528)	1/24	0.056069	0.0988641	0	0	18.4357	53.1165	CACNB3
										regulation of monooxygenase activity (GO:0032768)	1/24	0.056069	0.0988641	0	0	18.4357	53.1165	CALM1
										positive regulation of neuron apoptotic process (GO:0043525)	1/24	0.056069	0.0988641	0	0	18.4357	53.1165	PRNP
										positive regulation of phospholipase activity (GO:0010518)	1/24	0.056069	0.0988641	0	0	18.4357	53.1165	KIT
										positive regulation of protein targeting to membrane (GO:0090314)	1/24	0.056069	0.0988641	0	0	18.4357	53.1165	PRNP
										negative regulation of antigen receptor-mediated signaling pathway (GO:0050858)	1/25	0.0583371	0.100764	0	0	17.6667	50.2001	PRNP
										negative regulation of cell junction assembly (GO:1901889)	1/25	0.0583371	0.100764	0	0	17.6667	50.2001	SRC
										regulation of AMPA receptor activity (GO:2000311)	1/25	0.0583371	0.100764	0	0	17.6667	50.2001	SHANK1
										regulation of calcium ion import (GO:0090279)	1/25	0.0583371	0.100764	0	0	17.6667	50.2001	PRNP
										negative regulation of ion transport (GO:0043271)	1/25	0.0583371	0.100764	0	0	17.6667	50.2001	NOS1
										cardiac conduction system development (GO:0003161)	1/25	0.0583371	0.100764	0	0	17.6667	50.2001	SCN5A
										cellular response to hexose stimulus (GO:0071331)	1/25	0.0583371	0.100764	0	0	17.6667	50.2001	IGF1R
										regulation of interferon-alpha production (GO:0032647)	1/25	0.0583371	0.100764	0	0	17.6667	50.2001	RIPK2
										regulation of protein processing (GO:0070613)	1/25	0.0583371	0.100764	0	0	17.6667	50.2001	PRNP
										regulation of rhodopsin mediated signaling pathway (GO:0022400)	1/25	0.0583371	0.100764	0	0	17.6667	50.2001	CALM1
										sodium ion homeostasis (GO:0055078)	1/25	0.0583371	0.100764	0	0	17.6667	50.2001	SLC9A1
										double-strand break repair (GO:0006302)	2/164	0.0589811	0.1015	0	0	5.31133	15.0339	MAD2L2;REV3L
										heart development (GO:0007507)	2/164	0.0589811	0.1015	0	0	5.31133	15.0339	CACNA1C;FGF12
										negative regulation of proteolysis involved in cellular protein catabolic process (GO:1903051)	1/26	0.0605999	0.103142	0	0	16.9591	47.5443	CSNK2A1
										negative regulation of telomere maintenance via telomere lengthening (GO:1904357)	1/26	0.0605999	0.103142	0	0	16.9591	47.5443	SRC
										regulation of potassium ion transmembrane transporter activity (GO:1901016)	1/26	0.0605999	0.103142	0	0	16.9591	47.5443	CACNA1D
										positive regulation of interleukin-2 production (GO:0032743)	1/26	0.0605999	0.103142	0	0	16.9591	47.5443	TRAF6
										positive regulation of ion transmembrane transporter activity (GO:0032414)	1/26	0.0605999	0.103142	0	0	16.9591	47.5443	DMD
										lamellipodium assembly (GO:0030032)	1/26	0.0605999	0.103142	0	0	16.9591	47.5443	KIT
										negative regulation of catalytic activity (GO:0043086)	1/27	0.0628574	0.105442	0	0	16.3061	45.117	NOS1
										negative regulation of cation channel activity (GO:2001258)	1/27	0.0628574	0.105442	0	0	16.3061	45.117	CALM1
										camera-type eye development (GO:0043010)	1/27	0.0628574	0.105442	0	0	16.3061	45.117	CACNA1C
										stress-activated protein kinase signaling cascade (GO:0031098)	1/27	0.0628574	0.105442	0	0	16.3061	45.117	MAP3K5
										mitotic chromosome condensation (GO:0007076)	1/27	0.0628574	0.105442	0	0	16.3061	45.117	CSNK2A1
										modulation of excitatory postsynaptic potential (GO:0098815)	1/27	0.0628574	0.105442	0	0	16.3061	45.117	SHANK1
										monovalent inorganic cation homeostasis (GO:0055067)	1/27	0.0628574	0.105442	0	0	16.3061	45.117	SLC9A1
										negative regulation of actin filament bundle assembly (GO:0032232)	1/27	0.0628574	0.105442	0	0	16.3061	45.117	SHANK1
										neuron projection development (GO:0031175)	2/171	0.0634726	0.106282	0	0	5.08953	14.0326	MAPK8IP3;SHANK1
										negative regulation of calcium ion transmembrane transporter activity (GO:1901020)	1/28	0.0651096	0.108245	0	0	15.7013	42.8911	CALM1
										cellular response to interleukin-6 (GO:0071354)	1/28	0.0651096	0.108245	0	0	15.7013	42.8911	SRC
										glycogen metabolic process (GO:0005977)	1/28	0.0651096	0.108245	0	0	15.7013	42.8911	CALM1
										positive regulation of phosphatidylinositol 3-kinase activity (GO:0043552)	1/28	0.0651096	0.108245	0	0	15.7013	42.8911	KIT
										negative regulation of epithelial to mesenchymal transition (GO:0010719)	1/29	0.0673565	0.110403	0	0	15.1398	40.8435	MAD2L2
										negative regulation of interferon-gamma production (GO:0032689)	1/29	0.0673565	0.110403	0	0	15.1398	40.8435	PRNP
										regulation of double-strand break repair via nonhomologous end joining (GO:2001032)	1/29	0.0673565	0.110403	0	0	15.1398	40.8435	MAD2L2
										negative regulation of transferase activity (GO:0051348)	1/29	0.0673565	0.110403	0	0	15.1398	40.8435	SRC
										regulation of protein targeting to membrane (GO:0090313)	1/29	0.0673565	0.110403	0	0	15.1398	40.8435	PRNP
										intrinsic apoptotic signaling pathway in response to endoplasmic reticulum stress (GO:0070059)	1/29	0.0673565	0.110403	0	0	15.1398	40.8435	MAP3K5
										lamellipodium organization (GO:0097581)	1/29	0.0673565	0.110403	0	0	15.1398	40.8435	KIT
										MyD88-dependent toll-like receptor signaling pathway (GO:0002755)	1/29	0.0673565	0.110403	0	0	15.1398	40.8435	TRAF6
										negative regulation of immune response (GO:0050777)	2/178	0.0680768	0.111388	0	0	4.88538	13.1276	YES1;SRC
										regulated exocytosis (GO:0045055)	2/180	0.0694123	0.112493	0	0	4.83	12.8849	CALM1;TUBA4A
										negative regulation of cytoskeleton organization (GO:0051494)	1/30	0.0695981	0.112493	0	0	14.617	38.9546	SHANK1
										positive regulation of DNA recombination (GO:0045911)	1/30	0.0695981	0.112493	0	0	14.617	38.9546	MAD2L2
										positive regulation of lipid kinase activity (GO:0090218)	1/30	0.0695981	0.112493	0	0	14.617	38.9546	KIT
										positive regulation of phosphate metabolic process (GO:0045937)	1/30	0.0695981	0.112493	0	0	14.617	38.9546	SRC
										maintenance of blood-brain barrier (GO:0035633)	1/30	0.0695981	0.112493	0	0	14.617	38.9546	DMD
										morphogenesis of an epithelium (GO:0002009)	1/30	0.0695981	0.112493	0	0	14.617	38.9546	DAG1
										negative regulation of DNA binding (GO:0043392)	1/31	0.0718344	0.115307	0	0	14.1291	37.2074	MAD2L2
										regulation of cellular pH (GO:0030641)	1/31	0.0718344	0.115307	0	0	14.1291	37.2074	SLC9A1
										cellular nitrogen compound biosynthetic process (GO:0044271)	1/31	0.0718344	0.115307	0	0	14.1291	37.2074	NOS1
										positive regulation of leukocyte cell-cell adhesion (GO:1903039)	1/31	0.0718344	0.115307	0	0	14.1291	37.2074	TRAF6
										antigen receptor-mediated signaling pathway (GO:0050851)	2/185	0.072789	0.116638	0	0	4.69684	12.3066	RIPK2;TRAF6
										negative regulation of cell-matrix adhesion (GO:0001953)	1/32	0.0740654	0.116873	0	0	13.6726	35.5872	SRC
										negative regulation of DNA biosynthetic process (GO:2000279)	1/32	0.0740654	0.116873	0	0	13.6726	35.5872	SRC
										negative regulation of double-strand break repair (GO:2000780)	1/32	0.0740654	0.116873	0	0	13.6726	35.5872	MAD2L2
										cellular response to glucose stimulus (GO:0071333)	1/32	0.0740654	0.116873	0	0	13.6726	35.5872	IGF1R
										ERBB2 signaling pathway (GO:0038128)	1/32	0.0740654	0.116873	0	0	13.6726	35.5872	SRC
										hematopoietic progenitor cell differentiation (GO:0002244)	1/32	0.0740654	0.116873	0	0	13.6726	35.5872	KIT
										positive regulation of lamellipodium organization (GO:1902745)	1/32	0.0740654	0.116873	0	0	13.6726	35.5872	SRC
										positive regulation of receptor signaling pathway via STAT (GO:1904894)	1/32	0.0740654	0.116873	0	0	13.6726	35.5872	KIT
										metal ion export (GO:0070839)	1/32	0.0740654	0.116873	0	0	13.6726	35.5872	SLC9A1
										regulation of mitotic cell cycle phase transition (GO:1901990)	2/188	0.0748404	0.117896	0	0	4.62038	11.9779	TUBB4B;TUBA4A
										apoptotic mitochondrial changes (GO:0008637)	1/33	0.0762912	0.118775	0	0	13.2447	34.0812	ATG3
										regulation of histone acetylation (GO:0035065)	1/33	0.0762912	0.118775	0	0	13.2447	34.0812	NOS1
										regulation of interleukin-17 production (GO:0032660)	1/33	0.0762912	0.118775	0	0	13.2447	34.0812	PRNP
										phosphatidylcholine biosynthetic process (GO:0006656)	1/33	0.0762912	0.118775	0	0	13.2447	34.0812	CSNK2A1
										positive regulation of histone modification (GO:0031058)	1/33	0.0762912	0.118775	0	0	13.2447	34.0812	NOS1
										positive regulation of receptor signaling pathway via JAK-STAT (GO:0046427)	1/33	0.0762912	0.118775	0	0	13.2447	34.0812	KIT
										muscle cell development (GO:0055001)	1/33	0.0762912	0.118775	0	0	13.2447	34.0812	DMD
										regulation of activated T cell proliferation (GO:0046006)	1/34	0.0785118	0.119827	0	0	12.8427	32.6783	PRNP
										regulation of amyloid-beta formation (GO:1902003)	1/34	0.0785118	0.119827	0	0	12.8427	32.6783	PRNP
										autophagosome maturation (GO:0097352)	1/34	0.0785118	0.119827	0	0	12.8427	32.6783	CALM1
										cell-substrate junction assembly (GO:0007044)	1/34	0.0785118	0.119827	0	0	12.8427	32.6783	SRC
										phosphatidylinositol 3-kinase signaling (GO:0014065)	1/34	0.0785118	0.119827	0	0	12.8427	32.6783	IGF1R
										positive regulation of DNA binding (GO:0043388)	1/34	0.0785118	0.119827	0	0	12.8427	32.6783	TRAF6
										positive regulation of interleukin-12 production (GO:0032735)	1/34	0.0785118	0.119827	0	0	12.8427	32.6783	RIPK2
										sister chromatid segregation (GO:0000819)	1/34	0.0785118	0.119827	0	0	12.8427	32.6783	CHAMP1
										positive regulation of protein dephosphorylation (GO:0035307)	1/34	0.0785118	0.119827	0	0	12.8427	32.6783	CALM1
										positive regulation of release of sequestered calcium ion into cytosol (GO:0051281)	1/34	0.0785118	0.119827	0	0	12.8427	32.6783	CALM1
										protein destabilization (GO:0031648)	1/34	0.0785118	0.119827	0	0	12.8427	32.6783	PRNP
										protein insertion into membrane (GO:0051205)	1/34	0.0785118	0.119827	0	0	12.8427	32.6783	PRNP
										blood vessel diameter maintenance (GO:0097746)	1/35	0.0807271	0.12181	0	0	12.4643	31.3687	NOS1
										cellular response to hydrogen peroxide (GO:0070301)	1/35	0.0807271	0.12181	0	0	12.4643	31.3687	MAP3K5
										negative regulation of T cell proliferation (GO:0042130)	1/35	0.0807271	0.12181	0	0	12.4643	31.3687	PRNP
										regulation of phosphatidylinositol 3-kinase activity (GO:0043551)	1/35	0.0807271	0.12181	0	0	12.4643	31.3687	KIT
										regulation of T cell receptor signaling pathway (GO:0050856)	1/35	0.0807271	0.12181	0	0	12.4643	31.3687	PRNP
										positive regulation of immunoglobulin production (GO:0002639)	1/35	0.0807271	0.12181	0	0	12.4643	31.3687	MAD2L2
										muscle cell differentiation (GO:0042692)	1/35	0.0807271	0.12181	0	0	12.4643	31.3687	DMD
										regulation of signal transduction (GO:0009966)	2/198	0.0818107	0.123246	0	0	4.38243	10.9707	PRNP;SRC
										regulation of embryonic development (GO:0045995)	1/36	0.0829373	0.123346	0	0	12.1076	30.1439	DAG1
										dendrite morphogenesis (GO:0048813)	1/36	0.0829373	0.123346	0	0	12.1076	30.1439	SHANK1
										regulation of osteoclast differentiation (GO:0045670)	1/36	0.0829373	0.123346	0	0	12.1076	30.1439	TRAF6
										embryonic limb morphogenesis (GO:0030326)	1/36	0.0829373	0.123346	0	0	12.1076	30.1439	CACNA1C
										positive regulation of interferon-beta production (GO:0032728)	1/36	0.0829373	0.123346	0	0	12.1076	30.1439	RIPK2
										positive regulation of myeloid leukocyte differentiation (GO:0002763)	1/36	0.0829373	0.123346	0	0	12.1076	30.1439	TRAF6
										positive regulation of substrate adhesion-dependent cell spreading (GO:1900026)	1/36	0.0829373	0.123346	0	0	12.1076	30.1439	CRKL
										positive regulation of T cell mediated immunity (GO:0002711)	1/36	0.0829373	0.123346	0	0	12.1076	30.1439	TRAF6
										proton transmembrane transport (GO:1902600)	1/37	0.0851422	0.125027	0	0	11.7707	28.9963	SLC9A1
										anterograde axonal transport (GO:0008089)	1/37	0.0851422	0.125027	0	0	11.7707	28.9963	MAPK8IP3
										centromere complex assembly (GO:0034508)	1/37	0.0851422	0.125027	0	0	11.7707	28.9963	POGZ
										regulation of intracellular pH (GO:0051453)	1/37	0.0851422	0.125027	0	0	11.7707	28.9963	SLC9A1
										regulation of protein autophosphorylation (GO:0031952)	1/37	0.0851422	0.125027	0	0	11.7707	28.9963	CALM1
										positive regulation of calcium ion transport (GO:0051928)	1/37	0.0851422	0.125027	0	0	11.7707	28.9963	CACNA1D
										lysosome localization (GO:0032418)	1/37	0.0851422	0.125027	0	0	11.7707	28.9963	KIT
										protein insertion into ER membrane (GO:0045048)	1/37	0.0851422	0.125027	0	0	11.7707	28.9963	PRNP
										axon guidance (GO:0007411)	2/203	0.0853693	0.125163	0	0	4.27233	10.5132	SRC;DAG1
										actin-myosin filament sliding (GO:0033275)	1/38	0.0873419	0.126857	0	0	11.452	27.9191	DMD
										regulation of apoptotic signaling pathway (GO:2001233)	1/38	0.0873419	0.126857	0	0	11.452	27.9191	CSNK2A1
										negative regulation of ubiquitin-dependent protein catabolic process (GO:2000059)	1/38	0.0873419	0.126857	0	0	11.452	27.9191	CSNK2A1
										regulation of phosphoprotein phosphatase activity (GO:0043666)	1/38	0.0873419	0.126857	0	0	11.452	27.9191	CALM1
										positive regulation of cell development (GO:0010720)	1/38	0.0873419	0.126857	0	0	11.452	27.9191	NAP1L1
										muscle filament sliding (GO:0030049)	1/38	0.0873419	0.126857	0	0	11.452	27.9191	DMD
										cellular response to ketone (GO:1901655)	1/39	0.0895364	0.129038	0	0	11.1501	26.9063	SRC
										odontogenesis (GO:0042476)	1/39	0.0895364	0.129038	0	0	11.1501	26.9063	SCN5A
										regulation of nitric-oxide synthase activity (GO:0050999)	1/39	0.0895364	0.129038	0	0	11.1501	26.9063	CALM1
										regulation of protein tyrosine kinase activity (GO:0061097)	1/39	0.0895364	0.129038	0	0	11.1501	26.9063	PRNP
										response to peptide (GO:1901652)	1/39	0.0895364	0.129038	0	0	11.1501	26.9063	PRNP
										mitotic cell cycle phase transition (GO:0044772)	2/209	0.0897012	0.129075	0	0	4.14724	10.0001	TUBB4B;TUBA4A
										negative regulation of protein kinase B signaling (GO:0051898)	1/40	0.0917258	0.130612	0	0	10.8636	25.9526	DAG1
										digestive tract development (GO:0048565)	1/40	0.0917258	0.130612	0	0	10.8636	25.9526	KIT
										positive regulation of cation channel activity (GO:2001259)	1/40	0.0917258	0.130612	0	0	10.8636	25.9526	CALM1
										positive regulation of double-strand break repair (GO:2000781)	1/40	0.0917258	0.130612	0	0	10.8636	25.9526	MAD2L2
										stem cell differentiation (GO:0048863)	1/40	0.0917258	0.130612	0	0	10.8636	25.9526	KIT
										nervous system development (GO:0007399)	3/447	0.0918603	0.130612	0	0	2.92913	6.99326	SCN2A;FGF12;SHANK2
										negative regulation of inflammatory response (GO:0050728)	2/212	0.0918915	0.130612	0	0	4.08737	9.75715	YES1;SRC
										phosphate-containing compound metabolic process (GO:0006796)	2/212	0.0918915	0.130612	0	0	4.08737	9.75715	PPP3CA;CALM1
										positive regulation of protein modification process (GO:0031401)	2/214	0.0933606	0.13207	0	0	4.0484	9.59992	CALM1;CRKL
										negative regulation of cell-cell adhesion (GO:0022408)	1/41	0.09391	0.13207	0	0	10.5915	25.0533	MAD2L2
										regulation of protein dephosphorylation (GO:0035304)	1/41	0.09391	0.13207	0	0	10.5915	25.0533	CALM1
										epithelial cell migration (GO:0010631)	1/41	0.09391	0.13207	0	0	10.5915	25.0533	KIT
										positive regulation of cation transmembrane transport (GO:1904064)	1/41	0.09391	0.13207	0	0	10.5915	25.0533	NOS1
										response to growth factor (GO:0070848)	1/41	0.09391	0.13207	0	0	10.5915	25.0533	NOS1
										T cell differentiation (GO:0030217)	1/41	0.09391	0.13207	0	0	10.5915	25.0533	KIT
										regulation of cell growth (GO:0001558)	2/217	0.0955771	0.134212	0	0	3.9913	9.37087	MAD2L2;CSNK2A1
										negative regulation of protein catabolic process (GO:0042177)	1/42	0.0960891	0.134525	0	0	10.3326	24.204	MAD2L2
										regulation of ubiquitin-dependent protein catabolic process (GO:2000058)	1/42	0.0960891	0.134525	0	0	10.3326	24.204	CSNK2A1
										regulation of cell-cell adhesion (GO:0022407)	1/43	0.0982631	0.135933	0	0	10.0861	23.4009	SRC
										cellular glucose homeostasis (GO:0001678)	1/43	0.0982631	0.135933	0	0	10.0861	23.4009	IGF1R
										negative regulation of proteolysis (GO:0045861)	1/43	0.0982631	0.135933	0	0	10.0861	23.4009	PRNP
										development of primary male sexual characteristics (GO:0046546)	1/43	0.0982631	0.135933	0	0	10.0861	23.4009	KIT
										DNA synthesis involved in DNA repair (GO:0000731)	1/43	0.0982631	0.135933	0	0	10.0861	23.4009	POLH
										positive regulation of phospholipase C activity (GO:0010863)	1/43	0.0982631	0.135933	0	0	10.0861	23.4009	KIT
										substantia nigra development (GO:0021762)	1/43	0.0982631	0.135933	0	0	10.0861	23.4009	CALM1
										male gonad development (GO:0008584)	1/43	0.0982631	0.135933	0	0	10.0861	23.4009	KIT
										intracellular steroid hormone receptor signaling pathway (GO:0030518)	1/44	0.100432	0.138727	0	0	9.85106	22.6405	SRC
										chromosome condensation (GO:0030261)	1/45	0.102596	0.140672	0	0	9.62669	21.9196	CSNK2A1
										regulation of receptor signaling pathway via JAK-STAT (GO:0046425)	1/45	0.102596	0.140672	0	0	9.62669	21.9196	KIT
										positive regulation of nervous system development (GO:0051962)	1/45	0.102596	0.140672	0	0	9.62669	21.9196	NAP1L1
										positive regulation of Notch signaling pathway (GO:0045747)	1/45	0.102596	0.140672	0	0	9.62669	21.9196	SRC
										zymogen activation (GO:0031638)	1/45	0.102596	0.140672	0	0	9.62669	21.9196	RIPK2
										regulation of double-strand break repair via homologous recombination (GO:0010569)	1/46	0.104754	0.143	0	0	9.41229	21.2354	MAD2L2
										erythrocyte differentiation (GO:0030218)	1/46	0.104754	0.143	0	0	9.41229	21.2354	KIT
										regulation of telomerase activity (GO:0051972)	1/46	0.104754	0.143	0	0	9.41229	21.2354	SRC
										polyol metabolic process (GO:0019751)	1/47	0.106908	0.145513	0	0	9.20722	20.5854	CALM1
										epidermal growth factor receptor signaling pathway (GO:0007173)	1/47	0.106908	0.145513	0	0	9.20722	20.5854	SRC
										cellular response to cytokine stimulus (GO:0071345)	3/482	0.108873	0.147789	0	0	2.71023	6.01014	TRAF6;KIT;CRKL
										inositol phosphate metabolic process (GO:0043647)	1/48	0.109056	0.147789	0	0	9.01086	19.9671	CALM1
										myelination (GO:0042552)	1/48	0.109056	0.147789	0	0	9.01086	19.9671	SCN2A
										negative regulation of catabolic process (GO:0009895)	1/49	0.1112	0.149605	0	0	8.8227	19.3784	MAD2L2
										negative regulation of cell projection organization (GO:0031345)	1/49	0.1112	0.149605	0	0	8.8227	19.3784	PRNP
										regulation of interferon-beta production (GO:0032648)	1/49	0.1112	0.149605	0	0	8.8227	19.3784	RIPK2
										response to glucose (GO:0009749)	1/49	0.1112	0.149605	0	0	8.8227	19.3784	IGF1R
										response to hydrogen peroxide (GO:0042542)	1/49	0.1112	0.149605	0	0	8.8227	19.3784	MAP3K5
										axonogenesis (GO:0007409)	2/240	0.113055	0.151824	0	0	3.60139	7.85059	SRC;DAG1
										neuron migration (GO:0001764)	1/50	0.113338	0.151824	0	0	8.64221	18.8174	TUBB2A
										positive regulation of cell morphogenesis involved in differentiation (GO:0010770)	1/50	0.113338	0.151824	0	0	8.64221	18.8174	CRKL
										regulation of epithelial cell migration (GO:0010632)	1/51	0.115471	0.153358	0	0	8.46894	18.2822	SRC
										regulation of interleukin-12 production (GO:0032655)	1/51	0.115471	0.153358	0	0	8.46894	18.2822	RIPK2
										regulation of substrate adhesion-dependent cell spreading (GO:1900024)	1/51	0.115471	0.153358	0	0	8.46894	18.2822	CRKL
										gonad development (GO:0008406)	1/51	0.115471	0.153358	0	0	8.46894	18.2822	KIT
										inositol lipid-mediated signaling (GO:0048017)	1/51	0.115471	0.153358	0	0	8.46894	18.2822	IGF1R
										mitotic metaphase plate congression (GO:0007080)	1/51	0.115471	0.153358	0	0	8.46894	18.2822	CHAMP1
										anterograde trans-synaptic signaling (GO:0098916)	2/244	0.116176	0.154074	0	0	3.54114	7.62283	CACNB3;CALM1
										amide biosynthetic process (GO:0043604)	1/52	0.1176	0.154422	0	0	8.30246	17.7712	DMD
										negative regulation of protein-containing complex assembly (GO:0031333)	1/52	0.1176	0.154422	0	0	8.30246	17.7712	SRC
										regulation of intrinsic apoptotic signaling pathway (GO:2001242)	1/52	0.1176	0.154422	0	0	8.30246	17.7712	SRC
										regulation of telomere maintenance via telomerase (GO:0032210)	1/52	0.1176	0.154422	0	0	8.30246	17.7712	SRC
										response to peptide hormone (GO:0043434)	1/52	0.1176	0.154422	0	0	8.30246	17.7712	SRC
										signal transduction in response to DNA damage (GO:0042770)	1/52	0.1176	0.154422	0	0	8.30246	17.7712	MAD2L2
										myeloid cell differentiation (GO:0030099)	1/52	0.1176	0.154422	0	0	8.30246	17.7712	KIT
										cardiac muscle tissue development (GO:0048738)	1/53	0.119723	0.156768	0	0	8.14239	17.2828	SCN5A
										positive regulation of B cell activation (GO:0050871)	1/53	0.119723	0.156768	0	0	8.14239	17.2828	MAD2L2
										regulation of potassium ion transmembrane transport (GO:1901379)	1/54	0.121841	0.159318	0	0	7.98836	16.8158	CACNA1D
										regulation of cardiac conduction (GO:1903779)	1/55	0.123954	0.161854	0	0	7.84003	16.3687	NOS1
										glycosaminoglycan catabolic process (GO:0006027)	1/56	0.126063	0.164146	0	0	7.6971	15.9405	SLC9A1
										positive regulation of interleukin-1 beta production (GO:0032731)	1/56	0.126063	0.164146	0	0	7.6971	15.9405	RIPK2
										negative regulation of DNA recombination (GO:0045910)	1/57	0.128166	0.166652	0	0	7.55927	15.53	MAD2L2
										negative regulation of hydrolase activity (GO:0051346)	1/58	0.130264	0.168439	0	0	7.42628	15.1362	NOS1
										eye development (GO:0001654)	1/58	0.130264	0.168439	0	0	7.42628	15.1362	CACNA1C
										positive regulation of protein binding (GO:0032092)	1/58	0.130264	0.168439	0	0	7.42628	15.1362	RIPK2
										muscle organ development (GO:0007517)	1/58	0.130264	0.168439	0	0	7.42628	15.1362	DMD
										protein ubiquitination (GO:0016567)	3/525	0.131321	0.16957	0	0	2.48148	5.03768	ATG3;TRAF6;UBE2V1
										positive regulation of tyrosine phosphorylation of STAT protein (GO:0042531)	1/59	0.132358	0.170672	0	0	7.29787	14.7581	KIT
										regulation of protein phosphorylation (GO:0001932)	2/266	0.133721	0.172191	0	0	3.24242	6.52376	PRNP;CRKL
										peptidyl-threonine phosphorylation (GO:0018107)	1/60	0.134446	0.172886	0	0	7.17382	14.3949	CSNK2A1
										B cell differentiation (GO:0030183)	1/61	0.13653	0.174601	0	0	7.0539	14.0458	KIT
										regulation of endocytosis (GO:0030100)	1/61	0.13653	0.174601	0	0	7.0539	14.0458	SRC
										positive regulation of interleukin-8 production (GO:0032757)	1/61	0.13653	0.174601	0	0	7.0539	14.0458	NOD1
										protein lipidation (GO:0006497)	1/61	0.13653	0.174601	0	0	7.0539	14.0458	ATG5
										regulation of neurogenesis (GO:0050767)	1/62	0.138609	0.176774	0	0	6.93791	13.71	NAP1L1
										positive regulation of interleukin-1 production (GO:0032732)	1/62	0.138609	0.176774	0	0	6.93791	13.71	RIPK2
										actin cytoskeleton reorganization (GO:0031532)	1/63	0.140682	0.178684	0	0	6.82567	13.3868	KIT
										cellular response to reactive oxygen species (GO:0034614)	1/63	0.140682	0.178684	0	0	6.82567	13.3868	MAP3K5
										positive regulation of Ras protein signal transduction (GO:0046579)	1/63	0.140682	0.178684	0	0	6.82567	13.3868	CRKL
										negative regulation of intrinsic apoptotic signaling pathway (GO:2001243)	1/64	0.142751	0.180818	0	0	6.71699	13.0756	SRC
										regulation of extrinsic apoptotic signaling pathway (GO:2001236)	1/64	0.142751	0.180818	0	0	6.71699	13.0756	SRC
										regulation of cell-matrix adhesion (GO:0001952)	1/65	0.144815	0.182935	0	0	6.6117	12.7758	SLC9A1
										protein autoubiquitination (GO:0051865)	1/65	0.144815	0.182935	0	0	6.6117	12.7758	TRAF6
										embryonic organ development (GO:0048568)	1/66	0.146874	0.185034	0	0	6.50966	12.4867	KIT
										ERBB signaling pathway (GO:0038127)	1/66	0.146874	0.185034	0	0	6.50966	12.4867	SRC
										peptidyl-threonine modification (GO:0018210)	1/67	0.148929	0.186863	0	0	6.4107	12.2078	CSNK2A1
										positive regulation of catabolic process (GO:0009896)	1/67	0.148929	0.186863	0	0	6.4107	12.2078	CSNK2A1
										vascular endothelial growth factor receptor signaling pathway (GO:0048010)	1/67	0.148929	0.186863	0	0	6.4107	12.2078	SRC
										positive regulation of programmed cell death (GO:0043068)	2/286	0.150162	0.188158	0	0	3.01102	5.70901	TRAF6;MAP3K5
										regulation of tyrosine phosphorylation of STAT protein (GO:0042509)	1/68	0.150978	0.188926	0	0	6.3147	11.9387	KIT
										cell chemotaxis (GO:0060326)	1/69	0.153023	0.19046	0	0	6.22153	11.6789	KIT
										cellular response to calcium ion (GO:0071277)	1/69	0.153023	0.19046	0	0	6.22153	11.6789	SCN5A
										cellular response to decreased oxygen levels (GO:0036294)	1/69	0.153023	0.19046	0	0	6.22153	11.6789	SCN2A
										synapse assembly (GO:0007416)	1/69	0.153023	0.19046	0	0	6.22153	11.6789	SHANK2
										regulation of transcription by RNA polymerase II (GO:0006357)	8/2206	0.153685	0.191029	0	0	1.61547	3.02553	MAD2L2;PPP3CA;RIPK2;TRAF6;POGZ;KIT;NOS1;SLC9A1
										carbohydrate homeostasis (GO:0033500)	1/70	0.155063	0.191717	0	0	6.13105	11.4278	IGF1R
										establishment of protein localization to membrane (GO:0090150)	1/70	0.155063	0.191717	0	0	6.13105	11.4278	ATG3
										positive regulation of cell-substrate adhesion (GO:0010811)	1/70	0.155063	0.191717	0	0	6.13105	11.4278	CRKL
										wound healing (GO:0042060)	1/70	0.155063	0.191717	0	0	6.13105	11.4278	PPP3CA
										phosphatidylinositol-mediated signaling (GO:0048015)	1/71	0.157097	0.193719	0	0	6.04316	11.1852	IGF1R
										myeloid leukocyte differentiation (GO:0002573)	1/71	0.157097	0.193719	0	0	6.04316	11.1852	KIT
										negative regulation of supramolecular fiber organization (GO:1902904)	1/72	0.159128	0.195704	0	0	5.95775	10.9506	SHANK1
										positive regulation of neurogenesis (GO:0050769)	1/72	0.159128	0.195704	0	0	5.95775	10.9506	NAP1L1
										regulation of hydrolase activity (GO:0051336)	1/73	0.161153	0.196894	0	0	5.8747	10.7237	NOS1
										endoplasmic reticulum organization (GO:0007029)	1/73	0.161153	0.196894	0	0	5.8747	10.7237	PRNP
										response to molecule of bacterial origin (GO:0002237)	1/73	0.161153	0.196894	0	0	5.8747	10.7237	NOS1
										insulin receptor signaling pathway (GO:0008286)	1/73	0.161153	0.196894	0	0	5.8747	10.7237	IGF1R
										positive regulation of synaptic transmission (GO:0050806)	1/73	0.161153	0.196894	0	0	5.8747	10.7237	SHANK2
										cellular response to amino acid starvation (GO:0034198)	1/74	0.163174	0.198581	0	0	5.79394	10.5041	MAP3K5
										NIK/NF-kappaB signaling (GO:0038061)	1/74	0.163174	0.198581	0	0	5.79394	10.5041	TRAF6
										regulation of stress fiber assembly (GO:0051492)	1/74	0.163174	0.198581	0	0	5.79394	10.5041	SLC9A1
										response to amino acid starvation (GO:1990928)	1/75	0.165189	0.20051	0	0	5.71535	10.2914	MAP3K5
										integrin-mediated signaling pathway (GO:0007229)	1/75	0.165189	0.20051	0	0	5.71535	10.2914	SRC
										actomyosin structure organization (GO:0031032)	1/76	0.167201	0.201376	0	0	5.63887	10.0855	SRC
										regulation of cell division (GO:0051302)	1/76	0.167201	0.201376	0	0	5.63887	10.0855	CALM1
										cellular response to hormone stimulus (GO:0032870)	1/76	0.167201	0.201376	0	0	5.63887	10.0855	SRC
										establishment of protein localization to organelle (GO:0072594)	1/76	0.167201	0.201376	0	0	5.63887	10.0855	IPO9
										positive regulation of growth (GO:0045927)	1/76	0.167201	0.201376	0	0	5.63887	10.0855	CSNK2A1
										protein import into nucleus (GO:0006606)	1/76	0.167201	0.201376	0	0	5.63887	10.0855	IPO9
										phosphatidylcholine metabolic process (GO:0046470)	1/77	0.169207	0.202743	0	0	5.56439	9.88588	CSNK2A1
										import into nucleus (GO:0051170)	1/77	0.169207	0.202743	0	0	5.56439	9.88588	IPO9
										inorganic cation import across plasma membrane (GO:0098659)	1/77	0.169207	0.202743	0	0	5.56439	9.88588	SLC9A1
										positive regulation of type I interferon production (GO:0032481)	1/77	0.169207	0.202743	0	0	5.56439	9.88588	RIPK2
										recombinational repair (GO:0000725)	1/79	0.173205	0.206736	0	0	5.42117	9.50481	REV3L
										axon development (GO:0061564)	1/79	0.173205	0.206736	0	0	5.42117	9.50481	MAPK8IP3
										regulation of ion transport (GO:0043269)	1/79	0.173205	0.206736	0	0	5.42117	9.50481	NOS1
										protein polyubiquitination (GO:0000209)	2/314	0.173817	0.206936	0	0	2.7369	4.78889	TRAF6;UBE2V1
										cilium assembly (GO:0060271)	2/314	0.173817	0.206936	0	0	2.7369	4.78889	TUBB4B;TUBA4A
										negative regulation of cellular component organization (GO:0051129)	1/80	0.175198	0.207782	0	0	5.35228	9.32281	SRC
										negative regulation of extrinsic apoptotic signaling pathway (GO:2001237)	1/80	0.175198	0.207782	0	0	5.35228	9.32281	SRC
										positive regulation of cell adhesion (GO:0045785)	1/80	0.175198	0.207782	0	0	5.35228	9.32281	PPP3CA
										activation of cysteine-type endopeptidase activity involved in apoptotic process (GO:0006919)	1/81	0.177185	0.209605	0	0	5.28511	9.1462	NOD1
										regulation of interleukin-8 production (GO:0032677)	1/81	0.177185	0.209605	0	0	5.28511	9.1462	NOD1
										regulation of G protein-coupled receptor signaling pathway (GO:0008277)	1/82	0.179168	0.211682	0	0	5.2196	8.97474	CALM1
										regulation of interleukin-1 beta production (GO:0032651)	1/83	0.181146	0.213207	0	0	5.15568	8.80824	RIPK2
										peptide metabolic process (GO:0006518)	1/83	0.181146	0.213207	0	0	5.15568	8.80824	DMD
										regulation of Notch signaling pathway (GO:0008593)	1/83	0.181146	0.213207	0	0	5.15568	8.80824	SRC
										regulation of cytokinesis (GO:0032465)	1/84	0.183119	0.214986	0	0	5.09331	8.64649	CALM1
										lymphocyte differentiation (GO:0030098)	1/84	0.183119	0.214986	0	0	5.09331	8.64649	KIT
										B cell activation (GO:0042113)	1/85	0.185088	0.216751	0	0	5.03242	8.48931	KIT
										positive regulation of protein catabolic process (GO:0045732)	1/85	0.185088	0.216751	0	0	5.03242	8.48931	CSNK2A1
										negative regulation of cellular amide metabolic process (GO:0034249)	1/86	0.187052	0.217955	0	0	4.97297	8.33652	PRNP
										regulation of interferon-gamma production (GO:0032649)	1/86	0.187052	0.217955	0	0	4.97297	8.33652	PRNP
										regulation of Ras protein signal transduction (GO:0046578)	1/86	0.187052	0.217955	0	0	4.97297	8.33652	CRKL
										glucose homeostasis (GO:0042593)	1/86	0.187052	0.217955	0	0	4.97297	8.33652	IGF1R
										protein targeting to membrane (GO:0006612)	1/87	0.189012	0.219962	0	0	4.91489	8.18795	ATG3
										sensory perception of mechanical stimulus (GO:0050954)	1/88	0.190967	0.22196	0	0	4.85816	8.04344	CACNA1D
										second-messenger-mediated signaling (GO:0019932)	1/89	0.192917	0.22339	0	0	4.80271	7.90284	NOS1
										transforming growth factor beta receptor signaling pathway (GO:0007179)	1/89	0.192917	0.22339	0	0	4.80271	7.90284	SRC
										protein import (GO:0017038)	1/89	0.192917	0.22339	0	0	4.80271	7.90284	IPO9
										cellular amino acid catabolic process (GO:0009063)	1/90	0.194863	0.224804	0	0	4.74851	7.766	NOS1
										positive regulation of binding (GO:0051099)	1/90	0.194863	0.224804	0	0	4.74851	7.766	RIPK2
										protein complex oligomerization (GO:0051259)	1/90	0.194863	0.224804	0	0	4.74851	7.766	SLC9A1
										positive regulation of multicellular organismal process (GO:0051240)	2/345	0.200668	0.230649	0	0	2.48561	3.99216	MAD2L2;IGF1R
										regulation of epithelial cell proliferation (GO:0050678)	1/93	0.200672	0.230649	0	0	4.59297	7.37669	SCN5A
										visual perception (GO:0007601)	1/93	0.200672	0.230649	0	0	4.59297	7.37669	CACNA1F
										negative regulation of cell death (GO:0060548)	1/94	0.202599	0.23172	0	0	4.54335	7.25358	ATG5
										negative regulation of MAPK cascade (GO:0043409)	1/94	0.202599	0.23172	0	0	4.54335	7.25358	DAG1
										positive regulation of epithelial cell migration (GO:0010634)	1/94	0.202599	0.23172	0	0	4.54335	7.25358	SRC
										hemopoiesis (GO:0030097)	1/94	0.202599	0.23172	0	0	4.54335	7.25358	KIT
										sensory perception of light stimulus (GO:0050953)	1/95	0.204522	0.233632	0	0	4.49479	7.13359	CACNA1F
										cellular transition metal ion homeostasis (GO:0046916)	1/96	0.20644	0.235246	0	0	4.44726	7.01663	PRNP
										regulation of vesicle-mediated transport (GO:0060627)	1/96	0.20644	0.235246	0	0	4.44726	7.01663	SRC
										regulation of MAP kinase activity (GO:0043405)	1/97	0.208354	0.236558	0	0	4.40071	6.90258	KIT
										double-strand break repair via homologous recombination (GO:0000724)	1/97	0.208354	0.236558	0	0	4.40071	6.90258	REV3L
										positive regulation of cold-induced thermogenesis (GO:0120162)	1/97	0.208354	0.236558	0	0	4.40071	6.90258	IGF1R
										regulation of neuron apoptotic process (GO:0043523)	1/98	0.210263	0.238435	0	0	4.35512	6.79135	PRNP
										response to UV (GO:0009411)	1/99	0.212168	0.240302	0	0	4.31046	6.68284	POLH
										cell-matrix adhesion (GO:0007160)	1/100	0.214068	0.24216	0	0	4.26671	6.57696	SRC
										positive regulation of protein localization to membrane (GO:1905477)	1/101	0.215964	0.244008	0	0	4.22383	6.47363	PRNP
										cell junction assembly (GO:0034329)	1/102	0.217855	0.245549	0	0	4.1818	6.37275	SHANK2
										positive regulation of cell growth (GO:0030307)	1/102	0.217855	0.245549	0	0	4.1818	6.37275	CSNK2A1
										cellular metal ion homeostasis (GO:0006875)	1/104	0.221624	0.249495	0	0	4.10019	6.17804	SLC9A1
										cellular response to peptide hormone stimulus (GO:0071375)	1/106	0.225376	0.252801	0	0	4.02168	5.99225	SRC
										small GTPase mediated signal transduction (GO:0007264)	1/106	0.225376	0.252801	0	0	4.02168	5.99225	CRKL
										protein localization to nucleus (GO:0034504)	1/106	0.225376	0.252801	0	0	4.02168	5.99225	IPO9
										response to endoplasmic reticulum stress (GO:0034976)	1/110	0.232825	0.260843	0	0	3.87332	5.64523	MAP3K5
										regulation of Wnt signaling pathway (GO:0030111)	1/111	0.234677	0.262601	0	0	3.83791	5.56323	CSNK2A1
										protein-containing complex subunit organization (GO:0043933)	1/112	0.236524	0.26435	0	0	3.80314	5.48302	SHANK1
										positive regulation of metabolic process (GO:0009893)	1/113	0.238366	0.26609	0	0	3.769	5.40454	IGF1R
										activation of protein kinase activity (GO:0032147)	1/114	0.240205	0.266862	0	0	3.73545	5.32775	TRAF6
										negative regulation of cell motility (GO:2000146)	1/114	0.240205	0.266862	0	0	3.73545	5.32775	DAG1
										positive regulation of cellular component organization (GO:0051130)	1/114	0.240205	0.266862	0	0	3.73545	5.32775	IGF1R
										response to lipid (GO:0033993)	1/114	0.240205	0.266862	0	0	3.73545	5.32775	NOS1
										cellular response to molecule of bacterial origin (GO:0071219)	1/115	0.242038	0.268259	0	0	3.7025	5.25258	TRAF6
										positive regulation of protein metabolic process (GO:0051247)	1/115	0.242038	0.268259	0	0	3.7025	5.25258	CSNK2A1
										regulation of protein-containing complex assembly (GO:0043254)	1/116	0.243868	0.269325	0	0	3.67012	5.17901	SRC
										ion transport (GO:0006811)	1/116	0.243868	0.269325	0	0	3.67012	5.17901	SLC9A1
										tumor necrosis factor-mediated signaling pathway (GO:0033209)	1/116	0.243868	0.269325	0	0	3.67012	5.17901	TRAF6
										regulation of protein binding (GO:0043393)	1/118	0.247514	0.272705	0	0	3.60702	5.03643	RIPK2
										positive regulation of protein-containing complex assembly (GO:0031334)	1/118	0.247514	0.272705	0	0	3.60702	5.03643	SRC
										phosphorylation (GO:0016310)	2/400	0.24934	0.274392	0	0	2.13612	2.96693	CSNK2A1;MAP3K5
										cellular response to lipopolysaccharide (GO:0071222)	1/120	0.251143	0.27605	0	0	3.54604	4.89967	TRAF6
										epithelium development (GO:0060429)	1/122	0.254755	0.279361	0	0	3.48708	4.76841	DAG1
										potassium ion transport (GO:0006813)	1/122	0.254755	0.279361	0	0	3.48708	4.76841	SLC9A1
										regulation of anatomical structure morphogenesis (GO:0022603)	1/123	0.256555	0.280673	0	0	3.45832	4.70474	DAG1
										positive regulation of epithelial cell proliferation (GO:0050679)	1/123	0.256555	0.280673	0	0	3.45832	4.70474	SCN5A
										protein targeting (GO:0006605)	1/125	0.260141	0.284262	0	0	3.4022	4.58116	ATG3
										cellular protein metabolic process (GO:0044267)	2/417	0.264515	0.288703	0	0	2.04683	2.72199	ATG3;YES1
										microtubule cytoskeleton organization involved in mitosis (GO:1902850)	1/128	0.265489	0.289427	0	0	3.32133	4.40468	TBCE
										cellular response to insulin stimulus (GO:0032869)	1/129	0.267263	0.29068	0	0	3.29521	4.3481	IGF1R
										DNA-dependent DNA replication (GO:0006261)	1/129	0.267263	0.29068	0	0	3.29521	4.3481	REV3L
										regulation of response to external stimulus (GO:0032101)	1/130	0.269033	0.292264	0	0	3.2695	4.2926	CALM1
										cellular response to hypoxia (GO:0071456)	1/131	0.270799	0.293839	0	0	3.24419	4.23814	SCN2A
										transmembrane receptor protein serine/threonine kinase signaling pathway (GO:0007178)	1/133	0.274318	0.297311	0	0	3.19471	4.13226	SRC
										protein localization to plasma membrane (GO:0072659)	1/136	0.279566	0.302646	0	0	3.12325	3.98064	CACNB3
										regulation of intracellular signal transduction (GO:1902531)	2/437	0.282383	0.305341	0	0	1.95072	2.46668	CSNK2A1;TRAF6
										regulation of cellular component organization (GO:0051128)	1/139	0.284776	0.306859	0	0	3.05489	3.8371	MAD2L2
										potassium ion transmembrane transport (GO:0071805)	1/139	0.284776	0.306859	0	0	3.05489	3.8371	SLC9A1
										protein dephosphorylation (GO:0006470)	1/139	0.284776	0.306859	0	0	3.05489	3.8371	PPP3CA
										neuron projection morphogenesis (GO:0048812)	1/140	0.286504	0.308009	0	0	3.03276	3.79095	SHANK1
										protein localization to cell periphery (GO:1990778)	1/140	0.286504	0.308009	0	0	3.03276	3.79095	CACNB3
										regulation of small GTPase mediated signal transduction (GO:0051056)	1/141	0.288229	0.309505	0	0	3.01094	3.74561	SRC
										Ras protein signal transduction (GO:0007265)	1/142	0.289949	0.310636	0	0	2.98944	3.70107	CRKL
										protein localization to organelle (GO:0033365)	1/142	0.289949	0.310636	0	0	2.98944	3.70107	PRNP
										negative regulation of cell migration (GO:0030336)	1/144	0.293378	0.313948	0	0	2.94733	3.61429	DAG1
										regulation of cytosolic calcium ion concentration (GO:0051480)	1/148	0.300186	0.320497	0	0	2.86655	3.44947	CACNA1C
										positive regulation of intracellular protein transport (GO:0090316)	1/148	0.300186	0.320497	0	0	2.86655	3.44947	PRNP
										positive regulation of hydrolase activity (GO:0051345)	1/149	0.301878	0.321934	0	0	2.84704	3.40999	CALM1
										actin filament organization (GO:0007015)	1/152	0.306931	0.326948	0	0	2.79005	3.29542	MAD2L2
										dephosphorylation (GO:0016311)	1/153	0.308607	0.327983	0	0	2.77156	3.25848	PPP3CA
										positive regulation of Wnt signaling pathway (GO:0030177)	1/153	0.308607	0.327983	0	0	2.77156	3.25848	CSNK2A1
										regulation of cell differentiation (GO:0045595)	1/156	0.313611	0.332164	0	0	2.7175	3.15122	DAG1
										peptidyl-serine phosphorylation (GO:0018105)	1/156	0.313611	0.332164	0	0	2.7175	3.15122	CSNK2A1
										regulation of signal transduction by p53 class mediator (GO:1901796)	1/156	0.313611	0.332164	0	0	2.7175	3.15122	CSNK2A1
										mitotic spindle organization (GO:0007052)	1/157	0.315272	0.333543	0	0	2.69995	3.1166	TBCE
										peptide biosynthetic process (GO:0043043)	1/162	0.323514	0.341875	0	0	2.61544	2.95155	DMD
										negative regulation of canonical Wnt signaling pathway (GO:0090090)	1/165	0.328413	0.346266	0	0	2.5672	2.85854	MAD2L2
										adenylate cyclase-modulating G protein-coupled receptor signaling pathway (GO:0007188)	1/165	0.328413	0.346266	0	0	2.5672	2.85854	CACNA1D
										peptidyl-serine modification (GO:0018209)	1/169	0.334891	0.352696	0	0	2.50557	2.74097	CSNK2A1
										positive regulation of ERK1 and ERK2 cascade (GO:0070374)	1/172	0.339709	0.357366	0	0	2.46124	2.65732	CRKL
										defense response to bacterium (GO:0042742)	1/176	0.34608	0.363657	0	0	2.4045	2.55138	NOD1
										glycerophospholipid biosynthetic process (GO:0046474)	1/177	0.347663	0.364909	0	0	2.39072	2.52584	CSNK2A1
										negative regulation of cytokine production (GO:0001818)	1/182	0.355524	0.37274	0	0	2.32409	2.40348	PRNP
										negative regulation of cell differentiation (GO:0045596)	1/191	0.36944	0.386459	0	0	2.21299	2.20362	MAD2L2
										negative regulation of Wnt signaling pathway (GO:0030178)	1/191	0.36944	0.386459	0	0	2.21299	2.20362	MAD2L2
										negative regulation of macromolecule metabolic process (GO:0010605)	1/194	0.374013	0.390365	0	0	2.17826	2.14224	CRKL
										cellular response to tumor necrosis factor (GO:0071356)	1/194	0.374013	0.390365	0	0	2.17826	2.14224	TRAF6
										protein localization to membrane (GO:0072657)	1/195	0.37553	0.39151	0	0	2.16692	2.12232	CACNB3
										regulation of macromolecule metabolic process (GO:0060255)	1/200	0.383061	0.398915	0	0	2.11194	2.02654	POGZ
										generation of neurons (GO:0048699)	1/202	0.386049	0.401577	0	0	2.09072	1.98992	TUBB2A
										negative regulation of cellular process (GO:0048523)	2/566	0.395651	0.411107	0	0	1.4946	1.38583	NOS1;ATG5
										negative regulation of multicellular organismal process (GO:0051241)	1/214	0.40368	0.418981	0	0	1.97173	1.78862	MAD2L2
										extracellular structure organization (GO:0043062)	1/216	0.40657	0.42151	0	0	1.95319	1.75787	DAG1
										external encapsulating structure organization (GO:0045229)	1/217	0.408009	0.422533	0	0	1.94405	1.74277	DAG1
										cellular response to lipid (GO:0071396)	1/219	0.410879	0.425031	0	0	1.92602	1.71311	TRAF6
										apoptotic process (GO:0006915)	1/231	0.427811	0.442055	0	0	1.82442	1.54907	SCN2A
										regulation of ERK1 and ERK2 cascade (GO:0070372)	1/238	0.437467	0.451532	0	0	1.76991	1.46328	CRKL
										regulation of transcription, DNA-templated (GO:0006355)	6/2244	0.455332	0.469451	0	0	1.13073	0.889577	MAD2L2;TRAF6;KIT;NOS1;UBE2V1;MAP3K5
										regulation of canonical Wnt signaling pathway (GO:0060828)	1/253	0.457624	0.471292	0	0	1.66329	1.30021	MAD2L2
										cellular component assembly (GO:0022607)	1/261	0.468084	0.481531	0	0	1.61146	1.22327	SHANK1
										negative regulation of signal transduction (GO:0009968)	1/267	0.475798	0.488388	0	0	1.57463	1.16957	CSNK2A1
										protein deubiquitination (GO:0016579)	1/267	0.475798	0.488388	0	0	1.57463	1.16957	TRAF6
										regulation of gene expression (GO:0010468)	3/1079	0.483232	0.495473	0	0	1.16952	0.85054	POGZ;UBE2V1;CRKL
										protein modification by small protein removal (GO:0070646)	1/276	0.487166	0.498956	0	0	1.5224	1.09483	TRAF6
										DNA metabolic process (GO:0006259)	1/277	0.488414	0.499685	0	0	1.51681	1.08693	POLH
										plasma membrane bounded cell projection assembly (GO:0120031)	1/278	0.489659	0.500409	0	0	1.51125	1.07911	KIT
										negative regulation of transcription by RNA polymerase II (GO:0000122)	2/684	0.492186	0.50244	0	0	1.22848	0.87087	MAD2L2;TRAF6
										regulation of cell cycle (GO:0051726)	1/296	0.511569	0.521654	0	0	1.41774	0.950275	CSNK2A1
										extracellular matrix organization (GO:0030198)	1/300	0.516311	0.525914	0	0	1.39849	0.924467	DAG1
										cellular macromolecule biosynthetic process (GO:0034645)	1/314	0.532557	0.54187	0	0	1.33499	0.841129	NAP1L1
										negative regulation of gene expression (GO:0010629)	1/322	0.541599	0.550468	0	0	1.30119	0.797925	CRKL
										cellular response to oxygen-containing compound (GO:1901701)	1/323	0.542717	0.551003	0	0	1.29708	0.792732	TRAF6
										cellular protein localization (GO:0034613)	1/329	0.54937	0.55715	0	0	1.27296	0.762482	DMD
										intracellular protein transport (GO:0006886)	1/336	0.557013	0.564286	0	0	1.24592	0.729071	IPO9
										post-translational protein modification (GO:0043687)	1/345	0.566652	0.573427	0	0	1.21277	0.688863	ATG5
										cellular response to DNA damage stimulus (GO:0006974)	1/350	0.571918	0.578128	0	0	1.19509	0.667765	POLH
										supramolecular fiber organization (GO:0097435)	1/351	0.572964	0.578557	0	0	1.19161	0.663647	MAD2L2
										protein modification by small protein conjugation (GO:0032446)	1/409	0.629519	0.634975	0	0	1.01919	0.471681	ATG3
										regulation of nucleic acid-templated transcription (GO:1903506)	1/430	0.64813	0.65304	0	0	0.968259	0.419898	UBE2V1
										negative regulation of transcription, DNA-templated (GO:0045892)	2/948	0.670966	0.675318	0	0	0.873518	0.348566	MAD2L2;TRAF6
										negative regulation of nucleic acid-templated transcription (GO:1903507)	1/464	0.676339	0.679991	0	0	0.895593	0.350231	TRAF6
										regulation of cellular macromolecule biosynthetic process (GO:2000112)	1/468	0.679509	0.682441	0	0	0.88774	0.343009	UBE2V1
										neutrophil degranulation (GO:0043312)	1/481	0.689601	0.691831	0	0	0.863121	0.320772	TUBB4B
										neutrophil activation involved in immune response (GO:0002283)	1/485	0.692643	0.694135	0	0	0.855811	0.314288	TUBB4B
										neutrophil mediated immunity (GO:0002446)	1/488	0.694906	0.695653	0	0	0.850408	0.309531	TUBB4B
										negative regulation of cellular macromolecule biosynthetic process (GO:2000113)	1/547	0.736228	0.736228	0	0	0.756215	0.231564	TRAF6

## Sheet: 2)MCODE_CTNNB1_GRIN2A_GRIN2B
contains CTNNB1, GRIN2A, GRIN2B	KEGG									GO Biological Process									OMIM Expanded
ABI1	Term	Overlap	P-value	Adjusted P-value	Old P-value	Old Adjusted P-value	Odds Ratio	Combined Score	Genes	Term	Overlap	P-value	Adjusted P-value	Old P-value	Old Adjusted P-value	Odds Ratio	Combined Score	Genes	Term	Overlap	P-value	Adjusted P-value	Old P-value	Old Adjusted P-value	Odds Ratio	Combined Score	Genes
ABI2	Necroptosis	21/159	4.11648e-18	7.61549e-16	0	0	17.4018	696.621	RNF31;STAT1;FAF1;TRADD;VPS4B;TNFRSF10B;TNFRSF10A;CFLAR;TNF;TNFRSF1A;SHARPIN;CHMP1B;CHMP2B;CHMP1A;TNFSF10;CHMP4C;BCL2;CHMP3;BAX;BID;CHMP5	cellular response to DNA damage stimulus (GO:0006974)	30/350	5.566e-20	1.07702e-16	0	0	11.208	496.908	YAP1;SMC5;SMC6;BCL2L11;EXO1;RAD54L;NBN;BAK1;BID;MCL1;BARD1;LYN;RFC5;RMI2;RFC3;RFC4;RFC2;CSNK1E;MSH6;RAD51D;NSMCE4A;RAD51;ERCC4;BCL2;CDK1;CRY1;BAX;ATM;ATR;BCL2L1	breast cancer	7/105	7.16496e-05	0.0130402	0	0	7.56874	72.234	BARD1;TSG101;FUS;RAD54L;CTNNB1;ATM;PIK3R1
ACTA1	Apoptosis	19/142	1.34386e-16	1.24307e-14	0	0	17.4748	638.631	TRADD;TNFRSF10B;PIK3R2;TNFRSF10A;PIK3R1;TRAF1;CFLAR;TNF;TNFRSF1A;BCL2L11;CASP10;TNFSF10;BCL2;BAX;ATM;BAK1;BID;MCL1;BCL2L1	multivesicular body assembly (GO:0036258)	12/30	3.42983e-17	3.31836e-14	0	0	72.8877	2763.28	TSG101;PDCD6IP;IST1;VPS4B;CHMP1B;CHMP1A;CHMP2B;CHMP4C;CHMP3;STAM;STAM2;CHMP5	dementia	6/89	0.000223407	0.0203301	0	0	7.62477	64.0977	FUS;CHMP2B;CTNNB1;MAPT;PIK3R1;TNF
ACTN1	Salmonella infection	23/249	3.12396e-16	1.92644e-14	0	0	11.7221	418.505	CYFIP2;CYFIP1;VPS18;RAB5B;TRADD;TNFRSF10B;BRK1;TNFRSF10A;TNF;STX10;TNFRSF1A;ABI1;TNFSF10;VPS11;BCL2;CTNNB1;BAX;BAK1;RAB7B;MAP3K7;VPS39;WASF3;VPS16	multivesicular body organization (GO:0036257)	12/31	5.54936e-17	3.57934e-14	0	0	69.048	2584.48	TSG101;PDCD6IP;IST1;VPS4B;CHMP1B;CHMP1A;CHMP2B;CHMP4C;CHMP3;STAM;STAM2;CHMP5	lymphoma	6/99	0.000397863	0.024137	0	0	6.80145	53.2513	FUS;CASP10;BCL2;RAD54L;CTNNB1;PIK3R1
ACTN2	Circadian rhythm	10/31	2.05979e-13	9.52654e-12	0	0	51.4858	1503.95	PER2;PER1;FBXW11;CRY2;CRY1;CSNK1D;CSNK1E;CLOCK;NPAS2;ARNTL	DNA repair (GO:0006281)	24/298	1.53726e-15	7.4365e-13	0	0	10.1238	345.31	BARD1;RFC5;RMI2;RFC3;UBXN1;RFC4;FANCM;RFC2;NSMCE1;HUWE1;CSNK1E;BABAM1;MSH6;RAD51D;NSMCE4A;RAD51;EXO1;ERCC4;UIMC1;CDK1;RAD54L;ATM;NBN;ATR	colorectal cancer	6/111	0.000730913	0.0325628	0	0	6.02047	43.4751	MSH6;FUS;BAX;CTNNB1;PIK3R1;SMAD7
ACTN4	Pathogenic Escherichia coli infection	17/197	8.25633e-12	3.05484e-10	0	0	10.5322	268.781	CYFIP2;CYFIP1;TRADD;TNFRSF10B;BRK1;TNFRSF10A;PTPN11;TNF;TNFRSF1A;ABI1;TNFSF10;BAX;BAK1;WASF1;MAP3K7;WASF2;WASF3	membrane organization (GO:0061024)	22/242	2.00303e-15	7.75174e-13	0	0	11.4544	387.664	NAPA;PDCD6IP;SH3KBP1;VPS4B;ITSN1;STX18;VPS33B;HUWE1;STAM;NAPG;NSFL1C;CHMP1B;CHMP1A;CHMP2B;AP2S1;CHMP4C;CHMP3;STAM2;VTI1B;PICALM;CHMP5;REPS1	leukemia	5/77	0.000894584	0.0325628	0	0	7.28982	51.1684	PDGFRB;BCL2;BAX;PTPN11;ATM
AMFR	Human immunodeficiency virus 1 infection	17/212	2.66934e-11	8.23045e-10	0	0	9.71457	236.517	FBXW11;TRADD;PXN;PIK3R2;PIK3R1;TNF;TNFRSF1A;CCNB1;BCL2;CDK1;BAX;ATM;BAK1;BID;MAP3K7;ATR;BCL2L1	regulation of mitotic spindle assembly (GO:1901673)	9/19	5.11161e-14	1.6485e-11	0	0	96.8332	2963.55	PDCD6IP;VPS4B;CHMP1B;PLK1;CHMP1A;CHMP2B;CHMP4C;CHMP3;CHMP5	cardiomyopathy, dilated	5/110	0.00429445	0.0727616	0	0	4.99037	27.1997	ACTN2;FUS;TPM1;CTNNB1;PIK3R1
ANLN	Shigellosis	18/246	3.13415e-11	8.28312e-10	0	0	8.83263	213.627	RNF31;FBXW11;ACTN1;TRADD;PXN;PIK3R2;ACTN4;PIK3R1;TNF;TNFRSF1A;SHARPIN;BCL2;BAX;ATM;WASF1;MAP3K7;WASF2;BCL2L1	positive regulation of intracellular signal transduction (GO:1902533)	28/546	5.15889e-13	1.42607e-10	0	0	6.31908	178.785	RNF31;USP15;FLT1;TRADD;PIK3R2;PIK3R1;TNF;SHARPIN;BCL2L11;CASP10;KDR;TNFSF10;BID;MAP3K7;LYN;PDGFRB;GAB1;TNFRSF10B;PTPN11;ACTN4;CFLAR;VAV1;TGFBR1;TNFRSF1A;LCK;BCL2;BAX;BCL2L1	cardiomyopathy	5/118	0.0057728	0.0727616	0	0	4.63519	23.8925	ACTN2;FUS;TPM1;CTNNB1;PIK3R1
AP2S1	Endocytosis	18/252	4.67124e-11	1.08022e-09	0	0	8.60352	204.652	USP8;RAB5B;TSG101;PDCD6IP;SH3KBP1;IST1;VPS4B;STAM;TGFBR1;CHMP1B;CHMP1A;CHMP2B;AP2S1;CHMP4C;CHMP3;VPS45;STAM2;CHMP5	proteasome-mediated ubiquitin-dependent protein catabolic process (GO:0043161)	22/321	6.67221e-13	1.61384e-10	0	0	8.39398	235.331	UBXN1;FBXW11;FAF1;AMFR;PLK1;FAF2;SEL1L;DERL1;SYVN1;HUWE1;DERL2;YOD1;ARNTL;NSFL1C;CCNB1;SHARPIN;OS9;CDK1;CTNNB1;PLAA;CLOCK;UBQLN2	myopathy	5/120	0.00619214	0.0727616	0	0	4.55412	23.1553	TPM3;FUS;TPM2;CTNNB1;PIK3R1
ARNTL	p53 signaling pathway	11/73	1.07276e-10	2.13842e-09	0	0	19.2481	441.851	CCNB1;CCNE2;BCL2;CDK1;TNFRSF10B;BAX;TNFRSF10A;ATM;BID;ATR;BCL2L1	regulation of spindle assembly (GO:0090169)	9/25	1.07553e-12	2.3124e-10	0	0	60.5024	1667.34	PDCD6IP;VPS4B;CHMP1B;CHMP1A;PLK1;CHMP2B;CHMP4C;CHMP3;CHMP5	adenocarcinoma	4/83	0.00854	0.0727616	0	0	5.28511	25.173	FUS;RAD54L;CTNNB1;PIK3R1
ASPSCR1	Protein processing in endoplasmic reticulum	15/171	1.1559e-10	2.13842e-09	0	0	10.6153	242.888	UBXN1;AMFR;SEL1L;DERL1;SYVN1;DERL2;YOD1;NSFL1C;ERLEC1;OS9;BCL2;PLAA;BAX;BAK1;UBQLN2	midbody abscission (GO:0061952)	8/17	1.4667e-12	2.83807e-10	0	0	95.1255	2591.98	PDCD6IP;VPS4B;CHMP1B;CHMP1A;CHMP2B;CHMP4C;CHMP3;CHMP5	arthrogryposis	4/83	0.00854	0.0727616	0	0	5.28511	25.173	FUS;TPM2;CTNNB1;PIK3R1
ATM	NF-kappa B signaling pathway	12/104	3.68555e-10	6.19843e-09	0	0	14.2073	308.603	LYN;LCK;TRADD;BCL2;ATM;TRAF1;CFLAR;TNF;MAP3K7;LAT;BCL2L1;TNFRSF1A	mitotic cytokinetic process (GO:1902410)	8/20	7.4146e-12	1.30429e-09	0	0	71.3333	1828.1	PDCD6IP;VPS4B;CHMP1B;CHMP1A;CHMP2B;CHMP4C;CHMP3;CHMP5	lymphoproliferative syndrome	4/83	0.00854	0.0727616	0	0	5.28511	25.173	CASP10;FUS;CTNNB1;PIK3R1
ATR	SNARE interactions in vesicular transport	8/33	7.3418e-10	1.13186e-08	0	0	34.2175	719.672	STX17;GOSR1;STX18;STX7;VTI1A;STX5;USE1;VTI1B	transmembrane receptor protein tyrosine kinase signaling pathway (GO:0007169)	23/404	8.92102e-12	1.43851e-09	0	0	6.89822	175.509	CYFIP2;LYN;PDGFRB;CYFIP1;FLT1;ITSN1;PXN;GAB1;BRK1;PIK3R2;PTPN11;PIK3R1;GRIN2B;VAV1;GRIN1;PTBP1;HNRNPH1;LCK;ABI1;KDR;AP2S1;LCP2;WASF2	endometrial cancer	4/84	0.0089008	0.0727616	0	0	5.21878	24.6411	MSH6;FUS;CTNNB1;PIK3R1
BABAM1	Homologous recombination	8/41	4.73015e-09	6.73136e-08	0	0	25.9119	496.713	BABAM1;BARD1;RAD51D;RAD51;UIMC1;RAD54L;ATM;NBN	macroautophagy (GO:0016236)	14/120	1.0342e-11	1.53937e-09	0	0	14.5364	367.696	TSG101;STX17;VPS4B;VPS33B;YOD1;STAM;CHMP2B;CHMP4C;PLAA;CHMP3;STAM2;VPS39;VPS16;VTI1B	squamous cell carcinoma	4/84	0.0089008	0.0727616	0	0	5.21878	24.6411	FUS;TNFRSF10B;CTNNB1;PIK3R1
BAK1	Natural killer cell mediated cytotoxicity	12/131	5.39376e-09	7.12747e-08	0	0	10.9688	208.823	LCK;TNFSF10;TNFRSF10B;PIK3R2;TNFRSF10A;LCP2;PTPN11;PIK3R1;BID;TNF;LAT;VAV1	regulation of centrosome cycle (GO:0046605)	8/22	1.85139e-11	2.55889e-09	0	0	61.1367	1510.84	PDCD6IP;VPS4B;CHMP1B;CHMP1A;CHMP2B;CHMP4C;CHMP3;CHMP5	gastric cancer	4/87	0.0100425	0.0727616	0	0	5.02939	23.1399	CASP10;FUS;CTNNB1;PIK3R1
BARD1	Lipid and atherosclerosis	14/215	2.33494e-08	2.87976e-07	0	0	7.62901	134.062	LYN;TNFRSF10B;PIK3R2;TNFRSF10A;PIK3R1;TNF;VAV1;TNFRSF1A;TNFSF10;BCL2;BAX;BID;MAP3K7;BCL2L1	positive regulation of Arp2/3 complex-mediated actin nucleation (GO:2000601)	6/8	2.05803e-11	2.65486e-09	0	0	317.727	7818.21	CYFIP1;ABI2;BRK1;WASF1;WASF2;WASF3	xeroderma pigmentosum	4/87	0.0100425	0.0727616	0	0	5.02939	23.1399	FUS;ERCC4;CTNNB1;PIK3R1
BAX	Ras signaling pathway	14/232	6.06708e-08	7.01506e-07	0	0	7.02798	116.79	PDGFRB;RAB5B;FLT1;GAB1;PIK3R2;PTPN11;PIK3R1;GRIN2B;GRIN1;GRIN2A;SYNGAP1;KDR;LAT;BCL2L1	DNA metabolic process (GO:0006259)	19/277	2.66562e-11	3.22373e-09	0	0	8.27388	201.452	BARD1;RFC5;RMI2;RFC3;RFC4;RFC2;GMNN;CSNK1E;MSH6;RAD51D;NSMCE4A;RAD51;EXO1;ERCC4;CDK1;RAD54L;ATM;NBN;ATR	fanconi anemia	4/90	0.0112751	0.0727616	0	0	4.85321	21.7674	FANCM;FUS;CTNNB1;PIK3R1
BCL2	Mismatch repair	6/23	6.57781e-08	7.1582e-07	0	0	37.3514	617.679	RFC5;MSH6;RFC3;RFC4;RFC2;EXO1	regulation of mitotic spindle organization (GO:0060236)	9/35	3.421e-11	3.8939e-09	0	0	37.2134	896.788	PDCD6IP;VPS4B;CHMP1B;CHMP1A;PLK1;CHMP2B;CHMP4C;CHMP3;CHMP5	malaria	4/91	0.0117066	0.0727616	0	0	4.79718	21.3359	FUS;CTNNB1;PIK3R1;TNF
BCL2L1	Epstein-Barr virus infection	13/202	8.62516e-08	8.86475e-07	0	0	7.49659	121.94	LYN;STAT1;TRADD;PIK3R2;PIK3R1;TNF;BCL2L11;CCNE2;BCL2;BAX;BAK1;BID;MAP3K7	vascular endothelial growth factor receptor signaling pathway (GO:0048010)	11/67	4.07353e-11	4.37905e-09	0	0	21.3168	509.982	CYFIP2;CYFIP1;FLT1;PXN;ABI1;KDR;BRK1;PIK3R2;PIK3R1;WASF2;VAV1	cardiomyopathy, hypertrophic	4/93	0.0126012	0.0727616	0	0	4.6889	20.5091	FUS;TPM1;CTNNB1;PIK3R1
BCL2L11	Viral carcinogenesis	13/203	9.13827e-08	8.89779e-07	0	0	7.45675	120.861	LYN;ACTN1;TRADD;PXN;PIK3R2;ACTN4;PIK3R1;TRAF1;DLG1;CCNE2;CDK1;BAX;BAK1	positive regulation of cellular component biogenesis (GO:0044089)	12/92	8.55494e-11	8.71253e-09	0	0	16.3483	378.986	PDCD6IP;TSG101;BCL2L11;FAF1;VPS4B;STX18;BRK1;BAX;BAK1;STAM;BID;TNF	migraine	4/93	0.0126012	0.0727616	0	0	4.6889	20.5091	FUS;CTNNB1;PIK3R1;TNF
BID	Measles	11/139	1.08417e-07	1.00286e-06	0	0	9.29211	149.02	CCNE2;STAT1;TRADD;BCL2;BAX;PIK3R2;PIK3R1;BAK1;BID;MAP3K7;BCL2L1	extrinsic apoptotic signaling pathway (GO:0097191)	11/72	9.18769e-11	8.88909e-09	0	0	19.5646	452.149	TRADD;BCL2;TNFRSF10B;BAX;TNFRSF10A;BAK1;BID;TNF;TNFRSF1A;MCL1;BCL2L1	lateral sclerosis	4/96	0.0140231	0.0727616	0	0	4.53531	19.3524	FUS;CHMP2B;CTNNB1;PIK3R1
BRE	Influenza A	12/172	1.13952e-07	1.00386e-06	0	0	8.14102	130.155	STAT1;TRADD;TNFSF10;TNFRSF10B;BAX;PIK3R2;TNFRSF10A;PIK3R1;BAK1;BID;TNF;TNFRSF1A	ESCRT complex disassembly (GO:1904896)	6/10	1.51895e-10	1.33599e-08	0	0	158.848	3591.2	IST1;CHMP1B;VPS4B;CHMP1A;CHMP2B;CHMP5	asthma	4/99	0.015543	0.0727616	0	0	4.39142	18.2865	FUS;CTNNB1;PIK3R1;TNF
BRK1	Colorectal cancer	9/86	1.45932e-07	1.17946e-06	0	0	12.5332	197.274	MSH6;BCL2L11;BCL2;BAX;CTNNB1;PIK3R2;PIK3R1;BAK1;TGFBR1	ESCRT III complex disassembly (GO:1904903)	6/10	1.51895e-10	1.33599e-08	0	0	158.848	3591.2	IST1;CHMP1B;VPS4B;CHMP1A;CHMP2B;CHMP5	parkinson disease	4/99	0.015543	0.0727616	0	0	4.39142	18.2865	FUS;CTNNB1;PIK3R1;MAPT
C17orf70	Human papillomavirus infection	16/331	1.46635e-07	1.17946e-06	0	0	5.59361	88.0173	PDGFRB;STAT1;TRADD;PXN;PIK3R2;PIK3R1;TNF;TNFRSF1A;DLG1;CCNE2;DLG3;CTNNB1;BAX;ATM;BAK1;ATR	extrinsic apoptotic signaling pathway via death domain receptors (GO:0008625)	8/30	3.17245e-10	2.54399e-08	0	0	38.8894	850.564	TRADD;BCL2;TNFRSF10B;BAX;TNFRSF10A;BID;TNF;TNFRSF1A	adenoma	3/80	0.042322	0.0727616	0	0	4.0458	12.7946	FUS;CTNNB1;PIK3R1
C17orf85	Regulation of actin cytoskeleton	13/218	2.09232e-07	1.61283e-06	0	0	6.90585	106.211	CYFIP2;PDGFRB;CYFIP1;ACTN1;PXN;BRK1;PIK3R2;ACTN4;PIK3R1;VAV1;ABI2;WASF1;WASF2	telomere maintenance via recombination (GO:0000722)	6/11	3.31497e-10	2.54399e-08	0	0	127.072	2773.64	RAD51D;RAD51;ERCC4;NSMCE2;SMC5;SMC6	adrenoleukodystrophy	3/83	0.0463615	0.0727616	0	0	3.89349	11.958	FUS;CTNNB1;PIK3R1
C1orf86	Hepatitis C	11/157	3.734e-07	2.76316e-06	0	0	8.13906	120.463	STAT1;TRADD;BAX;CTNNB1;PIK3R2;PIK3R1;BAK1;CFLAR;BID;TNF;TNFRSF1A	positive regulation of actin nucleation (GO:0051127)	6/11	3.31497e-10	2.54399e-08	0	0	127.072	2773.64	CYFIP1;ABI2;BRK1;WASF1;WASF2;WASF3	asperger syndrome	3/83	0.0463615	0.0727616	0	0	3.89349	11.958	FUS;CTNNB1;PIK3R1
CASP10	Adherens junction	8/71	4.11432e-07	2.9275e-06	0	0	13.5523	199.268	ACTN1;CTNNB1;ACTN4;WASF1;MAP3K7;WASF2;TGFBR1;WASF3	activation of cysteine-type endopeptidase activity involved in apoptotic process (GO:0006919)	11/81	3.41828e-10	2.54399e-08	0	0	17.0414	371.446	CASP10;LCK;TRADD;TNFSF10;TNFRSF10B;BAX;TNFRSF10A;MAPT;CFLAR;BID;TNF	atopy	3/83	0.0463615	0.0727616	0	0	3.89349	11.958	FUS;CTNNB1;PIK3R1
CCNB1	Hepatitis B	11/162	5.11339e-07	3.50362e-06	0	0	7.86755	113.971	CCNE2;CASP10;STAT1;BCL2;BAX;PIK3R2;PIK3R1;BID;TNF;MAP3K7;TGFBR1	negative regulation of glucocorticoid receptor signaling pathway (GO:2000323)	5/6	4.72949e-10	3.38946e-08	0	0	526.755	11310.5	PER1;CRY2;CRY1;CLOCK;ARNTL	autoimmune disease	3/83	0.0463615	0.0727616	0	0	3.89349	11.958	FUS;CTNNB1;PIK3R1
CCNE2	Pancreatic cancer	8/76	6.99813e-07	4.62376e-06	0	0	12.5526	177.901	RAD51;STAT1;BAX;PIK3R2;PIK3R1;BAK1;TGFBR1;BCL2L1	regulation of centrosome duplication (GO:0010824)	8/32	5.608e-10	3.83631e-08	0	0	35.645	759.299	PDCD6IP;VPS4B;CHMP1B;CHMP1A;CHMP2B;CHMP4C;CHMP3;CHMP5	bare lymphocyte syndrome	3/83	0.0463615	0.0727616	0	0	3.89349	11.958	FUS;CTNNB1;PIK3R1
CDK1	T cell receptor signaling pathway	9/104	7.51094e-07	4.79146e-06	0	0	10.1492	143.121	DLG1;LCK;PIK3R2;LCP2;PIK3R1;TNF;MAP3K7;LAT;VAV1	DNA replication (GO:0006260)	12/108	5.74951e-10	3.83631e-08	0	0	13.6126	289.631	BARD1;RFC5;RFC3;RMI2;RFC4;EXO1;RFC2;RMI1;CDK1;ATM;NBN;ATR	bartter syndrome	3/83	0.0463615	0.0727616	0	0	3.89349	11.958	FUS;CTNNB1;PIK3R1
CFLAR	Yersinia infection	10/137	8.80036e-07	5.42689e-06	0	0	8.46779	118.069	LCK;PXN;PIK3R2;LCP2;PIK3R1;TNF;MAP3K7;WASF2;LAT;VAV1	regulation of apoptotic process (GO:0042981)	28/742	6.71213e-10	4.3122e-08	0	0	4.53785	95.8482	FAF1;TRADD;ITSN1;PIK3R1;TNF;BCL2L11;CASP10;KDR;TNFSF10;BAK1;BID;MCL1;BARD1;ACTN2;STAT1;ACTN1;PLK1;TNFRSF10B;TNFRSF10A;ACTN4;CFLAR;VAV1;BCL2;CDK1;CTNNB1;BAX;ATM;BCL2L1	central hypoventilation syndrome	3/83	0.0463615	0.0727616	0	0	3.89349	11.958	FUS;CTNNB1;PIK3R1
CHMP1A	Rap1 signaling pathway	12/210	9.77627e-07	5.83423e-06	0	0	6.56588	90.8595	PDGFRB;GRIN2A;FLT1;KDR;CTNNB1;PIK3R2;LCP2;PIK3R1;GRIN2B;VAV1;LAT;GRIN1	double-strand break repair (GO:0006302)	14/164	7.04592e-10	4.3122e-08	0	0	10.2495	215.991	BARD1;UBXN1;RMI1;NSMCE2;NSMCE1;SMC5;SMC6;BABAM1;RAD51D;RAD51;ERCC4;UIMC1;ATM;NBN	cholestasis	3/83	0.0463615	0.0727616	0	0	3.89349	11.958	FUS;CTNNB1;PIK3R1
CHMP1B	TNF signaling pathway	9/112	1.40581e-06	8.12733e-06	0	0	9.35711	126.086	CASP10;TRADD;PIK3R2;PIK3R1;TRAF1;CFLAR;TNF;MAP3K7;TNFRSF1A	response to endoplasmic reticulum stress (GO:0034976)	12/110	7.13128e-10	4.3122e-08	0	0	13.3334	280.82	ERLEC1;BCL2L11;OS9;SEL1L;BCL2;DERL1;SYVN1;TNFRSF10B;BAX;PIK3R2;PIK3R1;BAK1	dyskeratosis	3/83	0.0463615	0.0727616	0	0	3.89349	11.958	FUS;CTNNB1;PIK3R1
CHMP2B	Human T-cell leukemia virus 1 infection	12/219	1.52038e-06	8.52335e-06	0	0	6.27752	84.0972	DLG1;CCNE2;LCK;BAX;PIK3R2;ATM;PIK3R1;TNF;TGFBR1;ATR;BCL2L1;TNFRSF1A	mitotic metaphase plate congression (GO:0007080)	9/51	1.29068e-09	7.56807e-08	0	0	23.0182	471.14	CCNB1;PDCD6IP;CHMP1B;VPS4B;CHMP1A;CHMP2B;CHMP4C;CHMP3;CHMP5	episodic ataxia	3/83	0.0463615	0.0727616	0	0	3.89349	11.958	FUS;CTNNB1;PIK3R1
CHMP3	Amyotrophic lateral sclerosis	15/364	2.67742e-06	1.45683e-05	0	0	4.69834	60.2827	HNRNPA3;FUS;DERL1;GRIN2B;TNF;GRIN1;TNFRSF1A;GRIN2A;HNRNPA2B1;CHMP2B;BCL2;BAX;BID;BCL2L1;UBQLN2	regulation of glucocorticoid receptor signaling pathway (GO:2000322)	5/7	1.64239e-09	9.34715e-08	0	0	263.364	5327.1	PER1;CRY2;CRY1;CLOCK;ARNTL	fetal hemoglobin quantitative trait locus	3/83	0.0463615	0.0727616	0	0	3.89349	11.958	FUS;CTNNB1;PIK3R1
CHMP4C	Cellular senescence	10/156	2.87109e-06	1.51758e-05	0	0	7.35871	93.9032	CCNB1;CCNE2;FBXW11;CDK1;PIK3R2;ATM;NBN;PIK3R1;TGFBR1;ATR	double-strand break repair via homologous recombination (GO:0000724)	11/97	2.45296e-09	1.35614e-07	0	0	13.8596	274.781	RAD51D;RAD51;FANCM;RMI1;ERCC4;NSMCE2;NSMCE1;RAD54L;SMC5;SMC6;NBN	glioblastoma	3/83	0.0463615	0.0727616	0	0	3.89349	11.958	FUS;CTNNB1;PIK3R1
CHMP5	Small cell lung cancer	8/92	3.02895e-06	1.55655e-05	0	0	10.1534	129.022	CCNE2;BCL2;BAX;PIK3R2;TRAF1;PIK3R1;BAK1;BCL2L1	endosome transport via multivesicular body sorting pathway (GO:0032509)	7/25	2.89933e-09	1.55839e-07	0	0	41.3749	813.379	VPS4B;CHMP1B;CHMP1A;CHMP2B;CHMP4C;CHMP3;CHMP5	goiter	3/83	0.0463615	0.0727616	0	0	3.89349	11.958	FUS;CTNNB1;PIK3R1
CHTF18	Pathways of neurodegeneration	17/475	3.83361e-06	1.87465e-05	0	0	4.08065	50.8927	FUS;DERL1;CSNK1E;GRIN2B;TNF;GRIN1;TNFRSF1A;GRIN2A;DLG4;CHMP2B;BCL2;CTNNB1;BAX;MAPT;BAK1;BID;BCL2L1	telomere maintenance (GO:0000723)	9/56	3.0834e-09	1.61254e-07	0	0	20.5643	403.003	RAD51D;RAD51;ERCC4;NSMCE2;SMC5;ATM;SMC6;NBN;ATR	hemochromatosis	3/83	0.0463615	0.0727616	0	0	3.89349	11.958	FUS;CTNNB1;PIK3R1
CHTOP	Osteoclast differentiation	9/127	4.00504e-06	1.87465e-05	0	0	8.16143	101.43	LCK;STAT1;PIK3R2;LCP2;PIK3R1;TNF;MAP3K7;TGFBR1;TNFRSF1A	endoplasmic reticulum to cytosol transport (GO:1903513)	6/15	3.47769e-09	1.77088e-07	0	0	70.5811	1374.7	OS9;FAF2;SEL1L;DERL1;SYVN1;DERL2	homocystinuria	3/83	0.0463615	0.0727616	0	0	3.89349	11.958	FUS;CTNNB1;PIK3R1
CLINT1	JAK-STAT signaling pathway	10/162	4.02821e-06	1.87465e-05	0	0	7.06608	87.7761	PDGFRB;STAT1;BCL2;PIK3R2;PTPN11;PIK3R1;STAM;STAM2;MCL1;BCL2L1	mitotic sister chromatid segregation (GO:0000070)	11/102	4.21335e-09	2.09047e-07	0	0	13.0948	252.533	CCNB1;PDCD6IP;CHMP1B;VPS4B;PLK1;CHMP2B;CHMP1A;CHMP4C;CDK1;CHMP3;CHMP5	infections	3/83	0.0463615	0.0727616	0	0	3.89349	11.958	FUS;CTNNB1;PIK3R1
CLOCK	Fc epsilon RI signaling pathway	7/68	4.11996e-06	1.87465e-05	0	0	12.1824	151.058	LYN;LCP2;PIK3R2;PIK3R1;TNF;VAV1;LAT	organelle organization (GO:0006996)	20/420	4.84138e-09	2.34083e-07	0	0	5.60896	107.39	VPS18;PDCD6IP;STX17;SH3KBP1;VPS4B;FAF2;TPM1;STX7;HUWE1;CSNK1D;NSFL1C;ABI2;CHMP1B;CHMP1A;CHMP2B;VPS11;CHMP4C;CHMP3;WASF3;CHMP5	kallmann syndrome	3/83	0.0463615	0.0727616	0	0	3.89349	11.958	FUS;CTNNB1;PIK3R1
CRY1	Focal adhesion	11/201	4.24139e-06	1.87465e-05	0	0	6.24023	77.1955	PDGFRB;FLT1;ACTN1;PXN;KDR;BCL2;CTNNB1;PIK3R2;ACTN4;PIK3R1;VAV1	positive regulation of apoptotic signaling pathway (GO:2001235)	9/59	4.98845e-09	2.34083e-07	0	0	19.3275	369.467	BCL2L11;LCK;TNFSF10;BCL2;BAX;BID;TNF;TGFBR1;BCL2L1	keratosis	3/83	0.0463615	0.0727616	0	0	3.89349	11.958	FUS;CTNNB1;PIK3R1
CRY2	Hippo signaling pathway	10/163	4.25595e-06	1.87465e-05	0	0	7.01954	86.812	YAP1;DLG1;DLG3;FBXW11;DLG4;CTNNB1;CSNK1D;CSNK1E;TGFBR1;SMAD7	negative regulation of extrinsic apoptotic signaling pathway (GO:2001237)	10/80	5.08086e-09	2.34083e-07	0	0	15.4075	294.249	TRADD;TNFSF10;BCL2;TNFRSF10B;TNFRSF10A;CFLAR;TNF;TGFBR1;MCL1;BCL2L1	lipodystrophy	3/83	0.0463615	0.0727616	0	0	3.89349	11.958	FUS;CTNNB1;PIK3R1
CSNK1D	Fc gamma R-mediated phagocytosis	8/97	4.51366e-06	1.94193e-05	0	0	9.58056	117.921	LYN;PIK3R2;PIK3R1;WASF1;WASF2;LAT;VAV1;WASF3	MAPK cascade (GO:0000165)	17/303	6.59562e-09	2.96803e-07	0	0	6.59284	124.188	PDGFRB;ACTN2;FBXW11;PIK3R2;PIK3R1;GRIN2B;TNF;GRIN1;DLG1;SYNGAP1;DLG3;DLG4;KDR;CDK1;MAP3K7;LAT;BCL2L1	lissencephaly	3/83	0.0463615	0.0727616	0	0	3.89349	11.958	FUS;CTNNB1;PIK3R1
CSNK1E	FoxO signaling pathway	9/131	5.16868e-06	2.1732e-05	0	0	7.89224	96.0714	CCNB1;BCL2L11;PLK1;TNFSF10;PIK3R2;ATM;CSNK1E;PIK3R1;TGFBR1	positive regulation of DNA biosynthetic process (GO:2000573)	9/61	6.7712e-09	2.97779e-07	0	0	18.5823	349.543	PDGFRB;RFC5;RFC3;RFC4;RFC2;CTNNB1;ATM;CHTF18;ATR	lymphedema	3/83	0.0463615	0.0727616	0	0	3.89349	11.958	FUS;CTNNB1;PIK3R1
CTNNB1	Chronic myeloid leukemia	7/76	8.70632e-06	3.57927e-05	0	0	10.7656	125.435	BAX;PIK3R2;PTPN11;PIK3R1;BAK1;TGFBR1;BCL2L1	regulation of Arp2/3 complex-mediated actin nucleation (GO:0034315)	6/17	8.46236e-09	3.55971e-07	0	0	57.7423	1073.29	CYFIP1;ABI2;BRK1;WASF1;WASF2;WASF3	malignant hyperthermia	3/83	0.0463615	0.0727616	0	0	3.89349	11.958	FUS;CTNNB1;PIK3R1
CYFIP1	Bacterial invasion of epithelial cells	7/77	9.49951e-06	3.82045e-05	0	0	10.6113	122.712	PXN;GAB1;CTNNB1;PIK3R2;PIK3R1;WASF1;WASF2	retrograde protein transport, ER to cytosol (GO:0030970)	6/17	8.46236e-09	3.55971e-07	0	0	57.7423	1073.29	OS9;FAF2;SEL1L;DERL1;SYVN1;DERL2	meckel syndrome	3/83	0.0463615	0.0727616	0	0	3.89349	11.958	FUS;CTNNB1;PIK3R1
CYFIP2	Fanconi anemia pathway	6/54	1.31275e-05	5.1672e-05	0	0	13.2079	148.467	RMI2;RAD51;FANCM;RMI1;ERCC4;ATR	regulation of intracellular signal transduction (GO:1902531)	20/437	9.45643e-09	3.83087e-07	0	0	5.37558	99.3224	BARD1;LYN;RFC5;RMI2;RFC3;RFC4;RMI1;RFC2;ITSN1;PIK3R2;TRAF1;TNF;VAV1;DLG1;EXO1;CDK1;ATM;MAPT;NBN;ATR	mitochondrial dna depletion syndrome	3/83	0.0463615	0.0727616	0	0	3.89349	11.958	FUS;CTNNB1;PIK3R1
DDX17	Gastric cancer	9/149	1.46903e-05	5.64454e-05	0	0	6.87123	76.4653	CCNE2;BCL2;GAB1;BAX;CTNNB1;PIK3R2;PIK3R1;BAK1;TGFBR1	regulation of DNA-directed DNA polymerase activity (GO:1900262)	5/9	9.70092e-09	3.83087e-07	0	0	131.669	2429.43	RFC5;RFC3;RFC4;RFC2;CHTF18	mucopolysaccharidosis	3/83	0.0463615	0.0727616	0	0	3.89349	11.958	FUS;CTNNB1;PIK3R1
DDX39A	Leukocyte transendothelial migration	8/114	1.49504e-05	5.64454e-05	0	0	8.03712	89.2987	ACTN1;PXN;CTNNB1;PIK3R2;PTPN11;ACTN4;PIK3R1;VAV1	positive regulation of DNA-directed DNA polymerase activity (GO:1900264)	5/9	9.70092e-09	3.83087e-07	0	0	131.669	2429.43	RFC5;RFC3;RFC4;RFC2;CHTF18	nephronophthisis	3/83	0.0463615	0.0727616	0	0	3.89349	11.958	FUS;CTNNB1;PIK3R1
DDX5	Pathways in cancer	17/531	1.64164e-05	6.07408e-05	0	0	3.62554	39.9434	PDGFRB;STAT1;TPM3;PIK3R2;PIK3R1;TRAF1;TGFBR1;MSH6;BCL2L11;RAD51;CCNE2;BCL2;CTNNB1;BAX;BAK1;BID;BCL2L1	regulation of extrinsic apoptotic signaling pathway (GO:2001236)	9/64	1.0489e-08	4.05926e-07	0	0	17.566	322.739	TRADD;TNFSF10;TNFRSF10B;TNFRSF10A;TRAF1;CFLAR;BID;TNF;TGFBR1	otosclerosis	3/83	0.0463615	0.0727616	0	0	3.89349	11.958	FUS;CTNNB1;PIK3R1
DERL1	Transcriptional misregulation in cancer	10/192	1.79577e-05	6.51408e-05	0	0	5.89233	64.3884	PER2;DDX5;FLT1;FUS;ASPSCR1;BAX;ATM;TRAF1;BAK1;BCL2L1	ERAD pathway (GO:0036503)	10/87	1.16458e-08	4.41857e-07	0	0	14.0018	255.79	ERLEC1;OS9;AMFR;FAF2;SEL1L;DERL1;SYVN1;DERL2;YOD1;UBQLN2	paget disease	3/83	0.0463615	0.0727616	0	0	3.89349	11.958	FUS;CTNNB1;PIK3R1
DERL2	Kaposi sarcoma-associated herpesvirus infection	10/193	1.87824e-05	6.68219e-05	0	0	5.85983	63.7702	LYN;STAT1;TRADD;CTNNB1;BAX;PIK3R2;PIK3R1;BAK1;BID;TNFRSF1A	proteasomal protein catabolic process (GO:0010498)	14/205	1.27588e-08	4.74773e-07	0	0	8.03253	146.008	UBXN1;FBXW11;FAF1;SEL1L;DERL1;SYVN1;HUWE1;ARNTL;NSFL1C;ERLEC1;SHARPIN;CTNNB1;PLAA;CLOCK	pheochromocytoma	3/83	0.0463615	0.0727616	0	0	3.89349	11.958	FUS;CTNNB1;PIK3R1
DLG1	Sphingolipid signaling pathway	8/119	2.0449e-05	7.13785e-05	0	0	7.67314	82.8514	TRADD;BCL2;BAX;PIK3R2;PIK3R1;BID;TNF;TNFRSF1A	nucleus organization (GO:0006997)	8/48	1.7634e-08	6.43808e-07	0	0	21.3697	381.523	PDCD6IP;VPS4B;CHMP1B;CHMP1A;CHMP2B;CHMP4C;CHMP3;CHMP5	preeclampsia	3/83	0.0463615	0.0727616	0	0	3.89349	11.958	FUS;CTNNB1;PIK3R1
DLG3	Proteoglycans in cancer	10/205	3.15187e-05	0.000107981	0	0	5.49587	56.9643	DDX5;PXN;KDR;GAB1;CTNNB1;PIK3R2;PTPN11;PIK3R1;TNF;VAV1	regulation of NMDA receptor activity (GO:2000310)	7/32	1.91748e-08	6.74605e-07	0	0	29.7794	529.169	GRIN2A;DLG1;DLG3;ACTN2;DLG4;GRIN2B;GRIN1	refsum disease	3/83	0.0463615	0.0727616	0	0	3.89349	11.958	FUS;CTNNB1;PIK3R1
DLG4	AGE-RAGE signaling pathway in diabetic complications	7/100	5.24732e-05	0.000176501	0	0	7.97769	78.6218	STAT1;BCL2;BAX;PIK3R2;PIK3R1;TNF;TGFBR1	negative regulation of intracellular steroid hormone receptor signaling pathway (GO:0033144)	7/32	1.91748e-08	6.74605e-07	0	0	29.7794	529.169	VPS18;PER1;CRY2;VPS11;CRY1;CLOCK;ARNTL	restless legs syndrome	3/83	0.0463615	0.0727616	0	0	3.89349	11.958	FUS;CTNNB1;PIK3R1
DLGAP1	Autophagy	8/137	5.62351e-05	0.000185777	0	0	6.59644	64.5525	STX17;BCL2;PIK3R2;PIK3R1;CFLAR;RAB7B;MAP3K7;BCL2L1	positive regulation of transferase activity (GO:0051347)	12/148	2.15024e-08	7.34236e-07	0	0	9.58937	169.301	PDGFRB;RFC5;RFC3;FLT1;RFC4;RFC2;PLK1;HNRNPA2B1;KDR;CTNNB1;NBN;CHTF18	vitreoretinopathy	3/83	0.0463615	0.0727616	0	0	3.89349	11.958	FUS;CTNNB1;PIK3R1
ELAVL1	Amoebiasis	7/102	5.95624e-05	0.000193317	0	0	7.80894	75.9692	RAB5B;ACTN1;PIK3R2;ACTN4;PIK3R1;RAB7B;TNF	positive regulation of cysteine-type endopeptidase activity involved in apoptotic process (GO:0043280)	11/119	2.16287e-08	7.34236e-07	0	0	11.0241	194.566	CASP10;LCK;TRADD;TNFSF10;TNFRSF10B;BAX;TNFRSF10A;MAPT;CFLAR;BID;TNF	aids	3/84	0.0477489	0.0727616	0	0	3.84522	11.6964	FUS;CTNNB1;PIK3R1
ENSG00000267261	Fluid shear stress and atherosclerosis	8/139	6.23129e-05	0.000198757	0	0	6.49507	62.894	KDR;BCL2;CTNNB1;PIK3R2;PIK3R1;TNF;MAP3K7;TNFRSF1A	Fc-gamma receptor signaling pathway involved in phagocytosis (GO:0038096)	9/71	2.67638e-08	8.92896e-07	0	0	15.5772	271.608	CYFIP2;LYN;CYFIP1;ABI1;BRK1;PIK3R2;PIK3R1;WASF2;VAV1	amelogenesis imperfecta	3/84	0.0477489	0.0727616	0	0	3.84522	11.6964	FUS;CTNNB1;PIK3R1
ENSG00000267618	Tuberculosis	9/180	6.50735e-05	0.000204044	0	0	5.6167	54.145	RAB5B;CASP10;STAT1;TRADD;BCL2;BAX;BID;TNF;TNFRSF1A	intrinsic apoptotic signaling pathway in response to DNA damage (GO:0008630)	8/51	2.90306e-08	9.52105e-07	0	0	19.8758	344.943	MSH6;BCL2L11;BCL2;BAX;ATM;BAK1;MCL1;BCL2L1	amyloidosis	3/84	0.0477489	0.0727616	0	0	3.84522	11.6964	FUS;CTNNB1;PIK3R1
ERCC4	Human cytomegalovirus infection	10/225	6.9107e-05	0.00021308	0	0	4.97954	47.7033	TRADD;PXN;CTNNB1;BAX;PIK3R2;PIK3R1;BAK1;BID;TNF;TNFRSF1A	Fc-gamma receptor signaling pathway (GO:0038094)	9/72	3.03346e-08	9.7829e-07	0	0	15.3292	265.363	CYFIP2;LYN;CYFIP1;ABI1;BRK1;PIK3R2;PIK3R1;WASF2;VAV1	body mass index	3/84	0.0477489	0.0727616	0	0	3.84522	11.6964	FUS;CTNNB1;PIK3R1
ERLEC1	Nucleotide excision repair	5/47	8.77077e-05	0.000265999	0	0	12.5158	116.917	RFC5;RFC3;RFC4;RFC2;ERCC4	ubiquitin-dependent ERAD pathway (GO:0030433)	9/73	3.43146e-08	1.0885e-06	0	0	15.0889	259.344	OS9;AMFR;FAF2;SEL1L;DERL1;SYVN1;DERL2;YOD1;UBQLN2	colon cancer	3/84	0.0477489	0.0727616	0	0	3.84522	11.6964	FUS;CTNNB1;PIK3R1
EXO1	PD-L1 expression and PD-1 checkpoint pathway in cancer	6/89	0.000223407	0.000666619	0	0	7.62477	64.0977	LCK;STAT1;PIK3R2;PTPN11;PIK3R1;LAT	regulation of signal transduction by p53 class mediator (GO:1901796)	12/156	3.87418e-08	1.17138e-06	0	0	9.05295	154.501	BARD1;RFC5;RFC3;RMI2;RFC4;EXO1;RFC2;RMI1;CDK1;ATM;NBN;ATR	cutis laxa	3/84	0.0477489	0.0727616	0	0	3.84522	11.6964	FUS;CTNNB1;PIK3R1
FAF1	Hepatocellular carcinoma	8/168	0.000232064	0.000681457	0	0	5.31	44.4367	GAB1;BAX;CTNNB1;PIK3R2;PIK3R1;BAK1;TGFBR1;BCL2L1	regulation of cytokine-mediated signaling pathway (GO:0001959)	9/74	3.87432e-08	1.17138e-06	0	0	14.856	253.537	RNF31;SHARPIN;STAT1;TRADD;PTPN11;TRAF1;CFLAR;TNF;TNFRSF1A	dermatitis	3/84	0.0477489	0.0727616	0	0	3.84522	11.6964	FUS;CTNNB1;PIK3R1
FAF2	Endometrial cancer	5/58	0.000240471	0.000695111	0	0	9.91269	82.6015	BAX;CTNNB1;PIK3R2;PIK3R1;BAK1	Fc receptor mediated stimulatory signaling pathway (GO:0002431)	9/74	3.87432e-08	1.17138e-06	0	0	14.856	253.537	CYFIP2;LYN;CYFIP1;ABI1;BRK1;PIK3R2;PIK3R1;WASF2;VAV1	dyslexia	3/84	0.0477489	0.0727616	0	0	3.84522	11.6964	FUS;CTNNB1;PIK3R1
FAM175A	Herpes simplex virus 1 infection	14/498	0.000355844	0.000999246	0	0	3.12251	24.7959	STAT1;TRADD;PIK3R2;PTPN11;PIK3R1;TNF;TNFRSF1A;BCL2;BAX;BAK1;BID;MAP3K7;ZNF597;BCL2L1	positive regulation of response to DNA damage stimulus (GO:2001022)	8/55	5.37114e-08	1.59895e-06	0	0	18.1806	304.336	BABAM1;DDX5;NSMCE4A;UIMC1;NSMCE1;ATM;NPAS2;ATR	epiphyseal dysplasia, multiple	3/84	0.0477489	0.0727616	0	0	3.84522	11.6964	FUS;CTNNB1;PIK3R1
FANCM	Prostate cancer	6/97	0.000356488	0.000999246	0	0	6.95164	55.1905	PDGFRB;CCNE2;BCL2;CTNNB1;PIK3R2;PIK3R1	intrinsic apoptotic signaling pathway (GO:0097193)	10/102	5.47174e-08	1.60421e-06	0	0	11.71	195.804	MSH6;DDX5;BCL2L11;BCL2;TNFRSF10B;BAX;ATM;BAK1;MCL1;BCL2L1	hypoglycemia	3/84	0.0477489	0.0727616	0	0	3.84522	11.6964	FUS;CTNNB1;PIK3R1
FBXW11	Choline metabolism in cancer	6/98	0.000376731	0.00104023	0	0	6.87573	54.2081	PDGFRB;PIK3R2;PIK3R1;WASF1;WASF2;WASF3	positive regulation of apoptotic process (GO:0043065)	16/310	5.97587e-08	1.72587e-06	0	0	5.99962	99.7913	BARD1;FAF1;TRADD;ITSN1;TNFRSF10B;TNFRSF10A;TNF;VAV1;TGFBR1;BCL2L11;TNFSF10;CTNNB1;BAX;ATM;BAK1;BID	neutropenia	3/84	0.0477489	0.0727616	0	0	3.84522	11.6964	FUS;CTNNB1;PIK3R1
FLT1	DNA replication	4/36	0.000388841	0.00105788	0	0	13.0787	102.698	RFC5;RFC3;RFC4;RFC2	ubiquitin-dependent protein catabolic process (GO:0006511)	17/354	6.4694e-08	1.84092e-06	0	0	5.58049	92.3772	UBXN1;TSG101;FBXW11;FAF1;VPS4B;AMFR;PLK1;SYVN1;HUWE1;ARNTL;NSFL1C;SHARPIN;OS9;CTNNB1;PLAA;CLOCK;UBQLN2	nevus	3/84	0.0477489	0.0727616	0	0	3.84522	11.6964	FUS;CTNNB1;PIK3R1
FUS	Thyroid cancer	4/37	0.000432707	0.00116016	0	0	12.6817	98.2258	TPM3;BAX;CTNNB1;BAK1	recombinational repair (GO:0000725)	9/79	6.92152e-08	1.94104e-06	0	0	13.7914	227.365	RAD51D;RAD51;RMI1;ERCC4;NSMCE2;NSMCE1;SMC5;SMC6;NBN	night blindness	3/84	0.0477489	0.0727616	0	0	3.84522	11.6964	FUS;CTNNB1;PIK3R1
GAB1	Chagas disease	6/102	0.000466856	0.00123383	0	0	6.5879	50.5258	PIK3R2;PIK3R1;CFLAR;TNF;TGFBR1;TNFRSF1A	regulation of neurotransmitter receptor activity (GO:0099601)	8/58	8.24944e-08	2.28038e-06	0	0	17.0871	278.7	GRIN2A;DLG1;DLG3;ACTN2;DLG4;DLGAP1;GRIN2B;GRIN1	ovarian failure	3/84	0.0477489	0.0727616	0	0	3.84522	11.6964	FUS;CTNNB1;PIK3R1
GMNN	Melanoma	5/72	0.000658559	0.00171596	0	0	7.83582	57.401	PDGFRB;BAX;PIK3R2;PIK3R1;BAK1	protein exit from endoplasmic reticulum (GO:0032527)	6/24	8.70029e-08	2.37114e-06	0	0	35.2745	573.469	OS9;FAF2;SEL1L;DERL1;SYVN1;DERL2	polydactyly	3/84	0.0477489	0.0727616	0	0	3.84522	11.6964	FUS;CTNNB1;PIK3R1
GOSR1	Toxoplasmosis	6/112	0.000766186	0.00196867	0	0	5.96337	42.7818	STAT1;BCL2;TNF;MAP3K7;BCL2L1;TNFRSF1A	positive regulation of programmed cell death (GO:0043068)	15/286	1.27698e-07	3.43189e-06	0	0	6.07488	96.4302	BARD1;FAF1;TRADD;ITSN1;TNFRSF10B;TNFRSF10A;TNF;VAV1;BCL2L11;TNFSF10;CTNNB1;BAX;ATM;BAK1;BID	porphyria	3/84	0.0477489	0.0727616	0	0	3.84522	11.6964	FUS;CTNNB1;PIK3R1
GRIN1	Non-alcoholic fatty liver disease	7/155	0.000781513	0.00198055	0	0	4.99902	35.7644	BCL2L11;BAX;PIK3R2;PIK3R1;BID;TNF;TNFRSF1A	double-strand break repair via nonhomologous end joining (GO:0006303)	8/62	1.40802e-07	3.73221e-06	0	0	15.8182	249.547	BABAM1;BARD1;ERCC4;UIMC1;NSMCE2;SMC5;ATM;NBN	pseudohypoaldosteronism	3/84	0.0477489	0.0727616	0	0	3.84522	11.6964	FUS;CTNNB1;PIK3R1
GRIN2A	Glioma	5/75	0.000793678	0.00198419	0	0	7.49886	53.5331	PDGFRB;BAX;PIK3R2;PIK3R1;BAK1	organelle assembly (GO:0070925)	18/425	1.72443e-07	4.50916e-06	0	0	4.90277	76.3518	TSG101;PDCD6IP;IST1;VPS4B;STX7;CSNK1D;STAM;ANLN;NSFL1C;CHMP1B;CHMP1A;CHMP2B;CHMP4C;CHMP3;MAPT;STAM2;CHMP5;UBQLN2	sarcoma	3/84	0.0477489	0.0727616	0	0	3.84522	11.6964	FUS;CTNNB1;PIK3R1
GRIN2B	MicroRNAs in cancer	10/310	0.00089182	0.00219982	0	0	3.55319	24.9514	PDGFRB;BCL2L11;CCNE2;TPM1;BCL2;PIK3R2;ATM;PIK3R1;BAK1;MCL1	regulation of protein-containing complex assembly (GO:0043254)	10/116	1.86472e-07	4.81097e-06	0	0	10.1562	157.37	NAPA;NAPB;BCL2L11;FAF1;BRK1;BAX;PTPN11;BAK1;BID;TNF	wilms tumor	3/84	0.0477489	0.0727616	0	0	3.84522	11.6964	FUS;CTNNB1;PIK3R1
HMG20A	Alzheimer disease	11/369	0.000950557	0.00231385	0	0	3.28349	22.848	GRIN2A;CTNNB1;PIK3R2;CSNK1E;PIK3R1;MAPT;BID;GRIN2B;TNF;GRIN1;TNFRSF1A	positive regulation of protein-containing complex assembly (GO:0031334)	10/118	2.19098e-07	5.5429e-06	0	0	9.96711	152.833	BCL2L11;ERCC4;FAF1;BRK1;BAX;ATM;BAK1;BID;TNF;ATR	atrial fibrillation	3/85	0.0491567	0.0727616	0	0	3.79814	11.4428	FUS;CTNNB1;PIK3R1
HMG20B	Neurotrophin signaling pathway	6/119	0.00105136	0.00252599	0	0	5.59197	38.3479	BCL2;GAB1;BAX;PIK3R2;PTPN11;PIK3R1	mitotic recombination (GO:0006312)	5/15	2.2057e-07	5.5429e-06	0	0	52.6516	806.994	RAD51D;RAD51;NSMCE2;SMC5;SMC6	ceroid-lipofuscinosis, neuronal	3/85	0.0491567	0.0727616	0	0	3.79814	11.4428	FUS;CTNNB1;PIK3R1
HNRNPA0	Cocaine addiction	4/49	0.00126859	0.00300883	0	0	9.2943	61.9916	GRIN2A;DLG4;GRIN2B;GRIN1	regulation of I-kappaB kinase/NF-kappaB signaling (GO:0043122)	13/224	2.86005e-07	7.09512e-06	0	0	6.70742	101.062	RNF31;STAT1;TRADD;TNFRSF10B;TRAF1;CFLAR;TNF;TNFRSF1A;PER1;SHARPIN;CASP10;TNFSF10;MAP3K7	diamond-blackfan anemia	3/85	0.0491567	0.0727616	0	0	3.79814	11.4428	FUS;CTNNB1;PIK3R1
HNRNPA2B1	Cell cycle	6/124	0.00130042	0.0030453	0	0	5.35367	35.5755	CCNB1;CCNE2;PLK1;CDK1;ATM;ATR	protein-containing complex assembly (GO:0065003)	14/267	3.41018e-07	8.35278e-06	0	0	6.04491	90.0168	YAP1;NAPA;TRADD;CSNK1D;TRAF1;TNF;NAPG;TNFRSF1A;DLG4;STX5;CTNNB1;WASF1;WASF3;PICALM	hepatocellular carcinoma	3/85	0.0491567	0.0727616	0	0	3.79814	11.4428	FUS;CTNNB1;PIK3R1
HNRNPA3	Hypertrophic cardiomyopathy	5/90	0.00179935	0.00416101	0	0	6.17084	39.0017	TPM4;TPM3;TPM2;TPM1;TNF	apoptotic process (GO:0006915)	13/231	4.0677e-07	9.83875e-06	0	0	6.48973	95.4965	CYFIP2;TRADD;TNFRSF10B;TNFRSF10A;CFLAR;BCL2L11;CASP10;BCL2;BAX;BAK1;BID;MAP3K7;BCL2L1	hermansky-pudlak syndrome	3/85	0.0491567	0.0727616	0	0	3.79814	11.4428	FUS;CTNNB1;PIK3R1
HNRNPDL	NOD-like receptor signaling pathway	7/181	0.00191559	0.0043751	0	0	4.24642	26.5729	RNF31;SHARPIN;STAT1;BCL2;TNF;MAP3K7;BCL2L1	regulation of programmed cell death (GO:0043067)	12/194	4.20406e-07	1.0043e-05	0	0	7.14893	104.961	BCL2L11;ACTN2;CASP10;STAT1;ACTN1;TNFRSF10B;BAX;ATM;TNFRSF10A;ACTN4;BID;TNF	joubert syndrome	3/85	0.0491567	0.0727616	0	0	3.79814	11.4428	FUS;CTNNB1;PIK3R1
HNRNPH1	Hedgehog signaling pathway	4/56	0.00208688	0.0047082	0	0	8.04029	49.6254	FBXW11;BCL2;CSNK1D;CSNK1E	release of cytochrome c from mitochondria (GO:0001836)	5/18	6.1468e-07	1.4505e-05	0	0	40.4951	579.167	BCL2;BAX;BAK1;BID;BCL2L1	leukodystrophy	3/85	0.0491567	0.0727616	0	0	3.79814	11.4428	FUS;CTNNB1;PIK3R1
HNRNPH2	MAPK signaling pathway	9/294	0.00228555	0.0050943	0	0	3.35046	20.3746	PDGFRB;FLT1;TRADD;KDR;MAPT;TNF;MAP3K7;TGFBR1;TNFRSF1A	positive regulation of cellular protein metabolic process (GO:0032270)	9/102	6.36603e-07	1.48413e-05	0	0	10.3685	147.929	CYFIP2;FBXW11;IST1;FAF1;PLK1;VPS11;ASPSCR1;BAK1;ELAVL1	leukoencephalopathy	3/85	0.0491567	0.0727616	0	0	3.79814	11.4428	FUS;CTNNB1;PIK3R1
HNRNPL	PI3K-Akt signaling pathway	10/354	0.00238326	0.0051999	0	0	3.09172	18.6718	PDGFRB;BCL2L11;FLT1;CCNE2;KDR;BCL2;PIK3R2;PIK3R1;MCL1;BCL2L1	regulation of intrinsic apoptotic signaling pathway (GO:2001242)	7/52	6.47574e-07	1.49173e-05	0	0	16.5274	235.515	BCL2L11;LCK;BCL2;BAX;BID;MCL1;BCL2L1	myasthenic syndrome	3/85	0.0491567	0.0727616	0	0	3.79814	11.4428	FUS;CTNNB1;PIK3R1
HUWE1	Dilated cardiomyopathy	5/96	0.00238915	0.0051999	0	0	5.76222	34.7855	TPM4;TPM3;TPM2;TPM1;TNF	mitotic G2 DNA damage checkpoint signaling (GO:0007095)	6/33	6.66059e-07	1.51626e-05	0	0	23.5056	334.295	BABAM1;UIMC1;PLK1;CDK1;ATM;NBN	optic atrophy	3/85	0.0491567	0.0727616	0	0	3.79814	11.4428	FUS;CTNNB1;PIK3R1
IST1	Circadian entrainment	5/97	0.00249962	0.00537695	0	0	5.69929	34.148	PER2;PER1;GRIN2A;GRIN2B;GRIN1	autophagosome maturation (GO:0097352)	6/34	8.02327e-07	1.78449e-05	0	0	22.665	318.12	TSG101;STX17;VPS33B;CHMP3;VPS16;VTI1B	osteoarthritis	3/85	0.0491567	0.0727616	0	0	3.79814	11.4428	FUS;CTNNB1;PIK3R1
ITSN1	VEGF signaling pathway	4/59	0.00252862	0.00537695	0	0	7.60058	45.4521	PXN;KDR;PIK3R2;PIK3R1	negative regulation of extrinsic apoptotic signaling pathway via death domain receptors (GO:1902042)	6/34	8.02327e-07	1.78449e-05	0	0	22.665	318.12	TRADD;TNFSF10;TNFRSF10B;TNFRSF10A;CFLAR;BCL2L1	osteopetrosis	3/85	0.0491567	0.0727616	0	0	3.79814	11.4428	FUS;CTNNB1;PIK3R1
KDR	Viral protein interaction with cytokine and cytokine receptor	5/100	0.00285329	0.00593099	0	0	5.51848	32.3343	TNFSF10;TNFRSF10B;TNFRSF10A;TNF;TNFRSF1A	regulation of exosomal secretion (GO:1903541)	5/19	8.27692e-07	1.79953e-05	0	0	37.6007	526.583	PDCD6IP;TSG101;VPS4B;CHMP3;STAM	renal cell carcinoma	3/85	0.0491567	0.0727616	0	0	3.79814	11.4428	FUS;CTNNB1;PIK3R1
KHDRBS1	Progesterone-mediated oocyte maturation	5/100	0.00285329	0.00593099	0	0	5.51848	32.3343	CCNB1;PLK1;CDK1;PIK3R2;PIK3R1	endoplasmic reticulum mannose trimming (GO:1904380)	5/19	8.27692e-07	1.79953e-05	0	0	37.6007	526.583	OS9;AMFR;SEL1L;SYVN1;DERL2	rickets	3/85	0.0491567	0.0727616	0	0	3.79814	11.4428	FUS;CTNNB1;PIK3R1
LAT	Toll-like receptor signaling pathway	5/104	0.00337938	0.00687017	0	0	5.29443	30.1257	STAT1;PIK3R2;PIK3R1;TNF;MAP3K7	nuclear membrane reassembly (GO:0031468)	7/54	8.43402e-07	1.81331e-05	0	0	15.8225	221.29	NSFL1C;CCNB1;IST1;CHMP2B;CHMP4C;CDK1;CHMP3	seizures	3/85	0.0491567	0.0727616	0	0	3.79814	11.4428	FUS;CTNNB1;PIK3R1
LCK	C-type lectin receptor signaling pathway	5/104	0.00337938	0.00687017	0	0	5.29443	30.1257	STAT1;PIK3R2;PTPN11;PIK3R1;TNF	negative regulation of retrograde protein transport, ER to cytosol (GO:1904153)	4/9	1.0198e-06	2.16847e-05	0	0	83.818	1156.35	ERLEC1;OS9;DERL2;YOD1	split-hand/foot malformation	3/85	0.0491567	0.0727616	0	0	3.79814	11.4428	FUS;CTNNB1;PIK3R1
LCP2	Insulin resistance	5/108	0.0039719	0.00798697	0	0	5.08779	28.1279	PIK3R2;PTPN11;PIK3R1;TNF;TNFRSF1A	protein-containing complex disassembly (GO:0032984)	7/56	1.08663e-06	2.26089e-05	0	0	15.1751	208.391	TSG101;STX17;VPS33B;CHMP3;CTNNB1;VPS16;VTI1B	thalassemia	3/85	0.0491567	0.0727616	0	0	3.79814	11.4428	FUS;CTNNB1;PIK3R1
LYN	Mitophagy	4/68	0.00423088	0.00841626	0	0	6.52877	35.682	USP8;USP15;RAB7B;BCL2L1	peptidyl-tyrosine modification (GO:0018212)	7/56	1.08663e-06	2.26089e-05	0	0	15.1751	208.391	PDGFRB;LYN;FLT1;ABI2;LCK;ABI1;KDR	waardenburg syndrome	3/85	0.0491567	0.0727616	0	0	3.79814	11.4428	FUS;CTNNB1;PIK3R1
MAP3K7	Adipocytokine signaling pathway	4/69	0.00445792	0.00868121	0	0	6.428	34.7952	TRADD;PTPN11;TNF;TNFRSF1A	membrane fusion (GO:0061025)	6/36	1.14351e-06	2.35392e-05	0	0	21.1519	289.387	NAPA;NSFL1C;VPS33B;HUWE1;NAPG;VTI1B	albinism	3/86	0.0505845	0.0727616	0	0	3.75219	11.1969	FUS;CTNNB1;PIK3R1
MAPT	Renal cell carcinoma	4/69	0.00445792	0.00868121	0	0	6.428	34.7952	GAB1;PIK3R2;PTPN11;PIK3R1	mRNA processing (GO:0006397)	14/300	1.37322e-06	2.79375e-05	0	0	5.3384	72.0596	DDX5;CHTOP;HNRNPA3;FUS;ELAVL1;THOC7;HNRNPL;PTBP1;DDX39A;HNRNPH1;SARNP;HNRNPA2B1;HNRNPH2;HNRNPA0	attention-deficit hyperactivity disorder	3/86	0.0505845	0.0727616	0	0	3.75219	11.1969	FUS;CTNNB1;PIK3R1
MCL1	RIG-I-like receptor signaling pathway	4/70	0.00469303	0.00904386	0	0	6.33029	33.941	CASP10;TRADD;TNF;MAP3K7	regulation of tumor necrosis factor-mediated signaling pathway (GO:0010803)	7/58	1.38604e-06	2.79375e-05	0	0	14.5785	196.651	RNF31;SHARPIN;TRADD;TRAF1;CFLAR;TNF;TNFRSF1A	brachydactyly	3/86	0.0505845	0.0727616	0	0	3.75219	11.1969	FUS;CTNNB1;PIK3R1
MSH6	Glutamatergic synapse	5/114	0.0049949	0.00952636	0	0	4.80627	25.47	GRIN2A;DLG4;DLGAP1;GRIN2B;GRIN1	extrinsic apoptotic signaling pathway in absence of ligand (GO:0097192)	5/21	1.42592e-06	2.84449e-05	0	0	32.8973	442.82	BCL2;BAX;BAK1;BCL2L1;MCL1	chondrodysplasia	3/86	0.0505845	0.0727616	0	0	3.75219	11.1969	FUS;CTNNB1;PIK3R1
NAPA	Non-small cell lung cancer	4/72	0.00518798	0.00979363	0	0	6.14348	32.3234	BAX;PIK3R2;PIK3R1;BAK1	actin-myosin filament sliding (GO:0033275)	6/38	1.59496e-06	3.11743e-05	0	0	19.8279	264.676	ACTA1;TPM4;ACTN2;TPM3;TPM2;TPM1	coloboma	3/86	0.0505845	0.0727616	0	0	3.75219	11.1969	FUS;CTNNB1;PIK3R1
NAPB	Nicotine addiction	3/40	0.00672405	0.0125651	0	0	8.4367	42.2009	GRIN2A;GRIN2B;GRIN1	muscle filament sliding (GO:0030049)	6/38	1.59496e-06	3.11743e-05	0	0	19.8279	264.676	ACTA1;TPM4;ACTN2;TPM3;TPM2;TPM1	complex i	3/86	0.0505845	0.0727616	0	0	3.75219	11.1969	FUS;CTNNB1;PIK3R1
NAPG	B cell receptor signaling pathway	4/81	0.00784742	0.0145177	0	0	5.42294	26.2881	LYN;PIK3R2;PIK3R1;VAV1	protein phosphorylation (GO:0006468)	18/496	1.61523e-06	3.12546e-05	0	0	4.15926	55.468	LYN;PDGFRB;USP15;FLT1;PLK1;CSNK1D;CSNK1E;TGFBR1;SMAD7;ABI2;LCK;ABI1;KDR;CDK1;CRY1;ATM;MAP3K7;ATR	cone dystrophy	3/86	0.0505845	0.0727616	0	0	3.75219	11.1969	FUS;CTNNB1;PIK3R1
NBN	Oocyte meiosis	5/129	0.00834621	0.0152876	0	0	4.22165	20.2046	CCNB1;CCNE2;FBXW11;PLK1;CDK1	negative regulation of protein exit from endoplasmic reticulum (GO:0070862)	4/10	1.68684e-06	3.23171e-05	0	0	69.8448	928.423	ERLEC1;OS9;DERL2;YOD1	coronary heart disease	3/86	0.0505845	0.0727616	0	0	3.75219	11.1969	FUS;CTNNB1;PIK3R1
NDNL2	Type II diabetes mellitus	3/46	0.00990484	0.017864	0	0	7.25728	33.4904	PIK3R2;PIK3R1;TNF	positive regulation of intrinsic apoptotic signaling pathway (GO:2001244)	6/40	2.18234e-06	4.1227e-05	0	0	18.6596	243.231	BCL2L11;LCK;BCL2;BAX;BID;BCL2L1	hiv	3/86	0.0505845	0.0727616	0	0	3.75219	11.1969	FUS;CTNNB1;PIK3R1
NECAP2	Systemic lupus erythematosus	5/135	0.0100413	0.017864	0	0	4.02557	18.5219	GRIN2A;ACTN1;ACTN4;TNF;GRIN2B	positive regulation of cysteine-type endopeptidase activity (GO:2001056)	7/62	2.19451e-06	4.1227e-05	0	0	13.5155	176.101	CYFIP2;GRIN2A;TNFSF10;BAK1;TNF;GRIN2B;GRIN1	holoprosencephaly	3/86	0.0505845	0.0727616	0	0	3.75219	11.1969	FUS;CTNNB1;PIK3R1
NPAS2	Cardiac muscle contraction	4/87	0.0100425	0.017864	0	0	5.02939	23.1399	TPM4;TPM3;TPM2;TPM1	regulation of response to DNA damage stimulus (GO:2001020)	6/41	2.53606e-06	4.71853e-05	0	0	18.1256	233.546	NSMCE4A;NSMCE1;CRY1;MAPT;NPAS2;MCL1	hypercholesterolemia	3/86	0.0505845	0.0727616	0	0	3.75219	11.1969	FUS;CTNNB1;PIK3R1
NSFL1C	Chemokine signaling pathway	6/192	0.0109675	0.0193237	0	0	3.38468	15.2745	LYN;STAT1;PXN;PIK3R2;PIK3R1;VAV1	positive regulation of lamellipodium assembly (GO:0010592)	5/24	2.90918e-06	5.30792e-05	0	0	27.6988	353.094	CYFIP1;ABI2;BRK1;PIK3R1;WASF2	hypothyroidism	3/86	0.0505845	0.0727616	0	0	3.75219	11.1969	FUS;CTNNB1;PIK3R1
NSMCE1	Spinocerebellar ataxia	5/143	0.0126498	0.0220775	0	0	3.79066	16.5656	GRIN2A;PIK3R2;PIK3R1;GRIN2B;GRIN1	protein alpha-1,2-demannosylation (GO:0036508)	5/24	2.90918e-06	5.30792e-05	0	0	27.6988	353.094	OS9;AMFR;SEL1L;SYVN1;DERL2	multiple sclerosis	3/86	0.0505845	0.0727616	0	0	3.75219	11.1969	FUS;CTNNB1;PIK3R1
NSMCE2	IL-17 signaling pathway	4/94	0.0130644	0.0225881	0	0	4.63657	20.1128	TRADD;ELAVL1;TNF;MAP3K7	regulation of extrinsic apoptotic signaling pathway via death domain receptors (GO:1902041)	6/42	2.93513e-06	5.30792e-05	0	0	17.6212	224.472	TRADD;TNFSF10;TNFRSF10B;TNFRSF10A;CFLAR;BCL2L1	spinal muscular atrophy	3/86	0.0505845	0.0727616	0	0	3.75219	11.1969	FUS;CTNNB1;PIK3R1
NSMCE4A	Breast cancer	5/147	0.0141116	0.0241727	0	0	3.68314	15.6929	BAX;CTNNB1;PIK3R2;PIK3R1;BAK1	protein transport (GO:0015031)	15/369	3.16288e-06	5.66682e-05	0	0	4.63078	58.6444	NAPA;NAPB;RAB5B;STX17;VPS33B;STX7;SEL1L;NAPG;STX10;CHMP1B;CHMP1A;CHMP2B;STX5;CHMP3;VPS45	tuberculosis	3/86	0.0505845	0.0727616	0	0	3.75219	11.1969	FUS;CTNNB1;PIK3R1
OS9	Phospholipase D signaling pathway	5/148	0.0144941	0.0246001	0	0	3.65719	15.4846	PDGFRB;GAB1;PIK3R2;PTPN11;PIK3R1	positive regulation of endoplasmic reticulum unfolded protein response (GO:1900103)	4/12	3.91636e-06	6.95244e-05	0	0	52.3783	652.128	BCL2L11;BAX;BAK1;PIK3R1	coronary artery disease	3/87	0.0520325	0.0727616	0	0	3.70733	10.9585	FUS;CTNNB1;PIK3R1
PDCD6IP	Adrenergic signaling in cardiomyocytes	5/150	0.0152797	0.0256977	0	0	3.60638	15.0791	TPM4;TPM3;TPM2;TPM1;BCL2	mitotic G2/M transition checkpoint (GO:0044818)	6/45	4.44914e-06	7.82645e-05	0	0	16.2633	200.409	BABAM1;UIMC1;PLK1;CDK1;ATM;NBN	hirschsprung disease	3/87	0.0520325	0.0727616	0	0	3.70733	10.9585	FUS;CTNNB1;PIK3R1
PDGFRB	Prion disease	7/273	0.0170031	0.0283385	0	0	2.76471	11.2644	GRIN2A;BAX;PIK3R2;PIK3R1;GRIN2B;TNF;GRIN1	peptidyl-tyrosine phosphorylation (GO:0018108)	7/69	4.54801e-06	7.92829e-05	0	0	11.9853	147.43	PDGFRB;LYN;FLT1;ABI2;LCK;ABI1;KDR	hypotrichosis	3/87	0.0520325	0.0727616	0	0	3.70733	10.9585	FUS;CTNNB1;PIK3R1
PER1	cAMP signaling pathway	6/216	0.0186022	0.0307268	0	0	2.99419	11.9303	GRIN2A;PIK3R2;PIK3R1;GRIN2B;VAV1;GRIN1	nucleic acid metabolic process (GO:0090304)	7/71	5.51569e-06	9.52935e-05	0	0	11.6096	140.568	HNRNPL;PTBP1;HNRNPA3;HNRNPH1;HNRNPA2B1;HNRNPH2;HNRNPA0	macular dystrophy	3/87	0.0520325	0.0727616	0	0	3.70733	10.9585	FUS;CTNNB1;PIK3R1
PER2	Th17 cell differentiation	4/107	0.0200895	0.0328898	0	0	4.0487	15.8205	LCK;STAT1;LAT;TGFBR1	regulation of retrograde protein transport, ER to cytosol (GO:1904152)	4/13	5.61431e-06	9.61389e-05	0	0	46.5561	562.873	ERLEC1;OS9;DERL2;YOD1	major affective disorder	3/87	0.0520325	0.0727616	0	0	3.70733	10.9585	FUS;CTNNB1;PIK3R1
PICALM	HIF-1 signaling pathway	4/109	0.0213409	0.0346322	0	0	3.97118	15.2776	FLT1;BCL2;PIK3R2;PIK3R1	positive regulation of neuron death (GO:1901216)	6/47	5.77211e-06	9.79739e-05	0	0	15.4684	186.587	BAX;CTNNB1;MAPT;TNF;GRIN2B;PICALM	nephropathy	3/87	0.0520325	0.0727616	0	0	3.70733	10.9585	FUS;CTNNB1;PIK3R1
PIK3R1	Basal cell carcinoma	3/63	0.0230108	0.0370173	0	0	5.19658	19.6004	BAX;CTNNB1;BAK1	positive regulation of I-kappaB kinase/NF-kappaB signaling (GO:0043123)	10/171	6.51668e-06	0.000108748	0	0	6.66802	79.6238	RNF31;SHARPIN;CASP10;TRADD;TNFSF10;TNFRSF10B;CFLAR;TNF;MAP3K7;TNFRSF1A	osteoporosis	3/87	0.0520325	0.0727616	0	0	3.70733	10.9585	FUS;CTNNB1;PIK3R1
PIK3R2	Coronavirus disease	6/232	0.0253456	0.0404219	0	0	2.77994	10.2167	STAT1;PIK3R2;PIK3R1;TNF;MAP3K7;TNFRSF1A	photoperiodism (GO:0009648)	5/28	6.51924e-06	0.000108748	0	0	22.877	273.168	PER2;PER1;CRY2;CRY1;CLOCK	thrombocytopenia	3/87	0.0520325	0.0727616	0	0	3.70733	10.9585	FUS;CTNNB1;PIK3R1
PLAA	Acute myeloid leukemia	3/67	0.0269982	0.0423276	0	0	4.87081	17.5933	PER2;PIK3R2;PIK3R1	regulation of RNA splicing (GO:0043484)	7/76	8.70632e-06	0.000141828	0	0	10.7656	125.435	HNRNPL;PTBP1;KHDRBS1;HNRNPH1;FUS;HNRNPH2;PIK3R1	alopecia	3/88	0.0535003	0.0727616	0	0	3.66353	10.7271	FUS;CTNNB1;PIK3R1
PLK1	Long-term potentiation	3/67	0.0269982	0.0423276	0	0	4.87081	17.5933	GRIN2A;GRIN2B;GRIN1	double-strand break repair via synthesis-dependent strand annealing (GO:0045003)	3/5	8.72225e-06	0.000141828	0	0	156.355	1821.48	RAD51;FANCM;RAD54L	ectodermal dysplasia	3/88	0.0535003	0.0727616	0	0	3.66353	10.7271	FUS;CTNNB1;PIK3R1
POU5F1	AMPK signaling pathway	4/120	0.0290701	0.0448953	0	0	3.59259	12.7108	PIK3R2;PIK3R1;MAP3K7;ELAVL1	ubiquitin-independent protein catabolic process via the multivesicular body sorting pathway (GO:0090611)	3/5	8.72225e-06	0.000141828	0	0	156.355	1821.48	PDCD6IP;VPS4B;CHMP4C	ehlers-danlos	3/88	0.0535003	0.0727616	0	0	3.66353	10.7271	FUS;CTNNB1;PIK3R1
PTBP1	Amphetamine addiction	3/69	0.0291213	0.0448953	0	0	4.72273	16.7009	GRIN2A;GRIN2B;GRIN1	mitotic nuclear membrane organization (GO:0101024)	6/51	9.3762e-06	0.000149942	0	0	14.0906	163.131	CCNB1;IST1;CHMP2B;CHMP4C;CDK1;CHMP3	long qt syndrome	3/88	0.0535003	0.0727616	0	0	3.66353	10.7271	FUS;CTNNB1;PIK3R1
PTPN11	Thyroid hormone signaling pathway	4/121	0.0298448	0.0454455	0	0	3.56171	12.5078	STAT1;CTNNB1;PIK3R2;PIK3R1	mitotic nuclear membrane reassembly (GO:0007084)	6/51	9.3762e-06	0.000149942	0	0	14.0906	163.131	CCNB1;IST1;CHMP2B;CHMP4C;CDK1;CHMP3	pancreatic cancer	3/88	0.0535003	0.0727616	0	0	3.66353	10.7271	FUS;CTNNB1;PIK3R1
PXN	Central carbon metabolism in cancer	3/70	0.0302151	0.0454455	0	0	4.652	16.2793	PDGFRB;PIK3R2;PIK3R1	positive regulation of phosphatidylinositol 3-kinase signaling (GO:0014068)	7/77	9.49951e-06	0.000150668	0	0	10.6113	122.712	PDGFRB;LYN;FLT1;KDR;GAB1;PIK3R1;TNF	thrombophilia	3/88	0.0535003	0.0727616	0	0	3.66353	10.7271	FUS;CTNNB1;PIK3R1
RAB5B	Prolactin signaling pathway	3/70	0.0302151	0.0454455	0	0	4.652	16.2793	STAT1;PIK3R2;PIK3R1	cytokine-mediated signaling pathway (GO:0019221)	19/621	9.72957e-06	0.000153063	0	0	3.48355	40.2014	YAP1;STAT1;FBXW11;TRADD;PTPN11;ACTN4;PIK3R1;TRAF1;TNF;VAV1;TNFRSF1A;BCL2L11;HNRNPDL;LCK;HNRNPA2B1;BCL2;MAP3K7;MCL1;BCL2L1	usher syndrome	3/88	0.0535003	0.0727616	0	0	3.66353	10.7271	FUS;CTNNB1;PIK3R1
RAB7B	Platelet activation	4/124	0.0322419	0.0481028	0	0	3.47213	11.925	LYN;PIK3R2;LCP2;PIK3R1	positive regulation of exosomal secretion (GO:1903543)	4/15	1.05573e-05	0.000164744	0	0	38.0875	436.434	PDCD6IP;TSG101;VPS4B;STAM	bone mineral density	3/89	0.054988	0.0727616	0	0	3.62075	10.5025	FUS;CTNNB1;PIK3R1
RAD51	Leishmaniasis	3/77	0.0384687	0.0569337	0	0	4.21046	13.7173	STAT1;TNF;MAP3K7	positive regulation of cellular process (GO:0048522)	19/625	1.06475e-05	0.000164823	0	0	3.45984	39.6158	LYN;PDGFRB;CHTOP;FLT1;FAF1;TPM1;NSMCE1;DERL2;SMC5;SMC6;ACTN4;TNF;TGFBR1;GRIN1;NSMCE4A;KDR;BCL2;ATM;MAPT	ciliary dyskinesia	3/89	0.054988	0.0727616	0	0	3.62075	10.5025	FUS;CTNNB1;PIK3R1
RAD51D	Dopaminergic synapse	4/132	0.0391723	0.0575149	0	0	3.2538	10.5416	GRIN2A;CLOCK;GRIN2B;ARNTL	protein deubiquitination (GO:0016579)	12/267	1.16029e-05	0.000178187	0	0	5.08339	57.769	BARD1;BABAM1;USP8;USP15;UIMC1;CDK1;YOD1;STAM;MAP3K7;STAM2;TGFBR1;SMAD7	fibrosis	3/89	0.054988	0.0727616	0	0	3.62075	10.5025	FUS;CTNNB1;PIK3R1
RAD54L	ErbB signaling pathway	3/85	0.0491567	0.0715228	0	0	3.79814	11.4428	GAB1;PIK3R2;PIK3R1	regulation of protein localization to plasma membrane (GO:1903076)	7/80	1.22468e-05	0.000185839	0	0	10.1737	115.067	DLG1;STX7;PIK3R1;TNF;VTI1B;BCL2L1;PICALM	ovarian cancer	3/89	0.054988	0.0727616	0	0	3.62075	10.5025	FUS;CTNNB1;PIK3R1
RCOR1	Aldosterone-regulated sodium reabsorption	2/37	0.049486	0.0715228	0	0	5.91533	17.7819	PIK3R2;PIK3R1	Fc-epsilon receptor signaling pathway (GO:0038095)	8/111	1.22932e-05	0.000185839	0	0	8.27247	93.5324	LYN;FBXW11;PIK3R2;LCP2;PIK3R1;MAP3K7;LAT;VAV1	psoriasis	3/89	0.054988	0.0727616	0	0	3.62075	10.5025	FUS;CTNNB1;PIK3R1
RCOR2	Signaling pathways regulating pluripotency of stem cells	4/143	0.0499853	0.0716844	0	0	2.99463	8.972	CTNNB1;PIK3R2;PIK3R1;POU5F1	intra-Golgi vesicle-mediated transport (GO:0006891)	5/32	1.29462e-05	0.000192147	0	0	19.4838	219.285	NAPA;GOSR1;VTI1A;NAPG;VTI1B	skin/hair/eye pigmentation	3/89	0.054988	0.0727616	0	0	3.62075	10.5025	FUS;CTNNB1;PIK3R1
REPS1	Gap junction	3/88	0.0535003	0.0761351	0	0	3.66353	10.7271	PDGFRB;CDK1;CSNK1D	positive regulation of lamellipodium organization (GO:1902745)	5/32	1.29462e-05	0.000192147	0	0	19.4838	219.285	CYFIP1;ABI2;BRK1;PIK3R1;WASF2	zellweger syndrome	3/89	0.054988	0.0727616	0	0	3.62075	10.5025	FUS;CTNNB1;PIK3R1
RFC2	Th1 and Th2 cell differentiation	3/92	0.0595685	0.083996	0	0	3.49817	9.86703	LCK;STAT1;LAT	antigen receptor-mediated signaling pathway (GO:0050851)	10/185	1.30084e-05	0.000192147	0	0	6.13021	68.9644	RNF31;KHDRBS1;FBXW11;LCK;BCL2;PIK3R2;LCP2;PIK3R1;MAP3K7;LAT	anomalies	3/90	0.0564953	0.0727616	0	0	3.57895	10.2845	FUS;CTNNB1;PIK3R1
RFC3	Phagosome	4/152	0.0599323	0.083996	0	0	2.81124	7.91235	RAB5B;STX7;STX18;RAB7B	Fc receptor signaling pathway (GO:0038093)	8/112	1.31307e-05	0.000192484	0	0	8.19252	92.0884	LYN;FBXW11;PIK3R2;LCP2;PIK3R1;MAP3K7;LAT;VAV1	arrhythmogenic right ventricular dysplasia	3/90	0.0564953	0.0727616	0	0	3.57895	10.2845	FUS;CTNNB1;PIK3R1
RFC4	mTOR signaling pathway	4/154	0.0622757	0.0865894	0	0	2.77347	7.69968	PIK3R2;PIK3R1;TNF;TNFRSF1A	positive regulation of cellular component organization (GO:0051130)	8/114	1.49504e-05	0.000215364	0	0	8.03712	89.2987	BCL2L11;FAF1;BRK1;BAX;BAK1;BID;TNF;TGFBR1	cdeficiency	3/90	0.0564953	0.0727616	0	0	3.57895	10.2845	FUS;CTNNB1;PIK3R1
RFC5	TGF-beta signaling pathway	3/94	0.0627188	0.0865894	0	0	3.42094	9.47289	TNF;TGFBR1;SMAD7	positive regulation of kinase activity (GO:0033674)	8/114	1.49504e-05	0.000215364	0	0	8.03712	89.2987	PDGFRB;FLT1;KDR;LCP2;NBN;MAPT;TNF;LAT	epidermolysis bullosa	3/90	0.0564953	0.0727616	0	0	3.57895	10.2845	FUS;CTNNB1;PIK3R1
RMI1	Cytokine-cytokine receptor interaction	6/295	0.066874	0.0916421	0	0	2.16694	5.86146	TNFSF10;TNFRSF10B;TNFRSF10A;TNF;TGFBR1;TNFRSF1A	mRNA splicing, via spliceosome (GO:0000398)	12/274	1.50254e-05	0.000215364	0	0	4.94581	54.927	DDX17;HNRNPL;PTBP1;DDX5;HNRNPA3;DDX39A;HNRNPH1;FUS;HNRNPA2B1;HNRNPH2;ELAVL1;HNRNPA0	glycogen storage disease	3/90	0.0564953	0.0727616	0	0	3.57895	10.2845	FUS;CTNNB1;PIK3R1
RMI2	Carbohydrate digestion and absorption	2/47	0.0755017	0.102705	0	0	4.59849	11.8807	PIK3R2;PIK3R1	apoptotic mitochondrial changes (GO:0008637)	5/33	1.51391e-05	0.000215398	0	0	18.787	208.503	BCL2;BAX;BAK1;BID;BCL2L1	hypogonadism	3/90	0.0564953	0.0727616	0	0	3.57895	10.2845	FUS;CTNNB1;PIK3R1
RNF31	Longevity regulating pathway	3/102	0.076068	0.10272	0	0	3.14322	8.09734	BAX;PIK3R2;PIK3R1	protein modification by small protein removal (GO:0070646)	12/276	1.61526e-05	0.000228141	0	0	4.90784	54.1503	BARD1;BABAM1;USP8;USP15;UIMC1;CDK1;YOD1;STAM;MAP3K7;STAM2;TGFBR1;SMAD7	leber amaurosis	3/90	0.0564953	0.0727616	0	0	3.57895	10.2845	FUS;CTNNB1;PIK3R1
SARNP	Huntington disease	6/306	0.0767321	0.102866	0	0	2.08631	5.35647	DLG4;AP2S1;BAX;GRIN2B;RCOR1;GRIN1	actin filament organization (GO:0007015)	9/152	1.7232e-05	0.000241115	0	0	6.72606	73.7764	ACTA1;DLG1;TPM4;ABI2;TPM3;ACTN1;TPM2;TPM1;ABI1	melanoma	3/90	0.0564953	0.0727616	0	0	3.57895	10.2845	FUS;CTNNB1;PIK3R1
SEL1L	Wnt signaling pathway	4/166	0.0773301	0.102921	0	0	2.56646	6.56931	FBXW11;CTNNB1;CSNK1E;MAP3K7	regulation of extracellular exosome assembly (GO:1903551)	3/6	1.73204e-05	0.000241115	0	0	104.232	1142.76	PDCD6IP;TSG101;STAM	rheumatoid arthritis	3/90	0.0564953	0.0727616	0	0	3.57895	10.2845	FUS;CTNNB1;PIK3R1
SH3KBP1	Tight junction	4/169	0.0813548	0.107505	0	0	2.51942	6.32105	DLG1;DLG3;ACTN1;ACTN4	regulation of lamellipodium assembly (GO:0010591)	5/34	1.76109e-05	0.000243408	0	0	18.1383	198.56	CYFIP1;ABI2;BRK1;PIK3R1;WASF2	celiac disease	3/91	0.0580222	0.0727616	0	0	3.5381	10.0727	FUS;CTNNB1;PIK3R1
SHARPIN	Calcium signaling pathway	5/240	0.0834584	0.109502	0	0	2.21503	5.50082	PDGFRB;GRIN2A;FLT1;KDR;GRIN1	positive regulation of proteolysis (GO:0045862)	6/57	1.80075e-05	0.000247124	0	0	12.4291	135.784	CYFIP2;FBXW11;IST1;PLK1;BAK1;TNF	convulsions	3/91	0.0580222	0.0727616	0	0	3.5381	10.0727	FUS;CTNNB1;PIK3R1
SMAD7	Cholinergic synapse	3/113	0.0962624	0.125412	0	0	2.82732	6.61785	BCL2;PIK3R2;PIK3R1	positive regulation of mitochondrion organization (GO:0010822)	6/58	1.99253e-05	0.000271518	0	0	12.1894	131.932	BCL2L11;KDR;TNFSF10;BAX;BAK1;BID	corneal dystrophy	3/91	0.0580222	0.0727616	0	0	3.5381	10.0727	FUS;CTNNB1;PIK3R1
SMC5	Regulation of lipolysis in adipocytes	2/55	0.0987457	0.127748	0	0	3.9028	9.03578	PIK3R2;PIK3R1	mitotic DNA damage checkpoint signaling (GO:0044773)	6/59	2.20045e-05	0.000297753	0	0	11.9588	128.25	BABAM1;UIMC1;PLK1;CDK1;ATM;NBN	encephalopathy	3/91	0.0580222	0.0727616	0	0	3.5381	10.0727	FUS;CTNNB1;PIK3R1
SMC6	RNA transport	4/186	0.106042	0.136234	0	0	2.28211	5.12087	CYFIP2;CYFIP1;FUS;THOC7	positive regulation of response to endoplasmic reticulum stress (GO:1905898)	4/18	2.31359e-05	0.000310889	0	0	29.9214	319.385	BCL2L11;BAX;PIK3R1;BAK1	leigh syndrome	3/91	0.0580222	0.0727616	0	0	3.5381	10.0727	FUS;CTNNB1;PIK3R1
STAM	Growth hormone synthesis, secretion and action	3/119	0.108104	0.137925	0	0	2.68026	5.96269	STAT1;PIK3R2;PIK3R1	T cell receptor signaling pathway (GO:0050852)	9/158	2.34526e-05	0.00031297	0	0	6.45324	68.795	RNF31;KHDRBS1;FBXW11;LCK;PIK3R2;LCP2;PIK3R1;MAP3K7;LAT	microcephaly	3/91	0.0580222	0.0727616	0	0	3.5381	10.0727	FUS;CTNNB1;PIK3R1
STAM2	GnRH secretion	2/64	0.126897	0.160794	0	0	3.33474	6.88418	PIK3R2;PIK3R1	regulation of cation channel activity (GO:2001257)	7/89	2.46926e-05	0.000327262	0	0	9.05291	96.0424	GRIN2A;DLG1;DLG3;ACTN2;DLG4;GRIN2B;GRIN1	bardet-biedl syndrome	3/92	0.0595685	0.0727616	0	0	3.49817	9.86703	FUS;CTNNB1;PIK3R1
STAT1	Relaxin signaling pathway	3/129	0.129006	0.162354	0	0	2.46629	5.05071	PIK3R2;PIK3R1;TGFBR1	nucleotide-excision repair, DNA incision, 5'-to lesion (GO:0006296)	5/37	2.69484e-05	0.000354729	0	0	16.4353	172.926	RFC5;RFC3;RFC4;RFC2;ERCC4	cholesterol level	3/92	0.0595685	0.0727616	0	0	3.49817	9.86703	FUS;CTNNB1;PIK3R1
STX10	Inflammatory bowel disease	2/65	0.130133	0.162666	0	0	3.28164	6.69193	STAT1;TNF	positive regulation of protein kinase B signaling (GO:0051897)	9/161	2.72185e-05	0.000355863	0	0	6.32491	66.485	PDGFRB;LCK;GAB1;PIK3R2;PTPN11;PIK3R1;TNF;TGFBR1;VAV1	cone-rod dystrophy	3/92	0.0595685	0.0727616	0	0	3.49817	9.86703	FUS;CTNNB1;PIK3R1
STX17	Epithelial cell signaling in Helicobacter pylori infection	2/70	0.146586	0.180895	0	0	3.03957	5.83642	LYN;PTPN11	Rac protein signal transduction (GO:0016601)	4/19	2.90849e-05	0.000375704	0	0	27.9252	291.687	CYFIP1;ABI2;BRK1;WASF1	myopia	3/92	0.0595685	0.0727616	0	0	3.49817	9.86703	FUS;CTNNB1;PIK3R1
STX18	Estrogen signaling pathway	3/137	0.146671	0.180895	0	0	2.31811	4.44974	BCL2;PIK3R2;PIK3R1	I-kappaB kinase/NF-kappaB signaling (GO:0007249)	6/62	2.93109e-05	0.000375704	0	0	11.3165	118.116	RNF31;SHARPIN;TRADD;TNF;MAP3K7;TNFRSF1A	glaucoma	3/93	0.0611341	0.0732001	0	0	3.45912	9.66716	FUS;CTNNB1;PIK3R1
STX5	Ubiquitin mediated proteolysis	3/140	0.153491	0.188052	0	0	2.267	4.24862	FBXW11;HUWE1;SYVN1	death-inducing signaling complex assembly (GO:0071550)	3/7	3.00952e-05	0.000375704	0	0	78.1697	813.836	TRADD;TNF;TNFRSF1A	myocardial infarction	3/93	0.0611341	0.0732001	0	0	3.45912	9.66716	FUS;CTNNB1;PIK3R1
STX7	Arrhythmogenic right ventricular cardiomyopathy	2/77	0.170271	0.207237	0	0	2.7549	4.87719	ACTN2;CTNNB1	endosome to lysosome transport via multivesicular body sorting pathway (GO:0032510)	3/7	3.00952e-05	0.000375704	0	0	78.1697	813.836	VPS4B;CHMP2B;CHMP3	thyroid carcinoma	3/93	0.0611341	0.0732001	0	0	3.45912	9.66716	FUS;CTNNB1;PIK3R1
SYNGAP1	Synaptic vesicle cycle	2/78	0.173706	0.210036	0	0	2.71852	4.75847	NAPA;AP2S1	excitatory chemical synaptic transmission (GO:0098976)	3/7	3.00952e-05	0.000375704	0	0	78.1697	813.836	GRIN2A;GRIN2B;GRIN1	dystonia	3/94	0.0627188	0.0741223	0	0	3.42094	9.47289	FUS;CTNNB1;PIK3R1
SYVN1	Spliceosome	3/150	0.176905	0.212516	0	0	2.11171	3.65778	DDX5;HNRNPA3;FUS	negative regulation of telomere capping (GO:1904354)	3/7	3.00952e-05	0.000375704	0	0	78.1697	813.836	ERCC4;ATM;NBN	ichthyosis	3/94	0.0627188	0.0741223	0	0	3.42094	9.47289	FUS;CTNNB1;PIK3R1
TEN1-CDK3	Cushing syndrome	3/155	0.188965	0.225539	0	0	2.04172	3.40191	USP8;CCNE2;CTNNB1	positive regulation of IRE1-mediated unfolded protein response (GO:1903896)	3/7	3.00952e-05	0.000375704	0	0	78.1697	813.836	BCL2L11;BAX;BAK1	aneurysm	3/95	0.0643225	0.0750126	0	0	3.38358	9.28402	FUS;CTNNB1;PIK3R1
TGFBR1	Rheumatoid arthritis	2/93	0.226302	0.268371	0	0	2.26868	3.37101	FLT1;TNF	positive regulation of DNA metabolic process (GO:0051054)	6/63	3.21385e-05	0.000398641	0	0	11.1174	115.014	BABAM1;PDGFRB;RAD51;UIMC1;NBN;NPAS2	macular degeneration	3/95	0.0643225	0.0750126	0	0	3.38358	9.28402	FUS;CTNNB1;PIK3R1
TGFBRAP1	Phosphatidylinositol signaling system	2/97	0.240547	0.283447	0	0	2.17272	3.09578	PIK3R2;PIK3R1	RNA splicing, via transesterification reactions with bulged adenosine as nucleophile (GO:0000377)	11/251	3.40464e-05	0.000419617	0	0	4.92759	50.694	HNRNPL;PTBP1;DDX5;HNRNPA3;DDX39A;HNRNPH1;FUS;HNRNPA2B1;HNRNPH2;ELAVL1;HNRNPA0	autism	3/96	0.0659451	0.0750126	0	0	3.34703	9.10035	FUS;CTNNB1;PIK3R1
THOC7	Inflammatory mediator regulation of TRP channels	2/98	0.244116	0.285832	0	0	2.14998	3.03171	PIK3R2;PIK3R1	nucleotide-excision repair, DNA incision (GO:0033683)	5/39	3.50428e-05	0.000429164	0	0	15.467	158.675	RFC5;RFC3;RFC4;RFC2;ERCC4	disorder of glycosylation	3/96	0.0659451	0.0750126	0	0	3.34703	9.10035	FUS;CTNNB1;PIK3R1
TNF	Axon guidance	3/182	0.257076	0.299114	0	0	1.73137	2.35187	PIK3R2;PTPN11;PIK3R1	Golgi organization (GO:0007030)	8/130	3.87002e-05	0.000470974	0	0	6.9774	70.8881	NSFL1C;STX17;VTI1A;CDK1;HUWE1;STX5;CSNK1D;VTI1B	microphthalmia	3/96	0.0659451	0.0750126	0	0	3.34703	9.10035	FUS;CTNNB1;PIK3R1
TNFRSF10A	Asthma	1/31	0.259796	0.300389	0	0	3.43351	4.62789	TNF	error-prone translesion synthesis (GO:0042276)	4/21	4.42369e-05	0.000529814	0	0	24.6374	247.013	RFC5;RFC3;RFC4;RFC2	orofacial cleft	3/96	0.0659451	0.0750126	0	0	3.34703	9.10035	FUS;CTNNB1;PIK3R1
TNFRSF10B	Alcoholism	3/186	0.267471	0.307343	0	0	1.69318	2.23287	GRIN2A;GRIN2B;GRIN1	regulation of cell development (GO:0060284)	5/41	4.49041e-05	0.000529814	0	0	14.6062	146.223	YAP1;PER2;CTNNB1;CLOCK;ARNTL	lung cancer	3/97	0.0675864	0.076402	0	0	3.31125	8.92167	FUS;CTNNB1;PIK3R1
TNFRSF1A	Neutrophil extracellular trap formation	3/189	0.2753	0.314386	0	0	1.66562	2.14847	PIK3R2;PIK3R1;MAP3K7	regulation of mitochondrial membrane potential (GO:0051881)	5/41	4.49041e-05	0.000529814	0	0	14.6062	146.223	BCL2;BAX;BAK1;MAPT;BCL2L1	inflammatory bowel disease	3/100	0.0726209	0.0815864	0	0	3.20836	8.41392	FUS;CTNNB1;PIK3R1
TNFSF10	African trypanosomiasis	1/37	0.301701	0.342422	0	0	2.86039	3.42766	TNF	endosome organization (GO:0007032)	5/41	4.49041e-05	0.000529814	0	0	14.6062	146.223	USP8;VPS18;VPS33B;CHMP2B;VPS11	stature	3/101	0.0743355	0.0830003	0	0	3.17546	8.25354	FUS;CTNNB1;PIK3R1
TPM1	Allograft rejection	1/38	0.308452	0.34584	0	0	2.78294	3.27326	TNF	regulation of release of cytochrome c from mitochondria (GO:0090199)	5/41	4.49041e-05	0.000529814	0	0	14.6062	146.223	BCL2L11;TNFSF10;BAX;BID;BCL2L1	alzheimer disease	3/103	0.0778183	0.0858359	0	0	3.11163	7.94518	FUS;CTNNB1;PIK3R1
TPM2	Primary immunodeficiency	1/38	0.308452	0.34584	0	0	2.78294	3.27326	LCK	RNA metabolic process (GO:0016070)	8/133	4.55517e-05	0.000534197	0	0	6.80891	68.0664	DDX17;HNRNPL;PTBP1;HNRNPA3;HNRNPH1;HNRNPA2B1;HNRNPH2;HNRNPA0	diabetes mellitus, type 1	3/103	0.0778183	0.0858359	0	0	3.11163	7.94518	FUS;CTNNB1;PIK3R1
TPM3	Diabetic cardiomyopathy	3/203	0.312084	0.347805	0	0	1.54792	1.80253	PIK3R2;PIK3R1;TGFBR1	negative regulation of nucleic acid-templated transcription (GO:1903507)	15/464	4.69484e-05	0.00054726	0	0	3.63317	36.2098	KHDRBS1;FBXW11;GMNN;TNF;ARNTL;PER2;PER1;UIMC1;CHMP1A;CRY2;CRY1;CTNNB1;CLOCK;RCOR2;RCOR1	charcot-marie-tooth disease	3/104	0.0795862	0.0872571	0	0	3.08067	7.79691	FUS;CTNNB1;PIK3R1
TPM4	Graft-versus-host disease	1/42	0.334813	0.370901	0	0	2.51092	2.74741	TNF	endosomal vesicle fusion (GO:0034058)	3/8	4.781e-05	0.000550668	0	0	62.5326	622.092	TGFBRAP1;VPS11;VPS39	immunodeficiency	3/105	0.0813715	0.0881525	0	0	3.05031	7.6524	FUS;CTNNB1;PIK3R1
TRADD	Type I diabetes mellitus	1/43	0.341246	0.375777	0	0	2.45102	2.63522	TNF	positive regulation of chromosome segregation (GO:0051984)	3/8	4.781e-05	0.000550668	0	0	62.5326	622.092	CCNB1;SMC5;SMC6	systemic lupus erythematosus	3/105	0.0813715	0.0881525	0	0	3.05031	7.6524	FUS;CTNNB1;PIK3R1
TRAF1	Vasopressin-regulated water reabsorption	1/44	0.347616	0.380527	0	0	2.3939	2.52952	RAB5B	error-free translesion synthesis (GO:0070987)	4/22	5.36606e-05	0.000610784	0	0	23.2675	228.785	RFC5;RFC3;RFC4;RFC2	diabetes mellitus, type 2	3/106	0.0831741	0.0890453	0	0	3.02054	7.51154	FUS;CTNNB1;PIK3R1
TSG101	Insulin signaling pathway	2/137	0.381897	0.415594	0	0	1.52585	1.46879	PIK3R2;PIK3R1	ubiquitin-dependent protein catabolic process via the multivesicular body sorting pathway (GO:0043162)	4/22	5.36606e-05	0.000610784	0	0	23.2675	228.785	TSG101;VPS4B;PLAA;STAM	hypertension	3/106	0.0831741	0.0890453	0	0	3.02054	7.51154	FUS;CTNNB1;PIK3R1
UBQLN2	Malaria	1/50	0.384574	0.416059	0	0	2.10013	2.00692	TNF	cellular macromolecule biosynthetic process (GO:0034645)	12/314	5.6939e-05	0.00064431	0	0	4.28195	41.8498	BARD1;RFC5;RMI2;RFC3;RFC4;RMI1;EXO1;RFC2;CDK1;ATM;NBN;ATR	obesity	3/107	0.0849939	0.0894155	0	0	2.99135	7.37419	FUS;CTNNB1;PIK3R1
UBXN1	Endocrine and other factor-regulated calcium reabsorption	1/53	0.402264	0.432667	0	0	1.97867	1.80187	AP2S1	negative regulation of extrinsic apoptotic signaling pathway in absence of ligand (GO:2001240)	4/23	6.4469e-05	0.000721084	0	0	22.0418	212.688	BCL2;TNF;BCL2L1;MCL1	prostate cancer	3/107	0.0849939	0.0894155	0	0	2.99135	7.37419	FUS;CTNNB1;PIK3R1
UIMC1	Chemical carcinogenesis	3/239	0.40651	0.434707	0	0	1.30939	1.17864	BCL2;PIK3R2;PIK3R1	negative regulation of signal transduction in absence of ligand (GO:1901099)	4/23	6.4469e-05	0.000721084	0	0	22.0418	212.688	BCL2;TNF;BCL2L1;MCL1	schizophrenia	3/107	0.0849939	0.0894155	0	0	2.99135	7.37419	FUS;CTNNB1;PIK3R1
USE1	Legionellosis	1/57	0.425066	0.451937	0	0	1.83696	1.57154	TNF	regulation of skeletal muscle cell differentiation (GO:2001014)	3/9	7.12053e-05	0.000791852	0	0	52.1079	497.627	DDX17;DDX5;ARNTL	muscular dystrophy	3/109	0.0886841	0.0922314	0	0	2.93461	7.1096	FUS;CTNNB1;PIK3R1
USP15	Parkinson disease	3/249	0.43219	0.456886	0	0	1.25552	1.05324	BAX;MAPT;BCL2L1	regulation of phosphatidylinositol 3-kinase signaling (GO:0014066)	7/106	7.60972e-05	0.000839386	0	0	7.49191	71.0495	PDGFRB;LYN;FLT1;KDR;GAB1;PIK3R1;TNF	spastic paraplegia	3/109	0.0886841	0.0922314	0	0	2.93461	7.1096	FUS;CTNNB1;PIK3R1
USP8	Viral myocarditis	1/60	0.441597	0.461556	0	0	1.74329	1.42489	BID	nucleotide-excision repair, DNA gap filling (GO:0006297)	4/24	7.6781e-05	0.000839386	0	0	20.9386	198.384	RFC5;RFC3;RFC4;RFC2	neuropathy	3/112	0.0943435	0.0975597	0	0	2.8534	6.73635	FUS;CTNNB1;PIK3R1
VAV1	Long-term depression	1/60	0.441597	0.461556	0	0	1.74329	1.42489	LYN	positive regulation of neuron apoptotic process (GO:0043525)	4/24	7.6781e-05	0.000839386	0	0	20.9386	198.384	BAX;CTNNB1;TNF;MCL1	blood	3/113	0.0962624	0.0989816	0	0	2.82732	6.61785	FUS;CTNNB1;PIK3R1
VPS11	Pertussis	1/76	0.522099	0.542631	0	0	1.37028	0.89054	TNF	vesicle organization (GO:0016050)	5/46	7.89911e-05	0.000853898	0	0	12.8217	121.116	USP8;VPS18;VPS33B;CHMP2B;VPS11	spinocerebellar ataxia	3/114	0.0981972	0.100404	0	0	2.80171	6.50214	FUS;CTNNB1;PIK3R1
VPS16	Antigen processing and presentation	1/78	0.531313	0.549123	0	0	1.33455	0.843975	TNF	postreplication repair (GO:0006301)	5/46	7.89911e-05	0.000853898	0	0	12.8217	121.116	RFC5;RFC3;RFC4;RFC2;NSMCE1	cataract	3/124	0.118381	0.120365	0	0	2.56886	5.48155	FUS;CTNNB1;PIK3R1
VPS18	mRNA surveillance pathway	1/98	0.614268	0.631332	0	0	1.05831	0.51574	FUS	negative regulation of cellular macromolecule biosynthetic process (GO:2000113)	16/547	8.5468e-05	0.000918781	0	0	3.28148	30.7388	KHDRBS1;FBXW11;GMNN;TNF;ARNTL;PER2;PER1;UIMC1;CHMP1A;CRY2;CRY1;CTNNB1;CLOCK;RCOR2;RCOR1;ATR	mental retardation	2/113	0.297714	0.301022	0	0	1.85803	2.25123	DLG3;HUWE1
VPS33B	Hematopoietic cell lineage	1/99	0.618009	0.631667	0	0	1.04746	0.504092	TNF	telomere organization (GO:0032200)	5/47	8.77077e-05	0.000937649	0	0	12.5158	116.917	RAD51D;ERCC4;ATM;NBN;ATR	ataxia	1/59	0.43614	0.438549	0	0	1.77344	1.47158	ATM
VPS39	Melanogenesis	1/101	0.625382	0.635691	0	0	1.02641	0.481787	CTNNB1	cellular protein localization (GO:0034613)	12/329	8.88054e-05	0.000944167	0	0	4.0762	38.0271	NAPA;NAPB;RAB5B;STX17;ITSN1;VPS33B;STX7;STX5;CTNNB1;VPS45;NAPG;STX10	anemia	1/60	0.441597	0.441597	0	0	1.74329	1.42489	FANCM
VPS45	Neuroactive ligand-receptor interaction	3/341	0.642183	0.646698	0	0	0.909483	0.402794	GRIN2A;GRIN2B;GRIN1	positive regulation of release of cytochrome c from mitochondria (GO:0090200)	4/25	9.07188e-05	0.000954991	0	0	19.9405	185.601	BCL2L11;TNFSF10;BAX;BID
VPS4B	Parathyroid hormone synthesis, secretion and action	1/106	0.643202	0.646698	0	0	0.977282	0.431271	BCL2	regulation of protein ubiquitination (GO:0031396)	7/109	9.08105e-05	0.000954991	0	0	7.27045	67.6642	PER2;UBXN1;CRY1;DERL1;HUWE1;TGFBR1;SMAD7
VTI1A	Apelin signaling pathway	1/137	0.736322	0.736322	0	0	0.753332	0.230586	TGFBR1	base-excision repair (GO:0006284)	5/48	9.71454e-05	0.00101063	0	0	12.2241	112.943	RFC5;RFC3;RFC4;RFC2;HUWE1
VTI1B										cellular response to ionizing radiation (GO:0071479)	5/48	9.71454e-05	0.00101063	0	0	12.2241	112.943	YAP1;RAD51;ATM;CLOCK;ATR
WASF1										regulation of organelle assembly (GO:1902115)	6/77	0.000100292	0.0010286	0	0	8.91888	82.1199	PDCD6IP;TSG101;STX18;VPS11;STAM;UBQLN2
WASF2										regulation of endoplasmic reticulum unfolded protein response (GO:1900101)	3/10	0.000100999	0.0010286	0	0	44.6617	410.905	BAX;BAK1;PIK3R1
WASF3										regulation of hair cycle (GO:0042634)	3/10	0.000100999	0.0010286	0	0	44.6617	410.905	PER1;CLOCK;ARNTL
YAP1										negative regulation of circadian rhythm (GO:0042754)	3/10	0.000100999	0.0010286	0	0	44.6617	410.905	PER2;CRY2;CRY1
YOD1										protein-containing complex subunit organization (GO:0043933)	7/112	0.000107763	0.0010863	0	0	7.06165	64.5123	YAP1;DLG4;TRAF1;WASF1;NAPG;WASF3;PICALM
ZNF597										negative regulation of apoptotic signaling pathway (GO:2001234)	6/78	0.000107788	0.0010863	0	0	8.79456	80.3414	BCL2;CFLAR;TNF;TGFBR1;MCL1;BCL2L1
										entrainment of circadian clock by photoperiod (GO:0043153)	4/27	0.000123975	0.00123655	0	0	18.2047	163.76	PER2;PER1;CRY2;CRY1
										mitotic chromosome condensation (GO:0007076)	4/27	0.000123975	0.00123655	0	0	18.2047	163.76	CCNB1;CHMP1A;PLK1;CDK1
										negative regulation of transcription, DNA-templated (GO:0045892)	22/948	0.000128099	0.00127114	0	0	2.62326	23.5115	YAP1;KHDRBS1;DDX5;STAT1;FBXW11;PLK1;GMNN;TNF;POU5F1;ARNTL;SMAD7;PER2;PER1;DLG1;UIMC1;CHMP1A;CRY2;CRY1;CTNNB1;CLOCK;RCOR2;RCOR1
										positive regulation of NF-kappaB transcription factor activity (GO:0051092)	8/155	0.000133548	0.00131844	0	0	5.78342	51.5942	RNF31;TRADD;TRAF1;CFLAR;RAB7B;TNF;MAP3K7;CLOCK
										positive regulation of viral release from host cell (GO:1902188)	3/11	0.000137888	0.00135438	0	0	39.077	347.358	TSG101;CHMP2B;CHMP3
										endomembrane system organization (GO:0010256)	9/199	0.000140016	0.00136833	0	0	5.05014	44.8137	VPS18;USP8;NSFL1C;STX17;VPS33B;CHMP2B;VPS11;HUWE1;CSNK1D
										ephrin receptor signaling pathway (GO:0048013)	6/82	0.000142336	0.0013751	0	0	8.33	73.7815	LYN;ITSN1;AP2S1;PTPN11;GRIN2B;GRIN1
										positive regulation of protein ubiquitination (GO:0031398)	6/82	0.000142336	0.0013751	0	0	8.33	73.7815	FANCM;PLK1;CRY1;DERL1;HUWE1;SMAD7
										signal transduction in response to DNA damage (GO:0042770)	5/52	0.000142921	0.0013751	0	0	11.1815	98.9926	ATM;NBN;BID;CLOCK;ATR
										regulation of extrinsic apoptotic signaling pathway in absence of ligand (GO:2001239)	4/28	0.000143551	0.0013751	0	0	17.4453	154.371	BCL2;TNF;MCL1;BCL2L1
										regulation of cellular response to stress (GO:0080135)	7/118	0.000149399	0.00142407	0	0	6.6779	58.8249	AMFR;ATM;MAPT;NPAS2;MCL1;ATR;ARNTL
										positive regulation of plasma membrane bounded cell projection assembly (GO:0120034)	6/83	0.00015221	0.00144375	0	0	8.2214	72.2682	CYFIP1;ANLN;ABI2;BRK1;PIK3R1;WASF2
										intrinsic apoptotic signaling pathway in response to endoplasmic reticulum stress (GO:0070059)	4/29	0.000165268	0.00155997	0	0	16.7467	145.829	BCL2;TNFRSF10B;BAX;BAK1
										regulation of alternative mRNA splicing, via spliceosome (GO:0000381)	5/54	0.000171221	0.00160055	0	0	10.7241	93.0049	DDX17;HNRNPL;PTBP1;KHDRBS1;DDX5
										regulation of proteolysis (GO:0030162)	5/54	0.000171221	0.00160055	0	0	10.7241	93.0049	CYFIP2;FBXW11;IST1;PLK1;BAK1
										positive regulation of protein catabolic process (GO:0045732)	6/85	0.000173581	0.0016148	0	0	8.01246	69.3788	BARD1;FAF1;VPS11;HUWE1;STX5;TNF
										mitotic nuclear membrane disassembly (GO:0007077)	3/12	0.000182545	0.00168202	0	0	34.7333	299.002	CCNB1;PLK1;CDK1
										negative regulation of gene silencing by miRNA (GO:0060965)	3/12	0.000182545	0.00168202	0	0	34.7333	299.002	ELAVL1;TNF;POU5F1
										interstrand cross-link repair (GO:0036297)	5/55	0.000186882	0.00170336	0	0	10.509	90.2205	MSH6;RAD51;FANCM;ERCC4;ATR
										negative regulation of protein modification by small protein conjugation or removal (GO:1903321)	5/55	0.000186882	0.00170336	0	0	10.509	90.2205	PER2;UBXN1;CRY1;CTNNB1;SMAD7
										regulation of protein kinase B signaling (GO:0051896)	9/207	0.000188256	0.00170336	0	0	4.84412	41.5515	PDGFRB;LCK;GAB1;PIK3R2;PTPN11;PIK3R1;TNF;VAV1;TGFBR1
										response to alcohol (GO:0097305)	4/30	0.000189263	0.00170336	0	0	16.1018	138.03	GRIN2A;GRIN2B;TGFBR1;GRIN1
										positive regulation of endopeptidase activity (GO:0010950)	4/30	0.000189263	0.00170336	0	0	16.1018	138.03	LYN;GRIN2B;GRIN1;PICALM
										positive regulation of establishment of protein localization to mitochondrion (GO:1903749)	5/56	0.000203611	0.00182402	0	0	10.3025	87.5637	RNF31;VPS11;HUWE1;BCL2;BID
										retrograde transport, endosome to Golgi (GO:0042147)	6/88	0.000210011	0.00187268	0	0	7.71814	65.3599	GOSR1;VTI1A;STX5;RAB7B;STX10;VTI1B
										transforming growth factor beta receptor signaling pathway (GO:0007179)	6/89	0.000223407	0.001983	0	0	7.62477	64.0977	USP15;PXN;TGFBRAP1;MAP3K7;TGFBR1;SMAD7
										pathway-restricted SMAD protein phosphorylation (GO:0060389)	3/13	0.000235625	0.00208189	0	0	31.2584	261.11	USP15;TGFBR1;SMAD7
										DNA damage checkpoint signaling (GO:0000077)	4/32	0.000244632	0.00214191	0	0	14.9501	124.322	ATM;NBN;CLOCK;ATR
										protein K63-linked deubiquitination (GO:0070536)	4/32	0.000244632	0.00214191	0	0	14.9501	124.322	BABAM1;USP8;UIMC1;YOD1
										muscle contraction (GO:0006936)	7/129	0.000259141	0.00225873	0	0	6.0724	50.1468	ACTA1;TPM4;ACTN2;TPM3;TPM2;TPM1;PXN
										G2/M transition of mitotic cell cycle (GO:0000086)	7/130	0.000271687	0.00235746	0	0	6.02273	49.4518	KHDRBS1;CCNB1;FBXW11;PLK1;CDK1;CSNK1D;CSNK1E
										regulation of protein localization to cell surface (GO:2000008)	4/33	0.000276286	0.00238667	0	0	14.4339	118.272	ACTN2;CTNNB1;TNF;PICALM
										cell cycle G2/M phase transition (GO:0044839)	7/131	0.000284716	0.00244856	0	0	5.97386	48.7707	KHDRBS1;CCNB1;FBXW11;PLK1;CDK1;CSNK1D;CSNK1E
										activation of cysteine-type endopeptidase activity (GO:0097202)	3/14	0.000297759	0.00252703	0	0	28.4153	230.71	CYFIP2;GRIN2A;BAK1
										regulation of IRE1-mediated unfolded protein response (GO:1903894)	3/14	0.000297759	0.00252703	0	0	28.4153	230.71	BCL2L11;BAX;BAK1
										nuclear membrane disassembly (GO:0051081)	3/14	0.000297759	0.00252703	0	0	28.4153	230.71	CCNB1;PLK1;CDK1
										response to light stimulus (GO:0009416)	5/61	0.000305007	0.00257725	0	0	9.38022	75.9345	MSH6;ERCC4;CRY2;CRY1;CLOCK
										positive regulation of mitochondrial outer membrane permeabilization involved in apoptotic signaling pathway (GO:1901030)	4/34	0.000310776	0.00261457	0	0	13.952	112.683	BCL2;BAX;BAK1;BID
										transmembrane receptor protein serine/threonine kinase signaling pathway (GO:0007178)	7/133	0.000312281	0.00261586	0	0	5.87843	47.4484	DDX5;USP15;PXN;TGFBRAP1;MAP3K7;TGFBR1;SMAD7
										regulation of neurogenesis (GO:0050767)	5/62	0.000329192	0.00274563	0	0	9.21519	73.8954	YAP1;PER2;CTNNB1;TNF;ARNTL
										base-excision repair, gap-filling (GO:0006287)	4/35	0.000348246	0.00287973	0	0	13.5013	107.505	RFC5;RFC3;RFC4;RFC2
										regulation of phosphatidylinositol 3-kinase activity (GO:0043551)	4/35	0.000348246	0.00287973	0	0	13.5013	107.505	PDGFRB;FLT1;PIK3R2;PIK3R1
										response to ethanol (GO:0045471)	3/15	0.00036956	0.00303008	0	0	26.0461	205.847	GRIN2A;GRIN2B;GRIN1
										positive regulation of DNA damage response, signal transduction by p53 class mediator (GO:0043517)	3/15	0.00036956	0.00303008	0	0	26.0461	205.847	DDX5;ATM;ATR
										negative regulation of cellular protein localization (GO:1903828)	4/36	0.000388841	0.00316137	0	0	13.0787	102.698	NSFL1C;ACTN2;MAPT;PICALM
										positive regulation of telomere maintenance via telomere lengthening (GO:1904358)	4/36	0.000388841	0.00316137	0	0	13.0787	102.698	HNRNPA2B1;CTNNB1;ATM;ATR
										regulation of RNA metabolic process (GO:0051252)	5/65	0.000410506	0.00332355	0	0	8.7531	68.2577	HNRNPL;PTBP1;HNRNPH1;FUS;HNRNPH2
										enzyme linked receptor protein signaling pathway (GO:0007167)	7/140	0.000426087	0.00343532	0	0	5.56706	43.2052	PDGFRB;LYN;FLT1;LCK;ABI1;KDR;LCP2
										positive regulation of exocytosis (GO:0045921)	4/37	0.000432707	0.00347422	0	0	12.6817	98.2258	TSG101;PDCD6IP;VPS4B;STAM
										intracellular protein transport (GO:0006886)	11/336	0.00043943	0.00349501	0	0	3.62303	28.0061	NAPA;NAPB;RAB5B;STX17;VPS33B;STX7;STX5;STAM;VPS45;NAPG;STX10
										regulation of protein localization (GO:0032880)	5/66	0.000440715	0.00349501	0	0	8.60917	66.5241	USP8;DLG1;CSNK1E;STX10;PICALM
										positive regulation of cell death (GO:0010942)	5/66	0.000440715	0.00349501	0	0	8.60917	66.5241	FAF1;MAPT;TNF;GRIN2B;PICALM
										activation of NF-kappaB-inducing kinase activity (GO:0007250)	3/16	0.00045162	0.00352373	0	0	24.0413	185.182	TNFRSF10B;TNFRSF10A;MAP3K7
										resolution of meiotic recombination intermediates (GO:0000712)	3/16	0.00045162	0.00352373	0	0	24.0413	185.182	FANCM;RMI1;ERCC4
										late endosome to vacuole transport via multivesicular body sorting pathway (GO:0032511)	3/16	0.00045162	0.00352373	0	0	24.0413	185.182	CHMP4C;STAM;CHMP5
										negative regulation of telomere maintenance (GO:0032205)	3/16	0.00045162	0.00352373	0	0	24.0413	185.182	ERCC4;ATM;NBN
										regulation of apoptotic signaling pathway (GO:2001233)	4/38	0.000479991	0.00373005	0	0	12.3081	94.0555	BCL2;TRAF1;TNF;TGFBR1
										positive regulation of protein localization to nucleus (GO:1900182)	5/68	0.000506127	0.00391742	0	0	8.33502	63.2522	YAP1;PLK1;CDK1;PIK3R2;PIK3R1
										DNA integrity checkpoint signaling (GO:0031570)	4/39	0.000530843	0.00407612	0	0	11.9559	90.1597	ATM;NBN;CLOCK;ATR
										DNA recombination (GO:0006310)	4/39	0.000530843	0.00407612	0	0	11.9559	90.1597	RAD51D;RAD51;EXO1;RAD54L
										cellular response to gamma radiation (GO:0071480)	3/17	0.000544511	0.00416454	0	0	22.3229	167.771	YAP1;ATM;ATR
										response to organonitrogen compound (GO:0010243)	4/40	0.000585411	0.00444223	0	0	11.6232	86.5135	ERLEC1;SEL1L;DERL1;SYVN1
										negative regulation of ERBB signaling pathway (GO:1901185)	4/40	0.000585411	0.00444223	0	0	11.6232	86.5135	TSG101;SH3KBP1;STAM;STAM2
										positive regulation of intracellular protein transport (GO:0090316)	7/148	0.000594377	0.00449265	0	0	5.24907	38.99	RNF31;VPS11;BCL2;HUWE1;PIK3R2;PIK3R1;BID
										positive regulation of cellular protein localization (GO:1903829)	5/71	0.000617602	0.00465004	0	0	7.95495	58.7844	YAP1;PLK1;CDK1;MAPT;TNF
										regulation of cell cycle (GO:0051726)	10/296	0.000626239	0.00469679	0	0	3.72979	27.5101	BARD1;PER2;CCNB1;PLK1;CHMP1A;GMNN;ATM;NBN;TGFBR1;ARNTL
										regulation of chromosome segregation (GO:0051983)	3/18	0.000648787	0.00477339	0	0	20.8337	152.928	RMI2;SMC5;SMC6
										regulation of mitochondrial outer membrane permeabilization involved in apoptotic signaling pathway (GO:1901028)	3/18	0.000648787	0.00477339	0	0	20.8337	152.928	BAX;BAK1;BID
										DNA strand elongation (GO:0022616)	3/18	0.000648787	0.00477339	0	0	20.8337	152.928	RFC3;RFC4;NBN
										regulation of telomere maintenance via telomere lengthening (GO:1904356)	3/18	0.000648787	0.00477339	0	0	20.8337	152.928	ERCC4;HNRNPA2B1;ATM
										interleukin-6-mediated signaling pathway (GO:0070102)	3/18	0.000648787	0.00477339	0	0	20.8337	152.928	YAP1;STAT1;PTPN11
										cytoskeleton-dependent cytokinesis (GO:0061640)	5/72	0.000658559	0.00480873	0	0	7.83582	57.401	USP8;ANLN;PDCD6IP;IST1;PLK1
										response to ionizing radiation (GO:0010212)	5/72	0.000658559	0.00480873	0	0	7.83582	57.401	BABAM1;RAD51;UIMC1;ATM;CLOCK
										positive regulation of DNA-binding transcription factor activity (GO:0051091)	9/246	0.00066448	0.00483372	0	0	4.03894	29.5509	RNF31;TRADD;CTNNB1;TRAF1;CFLAR;RAB7B;CLOCK;TNF;MAP3K7
										negative regulation of intracellular signal transduction (GO:1902532)	8/198	0.000694253	0.00503138	0	0	4.46475	32.4707	LYN;PER1;STAT1;BCL2;PIK3R2;ARNTL;MCL1;BCL2L1
										transcription-coupled nucleotide-excision repair (GO:0006283)	5/73	0.000701517	0.00504309	0	0	7.7202	56.0661	RFC5;RFC3;RFC4;RFC2;ERCC4
										calcium ion transmembrane import into cytosol (GO:0097553)	4/42	0.000706294	0.00504309	0	0	11.0103	79.885	GRIN2A;LCK;GRIN2B;GRIN1
										regulation of nervous system development (GO:0051960)	4/42	0.000706294	0.00504309	0	0	11.0103	79.885	YAP1;PER2;CTNNB1;ARNTL
										translesion synthesis (GO:0019985)	4/42	0.000706294	0.00504309	0	0	11.0103	79.885	RFC5;RFC3;RFC4;RFC2
										DNA damage response, signal transduction by p53 class mediator (GO:0030330)	5/74	0.000746535	0.00529138	0	0	7.60792	54.7776	CCNB1;CDK1;BAX;ATM;NBN
										regulation of stress fiber assembly (GO:0051492)	5/74	0.000746535	0.00529138	0	0	7.60792	54.7776	TPM1;PXN;PIK3R1;WASF2;TGFBR1
										regulation of gene expression (GO:0010468)	22/1079	0.000755615	0.00533619	0	0	2.2822	16.4044	LYN;YAP1;FUS;TGFBRAP1;TNF;POU5F1;TGFBR1;ARNTL;HNRNPL;PER1;PTBP1;ACTA1;HNRNPDL;HNRNPH1;KDR;HMG20B;ATM;HNRNPH2;HMG20A;MAPT;CLOCK;PICALM
										regulation of mitochondrial membrane permeability (GO:0046902)	3/19	0.000764981	0.00534382	0	0	19.5306	140.145	BCL2;BAK1;BCL2L1
										DNA double-strand break processing (GO:0000729)	3/19	0.000764981	0.00534382	0	0	19.5306	140.145	BARD1;ATM;NBN
										excitatory postsynaptic potential (GO:0060079)	3/19	0.000764981	0.00534382	0	0	19.5306	140.145	GRIN2A;GRIN2B;GRIN1
										DNA synthesis involved in DNA repair (GO:0000731)	4/43	0.00077291	0.00536051	0	0	10.7274	76.8659	RFC5;RFC3;RFC4;RFC2
										myofibril assembly (GO:0030239)	4/43	0.00077291	0.00536051	0	0	10.7274	76.8659	PDGFRB;ACTN2;TPM1;CFLAR
										nucleic acid phosphodiester bond hydrolysis (GO:0090305)	5/75	0.000793678	0.00548488	0	0	7.49886	53.5331	RFC5;RFC3;RFC4;RFC2;ERCC4
										peptidyl-serine phosphorylation (GO:0018105)	7/156	0.000811669	0.00558925	0	0	4.96522	35.3346	PLK1;CDK1;CSNK1D;ATM;CSNK1E;TGFBR1;ATR
										cellular response to transforming growth factor beta stimulus (GO:0071560)	6/114	0.000840667	0.00574944	0	0	5.85235	41.4423	USP15;PXN;TGFBRAP1;MAP3K7;TGFBR1;SMAD7
										RNA transport (GO:0050658)	5/76	0.000843006	0.00574944	0	0	7.39287	52.3307	CHTOP;DDX39A;SARNP;HNRNPA2B1;THOC7
										negative regulation of epidermal growth factor receptor signaling pathway (GO:0042059)	4/44	0.000843845	0.00574944	0	0	10.4587	74.0221	TSG101;SH3KBP1;STAM;STAM2
										cellular response to growth factor stimulus (GO:0071363)	7/158	0.000874738	0.00590145	0	0	4.89895	34.4964	FLT1;KDR;CTNNB1;PTPN11;MAPT;TGFBR1;SMAD7
										endoplasmic reticulum calcium ion homeostasis (GO:0032469)	3/20	0.000893611	0.00590145	0	0	18.3808	129.038	BCL2;BAX;BAK1
										regulation of protein localization to cell periphery (GO:1904375)	3/20	0.000893611	0.00590145	0	0	18.3808	129.038	PLK1;STX7;VTI1B
										growth hormone receptor signaling pathway (GO:0060396)	3/20	0.000893611	0.00590145	0	0	18.3808	129.038	LYN;PXN;PIK3R1
										positive regulation of G2/M transition of mitotic cell cycle (GO:0010971)	3/20	0.000893611	0.00590145	0	0	18.3808	129.038	CCNB1;VPS4B;CDK1
										negative regulation of apoptotic process (GO:0043066)	13/485	0.000895317	0.00590145	0	0	2.95851	20.7638	BARD1;YAP1;PLK1;PIK3R1;CFLAR;TNF;KDR;BCL2;CDK1;CTNNB1;BID;MCL1;BCL2L1
										cellular response to brain-derived neurotrophic factor stimulus (GO:1990416)	2/5	0.000908854	0.00590145	0	0	69.1239	484.097	MAPT;WASF1
										regulation of maintenance of mitotic sister chromatid cohesion (GO:0034182)	2/5	0.000908854	0.00590145	0	0	69.1239	484.097	NSMCE2;SMC5
										regulation of synaptic vesicle priming (GO:0010807)	2/5	0.000908854	0.00590145	0	0	69.1239	484.097	NAPA;NAPB
										vesicle fusion with Golgi apparatus (GO:0048280)	2/5	0.000908854	0.00590145	0	0	69.1239	484.097	VTI1A;VTI1B
										negative regulation of gene silencing by RNA (GO:0060967)	2/5	0.000908854	0.00590145	0	0	69.1239	484.097	ELAVL1;POU5F1
										negative regulation of posttranscriptional gene silencing (GO:0060149)	2/5	0.000908854	0.00590145	0	0	69.1239	484.097	ELAVL1;POU5F1
										positive regulation of maintenance of mitotic sister chromatid cohesion (GO:0034184)	2/5	0.000908854	0.00590145	0	0	69.1239	484.097	NSMCE2;SMC5
										positive regulation of maintenance of sister chromatid cohesion (GO:0034093)	2/5	0.000908854	0.00590145	0	0	69.1239	484.097	NSMCE2;SMC5
										chromosome condensation (GO:0030261)	4/45	0.000919249	0.00593795	0	0	10.2031	71.3398	CCNB1;CHMP1A;PLK1;CDK1
										tumor necrosis factor-mediated signaling pathway (GO:0033209)	6/116	0.000920613	0.00593795	0	0	5.74536	40.1628	STAT1;TRADD;ACTN4;TRAF1;TNF;TNFRSF1A
										protein polyubiquitination (GO:0000209)	10/314	0.000982741	0.00631661	0	0	3.50572	24.2777	BARD1;RNF31;SHARPIN;FBXW11;AMFR;SYVN1;HUWE1;BCL2;CTNNB1;TRAF1
										mitotic cell cycle phase transition (GO:0044772)	8/209	0.000985848	0.00631661	0	0	4.21804	29.1973	KHDRBS1;CCNB1;CCNE2;FBXW11;PLK1;CDK1;CSNK1D;CSNK1E
										positive regulation of proteasomal ubiquitin-dependent protein catabolic process (GO:0032436)	5/79	0.00100474	0.00641642	0	0	7.09208	48.9568	PLK1;CSNK1D;CSNK1E;UBQLN2;SMAD7
										cellular component assembly (GO:0022607)	9/261	0.00100954	0.00642582	0	0	3.79561	26.1831	YAP1;CYFIP1;DLG4;STX7;TRAF1;WASF1;NAPG;WASF3;PICALM
										calcium ion transport into cytosol (GO:0060402)	3/21	0.00103517	0.00656742	0	0	17.3588	119.31	GRIN2A;GRIN2B;GRIN1
										epithelial to mesenchymal transition (GO:0001837)	4/47	0.00108407	0.00683283	0	0	9.72757	66.4105	DDX17;DDX5;CTNNB1;TGFBR1
										histone deacetylation (GO:0016575)	4/47	0.00108407	0.00683283	0	0	9.72757	66.4105	PER2;PER1;RCOR2;RCOR1
										regulation of endoplasmic reticulum stress-induced intrinsic apoptotic signaling pathway (GO:1902235)	3/22	0.00119015	0.00738123	0	0	16.4443	110.731	BCL2L11;SYVN1;BCL2L1
										regulation of viral release from host cell (GO:1902186)	3/22	0.00119015	0.00738123	0	0	16.4443	110.731	TSG101;CHMP2B;CHMP3
										organelle fusion (GO:0048284)	3/22	0.00119015	0.00738123	0	0	16.4443	110.731	VPS18;VPS11;BAX
										positive regulation of amyloid precursor protein catabolic process (GO:1902993)	3/22	0.00119015	0.00738123	0	0	16.4443	110.731	LYN;TNF;PICALM
										positive regulation of signal transduction by p53 class mediator (GO:1901798)	3/22	0.00119015	0.00738123	0	0	16.4443	110.731	DDX5;ATM;ATR
										negative regulation of programmed cell death (GO:0043069)	11/381	0.00122951	0.00760094	0	0	3.17504	21.2764	BARD1;PLK1;KDR;BCL2;CDK1;CTNNB1;PIK3R1;CFLAR;BID;MCL1;BCL2L1
										positive regulation of cell migration (GO:0030335)	9/269	0.00124586	0.00767751	0	0	3.67732	24.5937	PDGFRB;FLT1;TRADD;KDR;GAB1;PLAA;ATM;ACTN4;TGFBR1
										cellular response to mechanical stimulus (GO:0071260)	4/49	0.00126859	0.00774359	0	0	9.2943	61.9916	TNFRSF10B;TNFRSF10A;BAK1;TNFRSF1A
										regulation of smooth muscle cell proliferation (GO:0048660)	4/49	0.00126859	0.00774359	0	0	9.2943	61.9916	PDGFRB;STAT1;CTNNB1;TNF
										mitotic cytokinesis (GO:0000281)	4/49	0.00126859	0.00774359	0	0	9.2943	61.9916	USP8;ANLN;PDCD6IP;PLK1
										peptidyl-serine modification (GO:0018209)	7/169	0.001294	0.00787384	0	0	4.56375	30.349	PLK1;CDK1;CSNK1D;ATM;CSNK1E;TGFBR1;ATR
										maintenance of DNA repeat elements (GO:0043570)	2/6	0.00135462	0.00816572	0	0	51.8403	342.365	MSH6;RMI2
										vacuole organization (GO:0007033)	2/6	0.00135462	0.00816572	0	0	51.8403	342.365	VPS18;VPS11
										protein insertion into mitochondrial membrane involved in apoptotic signaling pathway (GO:0001844)	2/6	0.00135462	0.00816572	0	0	51.8403	342.365	BCL2L11;BAX
										positive regulation of cell cycle G2/M phase transition (GO:1902751)	3/23	0.001359	0.00816669	0	0	15.6213	103.116	CCNB1;VPS4B;CDK1
										actin polymerization or depolymerization (GO:0008154)	4/50	0.00136861	0.00817364	0	0	9.09179	59.9509	ABI2;ABI1;WASF1;WASF3
										regulation of cellular component movement (GO:0051270)	4/50	0.00136861	0.00817364	0	0	9.09179	59.9509	LYN;ACTN1;ACTN4;TGFBR1
										mesenchymal cell differentiation (GO:0048762)	4/51	0.00147401	0.00874909	0	0	8.89789	58.0122	DDX17;DDX5;CTNNB1;TGFBR1
										negative regulation of protein ubiquitination (GO:0031397)	4/51	0.00147401	0.00874909	0	0	8.89789	58.0122	PER2;UBXN1;CRY1;SMAD7
										establishment of mitotic spindle orientation (GO:0000132)	3/24	0.00154218	0.00904278	0	0	14.8767	96.32	NSFL1C;FBXW11;PLK1
										response to gamma radiation (GO:0010332)	3/24	0.00154218	0.00904278	0	0	14.8767	96.32	YAP1;ATM;ATR
										positive regulation of phospholipase activity (GO:0010518)	3/24	0.00154218	0.00904278	0	0	14.8767	96.32	PDGFRB;FLT1;PLAA
										positive regulation of viral life cycle (GO:1903902)	3/24	0.00154218	0.00904278	0	0	14.8767	96.32	TSG101;CHMP2B;CHMP3
										DNA-dependent DNA replication (GO:0006261)	6/129	0.00159226	0.00930822	0	0	5.13473	33.081	RFC5;RFC3;RFC4;RAD51;RFC2;GMNN
										chemical synaptic transmission, postsynaptic (GO:0099565)	3/25	0.00174011	0.0101114	0	0	14.1998	90.2226	GRIN2A;GRIN2B;GRIN1
										negative regulation of response to endoplasmic reticulum stress (GO:1903573)	3/25	0.00174011	0.0101114	0	0	14.1998	90.2226	UBXN1;SYVN1;BCL2L1
										RNA processing (GO:0006396)	7/179	0.00179852	0.0103933	0	0	4.29623	27.1556	DDX17;HNRNPL;PTBP1;FUS;HNRNPH1;HNRNPA2B1;HNRNPA0
										regulation of mRNA splicing, via spliceosome (GO:0048024)	5/90	0.00179935	0.0103933	0	0	6.17084	39.0017	DDX17;HNRNPL;PTBP1;KHDRBS1;DDX5
										protein ubiquitination (GO:0016567)	13/525	0.00181895	0.0104752	0	0	2.72173	17.1728	BARD1;RNF31;VPS18;FBXW11;AMFR;PLK1;DERL1;SYVN1;HUWE1;OS9;VPS11;BCL2;CTNNB1
										Golgi disassembly (GO:0090166)	2/7	0.00188444	0.0107208	0	0	41.4702	260.189	CDK1;STX5
										TRAIL-activated apoptotic signaling pathway (GO:0036462)	2/7	0.00188444	0.0107208	0	0	41.4702	260.189	TNFRSF10B;TNFRSF10A
										positive regulation of aspartic-type endopeptidase activity involved in amyloid precursor protein catabolic process (GO:1902961)	2/7	0.00188444	0.0107208	0	0	41.4702	260.189	LYN;PICALM
										positive regulation of helicase activity (GO:0051096)	2/7	0.00188444	0.0107208	0	0	41.4702	260.189	MSH6;CHTOP
										positive regulation of transport (GO:0051050)	5/91	0.0018893	0.0107208	0	0	6.09878	38.2488	PLAA;BAX;BAK1;BID;TNF
										positive regulation of peptidyl-tyrosine phosphorylation (GO:0050731)	6/134	0.00193144	0.0109279	0	0	4.9329	30.8281	LYN;DLG3;DLG4;PTPN11;TNF;TNFRSF1A
										clathrin-dependent endocytosis (GO:0072583)	3/26	0.0019532	0.0109549	0	0	13.5817	84.7265	ITSN1;AP2S1;PICALM
										regulation of mitotic metaphase/anaphase transition (GO:0030071)	3/26	0.0019532	0.0109549	0	0	13.5817	84.7265	CCNB1;NSMCE2;PLK1
										negative regulation of receptor-mediated endocytosis (GO:0048261)	3/26	0.0019532	0.0109549	0	0	13.5817	84.7265	DLG4;UBQLN2;PICALM
										blood vessel morphogenesis (GO:0048514)	4/56	0.00208688	0.0116372	0	0	8.04029	49.6254	FLT1;KDR;TGFBR1;SMAD7
										DNA damage response, signal transduction by p53 class mediator resulting in cell cycle arrest (GO:0006977)	4/56	0.00208688	0.0116372	0	0	8.04029	49.6254	CCNB1;CDK1;BAX;ATM
										protein modification by small protein conjugation (GO:0032446)	11/409	0.00214864	0.0119472	0	0	2.94742	18.1057	BARD1;VPS18;OS9;FBXW11;AMFR;NSMCE2;PLK1;VPS11;DERL1;SYVN1;HUWE1
										endoplasmic reticulum to Golgi vesicle-mediated transport (GO:0006888)	7/185	0.00216739	0.011994	0	0	4.15014	25.458	NAPA;STX17;GOSR1;VTI1A;STX5;USE1;VTI1B
										regulation of kinase activity (GO:0043549)	5/94	0.00217891	0.011994	0	0	5.8923	36.1135	PDGFRB;FLT1;KDR;NBN;MAPT
										cellular senescence (GO:0090398)	3/27	0.00218185	0.011994	0	0	13.0151	79.7513	NSMCE2;SMC5;SMC6
										positive regulation of cellular component movement (GO:0051272)	3/27	0.00218185	0.011994	0	0	13.0151	79.7513	LYN;ACTN4;TGFBR1
										positive regulation of mitotic cell cycle phase transition (GO:1901992)	4/58	0.00237486	0.013018	0	0	7.74172	46.7818	CCNB1;VPS4B;NSMCE2;CDK1
										receptor clustering (GO:0043113)	3/28	0.00242645	0.0131887	0	0	12.4939	75.2298	DLG1;DLG3;DLG4
										regulation of DNA damage response, signal transduction by p53 class mediator (GO:0043516)	3/28	0.00242645	0.0131887	0	0	12.4939	75.2298	DDX5;ATM;ATR
										cellular response to interleukin-6 (GO:0071354)	3/28	0.00242645	0.0131887	0	0	12.4939	75.2298	YAP1;STAT1;PTPN11
										DNA damage induced protein phosphorylation (GO:0006975)	2/8	0.00249665	0.0133612	0	0	34.5567	207.092	CRY1;ATM
										skeletal myofibril assembly (GO:0014866)	2/8	0.00249665	0.0133612	0	0	34.5567	207.092	ACTA1;CFLAR
										negative regulation of mitochondrial membrane potential (GO:0010917)	2/8	0.00249665	0.0133612	0	0	34.5567	207.092	BAX;MAPT
										positive regulation of aspartic-type peptidase activity (GO:1905247)	2/8	0.00249665	0.0133612	0	0	34.5567	207.092	LYN;PICALM
										positive regulation of cell migration by vascular endothelial growth factor signaling pathway (GO:0038089)	2/8	0.00249665	0.0133612	0	0	34.5567	207.092	GAB1;KDR
										regulation of MAP kinase activity (GO:0043405)	5/97	0.00249962	0.0133612	0	0	5.69929	34.148	PDGFRB;LYN;TSG101;FLT1;TNF
										protein polymerization (GO:0051258)	4/59	0.00252862	0.013479	0	0	7.60058	45.4521	CHMP3;MAPT;WASF1;WASF3
										Ras protein signal transduction (GO:0007265)	6/142	0.00258444	0.0137046	0	0	4.64085	27.6513	CYFIP1;USP8;ABI2;BRK1;WASF1;LAT
										cellular response to cytokine stimulus (GO:0071345)	12/482	0.00258962	0.0137046	0	0	2.72768	16.2467	BCL2L11;STAT1;LCK;TRADD;BCL2;PTPN11;PIK3R1;TNF;VAV1;MCL1;BCL2L1;TNFRSF1A
										negative regulation of cell differentiation (GO:0045596)	7/191	0.00259219	0.0137046	0	0	4.01359	23.9019	YAP1;PTBP1;PTPN11;TNF;TGFBR1;SMAD7;ARNTL
										establishment of mitotic spindle localization (GO:0040001)	3/29	0.00268736	0.0140922	0	0	12.0128	71.1058	NSFL1C;FBXW11;PLK1
										negative regulation of transferase activity (GO:0051348)	3/29	0.00268736	0.0140922	0	0	12.0128	71.1058	ERCC4;MAPT;SMAD7
										positive regulation of extrinsic apoptotic signaling pathway (GO:2001238)	3/29	0.00268736	0.0140922	0	0	12.0128	71.1058	TNFSF10;BID;TNF
										mRNA-containing ribonucleoprotein complex export from nucleus (GO:0071427)	5/99	0.00273162	0.0142856	0	0	5.57747	32.923	CHTOP;DDX39A;SARNP;HNRNPA2B1;THOC7
										regulation of DNA-templated transcription, initiation (GO:2000142)	4/61	0.00285638	0.0148979	0	0	7.33315	42.959	CCNB1;CDK1;BAX;CTNNB1
										protein localization to membrane (GO:0072657)	7/195	0.00290913	0.0151322	0	0	3.92739	22.9356	DLG1;DLG3;ACTN2;DLG4;BID;TNF;TNFRSF1A
										artery morphogenesis (GO:0048844)	3/30	0.00296493	0.0153399	0	0	11.5673	67.3319	PDGFRB;TGFBR1;SMAD7
										establishment of spindle orientation (GO:0051294)	3/30	0.00296493	0.0153399	0	0	11.5673	67.3319	NSFL1C;FBXW11;PLK1
										positive regulation of protein localization to membrane (GO:1905477)	5/101	0.00297883	0.0153707	0	0	5.46072	31.7608	DLG1;BCL2;PIK3R1;BID;TNF
										regulation of proteasomal ubiquitin-dependent protein catabolic process (GO:0032434)	5/102	0.00310831	0.0159116	0	0	5.40415	31.2018	UBXN1;PLK1;CSNK1D;CSNK1E;SMAD7
										regulation of protein catabolic process (GO:0042176)	5/102	0.00310831	0.0159116	0	0	5.40415	31.2018	BARD1;FAF1;HUWE1;STX5;TNF
										positive regulation of cell growth (GO:0030307)	5/102	0.00310831	0.0159116	0	0	5.40415	31.2018	BCL2;PLAA;DERL2;MAPT;TGFBR1
										positive regulation of signal transduction (GO:0009967)	8/252	0.00318021	0.0161148	0	0	3.46708	19.9385	YAP1;DLG4;BAX;PTPN11;PIK3R1;BAK1;TGFBR1;GRIN1
										regulation of aspartic-type endopeptidase activity involved in amyloid precursor protein catabolic process (GO:1902959)	2/9	0.00318964	0.0161148	0	0	29.6185	170.243	LYN;PICALM
										regulation of endothelial cell development (GO:1901550)	2/9	0.00318964	0.0161148	0	0	29.6185	170.243	TNF;TNFRSF1A
										regulation of helicase activity (GO:0051095)	2/9	0.00318964	0.0161148	0	0	29.6185	170.243	MSH6;CHTOP
										negative regulation of membrane potential (GO:0045837)	2/9	0.00318964	0.0161148	0	0	29.6185	170.243	BAX;MAPT
										positive regulation of protein targeting to mitochondrion (GO:1903955)	3/31	0.00325949	0.0164248	0	0	11.1536	63.8674	RNF31;VPS11;HUWE1
										regulation of G2/M transition of mitotic cell cycle (GO:0010389)	6/149	0.00328091	0.0164898	0	0	4.4121	25.2356	CCNB1;VPS4B;PLK1;CDK1;CSNK1D;CSNK1E
										positive regulation of protein phosphorylation (GO:0001934)	10/371	0.00333213	0.0167038	0	0	2.94355	16.7905	LYN;PLK1;KDR;CSNK1D;LCP2;PTPN11;NBN;TNF;LAT;TGFBR1
										mRNA transport (GO:0051028)	5/104	0.00337938	0.0168969	0	0	5.29443	30.1257	CHTOP;DDX39A;SARNP;HNRNPA2B1;THOC7
										regulation of transcription initiation from RNA polymerase II promoter (GO:0060260)	4/64	0.00340077	0.0169164	0	0	6.96543	39.5898	CCNB1;CDK1;BAX;CTNNB1
										negative regulation of intrinsic apoptotic signaling pathway (GO:2001243)	4/64	0.00340077	0.0169164	0	0	6.96543	39.5898	SYVN1;BCL2;MCL1;BCL2L1
										nucleotide-excision repair (GO:0006289)	5/105	0.00352111	0.0174701	0	0	5.24122	29.6076	RFC5;RFC3;RFC4;RFC2;ERCC4
										regulation of intracellular estrogen receptor signaling pathway (GO:0033146)	3/32	0.00357137	0.0175396	0	0	10.7684	60.678	YAP1;VPS18;VPS11
										establishment or maintenance of epithelial cell apical/basal polarity (GO:0045197)	3/32	0.00357137	0.0175396	0	0	10.7684	60.678	DLG1;PDCD6IP;DLG3
										mitochondrial membrane organization (GO:0007006)	3/32	0.00357137	0.0175396	0	0	10.7684	60.678	BCL2;BAK1;BCL2L1
										positive regulation of telomere maintenance (GO:0032206)	3/32	0.00357137	0.0175396	0	0	10.7684	60.678	HNRNPA2B1;ATM;NBN
										mitotic G1 DNA damage checkpoint signaling (GO:0031571)	4/65	0.00359685	0.01762	0	0	6.8509	38.5548	CCNB1;CDK1;BAX;ATM
										RNA export from nucleus (GO:0006405)	5/106	0.00366706	0.0179186	0	0	5.18907	29.1022	CHTOP;DDX39A;SARNP;HNRNPA2B1;THOC7
										mRNA export from nucleus (GO:0006406)	5/107	0.0038173	0.0186057	0	0	5.13793	28.6091	CHTOP;DDX39A;SARNP;HNRNPA2B1;THOC7
										positive regulation of telomere maintenance via telomerase (GO:0032212)	3/33	0.00390088	0.0189654	0	0	10.4089	57.7338	CTNNB1;ATM;ATR
										adherens junction assembly (GO:0034333)	2/10	0.0039618	0.0190225	0	0	25.9149	143.337	CTNNB1;SMAD7
										regulation of epithelial cell apoptotic process (GO:1904035)	2/10	0.0039618	0.0190225	0	0	25.9149	143.337	YAP1;TNF
										regulation of type B pancreatic cell development (GO:2000074)	2/10	0.0039618	0.0190225	0	0	25.9149	143.337	CLOCK;ARNTL
										negative regulation of toll-like receptor 4 signaling pathway (GO:0034144)	2/10	0.0039618	0.0190225	0	0	25.9149	143.337	LYN;RAB7B
										positive regulation of circadian rhythm (GO:0042753)	2/10	0.0039618	0.0190225	0	0	25.9149	143.337	FBXW11;ARNTL
										regulation of epidermal growth factor receptor signaling pathway (GO:0042058)	4/67	0.00401177	0.0191674	0	0	6.63274	36.6029	TSG101;SH3KBP1;STAM;STAM2
										positive regulation of catabolic process (GO:0009896)	4/67	0.00401177	0.0191674	0	0	6.63274	36.6029	BARD1;HUWE1;STX5;TNF
										regulation of cell differentiation (GO:0045595)	6/156	0.0041086	0.0195816	0	0	4.20471	23.1035	DDX17;PTBP1;DDX5;TNF;TGFBR1;SMAD7
										B cell receptor signaling pathway (GO:0050853)	3/34	0.00424831	0.0200012	0	0	10.0727	55.0092	LCK;BCL2;BAX
										cellular response to vascular endothelial growth factor stimulus (GO:0035924)	3/34	0.00424831	0.0200012	0	0	10.0727	55.0092	FLT1;KDR;GAB1
										ventricular cardiac muscle tissue morphogenesis (GO:0055010)	3/34	0.00424831	0.0200012	0	0	10.0727	55.0092	TPM1;TGFBR1;SMAD7
										negative regulation of mitochondrion organization (GO:0010823)	3/34	0.00424831	0.0200012	0	0	10.0727	55.0092	HUWE1;MAPT;BCL2L1
										protein destabilization (GO:0031648)	3/34	0.00424831	0.0200012	0	0	10.0727	55.0092	FBXW11;PLK1;DERL1
										RNA 3'-end processing (GO:0031123)	4/69	0.00445792	0.0208864	0	0	6.428	34.7952	CHTOP;DDX39A;SARNP;THOC7
										positive regulation of MAP kinase activity (GO:0043406)	4/69	0.00445792	0.0208864	0	0	6.428	34.7952	PDGFRB;FLT1;TNF;MAP3K7
										protein autophosphorylation (GO:0046777)	6/159	0.00450696	0.0210652	0	0	4.12163	22.2656	PDGFRB;LYN;FLT1;KDR;ATM;ATR
										regulation of postsynaptic membrane potential (GO:0060078)	3/35	0.00461395	0.0215132	0	0	9.7574	52.4819	GRIN2A;GRIN2B;GRIN1
										regulation of lipid kinase activity (GO:0043550)	2/11	0.00481156	0.0218553	0	0	23.0343	122.928	PIK3R2;PIK3R1
										regulation of mitochondrial depolarization (GO:0051900)	2/11	0.00481156	0.0218553	0	0	23.0343	122.928	BCL2;KDR
										formation of extrachromosomal circular DNA (GO:0001325)	2/11	0.00481156	0.0218553	0	0	23.0343	122.928	EXO1;NBN
										Golgi inheritance (GO:0048313)	2/11	0.00481156	0.0218553	0	0	23.0343	122.928	CDK1;STX5
										t-circle formation (GO:0090656)	2/11	0.00481156	0.0218553	0	0	23.0343	122.928	EXO1;NBN
										telomere maintenance via telomere trimming (GO:0090737)	2/11	0.00481156	0.0218553	0	0	23.0343	122.928	EXO1;NBN
										negative regulation of intracellular estrogen receptor signaling pathway (GO:0033147)	2/11	0.00481156	0.0218553	0	0	23.0343	122.928	VPS18;VPS11
										negative regulation of protein localization to cell surface (GO:2000009)	2/11	0.00481156	0.0218553	0	0	23.0343	122.928	ACTN2;PICALM
										positive regulation of ceramide biosynthetic process (GO:2000304)	2/11	0.00481156	0.0218553	0	0	23.0343	122.928	TNF;TNFRSF1A
										positive regulation of non-canonical Wnt signaling pathway (GO:2000052)	2/11	0.00481156	0.0218553	0	0	23.0343	122.928	CSNK1D;CSNK1E
										positive regulation of sphingolipid biosynthetic process (GO:0090154)	2/11	0.00481156	0.0218553	0	0	23.0343	122.928	TNF;TNFRSF1A
										positive regulation of protein modification process (GO:0031401)	7/214	0.00483803	0.0219241	0	0	3.56345	18.9976	LYN;PTBP1;KDR;ASPSCR1;CSNK1D;TNF;ARNTL
										negative regulation of fat cell differentiation (GO:0045599)	3/36	0.00499805	0.0225963	0	0	9.46124	50.1324	YAP1;TNF;ARNTL
										cell morphogenesis involved in differentiation (GO:0000904)	4/72	0.00518798	0.0234003	0	0	6.14348	32.3234	ABI2;ACTN1;PXN;PIK3R1
										cytosolic transport (GO:0016482)	5/116	0.0053739	0.0241825	0	0	4.71919	24.6634	GOSR1;VTI1A;STX5;VTI1B;STX10
										glutamate receptor signaling pathway (GO:0007215)	3/37	0.00540088	0.0242475	0	0	9.18251	47.9437	GRIN2A;GRIN2B;GRIN1
										positive regulation of synaptic transmission (GO:0050806)	4/73	0.00544806	0.0244028	0	0	6.05414	31.5572	GRIN2A;DLG4;TNF;GRIN2B
										regulation of peptide hormone secretion (GO:0090276)	4/74	0.00571672	0.0252272	0	0	5.96735	30.8175	PER2;TNF;CLOCK;ARNTL
										NIK/NF-kappaB signaling (GO:0038061)	4/74	0.00571672	0.0252272	0	0	5.96735	30.8175	FBXW11;TNFRSF10B;TNFRSF10A;MAP3K7
										regulation of DNA-dependent DNA replication (GO:0090329)	2/12	0.00573737	0.0252272	0	0	20.7298	106.982	GMNN;NBN
										cellular response to growth hormone stimulus (GO:0071378)	2/12	0.00573737	0.0252272	0	0	20.7298	106.982	PXN;PIK3R1
										early endosome to Golgi transport (GO:0034498)	2/12	0.00573737	0.0252272	0	0	20.7298	106.982	STX5;STX10
										replicative senescence (GO:0090399)	2/12	0.00573737	0.0252272	0	0	20.7298	106.982	ATM;ATR
										negative regulation of B cell proliferation (GO:0030889)	2/12	0.00573737	0.0252272	0	0	20.7298	106.982	LYN;ATM
										negative regulation of receptor internalization (GO:0002091)	2/12	0.00573737	0.0252272	0	0	20.7298	106.982	DLG4;UBQLN2
										positive regulation of cell motility (GO:2000147)	7/221	0.00574946	0.0252272	0	0	3.44566	17.7749	PDGFRB;FLT1;TRADD;KDR;ATM;ACTN4;TGFBR1
										regulation of protein binding (GO:0043393)	5/118	0.0057728	0.0252723	0	0	4.63519	23.8925	AMFR;PLK1;DERL1;BAX;CSNK1E
										cellular protein-containing complex assembly (GO:0034622)	6/168	0.00587329	0.0256542	0	0	3.89087	19.9887	ANLN;PXN;AP2S1;CHMP3;MAPT;PICALM
										regulation of protein targeting to mitochondrion (GO:1903214)	3/39	0.00626365	0.0272363	0	0	8.67149	43.9904	RNF31;VPS11;HUWE1
										replication fork processing (GO:0031297)	3/39	0.00626365	0.0272363	0	0	8.67149	43.9904	RAD51;FANCM;ATR
										positive regulation of cell population proliferation (GO:0008284)	11/474	0.00648208	0.0281229	0	0	2.52515	12.7235	LYN;YAP1;PDGFRB;CHTOP;FLT1;STAT1;KDR;BCL2;DERL2;TNF;TGFBR1
										positive regulation of protein modification by small protein conjugation or removal (GO:1903322)	4/77	0.00657535	0.0284638	0	0	5.72124	28.746	CRY1;DERL1;HUWE1;SMAD7
										mitochondrial outer membrane permeabilization (GO:0097345)	2/13	0.00673769	0.0289078	0	0	18.8444	94.2225	BCL2L11;BAX
										positive regulation of calcineurin-mediated signaling (GO:0106058)	2/13	0.00673769	0.0289078	0	0	18.8444	94.2225	PTBP1;TNF
										positive regulation of calcineurin-NFAT signaling cascade (GO:0070886)	2/13	0.00673769	0.0289078	0	0	18.8444	94.2225	PTBP1;TNF
										protein heterotetramerization (GO:0051290)	2/13	0.00673769	0.0289078	0	0	18.8444	94.2225	GRIN2B;GRIN1
										mRNA 3'-end processing (GO:0031124)	4/79	0.00719283	0.030702	0	0	5.56811	27.4768	CHTOP;DDX39A;SARNP;THOC7
										positive regulation of ubiquitin-dependent protein catabolic process (GO:2000060)	4/79	0.00719283	0.030702	0	0	5.56811	27.4768	PLK1;CSNK1D;CSNK1E;SMAD7
										epithelial cell migration (GO:0010631)	3/41	0.00720407	0.030702	0	0	8.21427	40.5219	ANLN;STAT1;PXN
										supramolecular fiber organization (GO:0097435)	9/351	0.00721933	0.030702	0	0	2.7839	13.7274	DLG1;TPM4;TPM3;ACTN1;TPM2;VPS4B;TPM1;MAPT;TGFBR1
										platelet degranulation (GO:0002576)	5/125	0.00733338	0.0311186	0	0	4.36325	21.4468	LYN;ACTN2;ACTN1;ACTN4;VTI1B
										regulation of NIK/NF-kappaB signaling (GO:1901222)	4/80	0.00751543	0.0316827	0	0	5.49457	26.8728	DLG1;TRADD;ACTN4;TNF
										regulation of organelle organization (GO:0033043)	4/80	0.00751543	0.0316827	0	0	5.49457	26.8728	STX18;VPS11;STX5;MAPT
										positive regulation of cell adhesion (GO:0045785)	4/80	0.00751543	0.0316827	0	0	5.49457	26.8728	TPM1;ATM;TNF;SMAD7
										positive regulation of ATPase activity (GO:0032781)	3/42	0.0077039	0.0324066	0	0	8.00324	38.944	MSH6;CHTOP;TPM1
										branching involved in blood vessel morphogenesis (GO:0001569)	2/14	0.00781102	0.0326443	0	0	17.2731	83.813	KDR;CTNNB1
										vascular endothelial growth factor signaling pathway (GO:0038084)	2/14	0.00781102	0.0326443	0	0	17.2731	83.813	GAB1;KDR
										negative regulation of cartilage development (GO:0061037)	2/14	0.00781102	0.0326443	0	0	17.2731	83.813	PTPN11;TGFBR1
										positive regulation of cellular amide metabolic process (GO:0034250)	4/81	0.00784742	0.0327258	0	0	5.42294	26.2881	ELAVL1;TNF;TNFRSF1A;PICALM
										DNA-dependent DNA replication maintenance of fidelity (GO:0045005)	3/43	0.00822373	0.0342213	0	0	7.80276	37.459	RAD51;FANCM;ATR
										intracellular steroid hormone receptor signaling pathway (GO:0030518)	3/44	0.00876372	0.0361033	0	0	7.61207	36.0594	YAP1;DDX17;DDX5
										mRNA stabilization (GO:0048255)	3/44	0.00876372	0.0361033	0	0	7.61207	36.0594	FUS;ELAVL1;HNRNPA0
										positive regulation of stress fiber assembly (GO:0051496)	3/44	0.00876372	0.0361033	0	0	7.61207	36.0594	PXN;TPM1;TGFBR1
										nuclear export (GO:0051168)	4/84	0.0089008	0.0361033	0	0	5.21878	24.6411	CHTOP;DDX39A;SARNP;THOC7
										androgen receptor signaling pathway (GO:0030521)	2/15	0.00895587	0.0361033	0	0	15.9436	75.1813	DDX17;DDX5
										clathrin coat assembly (GO:0048268)	2/15	0.00895587	0.0361033	0	0	15.9436	75.1813	AP2S1;PICALM
										regulation of lymphocyte activation (GO:0051249)	2/15	0.00895587	0.0361033	0	0	15.9436	75.1813	LCK;LAT
										regulation of non-canonical Wnt signaling pathway (GO:2000050)	2/15	0.00895587	0.0361033	0	0	15.9436	75.1813	CSNK1D;CSNK1E
										regulation of phospholipase C activity (GO:1900274)	2/15	0.00895587	0.0361033	0	0	15.9436	75.1813	PDGFRB;FLT1
										histone H3 deacetylation (GO:0070932)	2/15	0.00895587	0.0361033	0	0	15.9436	75.1813	PER2;PER1
										myoblast differentiation (GO:0045445)	2/15	0.00895587	0.0361033	0	0	15.9436	75.1813	DDX17;DDX5
										negative regulation of chondrocyte differentiation (GO:0032331)	2/15	0.00895587	0.0361033	0	0	15.9436	75.1813	PTPN11;TGFBR1
										negative regulation of endoplasmic reticulum stress-induced intrinsic apoptotic signaling pathway (GO:1902236)	2/15	0.00895587	0.0361033	0	0	15.9436	75.1813	SYVN1;BCL2L1
										negative regulation of mRNA processing (GO:0050686)	2/15	0.00895587	0.0361033	0	0	15.9436	75.1813	BARD1;PTBP1
										positive regulation of heterotypic cell-cell adhesion (GO:0034116)	2/15	0.00895587	0.0361033	0	0	15.9436	75.1813	LCK;TNF
										regulation of cell cycle G2/M phase transition (GO:1902749)	4/85	0.00927141	0.0372769	0	0	5.15409	24.1254	PLK1;CDK1;CSNK1D;CSNK1E
										regulation of DNA repair (GO:0006282)	3/45	0.00932404	0.0372769	0	0	7.43045	34.7385	BABAM1;UIMC1;NPAS2
										regulation of pri-miRNA transcription by RNA polymerase II (GO:1902893)	3/45	0.00932404	0.0372769	0	0	7.43045	34.7385	DDX5;TNF;POU5F1
										zymogen activation (GO:0031638)	3/45	0.00932404	0.0372769	0	0	7.43045	34.7385	CYFIP2;GRIN2A;BAK1
										regulation of cell adhesion (GO:0030155)	5/133	0.00945216	0.0377112	0	0	4.08889	19.0604	LYN;TPM1;ATM;PTPN11;TNF
										glucose homeostasis (GO:0042593)	4/86	0.00965194	0.0383501	0	0	5.09098	23.6252	CRY2;CRY1;PIK3R2;PIK3R1
										positive regulation of proteasomal protein catabolic process (GO:1901800)	4/86	0.00965194	0.0383501	0	0	5.09098	23.6252	PLK1;CSNK1D;CSNK1E;SMAD7
										regulation of B cell proliferation (GO:0030888)	3/46	0.00990484	0.0387681	0	0	7.25728	33.4904	LYN;BCL2;ATM
										regulation of cellular protein localization (GO:1903827)	3/46	0.00990484	0.0387681	0	0	7.25728	33.4904	CTNNB1;CSNK1E;MAPT
										regulation of double-strand break repair via homologous recombination (GO:0010569)	3/46	0.00990484	0.0387681	0	0	7.25728	33.4904	RMI2;RAD51;FUS
										regulation of telomerase activity (GO:0051972)	3/46	0.00990484	0.0387681	0	0	7.25728	33.4904	ERCC4;CTNNB1;ATM
										positive regulation of nucleocytoplasmic transport (GO:0046824)	3/46	0.00990484	0.0387681	0	0	7.25728	33.4904	KHDRBS1;PIK3R2;PIK3R1
										positive regulation of organelle assembly (GO:1902117)	3/46	0.00990484	0.0387681	0	0	7.25728	33.4904	PDCD6IP;STX18;TNF
										positive regulation of smooth muscle cell proliferation (GO:0048661)	3/46	0.00990484	0.0387681	0	0	7.25728	33.4904	PDGFRB;STAT1;TNF
										chemical synaptic transmission (GO:0007268)	8/306	0.00991741	0.0387681	0	0	2.83098	13.0606	NAPA;NAPB;GRIN2A;DLG1;DLG4;DLGAP1;GRIN2B;GRIN1
										regulation of mitotic cell cycle phase transition (GO:1901990)	6/188	0.0099563	0.0388416	0	0	3.45978	15.948	ANLN;CCNB1;PLK1;CDK1;CSNK1D;CSNK1E
										regulation of ceramide biosynthetic process (GO:2000303)	2/16	0.0101708	0.0392823	0	0	14.804	67.9245	TNF;TNFRSF1A
										regulation of leukocyte activation (GO:0002694)	2/16	0.0101708	0.0392823	0	0	14.804	67.9245	LYN;LCK
										response to organophosphorus (GO:0046683)	2/16	0.0101708	0.0392823	0	0	14.804	67.9245	RFC3;STAT1
										negative regulation of anoikis (GO:2000811)	2/16	0.0101708	0.0392823	0	0	14.804	67.9245	BCL2;MCL1
										negative regulation of DNA replication (GO:0008156)	2/16	0.0101708	0.0392823	0	0	14.804	67.9245	GMNN;ATR
										organic substance transport (GO:0071702)	5/136	0.0103451	0.039876	0	0	3.99464	18.2605	CHMP1B;VPS33B;CHMP2B;CHMP1A;CHMP3
										regulation of protein localization to nucleus (GO:1900180)	3/47	0.0105063	0.0402567	0	0	7.09199	32.3096	YAP1;PLK1;CDK1
										epidermal growth factor receptor signaling pathway (GO:0007173)	3/47	0.0105063	0.0402567	0	0	7.09199	32.3096	GAB1;PTPN11;PIK3R1
										positive regulation of cell-cell adhesion (GO:0022409)	3/47	0.0105063	0.0402567	0	0	7.09199	32.3096	LCK;TNF;SMAD7
										cognition (GO:0050890)	3/48	0.0111284	0.0424724	0	0	6.93404	31.191	CYFIP1;CHMP2B;TNF
										positive regulation of DNA repair (GO:0045739)	3/48	0.0111284	0.0424724	0	0	6.93404	31.191	BABAM1;UIMC1;NPAS2
										regulation of cellular component organization (GO:0051128)	5/139	0.0112942	0.0429358	0	0	3.90461	17.5062	RAB5B;AP2S1;PTPN11;TNF;PICALM
										positive regulation of response to external stimulus (GO:0032103)	5/139	0.0112942	0.0429358	0	0	3.90461	17.5062	PDGFRB;USP15;TRADD;TNF;TNFRSF1A
										regulation of establishment of endothelial barrier (GO:1903140)	2/17	0.0114543	0.0430369	0	0	13.8164	61.7509	TNF;TNFRSF1A
										regulation of Golgi organization (GO:1903358)	2/17	0.0114543	0.0430369	0	0	13.8164	61.7509	STX18;STX5
										regulation of metal ion transport (GO:0010959)	2/17	0.0114543	0.0430369	0	0	13.8164	61.7509	DLG1;BCL2
										ruffle organization (GO:0031529)	2/17	0.0114543	0.0430369	0	0	13.8164	61.7509	CYFIP1;TPM1
										negative regulation of cytokine production involved in immune response (GO:0002719)	2/17	0.0114543	0.0430369	0	0	13.8164	61.7509	TNF;SMAD7
										protein heterooligomerization (GO:0051291)	2/17	0.0114543	0.0430369	0	0	13.8164	61.7509	GRIN2B;GRIN1
										cellular response to tumor necrosis factor (GO:0071356)	6/194	0.0114995	0.0430396	0	0	3.34833	14.9518	STAT1;TRADD;ACTN4;TRAF1;TNF;TNFRSF1A
										negative regulation of macromolecule metabolic process (GO:0010605)	6/194	0.0114995	0.0430396	0	0	3.34833	14.9518	YAP1;DLG4;KDR;MAPT;TNF;PICALM
										positive regulation of phosphorylation (GO:0042327)	7/253	0.0116256	0.0434277	0	0	2.99255	13.3304	LYN;PDGFRB;FLT1;KDR;CSNK1D;NBN;TNF
										regulation of cellular localization (GO:0060341)	3/49	0.0117715	0.0437193	0	0	6.78295	30.1304	LYN;GOSR1;CSNK1E
										response to unfolded protein (GO:0006986)	3/49	0.0117715	0.0437193	0	0	6.78295	30.1304	DERL1;BAX;BAK1
										positive regulation of reactive oxygen species metabolic process (GO:2000379)	3/49	0.0117715	0.0437193	0	0	6.78295	30.1304	PDGFRB;MAPT;GRIN1
										nitrogen compound transport (GO:0071705)	5/143	0.0126498	0.0465744	0	0	3.79066	16.5656	CHMP1B;VPS33B;CHMP2B;CHMP1A;CHMP3
										3'-UTR-mediated mRNA stabilization (GO:0070935)	2/18	0.012805	0.0465744	0	0	12.9522	56.4448	ELAVL1;HNRNPA0
										alternative mRNA splicing, via spliceosome (GO:0000380)	2/18	0.012805	0.0465744	0	0	12.9522	56.4448	DDX17;DDX5
										regulation of cellular protein catabolic process (GO:1903362)	2/18	0.012805	0.0465744	0	0	12.9522	56.4448	FAF1;VPS11
										regulation of early endosome to late endosome transport (GO:2000641)	2/18	0.012805	0.0465744	0	0	12.9522	56.4448	VPS11;CHMP3
										DNA strand elongation involved in DNA replication (GO:0006271)	2/18	0.012805	0.0465744	0	0	12.9522	56.4448	RFC3;RFC4
										regulation of production of miRNAs involved in gene silencing by miRNA (GO:1903798)	2/18	0.012805	0.0465744	0	0	12.9522	56.4448	DDX5;TNF
										intracellular estrogen receptor signaling pathway (GO:0030520)	2/18	0.012805	0.0465744	0	0	12.9522	56.4448	DDX17;DDX5
										synaptic transmission, glutamatergic (GO:0035249)	2/18	0.012805	0.0465744	0	0	12.9522	56.4448	NAPA;NAPB
										positive regulation of amyloid-beta formation (GO:1902004)	2/18	0.012805	0.0465744	0	0	12.9522	56.4448	TNF;PICALM
										positive regulation of excitatory postsynaptic potential (GO:2000463)	2/18	0.012805	0.0465744	0	0	12.9522	56.4448	DLG4;GRIN1
										inositol lipid-mediated signaling (GO:0048017)	3/51	0.0131206	0.0475436	0	0	6.49967	28.1668	PDGFRB;PIK3R2;PIK3R1
										positive regulation of actin filament bundle assembly (GO:0032233)	3/51	0.0131206	0.0475436	0	0	6.49967	28.1668	TPM1;PXN;TGFBR1
										ciliary basal body-plasma membrane docking (GO:0097711)	4/95	0.0135384	0.0488746	0	0	4.58538	19.7274	PLK1;CDK1;CSNK1D;CSNK1E
										mRNA metabolic process (GO:0016071)	4/95	0.0135384	0.0488746	0	0	4.58538	19.7274	PTBP1;DDX5;HNRNPA2B1;HNRNPA0
										regulation of telomere maintenance via telomerase (GO:0032210)	3/52	0.0138268	0.0496381	0	0	6.3667	27.2568	CTNNB1;ATM;ATR
										positive regulation of protein localization to cell periphery (GO:1904377)	3/52	0.0138268	0.0496381	0	0	6.3667	27.2568	DLG1;PIK3R1;TNF
										positive regulation of protein localization to plasma membrane (GO:1903078)	3/52	0.0138268	0.0496381	0	0	6.3667	27.2568	DLG1;PIK3R1;TNF
										regulation of vesicle-mediated transport (GO:0060627)	4/96	0.0140231	0.0502496	0	0	4.53531	19.3524	RAB5B;AP2S1;CHMP3;PICALM
										establishment or maintenance of apical/basal cell polarity (GO:0035088)	2/19	0.0142214	0.0504001	0	0	12.1897	51.8429	DLG1;DLG3
										regulation of T cell cytokine production (GO:0002724)	2/19	0.0142214	0.0504001	0	0	12.1897	51.8429	MAP3K7;SMAD7
										histone deubiquitination (GO:0016578)	2/19	0.0142214	0.0504001	0	0	12.1897	51.8429	USP15;UIMC1
										negative regulation of RNA metabolic process (GO:0051253)	2/19	0.0142214	0.0504001	0	0	12.1897	51.8429	PTBP1;TNF
										nuclear membrane organization (GO:0071763)	2/19	0.0142214	0.0504001	0	0	12.1897	51.8429	NSFL1C;PLK1
										positive regulation of cellular protein catabolic process (GO:1903364)	2/19	0.0142214	0.0504001	0	0	12.1897	51.8429	FAF1;VPS11
										regulation of DNA replication (GO:0006275)	3/53	0.0145544	0.0513917	0	0	6.23905	26.3904	FAF1;GMNN;ATR
										positive regulation of NIK/NF-kappaB signaling (GO:1901224)	3/53	0.0145544	0.0513917	0	0	6.23905	26.3904	TRADD;ACTN4;TNF
										positive regulation of transcription by RNA polymerase II (GO:0045944)	16/908	0.0150135	0.052766	0	0	1.91685	8.04848	DDX17;YAP1;STAT1;PIK3R2;PIK3R1;TNF;POU5F1;NPAS2;ARNTL;GRIN1;SMAD7;TNFRSF1A;PER1;CTNNB1;ATM;CLOCK
										regulation of neuron apoptotic process (GO:0043523)	4/98	0.0150254	0.052766	0	0	4.43837	18.6323	BCL2;BAX;CTNNB1;TNF
										positive regulation of defense response (GO:0031349)	4/98	0.0150254	0.052766	0	0	4.43837	18.6323	TRADD;TNF;NPAS2;TNFRSF1A
										brain development (GO:0007420)	5/150	0.0152797	0.0534507	0	0	3.60638	15.0791	GRIN2A;FBXW11;PTPN11;GRIN2B;GRIN1
										response to cytokine (GO:0034097)	5/150	0.0152797	0.0534507	0	0	3.60638	15.0791	STAT1;BCL2;PTPN11;MCL1;BCL2L1
										cytoplasmic microtubule organization (GO:0031122)	3/54	0.0153032	0.0534507	0	0	6.11641	25.5647	DLG1;VPS4B;MAPT
										response to UV (GO:0009411)	4/99	0.015543	0.0541905	0	0	4.39142	18.2865	MSH6;ERCC4;BAK1;ATR
										cortical actin cytoskeleton organization (GO:0030866)	2/20	0.0157023	0.0544515	0	0	11.5119	47.8199	DLG1;TNF
										regulation of programmed necrotic cell death (GO:0062098)	2/20	0.0157023	0.0544515	0	0	11.5119	47.8199	PDCD6IP;CFLAR
										lipopolysaccharide-mediated signaling pathway (GO:0031663)	2/20	0.0157023	0.0544515	0	0	11.5119	47.8199	LYN;TNF
										mitochondrial transport (GO:0006839)	3/56	0.0168651	0.0583793	0	0	5.885	24.0256	BCL2;BAK1;BCL2L1
										positive regulation of protein kinase activity (GO:0045860)	5/154	0.0169354	0.058518	0	0	3.50885	14.3103	DLG3;DLG4;LCP2;TNF;LAT
										regulation of anoikis (GO:2000209)	2/21	0.0172462	0.0586492	0	0	10.9055	44.278	BCL2;MCL1
										focal adhesion assembly (GO:0048041)	2/21	0.0172462	0.0586492	0	0	10.9055	44.278	ACTN2;ACTN1
										spindle assembly checkpoint signaling (GO:0071173)	2/21	0.0172462	0.0586492	0	0	10.9055	44.278	PLK1;ATM
										long-term synaptic potentiation (GO:0060291)	2/21	0.0172462	0.0586492	0	0	10.9055	44.278	GRIN2A;GRIN2B
										mitotic spindle assembly checkpoint signaling (GO:0007094)	2/21	0.0172462	0.0586492	0	0	10.9055	44.278	PLK1;ATM
										mitotic spindle checkpoint signaling (GO:0071174)	2/21	0.0172462	0.0586492	0	0	10.9055	44.278	PLK1;ATM
										negative regulation of protein localization to cell periphery (GO:1904376)	2/21	0.0172462	0.0586492	0	0	10.9055	44.278	BCL2L1;PICALM
										negative regulation of protein localization to plasma membrane (GO:1903077)	2/21	0.0172462	0.0586492	0	0	10.9055	44.278	BCL2L1;PICALM
										neuron apoptotic process (GO:0051402)	2/21	0.0172462	0.0586492	0	0	10.9055	44.278	BCL2;BID
										cellular response to peptide (GO:1901653)	3/57	0.0176783	0.0600133	0	0	5.77573	23.3075	GRIN2A;CHMP5;GRIN1
										regulation of cell migration (GO:0030334)	9/408	0.0178722	0.0605652	0	0	2.37921	9.57515	PDGFRB;FLT1;TRADD;TPM1;KDR;ATM;ACTN4;TGFBR1;SMAD7
										regulation of insulin secretion (GO:0050796)	4/104	0.0182991	0.0619035	0	0	4.17079	16.6869	PER2;TNF;CLOCK;ARNTL
										autophagosome assembly (GO:0000045)	3/58	0.0185131	0.062518	0	0	5.67043	22.6209	NSFL1C;STX17;UBQLN2
										regulation of chromosome organization (GO:0033044)	2/22	0.0188518	0.0631112	0	0	10.3597	41.1398	RMI2;MAPT
										cellular response to nerve growth factor stimulus (GO:1990090)	2/22	0.0188518	0.0631112	0	0	10.3597	41.1398	MAPT;WASF1
										microglial cell activation (GO:0001774)	2/22	0.0188518	0.0631112	0	0	10.3597	41.1398	MAPT;TNF
										negative regulation of B cell activation (GO:0050869)	2/22	0.0188518	0.0631112	0	0	10.3597	41.1398	LYN;ATM
										negative regulation of mitotic metaphase/anaphase transition (GO:0045841)	2/22	0.0188518	0.0631112	0	0	10.3597	41.1398	PLK1;ATM
										response to reactive oxygen species (GO:0000302)	3/59	0.0193694	0.0646203	0	0	5.56889	21.9641	TPM1;PXN;MAPT
										positive regulation of tyrosine phosphorylation of STAT protein (GO:0042531)	3/59	0.0193694	0.0646203	0	0	5.56889	21.9641	LYN;TNF;TNFRSF1A
										regulation of cell cycle process (GO:0010564)	4/106	0.0194811	0.0648813	0	0	4.0886	16.1022	RMI2;PLK1;CTNNB1;BCL2L1
										positive regulation of transcription, DNA-templated (GO:0045893)	19/1183	0.0204225	0.0671776	0	0	1.74891	6.80521	DDX17;YAP1;STAT1;FBXW11;PIK3R2;PIK3R1;TNF;POU5F1;NPAS2;TGFBR1;ARNTL;GRIN1;SMAD7;TNFRSF1A;PER1;CTNNB1;ATM;CLOCK;PICALM
										artery development (GO:0060840)	2/23	0.0205178	0.0671776	0	0	9.86587	38.3433	TGFBR1;SMAD7
										regulation of cysteine-type endopeptidase activity (GO:2000116)	2/23	0.0205178	0.0671776	0	0	9.86587	38.3433	GRIN2B;GRIN1
										regulation of mononuclear cell migration (GO:0071675)	2/23	0.0205178	0.0671776	0	0	9.86587	38.3433	LYN;TNF
										regulation of necroptotic process (GO:0060544)	2/23	0.0205178	0.0671776	0	0	9.86587	38.3433	PDCD6IP;CFLAR
										ERK1 and ERK2 cascade (GO:0070371)	2/23	0.0205178	0.0671776	0	0	9.86587	38.3433	CDK1;KDR
										regulation of telomere capping (GO:1904353)	2/23	0.0205178	0.0671776	0	0	9.86587	38.3433	ATM;NBN
										regulation of toll-like receptor 4 signaling pathway (GO:0034143)	2/23	0.0205178	0.0671776	0	0	9.86587	38.3433	LYN;RAB7B
										negative regulation of phosphoprotein phosphatase activity (GO:0032515)	2/23	0.0205178	0.0671776	0	0	9.86587	38.3433	CRY2;TNF
										positive regulation of JUN kinase activity (GO:0043507)	2/23	0.0205178	0.0671776	0	0	9.86587	38.3433	TNF;MAP3K7
										regulation of endocytosis (GO:0030100)	3/61	0.0211468	0.0691201	0	0	5.37632	20.7325	RAB5B;AP2S1;PICALM
										negative regulation of stress fiber assembly (GO:0051497)	2/24	0.0222429	0.0720937	0	0	9.41694	35.8384	PIK3R1;WASF2
										positive regulation of cell-substrate junction organization (GO:0150117)	2/24	0.0222429	0.0720937	0	0	9.41694	35.8384	KDR;PIK3R1
										protein insertion into mitochondrial membrane (GO:0051204)	2/24	0.0222429	0.0720937	0	0	9.41694	35.8384	BCL2L11;BAX
										protein K48-linked deubiquitination (GO:0071108)	2/24	0.0222429	0.0720937	0	0	9.41694	35.8384	USP8;YOD1
										protein kinase B signaling (GO:0043491)	2/24	0.0222429	0.0720937	0	0	9.41694	35.8384	KDR;TNF
										gene expression (GO:0010467)	8/356	0.0225803	0.0730651	0	0	2.41802	9.16592	DDX17;HNRNPL;CHTOP;DDX39A;HNRNPH1;SARNP;HNRNPA2B1;THOC7
										cellular response to reactive oxygen species (GO:0034614)	3/63	0.0230108	0.0739632	0	0	5.19658	19.6004	TPM1;PXN;MAPT
										COPII vesicle coating (GO:0048208)	3/63	0.0230108	0.0739632	0	0	5.19658	19.6004	NAPA;STX5;CSNK1D
										vesicle coating (GO:0006901)	3/63	0.0230108	0.0739632	0	0	5.19658	19.6004	NAPA;STX5;CSNK1D
										vesicle targeting, rough ER to cis-Golgi (GO:0048207)	3/63	0.0230108	0.0739632	0	0	5.19658	19.6004	NAPA;STX5;CSNK1D
										regulation of calcium ion import (GO:0090279)	2/25	0.0240257	0.0767158	0	0	9.00706	33.584	PDGFRB;CTNNB1
										regulation of heterotypic cell-cell adhesion (GO:0034114)	2/25	0.0240257	0.0767158	0	0	9.00706	33.584	LCK;TNF
										regulation of mitochondrial fission (GO:0090140)	2/25	0.0240257	0.0767158	0	0	9.00706	33.584	KDR;MAPT
										ventricular cardiac muscle tissue development (GO:0003229)	2/25	0.0240257	0.0767158	0	0	9.00706	33.584	TPM1;SMAD7
										regulation of autophagy (GO:0010506)	6/231	0.0248824	0.0793104	0	0	2.79244	10.3141	BCL2;PIK3R2;ATM;MAPT;MCL1;UBQLN2
										BMP signaling pathway (GO:0030509)	3/65	0.0249613	0.0793104	0	0	5.02844	18.5571	DDX5;USP15;SMAD7
										regulation of cellular catabolic process (GO:0031329)	3/65	0.0249613	0.0793104	0	0	5.02844	18.5571	PIK3R2;ATM;MAPT
										positive regulation of protein metabolic process (GO:0051247)	4/115	0.0253777	0.0805013	0	0	3.75537	13.7968	BARD1;HUWE1;STX5;TNF
										regulation of chondrocyte differentiation (GO:0032330)	2/26	0.0258651	0.0805942	0	0	8.63133	31.5463	PTPN11;TGFBR1
										DNA geometric change (GO:0032392)	2/26	0.0258651	0.0805942	0	0	8.63133	31.5463	HNRNPA2B1;NBN
										regulation of potassium ion transmembrane transporter activity (GO:1901016)	2/26	0.0258651	0.0805942	0	0	8.63133	31.5463	DLG1;ACTN2
										regulation of protein insertion into mitochondrial membrane involved in apoptotic signaling pathway (GO:1900739)	2/26	0.0258651	0.0805942	0	0	8.63133	31.5463	BCL2;BID
										regulation of telomere maintenance (GO:0032204)	2/26	0.0258651	0.0805942	0	0	8.63133	31.5463	ERCC4;NBN
										negative regulation of intrinsic apoptotic signaling pathway in response to DNA damage (GO:1902230)	2/26	0.0258651	0.0805942	0	0	8.63133	31.5463	BCL2;BCL2L1
										negative regulation of protein localization to membrane (GO:1905476)	2/26	0.0258651	0.0805942	0	0	8.63133	31.5463	BCL2L1;PICALM
										negative regulation of signaling receptor activity (GO:2000272)	2/26	0.0258651	0.0805942	0	0	8.63133	31.5463	TSG101;TNF
										positive regulation of glucose import (GO:0046326)	2/26	0.0258651	0.0805942	0	0	8.63133	31.5463	PTPN11;PIK3R1
										positive regulation of histone methylation (GO:0031062)	2/26	0.0258651	0.0805942	0	0	8.63133	31.5463	CHTOP;CTNNB1
										positive regulation of protein insertion into mitochondrial membrane involved in apoptotic signaling pathway (GO:1900740)	2/26	0.0258651	0.0805942	0	0	8.63133	31.5463	BCL2;BID
										ERBB signaling pathway (GO:0038127)	3/66	0.0259689	0.0807876	0	0	4.94837	18.0658	GAB1;PTPN11;PIK3R1
										positive regulation of nucleic acid-templated transcription (GO:1903508)	10/511	0.0269651	0.0837521	0	0	2.10573	7.60846	YAP1;STAT1;FBXW11;CTNNB1;CLOCK;TNF;NPAS2;TGFBR1;ARNTL;PICALM
										cellular response to unfolded protein (GO:0034620)	2/27	0.0277598	0.0855337	0	0	8.28565	29.6972	BAX;BAK1
										response to glucocorticoid (GO:0051384)	2/27	0.0277598	0.0855337	0	0	8.28565	29.6972	BCL2L11;TNF
										stress-activated protein kinase signaling cascade (GO:0031098)	2/27	0.0277598	0.0855337	0	0	8.28565	29.6972	FBXW11;MAP3K7
										modulation of excitatory postsynaptic potential (GO:0098815)	2/27	0.0277598	0.0855337	0	0	8.28565	29.6972	DLG4;GRIN1
										negative regulation of actin filament bundle assembly (GO:0032232)	2/27	0.0277598	0.0855337	0	0	8.28565	29.6972	PIK3R1;WASF2
										regulation of tyrosine phosphorylation of STAT protein (GO:0042509)	3/68	0.028049	0.0862874	0	0	4.79563	17.1386	LYN;TNF;TNFRSF1A
										regulation of ERK1 and ERK2 cascade (GO:0070372)	6/238	0.0282462	0.0867561	0	0	2.70722	9.6561	LYN;PDGFRB;DLG1;KDR;PTPN11;TNF
										cellular response to lipopolysaccharide (GO:0071222)	4/120	0.0290701	0.0890041	0	0	3.59259	12.7108	LYN;PLAA;TNF;CHMP5
										cytoskeleton organization (GO:0007010)	4/120	0.0290701	0.0890041	0	0	3.59259	12.7108	ABI2;SH3KBP1;TPM1;WASF3
										regulation of calcineurin-NFAT signaling cascade (GO:0070884)	2/28	0.0297085	0.0901033	0	0	7.96657	28.013	PTBP1;TNF
										sarcomere organization (GO:0045214)	2/28	0.0297085	0.0901033	0	0	7.96657	28.013	ACTN2;TPM1
										ventricular septum morphogenesis (GO:0060412)	2/28	0.0297085	0.0901033	0	0	7.96657	28.013	TGFBR1;SMAD7
										positive regulation of cell communication (GO:0010647)	2/28	0.0297085	0.0901033	0	0	7.96657	28.013	DLG4;TNF
										positive regulation of phosphatidylinositol 3-kinase activity (GO:0043552)	2/28	0.0297085	0.0901033	0	0	7.96657	28.013	PDGFRB;FLT1
										positive regulation of protein import into nucleus (GO:0042307)	2/28	0.0297085	0.0901033	0	0	7.96657	28.013	PIK3R2;PIK3R1
										protein stabilization (GO:0050821)	5/179	0.0299965	0.0908343	0	0	3.00089	10.5231	SEL1L;SYVN1;PIK3R1;NAPG;SMAD7
										cellular response to light stimulus (GO:0071482)	3/70	0.0302151	0.0909272	0	0	4.652	16.2793	ERCC4;BAK1;ATR
										COPII-coated vesicle budding (GO:0090114)	3/70	0.0302151	0.0909272	0	0	4.652	16.2793	NAPA;STX5;CSNK1D
										wound healing (GO:0042060)	3/70	0.0302151	0.0909272	0	0	4.652	16.2793	TPM1;CFLAR;TGFBR1
										negative regulation of viral process (GO:0048525)	3/70	0.0302151	0.0909272	0	0	4.652	16.2793	STAT1;CHMP3;TNF
										regulated exocytosis (GO:0045055)	5/180	0.030621	0.0920058	0	0	2.98359	10.401	LYN;ACTN2;ACTN1;ACTN4;VTI1B
										cellular response to BMP stimulus (GO:0071773)	3/71	0.0313303	0.0937835	0	0	4.58336	15.8729	DDX5;USP15;SMAD7
										phosphatidylinositol-mediated signaling (GO:0048015)	3/71	0.0313303	0.0937835	0	0	4.58336	15.8729	PDGFRB;PIK3R2;PIK3R1
										anterograde trans-synaptic signaling (GO:0098916)	6/244	0.0313581	0.0937835	0	0	2.63816	9.13406	GRIN2A;DLG1;DLG4;DLGAP1;GRIN2B;GRIN1
										cellular response to organic substance (GO:0071310)	4/123	0.0314307	0.0938211	0	0	3.50149	12.1151	CTNNB1;PTPN11;TNF;TGFBR1
										actin filament polymerization (GO:0030041)	2/29	0.0317101	0.0938211	0	0	7.67113	26.474	WASF1;WASF3
										regulation of DNA biosynthetic process (GO:2000278)	2/29	0.0317101	0.0938211	0	0	7.67113	26.474	PDGFRB;ATM
										regulation of ubiquitin-protein transferase activity (GO:0051438)	2/29	0.0317101	0.0938211	0	0	7.67113	26.474	PLK1;SMAD7
										lamellipodium organization (GO:0097581)	2/29	0.0317101	0.0938211	0	0	7.67113	26.474	CYFIP1;WASF1
										mismatch repair (GO:0006298)	2/29	0.0317101	0.0938211	0	0	7.67113	26.474	MSH6;EXO1
										negative regulation of mRNA catabolic process (GO:1902373)	2/29	0.0317101	0.0938211	0	0	7.67113	26.474	FUS;ELAVL1
										cellular response to oxidative stress (GO:0034599)	4/125	0.0330653	0.0975325	0	0	3.44326	11.739	TPM1;PXN;MAPT;ARNTL
										regulation of protein secretion (GO:0050708)	4/125	0.0330653	0.0975325	0	0	3.44326	11.739	PER2;TNF;CLOCK;ARNTL
										insulin receptor signaling pathway (GO:0008286)	3/73	0.0336249	0.0986888	0	0	4.45195	15.1032	GAB1;PIK3R2;PIK3R1
										regulation of protein localization to membrane (GO:1905475)	2/30	0.0337633	0.0986888	0	0	7.39678	25.0631	STX7;VTI1B
										microtubule polymerization (GO:0046785)	2/30	0.0337633	0.0986888	0	0	7.39678	25.0631	CSNK1D;MAPT
										positive regulation of lipid kinase activity (GO:0090218)	2/30	0.0337633	0.0986888	0	0	7.39678	25.0631	PDGFRB;FLT1
										positive regulation of protein import (GO:1904591)	2/30	0.0337633	0.0986888	0	0	7.39678	25.0631	PIK3R2;PIK3R1
										positive regulation of small GTPase mediated signal transduction (GO:0051057)	2/30	0.0337633	0.0986888	0	0	7.39678	25.0631	LYN;VAV1
										negative regulation of transcription by RNA polymerase II (GO:0000122)	12/684	0.0339243	0.0990099	0	0	1.88783	6.38769	YAP1;PER2;PER1;DDX5;DLG1;STAT1;PLK1;CRY2;CRY1;TNF;POU5F1;SMAD7
										regulation of cell population proliferation (GO:0042127)	13/764	0.0344544	0.100406	0	0	1.83258	6.17234	LYN;YAP1;PDGFRB;CHTOP;FLT1;STAT1;DERL2;TGFBR1;DLG3;ABI1;KDR;BCL2;CTNNB1
										proteolysis involved in cellular protein catabolic process (GO:0051603)	3/74	0.0348041	0.101272	0	0	4.38903	14.7384	PDCD6IP;VPS4B;CHMP4C
										plasma membrane bounded cell projection organization (GO:0120036)	4/128	0.035609	0.103432	0	0	3.35945	11.2043	LYN;CYFIP1;TPM1;MAPT
										regulation of cellular component size (GO:0032535)	2/31	0.035867	0.103432	0	0	7.14136	23.766	VAV1;PICALM
										regulation of potassium ion transport (GO:0043266)	2/31	0.035867	0.103432	0	0	7.14136	23.766	DLG1;ACTN2
										organelle transport along microtubule (GO:0072384)	2/31	0.035867	0.103432	0	0	7.14136	23.766	FBXW11;MAPT
										positive regulation of leukocyte cell-cell adhesion (GO:1903039)	2/31	0.035867	0.103432	0	0	7.14136	23.766	LCK;TNF
										protein acetylation (GO:0006473)	2/31	0.035867	0.103432	0	0	7.14136	23.766	MAPT;CLOCK
										fibroblast growth factor receptor signaling pathway (GO:0008543)	3/75	0.0360046	0.103674	0	0	4.32785	14.3863	PTBP1;HNRNPH1;PTPN11
										regulation of canonical Wnt signaling pathway (GO:0060828)	6/253	0.0364327	0.104735	0	0	2.54086	8.41608	USP8;AMFR;CTNNB1;CSNK1D;CSNK1E;ARNTL
										positive regulation of macromolecule biosynthetic process (GO:0010557)	4/129	0.0364814	0.104735	0	0	3.3324	11.0334	PDGFRB;FAF1;KDR;ELAVL1
										regulation of cell division (GO:0051302)	3/76	0.0372261	0.106243	0	0	4.26835	14.046	PLK1;POU5F1;BCL2L1
										regulation of epithelial to mesenchymal transition (GO:0010717)	3/76	0.0372261	0.106243	0	0	4.26835	14.046	CTNNB1;TGFBR1;SMAD7
										positive regulation of growth (GO:0045927)	3/76	0.0372261	0.106243	0	0	4.26835	14.046	BCL2;DERL2;TGFBR1
										positive regulation of interleukin-6 production (GO:0032755)	3/76	0.0372261	0.106243	0	0	4.26835	14.046	PTPN11;RAB7B;TNF
										positive regulation of canonical Wnt signaling pathway (GO:0090263)	4/130	0.0373661	0.106485	0	0	3.30579	10.8661	USP8;CSNK1D;CSNK1E;ARNTL
										cellular response to oxygen-containing compound (GO:1901701)	7/323	0.0376594	0.107163	0	0	2.3213	7.61196	LYN;TPM1;PXN;PLAA;ATM;MAPT;CHMP5
										regulation of cellular amide metabolic process (GO:0034248)	2/32	0.03802	0.107243	0	0	6.90297	22.5702	CYFIP1;PICALM
										cardiac muscle tissue morphogenesis (GO:0055008)	2/32	0.03802	0.107243	0	0	6.90297	22.5702	TPM1;SMAD7
										cellular response to topologically incorrect protein (GO:0035967)	2/32	0.03802	0.107243	0	0	6.90297	22.5702	BAX;BAK1
										ERBB2 signaling pathway (GO:0038128)	2/32	0.03802	0.107243	0	0	6.90297	22.5702	GAB1;PIK3R1
										hematopoietic progenitor cell differentiation (GO:0002244)	2/32	0.03802	0.107243	0	0	6.90297	22.5702	FLT1;KDR
										positive regulation of glucose transmembrane transport (GO:0010828)	2/32	0.03802	0.107243	0	0	6.90297	22.5702	PTPN11;PIK3R1
										regulation of cellular macromolecule biosynthetic process (GO:2000112)	9/468	0.0383181	0.107927	0	0	2.06181	6.72527	CYFIP1;FUS;GMNN;TGFBRAP1;HMG20A;CLOCK;POU5F1;TGFBR1;ARNTL
										cellular response to UV (GO:0034644)	3/77	0.0384687	0.108036	0	0	4.21046	13.7173	ERCC4;BAK1;ATR
										positive regulation of type I interferon production (GO:0032481)	3/77	0.0384687	0.108036	0	0	4.21046	13.7173	STAT1;CTNNB1;PTPN11
										RNA stabilization (GO:0043489)	2/33	0.0402213	0.112306	0	0	6.67995	21.4651	FUS;ELAVL1
										signal transduction by p53 class mediator (GO:0072331)	2/33	0.0402213	0.112306	0	0	6.67995	21.4651	DDX5;NBN
										vasculogenesis (GO:0001570)	2/33	0.0402213	0.112306	0	0	6.67995	21.4651	PDGFRB;KDR
										neuron projection extension (GO:1990138)	2/33	0.0402213	0.112306	0	0	6.67995	21.4651	CYFIP1;CTNNB1
										phosphorylation (GO:0016310)	8/400	0.0407506	0.11362	0	0	2.14175	6.85422	LYN;LCK;PLK1;CDK1;CSNK1D;ATM;CSNK1E;TGFBR1
										regulation of cellular response to heat (GO:1900034)	3/79	0.0410167	0.114198	0	0	4.09924	13.092	ATM;MAPT;ATR
										regulation of fat cell differentiation (GO:0045598)	3/80	0.042322	0.116566	0	0	4.0458	12.7946	YAP1;TNF;ARNTL
										negative regulation of cell cycle (GO:0045786)	3/80	0.042322	0.116566	0	0	4.0458	12.7946	GMNN;CHMP1A;PLK1
										regulation of amyloid-beta formation (GO:1902003)	2/34	0.0424696	0.116566	0	0	6.47088	20.4413	TNF;PICALM
										regulation of cell adhesion mediated by integrin (GO:0033628)	2/34	0.0424696	0.116566	0	0	6.47088	20.4413	LYN;PTPN11
										cell-substrate junction assembly (GO:0007044)	2/34	0.0424696	0.116566	0	0	6.47088	20.4413	ACTN2;ACTN1
										central nervous system neuron differentiation (GO:0021953)	2/34	0.0424696	0.116566	0	0	6.47088	20.4413	CTNNB1;MAPT
										organelle disassembly (GO:1903008)	2/34	0.0424696	0.116566	0	0	6.47088	20.4413	CDK1;STX5
										phosphatidylinositol 3-kinase signaling (GO:0014065)	2/34	0.0424696	0.116566	0	0	6.47088	20.4413	PIK3R2;PIK3R1
										positive regulation of protein dephosphorylation (GO:0035307)	2/34	0.0424696	0.116566	0	0	6.47088	20.4413	PDGFRB;PTBP1
										protein localization to chromosome (GO:0034502)	2/34	0.0424696	0.116566	0	0	6.47088	20.4413	PLK1;ATR
										protein localization to plasma membrane (GO:0072659)	4/136	0.0429323	0.117669	0	0	3.15456	9.93097	DLG1;ACTN2;TNF;TNFRSF1A
										regulation of blood circulation (GO:1903522)	2/35	0.0447639	0.118945	0	0	6.27447	19.4907	PER2;TPM1
										cellular response to amyloid-beta (GO:1904646)	2/35	0.0447639	0.118945	0	0	6.27447	19.4907	GRIN2A;GRIN1
										regulation of JUN kinase activity (GO:0043506)	2/35	0.0447639	0.118945	0	0	6.27447	19.4907	TNF;MAP3K7
										regulation of muscle cell differentiation (GO:0051147)	2/35	0.0447639	0.118945	0	0	6.27447	19.4907	PTBP1;CTNNB1
										positive regulation of lymphocyte activation (GO:0051251)	2/35	0.0447639	0.118945	0	0	6.27447	19.4907	SH3KBP1;LCK
										regulation of cyclin-dependent protein serine/threonine kinase activity (GO:0000079)	3/82	0.0449945	0.118945	0	0	3.94297	12.228	CCNB1;CCNE2;PLK1
										modification-dependent protein catabolic process (GO:0019941)	5/201	0.0456493	0.118945	0	0	2.66107	8.21409	OS9;AMFR;PLK1;SYVN1;UBQLN2
										generation of neurons (GO:0048699)	5/202	0.0464574	0.118945	0	0	2.64742	8.12552	YAP1;PER2;CTNNB1;MAPT;ARNTL
										protein localization to cell periphery (GO:1990778)	4/140	0.046889	0.118945	0	0	3.06116	9.36706	DLG1;ACTN2;TNF;TNFRSF1A
										axonal transport (GO:0098930)	2/36	0.0471031	0.118945	0	0	6.08962	18.6063	FBXW11;MAPT
										regulation of protein import into nucleus (GO:0042306)	2/36	0.0471031	0.118945	0	0	6.08962	18.6063	PIK3R2;PIK3R1
										regulation of sodium ion transport (GO:0002028)	2/36	0.0471031	0.118945	0	0	6.08962	18.6063	PER1;DLG1
										macrophage activation (GO:0042116)	2/36	0.0471031	0.118945	0	0	6.08962	18.6063	MAPT;TNF
										membrane assembly (GO:0071709)	2/36	0.0471031	0.118945	0	0	6.08962	18.6063	NSFL1C;PICALM
										Wnt signaling pathway, calcium modulating pathway (GO:0007223)	2/36	0.0471031	0.118945	0	0	6.08962	18.6063	CTNNB1;MAP3K7
										negative regulation of DNA metabolic process (GO:0051053)	2/36	0.0471031	0.118945	0	0	6.08962	18.6063	MSH6;ERCC4
										negative regulation of toll-like receptor signaling pathway (GO:0034122)	2/36	0.0471031	0.118945	0	0	6.08962	18.6063	LYN;RAB7B
										positive regulation of mitotic nuclear division (GO:0045840)	2/36	0.0471031	0.118945	0	0	6.08962	18.6063	PDGFRB;NSMCE2
										positive regulation of T cell mediated immunity (GO:0002711)	2/36	0.0471031	0.118945	0	0	6.08962	18.6063	STX7;MAP3K7
										regulation of angiogenesis (GO:0045765)	5/203	0.047274	0.118945	0	0	2.63392	8.03818	FLT1;STAT1;KDR;GAB1;CTNNB1
										axon guidance (GO:0007411)	5/203	0.047274	0.118945	0	0	2.63392	8.03818	CYFIP1;SH3KBP1;GAB1;PTPN11;PIK3R1
										protein transport to vacuole involved in ubiquitin-dependent protein catabolic process via the multivesicular body sorting pathway (GO:0043328)	1/5	0.0473321	0.118945	0	0	25.7852	78.6593	STAM
										regulation of antifungal innate immune response (GO:1905034)	1/5	0.0473321	0.118945	0	0	25.7852	78.6593	USP15
										regulation of fever generation (GO:0031620)	1/5	0.0473321	0.118945	0	0	25.7852	78.6593	TNF
										cellular response to indole-3-methanol (GO:0071681)	1/5	0.0473321	0.118945	0	0	25.7852	78.6593	CTNNB1
										cellular response to nicotine (GO:0071316)	1/5	0.0473321	0.118945	0	0	25.7852	78.6593	TNF
										chronic inflammatory response (GO:0002544)	1/5	0.0473321	0.118945	0	0	25.7852	78.6593	TNF
										coronary artery morphogenesis (GO:0060982)	1/5	0.0473321	0.118945	0	0	25.7852	78.6593	TGFBR1
										embryonic skeletal joint morphogenesis (GO:0060272)	1/5	0.0473321	0.118945	0	0	25.7852	78.6593	CTNNB1
										endodermal cell fate specification (GO:0001714)	1/5	0.0473321	0.118945	0	0	25.7852	78.6593	POU5F1
										regulation of protein monoubiquitination (GO:1902525)	1/5	0.0473321	0.118945	0	0	25.7852	78.6593	FANCM
										establishment of protein localization to vacuole (GO:0072666)	1/5	0.0473321	0.118945	0	0	25.7852	78.6593	STAM
										regulation of sodium:proton antiporter activity (GO:0032415)	1/5	0.0473321	0.118945	0	0	25.7852	78.6593	ACTN4
										regulation of synaptic vesicle recycling (GO:1903421)	1/5	0.0473321	0.118945	0	0	25.7852	78.6593	PLAA
										glomerular visceral epithelial cell migration (GO:0090521)	1/5	0.0473321	0.118945	0	0	25.7852	78.6593	ANLN
										renal tubule development (GO:0061326)	1/5	0.0473321	0.118945	0	0	25.7852	78.6593	STAT1
										response to indole-3-methanol (GO:0071680)	1/5	0.0473321	0.118945	0	0	25.7852	78.6593	CTNNB1
										response to salt stress (GO:0009651)	1/5	0.0473321	0.118945	0	0	25.7852	78.6593	TNF
										retina vasculature development in camera-type eye (GO:0061298)	1/5	0.0473321	0.118945	0	0	25.7852	78.6593	PDGFRB
										immature B cell differentiation (GO:0002327)	1/5	0.0473321	0.118945	0	0	25.7852	78.6593	SYVN1
										intracellular distribution of mitochondria (GO:0048312)	1/5	0.0473321	0.118945	0	0	25.7852	78.6593	MAPT
										late endosome to Golgi transport (GO:0034499)	1/5	0.0473321	0.118945	0	0	25.7852	78.6593	RAB7B
										late endosome to lysosome transport (GO:1902774)	1/5	0.0473321	0.118945	0	0	25.7852	78.6593	VPS39
										meiotic mismatch repair (GO:0000710)	1/5	0.0473321	0.118945	0	0	25.7852	78.6593	MSH6
										metanephric mesenchymal cell differentiation (GO:0072162)	1/5	0.0473321	0.118945	0	0	25.7852	78.6593	STAT1
										vascular endothelial growth factor receptor-2 signaling pathway (GO:0036324)	1/5	0.0473321	0.118945	0	0	25.7852	78.6593	KDR
										negative regulation of myosin-light-chain-phosphatase activity (GO:0035509)	1/5	0.0473321	0.118945	0	0	25.7852	78.6593	TNF
										negative regulation of protein polyubiquitination (GO:1902915)	1/5	0.0473321	0.118945	0	0	25.7852	78.6593	PLAA
										negative regulation of tubulin deacetylation (GO:1904428)	1/5	0.0473321	0.118945	0	0	25.7852	78.6593	MAPT
										negative regulation of vascular endothelial cell proliferation (GO:1905563)	1/5	0.0473321	0.118945	0	0	25.7852	78.6593	FLT1
										positive regulation of attachment of spindle microtubules to kinetochore (GO:0051987)	1/5	0.0473321	0.118945	0	0	25.7852	78.6593	CCNB1
										positive regulation of DNA ligation (GO:0051106)	1/5	0.0473321	0.118945	0	0	25.7852	78.6593	RAD51
										positive regulation of endothelial cell chemotaxis by VEGF-activated vascular endothelial growth factor receptor signaling pathway (GO:0038033)	1/5	0.0473321	0.118945	0	0	25.7852	78.6593	KDR
										positive regulation of epithelial to mesenchymal transition involved in endocardial cushion formation (GO:1905007)	1/5	0.0473321	0.118945	0	0	25.7852	78.6593	TGFBR1
										positive regulation of glial cell proliferation (GO:0060252)	1/5	0.0473321	0.118945	0	0	25.7852	78.6593	TNF
										positive regulation of heat generation (GO:0031652)	1/5	0.0473321	0.118945	0	0	25.7852	78.6593	TNF
										positive regulation of mitochondrial depolarization (GO:0051901)	1/5	0.0473321	0.118945	0	0	25.7852	78.6593	KDR
										positive regulation of nucleobase-containing compound transport (GO:0032241)	1/5	0.0473321	0.118945	0	0	25.7852	78.6593	KHDRBS1
										positive regulation of oxidative stress-induced neuron death (GO:1903223)	1/5	0.0473321	0.118945	0	0	25.7852	78.6593	MCL1
										positive regulation of phospholipase A2 activity (GO:0032430)	1/5	0.0473321	0.118945	0	0	25.7852	78.6593	PLAA
										positive regulation of protein localization to synapse (GO:1902474)	1/5	0.0473321	0.118945	0	0	25.7852	78.6593	MAPT
										positive regulation of protein monoubiquitination (GO:1902527)	1/5	0.0473321	0.118945	0	0	25.7852	78.6593	FANCM
										positive regulation of RNA export from nucleus (GO:0046833)	1/5	0.0473321	0.118945	0	0	25.7852	78.6593	KHDRBS1
										protein K29-linked deubiquitination (GO:0035523)	1/5	0.0473321	0.118945	0	0	25.7852	78.6593	YOD1
										anaphase-promoting complex-dependent catabolic process (GO:0031145)	3/84	0.0477489	0.119682	0	0	3.84522	11.6964	CCNB1;PLK1;CDK1
										regulation of cytokinesis (GO:0032465)	3/84	0.0477489	0.119682	0	0	3.84522	11.6964	PLK1;CHMP4C;BCL2L1
										negative regulation of cellular process (GO:0048523)	10/566	0.0484206	0.121208	0	0	1.89203	5.72874	LYN;DLG3;ACTN1;VPS4B;CHMP1A;ABI1;GMNN;BCL2;CTNNB1;NPAS2
										retrograde vesicle-mediated transport, Golgi to endoplasmic reticulum (GO:0006890)	3/85	0.0491567	0.122137	0	0	3.79814	11.4428	NAPA;STX18;USE1
										regulation of erythrocyte differentiation (GO:0045646)	2/37	0.049486	0.122137	0	0	5.91533	17.7819	LYN;STAT1
										regulation of glucose import (GO:0046324)	2/37	0.049486	0.122137	0	0	5.91533	17.7819	PTPN11;PIK3R1
										regulation of p38MAPK cascade (GO:1900744)	2/37	0.049486	0.122137	0	0	5.91533	17.7819	PER1;DLG1
										skeletal muscle tissue development (GO:0007519)	2/37	0.049486	0.122137	0	0	5.91533	17.7819	ACTA1;CFLAR
										ncRNA metabolic process (GO:0034660)	2/37	0.049486	0.122137	0	0	5.91533	17.7819	DDX17;MAPT
										negative regulation of endothelial cell proliferation (GO:0001937)	2/37	0.049486	0.122137	0	0	5.91533	17.7819	FLT1;STAT1
										negative regulation of epithelial cell apoptotic process (GO:1904036)	2/37	0.049486	0.122137	0	0	5.91533	17.7819	YAP1;KDR
										negative regulation of stress-activated MAPK cascade (GO:0032873)	2/37	0.049486	0.122137	0	0	5.91533	17.7819	PER1;DLG1
										positive regulation of calcium ion transport (GO:0051928)	2/37	0.049486	0.122137	0	0	5.91533	17.7819	PDGFRB;GRIN1
										positive regulation of myeloid cell differentiation (GO:0045639)	2/37	0.049486	0.122137	0	0	5.91533	17.7819	STAT1;RAB7B
										regulation of neuron death (GO:1901214)	3/86	0.0505845	0.124531	0	0	3.75219	11.1969	MAPT;GRIN2B;PICALM
										regulation of Ras protein signal transduction (GO:0046578)	3/86	0.0505845	0.124531	0	0	3.75219	11.1969	LYN;SYNGAP1;VAV1
										regulation of phosphoprotein phosphatase activity (GO:0043666)	2/38	0.0519118	0.126805	0	0	5.75073	17.0119	PDGFRB;CRY2
										synaptic vesicle endocytosis (GO:0048488)	2/38	0.0519118	0.126805	0	0	5.75073	17.0119	ITSN1;PICALM
										ventricular septum development (GO:0003281)	2/38	0.0519118	0.126805	0	0	5.75073	17.0119	TGFBR1;SMAD7
										negative regulation of TOR signaling (GO:0032007)	2/38	0.0519118	0.126805	0	0	5.75073	17.0119	ATM;ARNTL
										positive regulation of potassium ion transport (GO:0043268)	2/38	0.0519118	0.126805	0	0	5.75073	17.0119	DLG1;ACTN2
										positive regulation of signaling (GO:0023056)	2/38	0.0519118	0.126805	0	0	5.75073	17.0119	DLG4;TNF
										calcium ion transmembrane transport (GO:0070588)	3/87	0.0520325	0.126805	0	0	3.70733	10.9585	GRIN2A;GRIN2B;GRIN1
										negative regulation of angiogenesis (GO:0016525)	3/87	0.0520325	0.126805	0	0	3.70733	10.9585	STAT1;CTNNB1;TNF
										regulation of transcription by RNA polymerase II (GO:0006357)	29/2206	0.0524565	0.127677	0	0	1.43202	4.22126	YAP1;DDX5;PIK3R2;PIK3R1;TNF;NPAS2;ARNTL;CCNB1;DDX17;STAT1;FUS;PLK1;POU5F1;GRIN1;SMAD7;TNFRSF1A;PER2;PER1;DLG1;CRY2;CDK1;CRY1;CTNNB1;BAX;ATM;CLOCK;RCOR2;RCOR1;ZNF597
										regulation of cellular component biogenesis (GO:0044087)	2/39	0.0543793	0.129445	0	0	5.59502	16.2914	VPS11;PTPN11
										regulation of peptidyl-threonine phosphorylation (GO:0010799)	2/39	0.0543793	0.129445	0	0	5.59502	16.2914	PLK1;SMAD7
										endothelial cell migration (GO:0043542)	2/39	0.0543793	0.129445	0	0	5.59502	16.2914	STAT1;PXN
										regulation of protein tyrosine kinase activity (GO:0061097)	2/39	0.0543793	0.129445	0	0	5.59502	16.2914	DLG3;DLG4
										vesicle cytoskeletal trafficking (GO:0099518)	2/39	0.0543793	0.129445	0	0	5.59502	16.2914	FBXW11;ACTN4
										negative regulation of lymphocyte proliferation (GO:0050672)	2/39	0.0543793	0.129445	0	0	5.59502	16.2914	LYN;ATM
										positive regulation of intracellular transport (GO:0032388)	2/39	0.0543793	0.129445	0	0	5.59502	16.2914	ACTN2;STX18
										positive regulation of inflammatory response (GO:0050729)	3/89	0.054988	0.129445	0	0	3.62075	10.5025	TRADD;TNF;TNFRSF1A
										positive regulation of binding (GO:0051099)	3/90	0.0564953	0.129445	0	0	3.57895	10.2845	AMFR;GMNN;DERL1
										protein complex oligomerization (GO:0051259)	3/90	0.0564953	0.129445	0	0	3.57895	10.2845	PDCD6IP;FUS;ELAVL1
										activation of cysteine-type endopeptidase activity involved in apoptotic process by cytochrome c (GO:0008635)	1/6	0.0565277	0.129445	0	0	20.6271	59.2621	BAX
										axo-dendritic transport (GO:0008088)	1/6	0.0565277	0.129445	0	0	20.6271	59.2621	MAPT
										regulation of cell cycle checkpoint (GO:1901976)	1/6	0.0565277	0.129445	0	0	20.6271	59.2621	CRY1
										regulation of centriole elongation (GO:1903722)	1/6	0.0565277	0.129445	0	0	20.6271	59.2621	VPS4B
										regulation of DNA-dependent DNA replication initiation (GO:0030174)	1/6	0.0565277	0.129445	0	0	20.6271	59.2621	NBN
										regulation of focal adhesion disassembly (GO:0120182)	1/6	0.0565277	0.129445	0	0	20.6271	59.2621	PIK3R1
										cellular response to X-ray (GO:0071481)	1/6	0.0565277	0.129445	0	0	20.6271	59.2621	ATM
										contact inhibition (GO:0060242)	1/6	0.0565277	0.129445	0	0	20.6271	59.2621	YAP1
										regulation of microtubule motor activity (GO:2000574)	1/6	0.0565277	0.129445	0	0	20.6271	59.2621	FBXW11
										regulation of mitotic sister chromatid segregation (GO:0033047)	1/6	0.0565277	0.129445	0	0	20.6271	59.2621	CCNB1
										regulation of mitotic spindle checkpoint (GO:1903504)	1/6	0.0565277	0.129445	0	0	20.6271	59.2621	CCNB1
										foam cell differentiation (GO:0090077)	1/6	0.0565277	0.129445	0	0	20.6271	59.2621	STAT1
										regulation of ventricular cardiac muscle cell membrane depolarization (GO:0060373)	1/6	0.0565277	0.129445	0	0	20.6271	59.2621	SMAD7
										regulation of vitamin D biosynthetic process (GO:0060556)	1/6	0.0565277	0.129445	0	0	20.6271	59.2621	TNF
										inclusion body assembly (GO:0070841)	1/6	0.0565277	0.129445	0	0	20.6271	59.2621	MAPT
										intracellular pH elevation (GO:0051454)	1/6	0.0565277	0.129445	0	0	20.6271	59.2621	BCL2
										signal complex assembly (GO:0007172)	1/6	0.0565277	0.129445	0	0	20.6271	59.2621	PXN
										skeletal muscle thin filament assembly (GO:0030240)	1/6	0.0565277	0.129445	0	0	20.6271	59.2621	ACTA1
										lymphocyte apoptotic process (GO:0070227)	1/6	0.0565277	0.129445	0	0	20.6271	59.2621	BAX
										macrophage derived foam cell differentiation (GO:0010742)	1/6	0.0565277	0.129445	0	0	20.6271	59.2621	STAT1
										mesenchymal cell differentiation involved in kidney development (GO:0072161)	1/6	0.0565277	0.129445	0	0	20.6271	59.2621	STAT1
										ventricular compact myocardium morphogenesis (GO:0003223)	1/6	0.0565277	0.129445	0	0	20.6271	59.2621	TGFBR1
										monoubiquitinated protein deubiquitination (GO:0035520)	1/6	0.0565277	0.129445	0	0	20.6271	59.2621	USP15
										morphogenesis of an endothelium (GO:0003159)	1/6	0.0565277	0.129445	0	0	20.6271	59.2621	CTNNB1
										negative regulation of cytokinesis (GO:0032466)	1/6	0.0565277	0.129445	0	0	20.6271	59.2621	CHMP4C
										negative regulation of ERAD pathway (GO:1904293)	1/6	0.0565277	0.129445	0	0	20.6271	59.2621	UBXN1
										negative regulation of establishment of protein localization to mitochondrion (GO:1903748)	1/6	0.0565277	0.129445	0	0	20.6271	59.2621	MAPT
										negative regulation of fat cell proliferation (GO:0070345)	1/6	0.0565277	0.129445	0	0	20.6271	59.2621	PER2
										negative regulation of morphogenesis of an epithelium (GO:1905331)	1/6	0.0565277	0.129445	0	0	20.6271	59.2621	TNF
										negative regulation of toll-like receptor 2 signaling pathway (GO:0034136)	1/6	0.0565277	0.129445	0	0	20.6271	59.2621	LYN
										peroxisome proliferator activated receptor signaling pathway (GO:0035357)	1/6	0.0565277	0.129445	0	0	20.6271	59.2621	ACTN4
										plus-end-directed organelle transport along microtubule (GO:0072386)	1/6	0.0565277	0.129445	0	0	20.6271	59.2621	MAPT
										positive regulation of autophagy of mitochondrion in response to mitochondrial depolarization (GO:1904925)	1/6	0.0565277	0.129445	0	0	20.6271	59.2621	HUWE1
										positive regulation of centriole replication (GO:0046601)	1/6	0.0565277	0.129445	0	0	20.6271	59.2621	VPS4B
										positive regulation of endoplasmic reticulum stress-induced intrinsic apoptotic signaling pathway (GO:1902237)	1/6	0.0565277	0.129445	0	0	20.6271	59.2621	BCL2L11
										positive regulation of fever generation (GO:0031622)	1/6	0.0565277	0.129445	0	0	20.6271	59.2621	TNF
										positive regulation of focal adhesion disassembly (GO:0120183)	1/6	0.0565277	0.129445	0	0	20.6271	59.2621	PIK3R1
										positive regulation of heart rate by epinephrine-norepinephrine (GO:0001996)	1/6	0.0565277	0.129445	0	0	20.6271	59.2621	TPM1
										positive regulation of I-kappaB phosphorylation (GO:1903721)	1/6	0.0565277	0.129445	0	0	20.6271	59.2621	TNF
										protein localization to nuclear envelope (GO:0090435)	1/6	0.0565277	0.129445	0	0	20.6271	59.2621	PLK1
										negative regulation of I-kappaB kinase/NF-kappaB signaling (GO:0043124)	2/40	0.0568874	0.129961	0	0	5.44751	15.6163	PER1;STAT1
										positive regulation of catalytic activity (GO:0043085)	2/40	0.0568874	0.129961	0	0	5.44751	15.6163	MSH6;CHTOP
										regulation of nucleic acid-templated transcription (GO:1903506)	8/430	0.0575825	0.131394	0	0	1.98642	5.67032	FUS;TGFBRAP1;HMG20A;ACTN4;CLOCK;POU5F1;TGFBR1;ARNTL
										cortical cytoskeleton organization (GO:0030865)	2/41	0.0594353	0.135129	0	0	5.30756	14.9825	DLG1;TNF
										gluconeogenesis (GO:0006094)	2/41	0.0594353	0.135129	0	0	5.30756	14.9825	PER2;CRY1
										response to growth factor (GO:0070848)	2/41	0.0594353	0.135129	0	0	5.30756	14.9825	CTNNB1;TGFBR1
										regulation of endothelial cell proliferation (GO:0001936)	3/92	0.0595685	0.135129	0	0	3.49817	9.86703	STAT1;KDR;TGFBR1
										cellular response to fibroblast growth factor stimulus (GO:0044344)	3/92	0.0595685	0.135129	0	0	3.49817	9.86703	PTBP1;HNRNPH1;PTPN11
										positive regulation of Wnt signaling pathway (GO:0030177)	4/153	0.061098	0.138436	0	0	2.79223	7.80506	USP8;CSNK1D;CSNK1E;ARNTL
										regulation of DNA recombination (GO:0000018)	2/42	0.0620219	0.139712	0	0	5.17461	14.3868	MSH6;RAD51
										histone H3 acetylation (GO:0043966)	2/42	0.0620219	0.139712	0	0	5.17461	14.3868	PER1;MAP3K7
										phosphatidylinositol phosphate biosynthetic process (GO:0046854)	2/42	0.0620219	0.139712	0	0	5.17461	14.3868	PIK3R2;PIK3R1
										positive regulation of epithelial to mesenchymal transition (GO:0010718)	2/42	0.0620219	0.139712	0	0	5.17461	14.3868	CTNNB1;TGFBR1
										positive regulation of protein tyrosine kinase activity (GO:0061098)	2/42	0.0620219	0.139712	0	0	5.17461	14.3868	DLG3;DLG4
										hemopoiesis (GO:0030097)	3/94	0.0627188	0.140646	0	0	3.42094	9.47289	FLT1;LCK;KDR
										negative regulation of MAPK cascade (GO:0043409)	3/94	0.0627188	0.140646	0	0	3.42094	9.47289	LYN;DLG1;PIK3R2
										regulation of cell cycle phase transition (GO:1901987)	3/95	0.0643225	0.140646	0	0	3.38358	9.28402	CCNB1;PLK1;CDK1
										regulation of cytokine production involved in inflammatory response (GO:1900015)	2/43	0.0646462	0.140646	0	0	5.04814	13.826	PER1;TNF
										cellular glucose homeostasis (GO:0001678)	2/43	0.0646462	0.140646	0	0	5.04814	13.826	PIK3R2;PIK3R1
										cellular response to retinoic acid (GO:0071300)	2/43	0.0646462	0.140646	0	0	5.04814	13.826	LYN;ATM
										positive regulation of phospholipase C activity (GO:0010863)	2/43	0.0646462	0.140646	0	0	5.04814	13.826	PDGFRB;FLT1
										angiotensin-activated signaling pathway (GO:0038166)	1/7	0.0656349	0.140646	0	0	17.1884	46.8151	ACTN2
										regulation by virus of viral protein levels in host cell (GO:0046719)	1/7	0.0656349	0.140646	0	0	17.1884	46.8151	STAT1
										autophagosome membrane docking (GO:0016240)	1/7	0.0656349	0.140646	0	0	17.1884	46.8151	STX17
										regulation of calcidiol 1-monooxygenase activity (GO:0060558)	1/7	0.0656349	0.140646	0	0	17.1884	46.8151	TNF
										cellular protein complex disassembly (GO:0043624)	1/7	0.0656349	0.140646	0	0	17.1884	46.8151	VPS4B
										regulation of fat cell proliferation (GO:0070344)	1/7	0.0656349	0.140646	0	0	17.1884	46.8151	PER2
										regulation of glial cell differentiation (GO:0045685)	1/7	0.0656349	0.140646	0	0	17.1884	46.8151	CDK1
										regulation of I-kappaB phosphorylation (GO:1903719)	1/7	0.0656349	0.140646	0	0	17.1884	46.8151	TNF
										detection of muscle stretch (GO:0035995)	1/7	0.0656349	0.140646	0	0	17.1884	46.8151	CTNNB1
										regulation of myosin-light-chain-phosphatase activity (GO:0035507)	1/7	0.0656349	0.140646	0	0	17.1884	46.8151	TNF
										regulation of oxidative stress-induced neuron intrinsic apoptotic signaling pathway (GO:1903376)	1/7	0.0656349	0.140646	0	0	17.1884	46.8151	MCL1
										regulation of potassium ion export across plasma membrane (GO:1903764)	1/7	0.0656349	0.140646	0	0	17.1884	46.8151	DLG1
										establishment of centrosome localization (GO:0051660)	1/7	0.0656349	0.140646	0	0	17.1884	46.8151	DLG1
										regulation of skeletal muscle satellite cell proliferation (GO:0014842)	1/7	0.0656349	0.140646	0	0	17.1884	46.8151	CFLAR
										G-quadruplex DNA unwinding (GO:0044806)	1/7	0.0656349	0.140646	0	0	17.1884	46.8151	HNRNPA2B1
										regulation of tubulin deacetylation (GO:0090043)	1/7	0.0656349	0.140646	0	0	17.1884	46.8151	MAPT
										regulation of vesicle size (GO:0097494)	1/7	0.0656349	0.140646	0	0	17.1884	46.8151	PICALM
										response to lead ion (GO:0010288)	1/7	0.0656349	0.140646	0	0	17.1884	46.8151	MAPT
										smooth muscle cell migration (GO:0014909)	1/7	0.0656349	0.140646	0	0	17.1884	46.8151	PDGFRB
										somatic recombination of immunoglobulin gene segments (GO:0016447)	1/7	0.0656349	0.140646	0	0	17.1884	46.8151	MSH6
										synaptic vesicle budding from presynaptic endocytic zone membrane (GO:0016185)	1/7	0.0656349	0.140646	0	0	17.1884	46.8151	PICALM
										vascular wound healing (GO:0061042)	1/7	0.0656349	0.140646	0	0	17.1884	46.8151	KDR
										white fat cell differentiation (GO:0050872)	1/7	0.0656349	0.140646	0	0	17.1884	46.8151	PER2
										negative regulation of p38MAPK cascade (GO:1903753)	1/7	0.0656349	0.140646	0	0	17.1884	46.8151	DLG1
										negative regulation of protein K63-linked ubiquitination (GO:1900045)	1/7	0.0656349	0.140646	0	0	17.1884	46.8151	PLAA
										negative regulation of protein sumoylation (GO:0033234)	1/7	0.0656349	0.140646	0	0	17.1884	46.8151	CTNNB1
										negative regulation of T-helper 17 type immune response (GO:2000317)	1/7	0.0656349	0.140646	0	0	17.1884	46.8151	SMAD7
										pexophagy (GO:0000425)	1/7	0.0656349	0.140646	0	0	17.1884	46.8151	ATM
										positive regulation of cardiac epithelial to mesenchymal transition (GO:0062043)	1/7	0.0656349	0.140646	0	0	17.1884	46.8151	TGFBR1
										positive regulation of chemokine (C-X-C motif) ligand 2 production (GO:2000343)	1/7	0.0656349	0.140646	0	0	17.1884	46.8151	TNF
										positive regulation of ER-associated ubiquitin-dependent protein catabolic process (GO:1903071)	1/7	0.0656349	0.140646	0	0	17.1884	46.8151	UBQLN2
										positive regulation of fibroblast apoptotic process (GO:2000271)	1/7	0.0656349	0.140646	0	0	17.1884	46.8151	BCL2L11
										positive regulation of gliogenesis (GO:0014015)	1/7	0.0656349	0.140646	0	0	17.1884	46.8151	TNF
										positive regulation of intracellular estrogen receptor signaling pathway (GO:0033148)	1/7	0.0656349	0.140646	0	0	17.1884	46.8151	YAP1
										positive regulation of membrane depolarization (GO:1904181)	1/7	0.0656349	0.140646	0	0	17.1884	46.8151	KDR
										positive regulation of mitophagy in response to mitochondrial depolarization (GO:0098779)	1/7	0.0656349	0.140646	0	0	17.1884	46.8151	HUWE1
										positive regulation of podosome assembly (GO:0071803)	1/7	0.0656349	0.140646	0	0	17.1884	46.8151	TNF
										branching morphogenesis of an epithelial tube (GO:0048754)	2/44	0.0673073	0.143436	0	0	4.9277	13.2973	KDR;CTNNB1
										cardiac ventricle morphogenesis (GO:0003208)	2/44	0.0673073	0.143436	0	0	4.9277	13.2973	TPM1;SMAD7
										regulation of endothelial cell apoptotic process (GO:2000351)	2/44	0.0673073	0.143436	0	0	4.9277	13.2973	KDR;TNF
										response to amyloid-beta (GO:1904645)	2/44	0.0673073	0.143436	0	0	4.9277	13.2973	GRIN2A;GRIN1
										hexose biosynthetic process (GO:0019319)	2/44	0.0673073	0.143436	0	0	4.9277	13.2973	PER2;CRY1
										cellular response to radiation (GO:0071478)	2/45	0.0700042	0.148529	0	0	4.81286	12.7984	RAD51;CLOCK
										positive regulation of chemotaxis (GO:0050921)	2/45	0.0700042	0.148529	0	0	4.81286	12.7984	PDGFRB;KDR
										positive regulation of RNA metabolic process (GO:0051254)	2/45	0.0700042	0.148529	0	0	4.81286	12.7984	DDX5;PIK3R1
										protein deacetylation (GO:0006476)	2/45	0.0700042	0.148529	0	0	4.81286	12.7984	RCOR2;RCOR1
										interleukin-12-mediated signaling pathway (GO:0035722)	2/46	0.0727359	0.149078	0	0	4.70324	12.3268	HNRNPDL;HNRNPA2B1
										positive regulation of response to stimulus (GO:0048584)	2/46	0.0727359	0.149078	0	0	4.70324	12.3268	NSMCE4A;NSMCE1
										posttranscriptional regulation of gene expression (GO:0010608)	2/46	0.0727359	0.149078	0	0	4.70324	12.3268	CYFIP1;PER1
										positive regulation of cell cycle process (GO:0090068)	3/101	0.0743355	0.149078	0	0	3.17546	8.25354	PDGFRB;NSFL1C;CCNB1
										protein retention in ER lumen (GO:0006621)	1/8	0.0746546	0.149078	0	0	14.7321	38.2282	OS9
										regulation of actin filament length (GO:0030832)	1/8	0.0746546	0.149078	0	0	14.7321	38.2282	BRK1
										autophagosome-lysosome fusion (GO:0061909)	1/8	0.0746546	0.149078	0	0	14.7321	38.2282	VPS39
										cell migration involved in heart development (GO:0060973)	1/8	0.0746546	0.149078	0	0	14.7321	38.2282	PDGFRB
										regulation of dendritic spine maintenance (GO:1902950)	1/8	0.0746546	0.149078	0	0	14.7321	38.2282	GRIN2B
										regulation of epithelial to mesenchymal transition involved in endocardial cushion formation (GO:1905005)	1/8	0.0746546	0.149078	0	0	14.7321	38.2282	TGFBR1
										regulation of establishment of protein localization to mitochondrion (GO:1903747)	1/8	0.0746546	0.149078	0	0	14.7321	38.2282	MAPT
										regulation of extracellular matrix constituent secretion (GO:0003330)	1/8	0.0746546	0.149078	0	0	14.7321	38.2282	TNFRSF1A
										cellular response to interleukin-21 (GO:0098757)	1/8	0.0746546	0.149078	0	0	14.7321	38.2282	STAT1
										cellular response to potassium ion (GO:0035865)	1/8	0.0746546	0.149078	0	0	14.7321	38.2282	DLG4
										regulation of lymphocyte apoptotic process (GO:0070228)	1/8	0.0746546	0.149078	0	0	14.7321	38.2282	LYN
										coronary vasculature morphogenesis (GO:0060977)	1/8	0.0746546	0.149078	0	0	14.7321	38.2282	TGFBR1
										regulation of metaphase/anaphase transition of cell cycle (GO:1902099)	1/8	0.0746546	0.149078	0	0	14.7321	38.2282	PLK1
										cytoplasmic sequestering of NF-kappaB (GO:0007253)	1/8	0.0746546	0.149078	0	0	14.7321	38.2282	FAF1
										regulation of nitrogen compound metabolic process (GO:0051171)	1/8	0.0746546	0.149078	0	0	14.7321	38.2282	TNF
										regulation of phospholipase A2 activity (GO:0032429)	1/8	0.0746546	0.149078	0	0	14.7321	38.2282	PLAA
										regulation of positive chemotaxis (GO:0050926)	1/8	0.0746546	0.149078	0	0	14.7321	38.2282	KDR
										regulation of potassium ion import (GO:1903286)	1/8	0.0746546	0.149078	0	0	14.7321	38.2282	DLG1
										regulation of protein K63-linked ubiquitination (GO:1900044)	1/8	0.0746546	0.149078	0	0	14.7321	38.2282	PLAA
										regulation of protein localization to cell cortex (GO:1904776)	1/8	0.0746546	0.149078	0	0	14.7321	38.2282	PLK1
										entry of bacterium into host cell (GO:0035635)	1/8	0.0746546	0.149078	0	0	14.7321	38.2282	CTNNB1
										regulation of RNA biosynthetic process (GO:2001141)	1/8	0.0746546	0.149078	0	0	14.7321	38.2282	ACTN4
										regulation of vascular wound healing (GO:0061043)	1/8	0.0746546	0.149078	0	0	14.7321	38.2282	TNF
										hair cell differentiation (GO:0035315)	1/8	0.0746546	0.149078	0	0	14.7321	38.2282	CTNNB1
										response to potassium ion (GO:0035864)	1/8	0.0746546	0.149078	0	0	14.7321	38.2282	DLG4
										immune response-inhibiting cell surface receptor signaling pathway (GO:0002767)	1/8	0.0746546	0.149078	0	0	14.7321	38.2282	LYN
										interleukin-21-mediated signaling pathway (GO:0038114)	1/8	0.0746546	0.149078	0	0	14.7321	38.2282	STAT1
										internal protein amino acid acetylation (GO:0006475)	1/8	0.0746546	0.149078	0	0	14.7321	38.2282	MAPT
										skeletal muscle tissue regeneration (GO:0043403)	1/8	0.0746546	0.149078	0	0	14.7321	38.2282	CFLAR
										somatic hypermutation of immunoglobulin genes (GO:0016446)	1/8	0.0746546	0.149078	0	0	14.7321	38.2282	MSH6
										lens fiber cell development (GO:0070307)	1/8	0.0746546	0.149078	0	0	14.7321	38.2282	ABI2
										stress-induced premature senescence (GO:0090400)	1/8	0.0746546	0.149078	0	0	14.7321	38.2282	ARNTL
										synaptic vesicle budding (GO:0070142)	1/8	0.0746546	0.149078	0	0	14.7321	38.2282	PICALM
										translocation of molecules into host (GO:0044417)	1/8	0.0746546	0.149078	0	0	14.7321	38.2282	THOC7
										ventricular trabecula myocardium morphogenesis (GO:0003222)	1/8	0.0746546	0.149078	0	0	14.7321	38.2282	TGFBR1
										viral mRNA export from host cell nucleus (GO:0046784)	1/8	0.0746546	0.149078	0	0	14.7321	38.2282	THOC7
										negative regulation by symbiont of host apoptotic process (GO:0033668)	1/8	0.0746546	0.149078	0	0	14.7321	38.2282	BCL2L1
										negative regulation of amyloid-beta clearance (GO:1900222)	1/8	0.0746546	0.149078	0	0	14.7321	38.2282	TNF
										negative regulation of chromosome organization (GO:2001251)	1/8	0.0746546	0.149078	0	0	14.7321	38.2282	ERCC4
										negative regulation of mitochondrial fusion (GO:0010637)	1/8	0.0746546	0.149078	0	0	14.7321	38.2282	HUWE1
										negative regulation of muscle cell differentiation (GO:0051148)	1/8	0.0746546	0.149078	0	0	14.7321	38.2282	PTBP1
										negative regulation of potassium ion transmembrane transporter activity (GO:1901017)	1/8	0.0746546	0.149078	0	0	14.7321	38.2282	ACTN2
										negative regulation of T-helper 17 cell differentiation (GO:2000320)	1/8	0.0746546	0.149078	0	0	14.7321	38.2282	SMAD7
										neurotransmitter receptor diffusion trapping (GO:0099628)	1/8	0.0746546	0.149078	0	0	14.7321	38.2282	DLG4
										peptidyl-lysine hydroxylation (GO:0017185)	1/8	0.0746546	0.149078	0	0	14.7321	38.2282	VPS33B
										peptidyl-serine autophosphorylation (GO:0036289)	1/8	0.0746546	0.149078	0	0	14.7321	38.2282	ATM
										positive regulation of early endosome to late endosome transport (GO:2000643)	1/8	0.0746546	0.149078	0	0	14.7321	38.2282	VPS11
										positive regulation of endocytic recycling (GO:2001137)	1/8	0.0746546	0.149078	0	0	14.7321	38.2282	ACTN2
										positive regulation of intracellular steroid hormone receptor signaling pathway (GO:0033145)	1/8	0.0746546	0.149078	0	0	14.7321	38.2282	YAP1
										positive regulation of neuron projection arborization (GO:0150012)	1/8	0.0746546	0.149078	0	0	14.7321	38.2282	DLG4
										positive regulation of steroid biosynthetic process (GO:0010893)	1/8	0.0746546	0.149078	0	0	14.7321	38.2282	TNF
										postsynaptic neurotransmitter receptor diffusion trapping (GO:0098970)	1/8	0.0746546	0.149078	0	0	14.7321	38.2282	DLG4
										progesterone receptor signaling pathway (GO:0050847)	1/8	0.0746546	0.149078	0	0	14.7321	38.2282	YAP1
										regulation of T cell activation (GO:0050863)	2/47	0.0755017	0.150614	0	0	4.59849	11.8807	LCK;LAT
										regulation of cell death (GO:0010941)	3/102	0.076068	0.151432	0	0	3.14322	8.09734	FAF1;VPS4B;NPAS2
										positive regulation of vasculature development (GO:1904018)	3/102	0.076068	0.151432	0	0	3.14322	8.09734	FLT1;KDR;GAB1
										regulation of MAPK cascade (GO:0043408)	4/166	0.0773301	0.153786	0	0	2.56646	6.56931	LYN;FLT1;KDR;PIK3R2
										cellular response to alcohol (GO:0097306)	2/48	0.0783006	0.155237	0	0	4.49829	11.4581	RAD51;CTNNB1
										cellular response to interleukin-12 (GO:0071349)	2/48	0.0783006	0.155237	0	0	4.49829	11.4581	HNRNPDL;HNRNPA2B1
										substrate adhesion-dependent cell spreading (GO:0034446)	2/48	0.0783006	0.155237	0	0	4.49829	11.4581	PXN;PIK3R1
										adherens junction organization (GO:0034332)	2/49	0.0811316	0.159667	0	0	4.40236	11.0573	CTNNB1;SMAD7
										positive regulation of cellular metabolic process (GO:0031325)	3/105	0.0813715	0.159667	0	0	3.05031	7.6524	PDGFRB;CCNB1;CDK1
										positive regulation of protein serine/threonine kinase activity (GO:0071902)	3/106	0.0831741	0.159667	0	0	3.02054	7.51154	PDGFRB;FLT1;TNF
										axonogenesis (GO:0007409)	5/240	0.0834584	0.159667	0	0	2.21503	5.50082	CYFIP1;SH3KBP1;GAB1;PTPN11;PIK3R1
										anoikis (GO:0043276)	1/9	0.0835878	0.159667	0	0	12.89	31.9911	MAP3K7
										regulation of actin filament organization (GO:0110053)	1/9	0.0835878	0.159667	0	0	12.89	31.9911	BRK1
										astral microtubule organization (GO:0030953)	1/9	0.0835878	0.159667	0	0	12.89	31.9911	DLG1
										CD40 signaling pathway (GO:0023035)	1/9	0.0835878	0.159667	0	0	12.89	31.9911	RNF31
										regulation of ER to Golgi vesicle-mediated transport (GO:0060628)	1/9	0.0835878	0.159667	0	0	12.89	31.9911	STX18
										regulation of ER-associated ubiquitin-dependent protein catabolic process (GO:1903069)	1/9	0.0835878	0.159667	0	0	12.89	31.9911	UBQLN2
										regulation of fibroblast apoptotic process (GO:2000269)	1/9	0.0835878	0.159667	0	0	12.89	31.9911	BCL2L11
										cellular response to interleukin-9 (GO:0071355)	1/9	0.0835878	0.159667	0	0	12.89	31.9911	STAT1
										regulation of glial cell proliferation (GO:0060251)	1/9	0.0835878	0.159667	0	0	12.89	31.9911	TNF
										cellular response to muramyl dipeptide (GO:0071225)	1/9	0.0835878	0.159667	0	0	12.89	31.9911	CHMP5
										regulation of leukocyte degranulation (GO:0043300)	1/9	0.0835878	0.159667	0	0	12.89	31.9911	LYN
										regulation of mitotic centrosome separation (GO:0046602)	1/9	0.0835878	0.159667	0	0	12.89	31.9911	NSFL1C
										regulation of nephron tubule epithelial cell differentiation (GO:0072182)	1/9	0.0835878	0.159667	0	0	12.89	31.9911	CTNNB1
										regulation of transmembrane transporter activity (GO:0022898)	1/9	0.0835878	0.159667	0	0	12.89	31.9911	BCL2
										interleukin-9-mediated signaling pathway (GO:0038113)	1/9	0.0835878	0.159667	0	0	12.89	31.9911	STAT1
										intestinal epithelial cell differentiation (GO:0060575)	1/9	0.0835878	0.159667	0	0	12.89	31.9911	YAP1
										skeletal muscle fiber development (GO:0048741)	1/9	0.0835878	0.159667	0	0	12.89	31.9911	ACTA1
										somatic recombination of immunoglobulin genes involved in immune response (GO:0002204)	1/9	0.0835878	0.159667	0	0	12.89	31.9911	MSH6
										sympathetic ganglion development (GO:0061549)	1/9	0.0835878	0.159667	0	0	12.89	31.9911	CTNNB1
										maintenance of apical/basal cell polarity (GO:0035090)	1/9	0.0835878	0.159667	0	0	12.89	31.9911	PDCD6IP
										maintenance of epithelial cell apical/basal polarity (GO:0045199)	1/9	0.0835878	0.159667	0	0	12.89	31.9911	PDCD6IP
										mitochondrial fragmentation involved in apoptotic process (GO:0043653)	1/9	0.0835878	0.159667	0	0	12.89	31.9911	BAX
										negative regulation of exocytosis (GO:0045920)	1/9	0.0835878	0.159667	0	0	12.89	31.9911	VPS4B
										negative regulation of leukocyte proliferation (GO:0070664)	1/9	0.0835878	0.159667	0	0	12.89	31.9911	LYN
										negative regulation of lipid localization (GO:1905953)	1/9	0.0835878	0.159667	0	0	12.89	31.9911	TNF
										negative regulation of mRNA 3'-end processing (GO:0031441)	1/9	0.0835878	0.159667	0	0	12.89	31.9911	BARD1
										negative regulation of pathway-restricted SMAD protein phosphorylation (GO:0060394)	1/9	0.0835878	0.159667	0	0	12.89	31.9911	SMAD7
										negative regulation of production of molecular mediator of immune response (GO:0002701)	1/9	0.0835878	0.159667	0	0	12.89	31.9911	TNF
										negative regulation of protein-containing complex disassembly (GO:0043242)	1/9	0.0835878	0.159667	0	0	12.89	31.9911	TNF
										negative regulation of T cell cytokine production (GO:0002725)	1/9	0.0835878	0.159667	0	0	12.89	31.9911	SMAD7
										positive regulation of chromatin binding (GO:0035563)	1/9	0.0835878	0.159667	0	0	12.89	31.9911	GMNN
										positive regulation of megakaryocyte differentiation (GO:0045654)	1/9	0.0835878	0.159667	0	0	12.89	31.9911	RAB7B
										protein K6-linked ubiquitination (GO:0085020)	1/9	0.0835878	0.159667	0	0	12.89	31.9911	BARD1
										negative regulation of ERK1 and ERK2 cascade (GO:0070373)	2/50	0.0839939	0.160126	0	0	4.31043	10.677	LYN;DLG1
										positive regulation of ion transport (GO:0043270)	2/50	0.0839939	0.160126	0	0	4.31043	10.677	DLG1;ACTN2
										positive regulation of ERK1 and ERK2 cascade (GO:0070374)	4/172	0.0854814	0.162802	0	0	2.47405	6.08482	PDGFRB;KDR;PTPN11;TNF
										DNA duplex unwinding (GO:0032508)	2/51	0.0868867	0.165153	0	0	4.22225	10.3156	RAD51;NBN
										regulation of protein modification process (GO:0031399)	2/51	0.0868867	0.165153	0	0	4.22225	10.3156	LYN;ASPSCR1
										modulation of chemical synaptic transmission (GO:0050804)	3/109	0.0886841	0.168404	0	0	2.93461	7.1096	DLG4;DLGAP1;TNF
										mitochondrion organization (GO:0007005)	4/175	0.0897085	0.16863	0	0	2.43027	5.85985	BAX;BID;WASF1;BCL2L1
										response to peptide hormone (GO:0043434)	2/52	0.0898091	0.16863	0	0	4.13759	9.97188	STAT1;CRY1
										positive regulation of developmental growth (GO:0048639)	2/52	0.0898091	0.16863	0	0	4.13759	9.97188	PLAA;MAPT
										regulation of interleukin-6 production (GO:0032675)	3/110	0.0905542	0.16863	0	0	2.90703	6.98213	PTPN11;RAB7B;TNF
										regulation of protein kinase activity (GO:0045859)	3/110	0.0905542	0.16863	0	0	2.90703	6.98213	LCP2;TNF;LAT
										regulation of attachment of spindle microtubules to kinetochore (GO:0051988)	1/10	0.0924351	0.16863	0	0	11.4572	27.2824	CCNB1
										B cell homeostasis (GO:0001782)	1/10	0.0924351	0.16863	0	0	11.4572	27.2824	LYN
										cell differentiation involved in metanephros development (GO:0072202)	1/10	0.0924351	0.16863	0	0	11.4572	27.2824	STAT1
										regulation of DNA damage checkpoint (GO:2000001)	1/10	0.0924351	0.16863	0	0	11.4572	27.2824	CRY1
										regulation of long-term synaptic depression (GO:1900452)	1/10	0.0924351	0.16863	0	0	11.4572	27.2824	MAPT
										regulation of mast cell activation (GO:0033003)	1/10	0.0924351	0.16863	0	0	11.4572	27.2824	LYN
										regulation of podosome assembly (GO:0071801)	1/10	0.0924351	0.16863	0	0	11.4572	27.2824	TNF
										regulation of postsynaptic neurotransmitter receptor activity (GO:0098962)	1/10	0.0924351	0.16863	0	0	11.4572	27.2824	DLGAP1
										endodermal cell fate commitment (GO:0001711)	1/10	0.0924351	0.16863	0	0	11.4572	27.2824	POU5F1
										regulation of protein localization to centrosome (GO:1904779)	1/10	0.0924351	0.16863	0	0	11.4572	27.2824	NSFL1C
										endothelial tube morphogenesis (GO:0061154)	1/10	0.0924351	0.16863	0	0	11.4572	27.2824	CTNNB1
										endothelium development (GO:0003158)	1/10	0.0924351	0.16863	0	0	11.4572	27.2824	KDR
										regulation of T-helper 17 cell differentiation (GO:2000319)	1/10	0.0924351	0.16863	0	0	11.4572	27.2824	SMAD7
										regulation of T-helper 17 type immune response (GO:2000316)	1/10	0.0924351	0.16863	0	0	11.4572	27.2824	SMAD7
										response to laminar fluid shear stress (GO:0034616)	1/10	0.0924351	0.16863	0	0	11.4572	27.2824	SMAD7
										histone H4 deacetylation (GO:0070933)	1/10	0.0924351	0.16863	0	0	11.4572	27.2824	RCOR1
										retinoic acid receptor signaling pathway (GO:0048384)	1/10	0.0924351	0.16863	0	0	11.4572	27.2824	ACTN4
										I-kappaB phosphorylation (GO:0007252)	1/10	0.0924351	0.16863	0	0	11.4572	27.2824	MAP3K7
										secretory granule organization (GO:0033363)	1/10	0.0924351	0.16863	0	0	11.4572	27.2824	VPS33B
										ionotropic glutamate receptor signaling pathway (GO:0035235)	1/10	0.0924351	0.16863	0	0	11.4572	27.2824	GRIN1
										low-density lipoprotein particle receptor catabolic process (GO:0032802)	1/10	0.0924351	0.16863	0	0	11.4572	27.2824	AP2S1
										low-density lipoprotein receptor particle metabolic process (GO:0032799)	1/10	0.0924351	0.16863	0	0	11.4572	27.2824	AP2S1
										Wnt signaling pathway involved in midbrain dopaminergic neuron differentiation (GO:1904953)	1/10	0.0924351	0.16863	0	0	11.4572	27.2824	CTNNB1
										negative regulation of establishment of protein localization (GO:1904950)	1/10	0.0924351	0.16863	0	0	11.4572	27.2824	MAPT
										negative regulation of extracellular matrix organization (GO:1903054)	1/10	0.0924351	0.16863	0	0	11.4572	27.2824	TNFRSF1A
										negative regulation of telomerase activity (GO:0051974)	1/10	0.0924351	0.16863	0	0	11.4572	27.2824	ERCC4
										negative regulation of transcription by competitive promoter binding (GO:0010944)	1/10	0.0924351	0.16863	0	0	11.4572	27.2824	SMAD7
										nucleic acid transport (GO:0050657)	1/10	0.0924351	0.16863	0	0	11.4572	27.2824	HNRNPA2B1
										phagosome-lysosome fusion (GO:0090385)	1/10	0.0924351	0.16863	0	0	11.4572	27.2824	RAB7B
										positive regulation of behavior (GO:0048520)	1/10	0.0924351	0.16863	0	0	11.4572	27.2824	NPAS2
										positive regulation of mesenchymal cell proliferation (GO:0002053)	1/10	0.0924351	0.16863	0	0	11.4572	27.2824	STAT1
										positive regulation of RIG-I signaling pathway (GO:1900246)	1/10	0.0924351	0.16863	0	0	11.4572	27.2824	USP15
										positive regulation of vasculogenesis (GO:2001214)	1/10	0.0924351	0.16863	0	0	11.4572	27.2824	KDR
										primary miRNA processing (GO:0031053)	1/10	0.0924351	0.16863	0	0	11.4572	27.2824	HNRNPA2B1
										protein K11-linked deubiquitination (GO:0035871)	1/10	0.0924351	0.16863	0	0	11.4572	27.2824	YOD1
										regulation of protein serine/threonine kinase activity (GO:0071900)	3/111	0.0924407	0.16863	0	0	2.87997	6.85775	CCNB1;TSG101;CCNE2
										negative regulation of gene expression (GO:0010629)	6/322	0.0924632	0.16863	0	0	1.97905	4.71201	YAP1;PTBP1;KDR;MAPT;TNF;PICALM
										bicellular tight junction assembly (GO:0070830)	2/53	0.0927603	0.168695	0	0	4.05626	9.64471	DLG1;PDCD6IP
										positive regulation of B cell activation (GO:0050871)	2/53	0.0927603	0.168695	0	0	4.05626	9.64471	SH3KBP1;BCL2
										positive regulation of macroautophagy (GO:0016239)	2/53	0.0927603	0.168695	0	0	4.05626	9.64471	KDR;MAP3K7
										regulation of transcription, DNA-templated (GO:0006355)	28/2244	0.0933368	0.169584	0	0	1.34708	3.19467	YAP1;KHDRBS1;DDX5;GMNN;TGFBRAP1;TNF;NPAS2;ARNTL;UIMC1;CHMP1A;HMG20A;DDX17;STAT1;FBXW11;FUS;POU5F1;TGFBR1;SMAD7;PER2;PER1;CRY2;CRY1;CTNNB1;CLOCK;RCOR2;RCOR1;ZNF597;PICALM
										regulation of macroautophagy (GO:0016241)	3/112	0.0943435	0.171092	0	0	2.8534	6.73635	KDR;MAP3K7;UBQLN2
										phosphatidylinositol metabolic process (GO:0046488)	3/112	0.0943435	0.171092	0	0	2.8534	6.73635	PDGFRB;PIK3R2;PIK3R1
										regulation of cyclin-dependent protein kinase activity (GO:1904029)	2/54	0.0957394	0.17346	0	0	3.97805	9.33301	CCNB1;CCNE2
										positive regulation of gene expression (GO:0010628)	8/482	0.0959877	0.173748	0	0	1.76376	4.13343	YAP1;ACTA1;DDX5;ATM;PIK3R1;TNF;ELAVL1;TGFBR1
										positive regulation of cellular biosynthetic process (GO:0031328)	4/180	0.0969728	0.175367	0	0	2.36063	5.50812	PDGFRB;FAF1;TNF;ELAVL1
										activation of protein kinase activity (GO:0032147)	3/114	0.0981972	0.176253	0	0	2.80171	6.50214	TNFRSF10B;TNFRSF10A;MAP3K7
										response to lipid (GO:0033993)	3/114	0.0981972	0.176253	0	0	2.80171	6.50214	VPS4B;CTNNB1;HNRNPA0
										histone modification (GO:0016570)	3/114	0.0981972	0.176253	0	0	2.80171	6.50214	HUWE1;RCOR2;RCOR1
										regulation of blood vessel endothelial cell migration (GO:0043535)	2/55	0.0987457	0.176253	0	0	3.9028	9.03578	KDR;TNF
										cellular response to lectin (GO:1990858)	3/115	0.100148	0.176253	0	0	2.77655	6.38915	LYN;FBXW11;MAP3K7
										stimulatory C-type lectin receptor signaling pathway (GO:0002223)	3/115	0.100148	0.176253	0	0	2.77655	6.38915	LYN;FBXW11;MAP3K7
										protein localization to phagophore assembly site (GO:0034497)	1/11	0.101197	0.176253	0	0	10.3109	23.6191	STX17
										actin filament network formation (GO:0051639)	1/11	0.101197	0.176253	0	0	10.3109	23.6191	ACTN1
										angiogenesis involved in wound healing (GO:0060055)	1/11	0.101197	0.176253	0	0	10.3109	23.6191	KDR
										axonal transport of mitochondrion (GO:0019896)	1/11	0.101197	0.176253	0	0	10.3109	23.6191	MAPT
										regulation of cytoplasmic transport (GO:1903649)	1/11	0.101197	0.176253	0	0	10.3109	23.6191	CHMP3
										regulation of dendritic cell apoptotic process (GO:2000668)	1/11	0.101197	0.176253	0	0	10.3109	23.6191	LYN
										regulation of endocytic recycling (GO:2001135)	1/11	0.101197	0.176253	0	0	10.3109	23.6191	ACTN2
										regulation of ERAD pathway (GO:1904292)	1/11	0.101197	0.176253	0	0	10.3109	23.6191	UBXN1
										regulation of long-term neuronal synaptic plasticity (GO:0048169)	1/11	0.101197	0.176253	0	0	10.3109	23.6191	DLG4
										regulation of mast cell activation involved in immune response (GO:0033006)	1/11	0.101197	0.176253	0	0	10.3109	23.6191	LYN
										regulation of mesenchymal cell proliferation (GO:0010464)	1/11	0.101197	0.176253	0	0	10.3109	23.6191	STAT1
										regulation of mitochondrial fusion (GO:0010635)	1/11	0.101197	0.176253	0	0	10.3109	23.6191	HUWE1
										regulation of mRNA 3'-end processing (GO:0031440)	1/11	0.101197	0.176253	0	0	10.3109	23.6191	BARD1
										regulation of myeloid leukocyte mediated immunity (GO:0002886)	1/11	0.101197	0.176253	0	0	10.3109	23.6191	LYN
										ER-associated misfolded protein catabolic process (GO:0071712)	1/11	0.101197	0.176253	0	0	10.3109	23.6191	DERL1
										regulation of stress-activated protein kinase signaling cascade (GO:0070302)	1/11	0.101197	0.176253	0	0	10.3109	23.6191	LYN
										regulation of toll-like receptor 2 signaling pathway (GO:0034135)	1/11	0.101197	0.176253	0	0	10.3109	23.6191	LYN
										regulation of toll-like receptor 9 signaling pathway (GO:0034163)	1/11	0.101197	0.176253	0	0	10.3109	23.6191	RAB7B
										response to corticosteroid (GO:0031960)	1/11	0.101197	0.176253	0	0	10.3109	23.6191	TNF
										response to sterol (GO:0036314)	1/11	0.101197	0.176253	0	0	10.3109	23.6191	TGFBR1
										insulin-like growth factor receptor signaling pathway (GO:0048009)	1/11	0.101197	0.176253	0	0	10.3109	23.6191	PIK3R1
										interleukin-35-mediated signaling pathway (GO:0070757)	1/11	0.101197	0.176253	0	0	10.3109	23.6191	STAT1
										isotype switching (GO:0045190)	1/11	0.101197	0.176253	0	0	10.3109	23.6191	MSH6
										metanephric mesenchyme development (GO:0072075)	1/11	0.101197	0.176253	0	0	10.3109	23.6191	STAT1
										midbrain dopaminergic neuron differentiation (GO:1904948)	1/11	0.101197	0.176253	0	0	10.3109	23.6191	CTNNB1
										mitochondrion morphogenesis (GO:0070584)	1/11	0.101197	0.176253	0	0	10.3109	23.6191	WASF1
										myotube cell development (GO:0014904)	1/11	0.101197	0.176253	0	0	10.3109	23.6191	ACTA1
										negative regulation of potassium ion transmembrane transport (GO:1901380)	1/11	0.101197	0.176253	0	0	10.3109	23.6191	ACTN2
										negative regulation of T-helper cell differentiation (GO:0045623)	1/11	0.101197	0.176253	0	0	10.3109	23.6191	SMAD7
										nucleus localization (GO:0051647)	1/11	0.101197	0.176253	0	0	10.3109	23.6191	FBXW11
										positive regulation of cytoplasmic transport (GO:1903651)	1/11	0.101197	0.176253	0	0	10.3109	23.6191	VPS11
										positive regulation of leukocyte apoptotic process (GO:2000108)	1/11	0.101197	0.176253	0	0	10.3109	23.6191	LYN
										positive regulation of neuroblast proliferation (GO:0002052)	1/11	0.101197	0.176253	0	0	10.3109	23.6191	CTNNB1
										positive regulation of nitric-oxide synthase biosynthetic process (GO:0051770)	1/11	0.101197	0.176253	0	0	10.3109	23.6191	KDR
										positive regulation of production of miRNAs involved in gene silencing by miRNA (GO:1903800)	1/11	0.101197	0.176253	0	0	10.3109	23.6191	DDX5
										autophagosome organization (GO:1905037)	2/56	0.101778	0.176946	0	0	3.83033	8.75214	NSFL1C;UBQLN2
										tight junction assembly (GO:0120192)	2/56	0.101778	0.176946	0	0	3.83033	8.75214	DLG1;PDCD6IP
										positive regulation of angiogenesis (GO:0045766)	3/116	0.102114	0.17737	0	0	2.75184	6.27878	FLT1;KDR;GAB1
										regulation of mitotic nuclear division (GO:0007088)	2/57	0.104836	0.181448	0	0	3.7605	8.48125	PDGFRB;CCNB1
										renal system development (GO:0072001)	2/57	0.104836	0.181448	0	0	3.7605	8.48125	STAT1;TGFBR1
										negative regulation of DNA recombination (GO:0045910)	2/57	0.104836	0.181448	0	0	3.7605	8.48125	MSH6;RMI2
										protein K48-linked ubiquitination (GO:0070936)	2/57	0.104836	0.181448	0	0	3.7605	8.48125	AMFR;SYVN1
										positive regulation of cell differentiation (GO:0045597)	5/258	0.105164	0.181852	0	0	2.05555	4.62957	YAP1;KDR;CTNNB1;TGFBR1;ARNTL
										regulation of calcium ion transport (GO:0051924)	2/58	0.107919	0.184397	0	0	3.69316	8.22233	BCL2;CTNNB1
										regulation of pathway-restricted SMAD protein phosphorylation (GO:0060393)	2/58	0.107919	0.184397	0	0	3.69316	8.22233	TGFBR1;SMAD7
										positive regulation of protein binding (GO:0032092)	2/58	0.107919	0.184397	0	0	3.69316	8.22233	AMFR;DERL1
										innate immune response activating cell surface receptor signaling pathway (GO:0002220)	3/119	0.108104	0.184397	0	0	2.68026	5.96269	LYN;FBXW11;MAP3K7
										protein localization to synapse (GO:0035418)	1/12	0.109876	0.184397	0	0	9.37311	20.6996	DLG4
										regulation of amyloid precursor protein catabolic process (GO:1902991)	1/12	0.109876	0.184397	0	0	9.37311	20.6996	PICALM
										regulation of B cell apoptotic process (GO:0002902)	1/12	0.109876	0.184397	0	0	9.37311	20.6996	LYN
										autophagy of peroxisome (GO:0030242)	1/12	0.109876	0.184397	0	0	9.37311	20.6996	ATM
										brain morphogenesis (GO:0048854)	1/12	0.109876	0.184397	0	0	9.37311	20.6996	FBXW11
										regulation of chromatin binding (GO:0035561)	1/12	0.109876	0.184397	0	0	9.37311	20.6996	GMNN
										regulation of leukocyte cell-cell adhesion (GO:1903037)	1/12	0.109876	0.184397	0	0	9.37311	20.6996	LCK
										regulation of muscle system process (GO:0090257)	1/12	0.109876	0.184397	0	0	9.37311	20.6996	TPM1
										regulation of myoblast fusion (GO:1901739)	1/12	0.109876	0.184397	0	0	9.37311	20.6996	CFLAR
										endoplasmic reticulum membrane organization (GO:0090158)	1/12	0.109876	0.184397	0	0	9.37311	20.6996	STX18
										regulation of RNA export from nucleus (GO:0046831)	1/12	0.109876	0.184397	0	0	9.37311	20.6996	KHDRBS1
										regulation of sister chromatid cohesion (GO:0007063)	1/12	0.109876	0.184397	0	0	9.37311	20.6996	CTNNB1
										ganglion development (GO:0061548)	1/12	0.109876	0.184397	0	0	9.37311	20.6996	CTNNB1
										regulation of vascular associated smooth muscle cell migration (GO:1904752)	1/12	0.109876	0.184397	0	0	9.37311	20.6996	TPM1
										regulation of ventricular cardiac muscle cell action potential (GO:0098911)	1/12	0.109876	0.184397	0	0	9.37311	20.6996	DLG1
										maintenance of protein localization in endoplasmic reticulum (GO:0035437)	1/12	0.109876	0.184397	0	0	9.37311	20.6996	OS9
										mitochondrion distribution (GO:0048311)	1/12	0.109876	0.184397	0	0	9.37311	20.6996	MAPT
										mRNA transcription (GO:0009299)	1/12	0.109876	0.184397	0	0	9.37311	20.6996	DDX5
										negative regulation of cell division (GO:0051782)	1/12	0.109876	0.184397	0	0	9.37311	20.6996	CHMP4C
										negative regulation of cilium assembly (GO:1902018)	1/12	0.109876	0.184397	0	0	9.37311	20.6996	YAP1
										negative regulation of production of miRNAs involved in gene silencing by miRNA (GO:1903799)	1/12	0.109876	0.184397	0	0	9.37311	20.6996	TNF
										phagolysosome assembly (GO:0001845)	1/12	0.109876	0.184397	0	0	9.37311	20.6996	RAB7B
										positive regulation of actin filament depolymerization (GO:0030836)	1/12	0.109876	0.184397	0	0	9.37311	20.6996	ACTN2
										positive regulation of leukocyte proliferation (GO:0070665)	1/12	0.109876	0.184397	0	0	9.37311	20.6996	LYN
										positive regulation of metaphase/anaphase transition of cell cycle (GO:1902101)	1/12	0.109876	0.184397	0	0	9.37311	20.6996	NSMCE2
										positive regulation of mitotic metaphase/anaphase transition (GO:0045842)	1/12	0.109876	0.184397	0	0	9.37311	20.6996	NSMCE2
										positive regulation of mitotic sister chromatid separation (GO:1901970)	1/12	0.109876	0.184397	0	0	9.37311	20.6996	NSMCE2
										positive regulation of neuroinflammatory response (GO:0150078)	1/12	0.109876	0.184397	0	0	9.37311	20.6996	TNF
										positive regulation of ubiquitin protein ligase activity (GO:1904668)	1/12	0.109876	0.184397	0	0	9.37311	20.6996	PLK1
										protein localization to condensed chromosome (GO:1903083)	1/12	0.109876	0.184397	0	0	9.37311	20.6996	CDK1
										negative regulation of autophagy (GO:0010507)	2/59	0.111026	0.186167	0	0	3.62818	7.97469	BCL2;MCL1
										protein homooligomerization (GO:0051260)	3/121	0.112171	0.187923	0	0	2.63457	5.76372	PDCD6IP;FUS;ELAVL1
										apical junction assembly (GO:0043297)	2/60	0.114157	0.190707	0	0	3.56545	7.73767	DLG1;PDCD6IP
										response to organic cyclic compound (GO:0014070)	2/60	0.114157	0.190707	0	0	3.56545	7.73767	CTNNB1;TNF
										peptidyl-threonine phosphorylation (GO:0018107)	2/60	0.114157	0.190707	0	0	3.56545	7.73767	CDK1;TGFBR1
										epithelium development (GO:0060429)	3/122	0.114227	0.190707	0	0	2.6123	5.66756	STAT1;KDR;CDK1
										regulation of anatomical structure morphogenesis (GO:0022603)	3/123	0.116297	0.191353	0	0	2.59039	5.57352	ABI2;CTNNB1;MAPT
										positive regulation of epithelial cell proliferation (GO:0050679)	3/123	0.116297	0.191353	0	0	2.59039	5.57352	YAP1;KDR;TGFBR1
										central nervous system development (GO:0007417)	5/268	0.118316	0.191353	0	0	1.97638	4.21837	GRIN2A;PTPN11;GRIN2B;NPAS2;GRIN1
										defense response to symbiont (GO:0140546)	3/124	0.118381	0.191353	0	0	2.56886	5.48155	STAT1;BCL2;BCL2L1
										non-canonical Wnt signaling pathway (GO:0035567)	3/124	0.118381	0.191353	0	0	2.56886	5.48155	AP2S1;CTNNB1;MAP3K7
										regulation of antigen receptor-mediated signaling pathway (GO:0050854)	1/13	0.118471	0.191353	0	0	8.59158	18.3266	LYN
										regulation of cell aging (GO:0090342)	1/13	0.118471	0.191353	0	0	8.59158	18.3266	ARNTL
										regulation of chemokine (C-X-C motif) ligand 2 production (GO:2000341)	1/13	0.118471	0.191353	0	0	8.59158	18.3266	TNF
										cell part morphogenesis (GO:0032990)	1/13	0.118471	0.191353	0	0	8.59158	18.3266	WASF1
										regulation of homotypic cell-cell adhesion (GO:0034110)	1/13	0.118471	0.191353	0	0	8.59158	18.3266	LYN
										regulation of leukocyte adhesion to vascular endothelial cell (GO:1904994)	1/13	0.118471	0.191353	0	0	8.59158	18.3266	TNF
										regulation of mitotic cell cycle spindle assembly checkpoint (GO:0090266)	1/13	0.118471	0.191353	0	0	8.59158	18.3266	CCNB1
										regulation of nucleocytoplasmic transport (GO:0046822)	1/13	0.118471	0.191353	0	0	8.59158	18.3266	KHDRBS1
										embryonic hemopoiesis (GO:0035162)	1/13	0.118471	0.191353	0	0	8.59158	18.3266	KDR
										regulation of protein acetylation (GO:1901983)	1/13	0.118471	0.191353	0	0	8.59158	18.3266	ARNTL
										entry into host (GO:0044409)	1/13	0.118471	0.191353	0	0	8.59158	18.3266	CTNNB1
										extracellular transport (GO:0006858)	1/13	0.118471	0.191353	0	0	8.59158	18.3266	TSG101
										glucan biosynthetic process (GO:0009250)	1/13	0.118471	0.191353	0	0	8.59158	18.3266	PER2
										glycogen biosynthetic process (GO:0005978)	1/13	0.118471	0.191353	0	0	8.59158	18.3266	PER2
										Golgi ribbon formation (GO:0090161)	1/13	0.118471	0.191353	0	0	8.59158	18.3266	VTI1A
										response to iron ion (GO:0010039)	1/13	0.118471	0.191353	0	0	8.59158	18.3266	BCL2
										response to muramyl dipeptide (GO:0032495)	1/13	0.118471	0.191353	0	0	8.59158	18.3266	CHMP5
										mitochondrion transport along microtubule (GO:0047497)	1/13	0.118471	0.191353	0	0	8.59158	18.3266	MAPT
										negative regulation of cell morphogenesis involved in differentiation (GO:0010771)	1/13	0.118471	0.191353	0	0	8.59158	18.3266	ACTN4
										negative regulation of DNA-dependent DNA replication (GO:2000104)	1/13	0.118471	0.191353	0	0	8.59158	18.3266	GMNN
										negative regulation of epidermal growth factor-activated receptor activity (GO:0007175)	1/13	0.118471	0.191353	0	0	8.59158	18.3266	TSG101
										negative regulation of gluconeogenesis (GO:0045721)	1/13	0.118471	0.191353	0	0	8.59158	18.3266	CRY1
										negative regulation of intrinsic apoptotic signaling pathway in response to DNA damage by p53 class mediator (GO:1902166)	1/13	0.118471	0.191353	0	0	8.59158	18.3266	BCL2
										negative regulation of nucleocytoplasmic transport (GO:0046823)	1/13	0.118471	0.191353	0	0	8.59158	18.3266	BARD1
										negative regulation of potassium ion transport (GO:0043267)	1/13	0.118471	0.191353	0	0	8.59158	18.3266	ACTN2
										negative regulation of substrate adhesion-dependent cell spreading (GO:1900025)	1/13	0.118471	0.191353	0	0	8.59158	18.3266	ACTN4
										negative regulation of viral release from host cell (GO:1902187)	1/13	0.118471	0.191353	0	0	8.59158	18.3266	CHMP3
										positive regulation of calcium ion import (GO:0090280)	1/13	0.118471	0.191353	0	0	8.59158	18.3266	PDGFRB
										positive regulation of ERAD pathway (GO:1904294)	1/13	0.118471	0.191353	0	0	8.59158	18.3266	UBQLN2
										positive regulation of insulin receptor signaling pathway (GO:0046628)	1/13	0.118471	0.191353	0	0	8.59158	18.3266	PTPN11
										positive regulation of neuron migration (GO:2001224)	1/13	0.118471	0.191353	0	0	8.59158	18.3266	PLAA
										positive regulation of protein acetylation (GO:1901985)	1/13	0.118471	0.191353	0	0	8.59158	18.3266	ARNTL
										positive regulation of protein localization to cell surface (GO:2000010)	1/13	0.118471	0.191353	0	0	8.59158	18.3266	TNF
										positive regulation of reactive oxygen species biosynthetic process (GO:1903428)	1/13	0.118471	0.191353	0	0	8.59158	18.3266	GRIN1
										glucose metabolic process (GO:0006006)	2/62	0.120484	0.194119	0	0	3.44625	7.29307	PER2;CRY1
										response to retinoic acid (GO:0032526)	2/62	0.120484	0.194119	0	0	3.44625	7.29307	LYN;ATM
										stress-activated MAPK cascade (GO:0051403)	2/62	0.120484	0.194119	0	0	3.44625	7.29307	FBXW11;MAP3K7
										cell cycle G1/S phase transition (GO:0044843)	2/63	0.12368	0.198937	0	0	3.38958	7.08441	KHDRBS1;CCNE2
										positive regulation of Ras protein signal transduction (GO:0046579)	2/63	0.12368	0.198937	0	0	3.38958	7.08441	LYN;VAV1
										positive regulation of MAPK cascade (GO:0043410)	5/274	0.126564	0.19928	0	0	1.9317	3.99283	PDGFRB;FLT1;KDR;PTPN11;TNF
										negative regulation of cell cycle process (GO:0010948)	2/64	0.126897	0.19928	0	0	3.33474	6.88418	RAD51;CHMP4C
										aorta development (GO:0035904)	1/14	0.126983	0.19928	0	0	7.93029	16.3658	PDGFRB
										regulation of histone methylation (GO:0031060)	1/14	0.126983	0.19928	0	0	7.93029	16.3658	CHTOP
										regulation of intrinsic apoptotic signaling pathway in response to DNA damage by p53 class mediator (GO:1902165)	1/14	0.126983	0.19928	0	0	7.93029	16.3658	BCL2
										cytoplasmic sequestering of transcription factor (GO:0042994)	1/14	0.126983	0.19928	0	0	7.93029	16.3658	FAF1
										regulation of nitric-oxide synthase biosynthetic process (GO:0051769)	1/14	0.126983	0.19928	0	0	7.93029	16.3658	KDR
										endothelial cell differentiation (GO:0045446)	1/14	0.126983	0.19928	0	0	7.93029	16.3658	KDR
										regulation of response to interferon-gamma (GO:0060330)	1/14	0.126983	0.19928	0	0	7.93029	16.3658	STAT1
										genitalia development (GO:0048806)	1/14	0.126983	0.19928	0	0	7.93029	16.3658	PTPN11
										regulation of vasculogenesis (GO:2001212)	1/14	0.126983	0.19928	0	0	7.93029	16.3658	KDR
										growth hormone receptor signaling pathway via JAK-STAT (GO:0060397)	1/14	0.126983	0.19928	0	0	7.93029	16.3658	LYN
										response to X-ray (GO:0010165)	1/14	0.126983	0.19928	0	0	7.93029	16.3658	ATM
										immune response-regulating cell surface receptor signaling pathway (GO:0002768)	1/14	0.126983	0.19928	0	0	7.93029	16.3658	LYN
										thymus development (GO:0048538)	1/14	0.126983	0.19928	0	0	7.93029	16.3658	TGFBR1
										negative regulation of mRNA splicing, via spliceosome (GO:0048025)	1/14	0.126983	0.19928	0	0	7.93029	16.3658	PTBP1
										negative regulation of pri-miRNA transcription by RNA polymerase II (GO:1902894)	1/14	0.126983	0.19928	0	0	7.93029	16.3658	POU5F1
										negative regulation of smooth muscle cell migration (GO:0014912)	1/14	0.126983	0.19928	0	0	7.93029	16.3658	TPM1
										negative regulation of T cell mediated immunity (GO:0002710)	1/14	0.126983	0.19928	0	0	7.93029	16.3658	SMAD7
										negative regulation of TORC1 signaling (GO:1904262)	1/14	0.126983	0.19928	0	0	7.93029	16.3658	ATM
										neuron fate commitment (GO:0048663)	1/14	0.126983	0.19928	0	0	7.93029	16.3658	TGFBR1
										nuclear migration (GO:0007097)	1/14	0.126983	0.19928	0	0	7.93029	16.3658	FBXW11
										positive regulation of cellular response to insulin stimulus (GO:1900078)	1/14	0.126983	0.19928	0	0	7.93029	16.3658	PTPN11
										positive regulation of potassium ion transmembrane transporter activity (GO:1901018)	1/14	0.126983	0.19928	0	0	7.93029	16.3658	ACTN2
										positive regulation of protein-containing complex disassembly (GO:0043243)	1/14	0.126983	0.19928	0	0	7.93029	16.3658	TNF
										positive regulation of SMAD protein signal transduction (GO:0060391)	1/14	0.126983	0.19928	0	0	7.93029	16.3658	TGFBR1
										positive regulation of sodium ion transmembrane transporter activity (GO:2000651)	1/14	0.126983	0.19928	0	0	7.93029	16.3658	ACTN4
										positive regulation of superoxide anion generation (GO:0032930)	1/14	0.126983	0.19928	0	0	7.93029	16.3658	MAPT
										positive regulation of T cell receptor signaling pathway (GO:0050862)	1/14	0.126983	0.19928	0	0	7.93029	16.3658	LCK
										protein localization to kinetochore (GO:0034501)	1/14	0.126983	0.19928	0	0	7.93029	16.3658	CDK1
										regulation of macromolecule metabolic process (GO:0060255)	4/200	0.128619	0.201683	0	0	2.11759	4.34297	HNRNPDL;HMG20B;HMG20A;POU5F1
										cellular response to insulin stimulus (GO:0032869)	3/129	0.129006	0.202126	0	0	2.46629	5.05071	GAB1;PIK3R2;PIK3R1
										cell-cell junction assembly (GO:0007043)	2/66	0.133388	0.208121	0	0	3.2302	6.50723	CTNNB1;SMAD7
										embryonic organ development (GO:0048568)	2/66	0.133388	0.208121	0	0	3.2302	6.50723	KDR;TNF
										cardiac myofibril assembly (GO:0055003)	1/15	0.135413	0.208121	0	0	7.36347	14.7227	PDGFRB
										regulation of clathrin-dependent endocytosis (GO:2000369)	1/15	0.135413	0.208121	0	0	7.36347	14.7227	UBQLN2
										central nervous system neuron development (GO:0021954)	1/15	0.135413	0.208121	0	0	7.36347	14.7227	MAPT
										regulation of neuron projection arborization (GO:0150011)	1/15	0.135413	0.208121	0	0	7.36347	14.7227	DLG4
										embryonic cranial skeleton morphogenesis (GO:0048701)	1/15	0.135413	0.208121	0	0	7.36347	14.7227	TGFBR1
										regulation of superoxide anion generation (GO:0032928)	1/15	0.135413	0.208121	0	0	7.36347	14.7227	MAPT
										response to muscle stretch (GO:0035994)	1/15	0.135413	0.208121	0	0	7.36347	14.7227	CTNNB1
										histone mRNA catabolic process (GO:0071044)	1/15	0.135413	0.208121	0	0	7.36347	14.7227	ATM
										interleukin-27-mediated signaling pathway (GO:0070106)	1/15	0.135413	0.208121	0	0	7.36347	14.7227	STAT1
										negative regulation of cellular component movement (GO:0051271)	1/15	0.135413	0.208121	0	0	7.36347	14.7227	ACTN1
										negative regulation of ubiquitin-protein transferase activity (GO:0051444)	1/15	0.135413	0.208121	0	0	7.36347	14.7227	SMAD7
										peptidyl-tyrosine autophosphorylation (GO:0038083)	1/15	0.135413	0.208121	0	0	7.36347	14.7227	KDR
										positive regulation of acute inflammatory response (GO:0002675)	1/15	0.135413	0.208121	0	0	7.36347	14.7227	TNF
										positive regulation of chromosome organization (GO:2001252)	1/15	0.135413	0.208121	0	0	7.36347	14.7227	NBN
										positive regulation of double-strand break repair via homologous recombination (GO:1905168)	1/15	0.135413	0.208121	0	0	7.36347	14.7227	FUS
										positive regulation of endothelial cell chemotaxis (GO:2001028)	1/15	0.135413	0.208121	0	0	7.36347	14.7227	KDR
										positive regulation of histone H3-K4 methylation (GO:0051571)	1/15	0.135413	0.208121	0	0	7.36347	14.7227	CTNNB1
										positive regulation of membrane protein ectodomain proteolysis (GO:0051044)	1/15	0.135413	0.208121	0	0	7.36347	14.7227	TNF
										positive regulation of osteoclast differentiation (GO:0045672)	1/15	0.135413	0.208121	0	0	7.36347	14.7227	TNF
										positive regulation of pattern recognition receptor signaling pathway (GO:0062208)	1/15	0.135413	0.208121	0	0	7.36347	14.7227	USP15
										protein hydroxylation (GO:0018126)	1/15	0.135413	0.208121	0	0	7.36347	14.7227	VPS33B
										protein localization to chromosome, telomeric region (GO:0070198)	1/15	0.135413	0.208121	0	0	7.36347	14.7227	ATR
										regulation of gene silencing by miRNA (GO:0060964)	2/67	0.136661	0.209706	0	0	3.18035	6.32968	ELAVL1;POU5F1
										peptidyl-threonine modification (GO:0018210)	2/67	0.136661	0.209706	0	0	3.18035	6.32968	CDK1;TGFBR1
										defense response to virus (GO:0051607)	3/133	0.137741	0.211195	0	0	2.38992	4.73773	STAT1;BCL2;BCL2L1
										regulation of inflammatory response (GO:0050727)	4/206	0.138863	0.212748	0	0	2.05406	4.05527	SHARPIN;TRADD;TNF;TNFRSF1A
										canonical Wnt signaling pathway (GO:0060070)	2/68	0.139953	0.214078	0	0	3.132	6.15893	CTNNB1;CSNK1E
										negative regulation of transforming growth factor beta receptor signaling pathway (GO:0030512)	2/68	0.139953	0.214078	0	0	3.132	6.15893	TGFBR1;SMAD7
										negative regulation of cellular catabolic process (GO:0031330)	2/69	0.143261	0.216652	0	0	3.0851	5.99462	BCL2;MCL1
										regulation of activin receptor signaling pathway (GO:0032925)	1/16	0.143763	0.216652	0	0	6.87222	13.3293	SMAD7
										regulation of amyloid-beta clearance (GO:1900221)	1/16	0.143763	0.216652	0	0	6.87222	13.3293	TNF
										B cell activation involved in immune response (GO:0002312)	1/16	0.143763	0.216652	0	0	6.87222	13.3293	MSH6
										cellular response to corticosteroid stimulus (GO:0071384)	1/16	0.143763	0.216652	0	0	6.87222	13.3293	BCL2L11
										regulation of intrinsic apoptotic signaling pathway in response to DNA damage (GO:1902229)	1/16	0.143763	0.216652	0	0	6.87222	13.3293	BCL2L1
										regulation of mast cell degranulation (GO:0043304)	1/16	0.143763	0.216652	0	0	6.87222	13.3293	LYN
										dendritic spine morphogenesis (GO:0060997)	1/16	0.143763	0.216652	0	0	6.87222	13.3293	DLG4
										regulation of mitotic sister chromatid separation (GO:0010965)	1/16	0.143763	0.216652	0	0	6.87222	13.3293	PLK1
										DNA unwinding involved in DNA replication (GO:0006268)	1/16	0.143763	0.216652	0	0	6.87222	13.3293	RAD51
										regulation of phosphate metabolic process (GO:0019220)	1/16	0.143763	0.216652	0	0	6.87222	13.3293	BARD1
										retrograde axonal transport (GO:0008090)	1/16	0.143763	0.216652	0	0	6.87222	13.3293	FBXW11
										sympathetic nervous system development (GO:0048485)	1/16	0.143763	0.216652	0	0	6.87222	13.3293	CTNNB1
										mesenchyme development (GO:0060485)	1/16	0.143763	0.216652	0	0	6.87222	13.3293	TGFBR1
										negative regulation of release of cytochrome c from mitochondria (GO:0090201)	1/16	0.143763	0.216652	0	0	6.87222	13.3293	BCL2L1
										negative regulation of transcription regulatory region DNA binding (GO:2000678)	1/16	0.143763	0.216652	0	0	6.87222	13.3293	PER2
										platelet-derived growth factor receptor signaling pathway (GO:0048008)	1/16	0.143763	0.216652	0	0	6.87222	13.3293	PDGFRB
										positive regulation of leukocyte adhesion to vascular endothelial cell (GO:1904996)	1/16	0.143763	0.216652	0	0	6.87222	13.3293	TNF
										protein localization to microtubule organizing center (GO:1905508)	1/16	0.143763	0.216652	0	0	6.87222	13.3293	CSNK1D
										cellular calcium ion homeostasis (GO:0006874)	3/136	0.144421	0.217475	0	0	2.33565	4.51954	BCL2;BAX;BAK1
										carbohydrate homeostasis (GO:0033500)	2/70	0.146586	0.220563	0	0	3.03957	5.83642	CRY2;CRY1
										protein tetramerization (GO:0051262)	2/71	0.149927	0.224738	0	0	2.99537	5.68405	GRIN2B;GRIN1
										histone acetylation (GO:0016573)	2/71	0.149927	0.224738	0	0	2.99537	5.68405	PER1;MAP3K7
										response to metal ion (GO:0010038)	2/71	0.149927	0.224738	0	0	2.99537	5.68405	BCL2;MAPT
										aorta morphogenesis (GO:0035909)	1/17	0.152032	0.224738	0	0	6.44238	12.1353	PDGFRB
										regulation of neuroblast proliferation (GO:1902692)	1/17	0.152032	0.224738	0	0	6.44238	12.1353	CTNNB1
										DNA biosynthetic process (GO:0071897)	1/17	0.152032	0.224738	0	0	6.44238	12.1353	RFC3
										regulation of stem cell proliferation (GO:0072091)	1/17	0.152032	0.224738	0	0	6.44238	12.1353	YAP1
										regulation of transferase activity (GO:0051338)	1/17	0.152032	0.224738	0	0	6.44238	12.1353	ATM
										response to purine-containing compound (GO:0014074)	1/17	0.152032	0.224738	0	0	6.44238	12.1353	STAT1
										vasculature development (GO:0001944)	1/17	0.152032	0.224738	0	0	6.44238	12.1353	PDGFRB
										negative regulation of execution phase of apoptosis (GO:1900118)	1/17	0.152032	0.224738	0	0	6.44238	12.1353	BCL2L1
										negative regulation of intrinsic apoptotic signaling pathway by p53 class mediator (GO:1902254)	1/17	0.152032	0.224738	0	0	6.44238	12.1353	BCL2
										negative regulation of peptidyl-threonine phosphorylation (GO:0010801)	1/17	0.152032	0.224738	0	0	6.44238	12.1353	SMAD7
										negative regulation of vascular associated smooth muscle cell proliferation (GO:1904706)	1/17	0.152032	0.224738	0	0	6.44238	12.1353	TPM1
										pharyngeal system development (GO:0060037)	1/17	0.152032	0.224738	0	0	6.44238	12.1353	TGFBR1
										positive regulation of cytokine production involved in inflammatory response (GO:1900017)	1/17	0.152032	0.224738	0	0	6.44238	12.1353	TNF
										positive regulation of dendrite extension (GO:1903861)	1/17	0.152032	0.224738	0	0	6.44238	12.1353	PLAA
										positive regulation of DNA replication (GO:0045740)	1/17	0.152032	0.224738	0	0	6.44238	12.1353	FAF1
										positive regulation of heart rate (GO:0010460)	1/17	0.152032	0.224738	0	0	6.44238	12.1353	TPM1
										positive regulation of positive chemotaxis (GO:0050927)	1/17	0.152032	0.224738	0	0	6.44238	12.1353	KDR
										positive regulation of smooth muscle cell migration (GO:0014911)	1/17	0.152032	0.224738	0	0	6.44238	12.1353	PDGFRB
										positive regulation of transcription of Notch receptor target (GO:0007221)	1/17	0.152032	0.224738	0	0	6.44238	12.1353	STAT1
										protein localization to chromosome, centromeric region (GO:0071459)	1/17	0.152032	0.224738	0	0	6.44238	12.1353	CDK1
										regulation of small GTPase mediated signal transduction (GO:0051056)	3/141	0.155786	0.229936	0	0	2.25046	4.18421	ITSN1;PIK3R2;VAV1
										positive regulation of cellular catabolic process (GO:0031331)	3/141	0.155786	0.229936	0	0	2.25046	4.18421	FAF1;VPS11;TNF
										regulation of hydrolase activity (GO:0051336)	2/73	0.156653	0.230864	0	0	2.9107	5.39563	FBXW11;VAV1
										endoplasmic reticulum organization (GO:0007029)	2/73	0.156653	0.230864	0	0	2.9107	5.39563	STX18;STX5
										negative regulation of protein binding (GO:0032091)	2/74	0.160038	0.232058	0	0	2.87013	5.25906	BAX;CSNK1E
										pulmonary valve development (GO:0003177)	1/18	0.160222	0.232058	0	0	6.06311	11.1027	TNFRSF1A
										regulation of catabolic process (GO:0009894)	1/18	0.160222	0.232058	0	0	6.06311	11.1027	FAF1
										cell migration involved in sprouting angiogenesis (GO:0002042)	1/18	0.160222	0.232058	0	0	6.06311	11.1027	KDR
										regulation of dendrite extension (GO:1903859)	1/18	0.160222	0.232058	0	0	6.06311	11.1027	PLAA
										cellular response to alkaloid (GO:0071312)	1/18	0.160222	0.232058	0	0	6.06311	11.1027	RAD51
										cellular response to glucocorticoid stimulus (GO:0071385)	1/18	0.160222	0.232058	0	0	6.06311	11.1027	BCL2L11
										regulation of membrane depolarization (GO:0003254)	1/18	0.160222	0.232058	0	0	6.06311	11.1027	SMAD7
										regulation of platelet aggregation (GO:0090330)	1/18	0.160222	0.232058	0	0	6.06311	11.1027	LYN
										endothelial cell proliferation (GO:0001935)	1/18	0.160222	0.232058	0	0	6.06311	11.1027	DLG1
										regulation of protein sumoylation (GO:0033233)	1/18	0.160222	0.232058	0	0	6.06311	11.1027	CTNNB1
										regulation of protein-containing complex disassembly (GO:0043244)	1/18	0.160222	0.232058	0	0	6.06311	11.1027	TNF
										regulation of vascular endothelial cell proliferation (GO:1905562)	1/18	0.160222	0.232058	0	0	6.06311	11.1027	FLT1
										leukocyte tethering or rolling (GO:0050901)	1/18	0.160222	0.232058	0	0	6.06311	11.1027	TNF
										mitochondrial fusion (GO:0008053)	1/18	0.160222	0.232058	0	0	6.06311	11.1027	BAX
										negative regulation of double-strand break repair via homologous recombination (GO:2000042)	1/18	0.160222	0.232058	0	0	6.06311	11.1027	RMI2
										negative regulation of lipid catabolic process (GO:0050995)	1/18	0.160222	0.232058	0	0	6.06311	11.1027	TNF
										positive regulation of cell migration involved in sprouting angiogenesis (GO:0090050)	1/18	0.160222	0.232058	0	0	6.06311	11.1027	KDR
										positive regulation of nitric-oxide synthase activity (GO:0051000)	1/18	0.160222	0.232058	0	0	6.06311	11.1027	TNF
										positive regulation of phosphoprotein phosphatase activity (GO:0032516)	1/18	0.160222	0.232058	0	0	6.06311	11.1027	PDGFRB
										positive regulation of stress-activated protein kinase signaling cascade (GO:0070304)	1/18	0.160222	0.232058	0	0	6.06311	11.1027	LYN
										prostanoid metabolic process (GO:0006692)	1/18	0.160222	0.232058	0	0	6.06311	11.1027	PLAA
										protein localization to centrosome (GO:0071539)	1/18	0.160222	0.232058	0	0	6.06311	11.1027	CSNK1D
										receptor-mediated endocytosis (GO:0006898)	3/143	0.160409	0.232155	0	0	2.21808	4.05916	AP2S1;WASF1;PICALM
										cellular response to lipid (GO:0071396)	4/219	0.162123	0.23446	0	0	1.92858	3.50887	LYN;PLAA;ATM;CHMP5
										actomyosin structure organization (GO:0031032)	2/76	0.166847	0.238976	0	0	2.79227	5.00006	ACTN2;TPM1
										activin receptor signaling pathway (GO:0032924)	1/19	0.168333	0.238976	0	0	5.72598	10.2026	TGFBR1
										regulation of bicellular tight junction assembly (GO:2000810)	1/19	0.168333	0.238976	0	0	5.72598	10.2026	TNF
										regulation of histone H3-K4 methylation (GO:0051569)	1/19	0.168333	0.238976	0	0	5.72598	10.2026	CTNNB1
										regulation of leukocyte chemotaxis (GO:0002688)	1/19	0.168333	0.238976	0	0	5.72598	10.2026	LYN
										detection of mechanical stimulus (GO:0050982)	1/19	0.168333	0.238976	0	0	5.72598	10.2026	CTNNB1
										regulation of nervous system process (GO:0031644)	1/19	0.168333	0.238976	0	0	5.72598	10.2026	DLGAP1
										regulation of neuroinflammatory response (GO:0150077)	1/19	0.168333	0.238976	0	0	5.72598	10.2026	TNF
										regulation of RIG-I signaling pathway (GO:0039535)	1/19	0.168333	0.238976	0	0	5.72598	10.2026	USP15
										regulation of stem cell population maintenance (GO:2000036)	1/19	0.168333	0.238976	0	0	5.72598	10.2026	ELAVL1
										regulation of synaptic vesicle exocytosis (GO:2000300)	1/19	0.168333	0.238976	0	0	5.72598	10.2026	VPS18
										response to cholesterol (GO:0070723)	1/19	0.168333	0.238976	0	0	5.72598	10.2026	TGFBR1
										heart trabecula morphogenesis (GO:0061384)	1/19	0.168333	0.238976	0	0	5.72598	10.2026	TGFBR1
										leukocyte adhesion to vascular endothelial cell (GO:0061756)	1/19	0.168333	0.238976	0	0	5.72598	10.2026	TNF
										telomere capping (GO:0016233)	1/19	0.168333	0.238976	0	0	5.72598	10.2026	NBN
										vesicle transport along actin filament (GO:0030050)	1/19	0.168333	0.238976	0	0	5.72598	10.2026	ACTN4
										negative regulation of amyloid precursor protein catabolic process (GO:1902992)	1/19	0.168333	0.238976	0	0	5.72598	10.2026	PICALM
										negative regulation of immune system process (GO:0002683)	1/19	0.168333	0.238976	0	0	5.72598	10.2026	LYN
										negative regulation of nervous system development (GO:0051961)	1/19	0.168333	0.238976	0	0	5.72598	10.2026	TNF
										negative regulation of RNA splicing (GO:0033119)	1/19	0.168333	0.238976	0	0	5.72598	10.2026	PTBP1
										positive regulation of establishment of protein localization (GO:1904951)	1/19	0.168333	0.238976	0	0	5.72598	10.2026	TNF
										positive regulation of focal adhesion assembly (GO:0051894)	1/19	0.168333	0.238976	0	0	5.72598	10.2026	KDR
										positive regulation of mitochondrial fission (GO:0090141)	1/19	0.168333	0.238976	0	0	5.72598	10.2026	KDR
										positive regulation of oxidoreductase activity (GO:0051353)	1/19	0.168333	0.238976	0	0	5.72598	10.2026	TNF
										postsynaptic membrane organization (GO:0001941)	1/19	0.168333	0.238976	0	0	5.72598	10.2026	DLG4
										negative regulation of developmental process (GO:0051093)	2/77	0.170271	0.241373	0	0	2.7549	4.87719	HUWE1;MAPT
										positive regulation of endothelial cell proliferation (GO:0001938)	2/77	0.170271	0.241373	0	0	2.7549	4.87719	KDR;TGFBR1
										negative regulation of blood vessel morphogenesis (GO:2000181)	2/78	0.173706	0.245882	0	0	2.71852	4.75847	STAT1;CTNNB1
										negative regulation of protein serine/threonine kinase activity (GO:0071901)	2/78	0.173706	0.245882	0	0	2.71852	4.75847	LYN;PLK1
										cardiac epithelial to mesenchymal transition (GO:0060317)	1/20	0.176366	0.247117	0	0	5.42434	9.41228	TGFBR1
										cellular response to interferon-beta (GO:0035458)	1/20	0.176366	0.247117	0	0	5.42434	9.41228	STAT1
										cellular response to misfolded protein (GO:0071218)	1/20	0.176366	0.247117	0	0	5.42434	9.41228	DERL1
										dopaminergic neuron differentiation (GO:0071542)	1/20	0.176366	0.247117	0	0	5.42434	9.41228	CTNNB1
										embryonic digestive tract development (GO:0048566)	1/20	0.176366	0.247117	0	0	5.42434	9.41228	TNF
										regulation of protein modification by small protein conjugation or removal (GO:1903320)	1/20	0.176366	0.247117	0	0	5.42434	9.41228	TGFBR1
										regulation of smooth muscle cell migration (GO:0014910)	1/20	0.176366	0.247117	0	0	5.42434	9.41228	PDGFRB
										maintenance of protein location in nucleus (GO:0051457)	1/20	0.176366	0.247117	0	0	5.42434	9.41228	BARD1
										microtubule nucleation (GO:0007020)	1/20	0.176366	0.247117	0	0	5.42434	9.41228	CSNK1D
										miRNA metabolic process (GO:0010586)	1/20	0.176366	0.247117	0	0	5.42434	9.41228	DDX17
										negative regulation of cyclin-dependent protein serine/threonine kinase activity (GO:0045736)	1/20	0.176366	0.247117	0	0	5.42434	9.41228	PLK1
										negative regulation of lipid storage (GO:0010888)	1/20	0.176366	0.247117	0	0	5.42434	9.41228	TNF
										positive regulation of interferon-alpha production (GO:0032727)	1/20	0.176366	0.247117	0	0	5.42434	9.41228	STAT1
										positive regulation of nitrogen compound metabolic process (GO:0051173)	1/20	0.176366	0.247117	0	0	5.42434	9.41228	TNF
										regulation of cytokine production (GO:0001817)	3/150	0.176905	0.247514	0	0	2.11171	3.65778	LYN;PER1;TNF
										cellular response to organic cyclic compound (GO:0071407)	3/150	0.176905	0.247514	0	0	2.11171	3.65778	RAD51;CTNNB1;TNF
										inflammatory response (GO:0006954)	4/230	0.18283	0.253673	0	0	1.83368	3.11579	TNF;LAT;TNFRSF1A;HNRNPA0
										negative regulation of protein modification process (GO:0031400)	2/81	0.184077	0.253673	0	0	2.61489	4.42544	LYN;MAPT
										actin filament-based transport (GO:0099515)	1/21	0.184322	0.253673	0	0	5.15286	8.71385	ACTN4
										beta-catenin destruction complex disassembly (GO:1904886)	1/21	0.184322	0.253673	0	0	5.15286	8.71385	CTNNB1
										regulation of cardiac muscle cell proliferation (GO:0060043)	1/21	0.184322	0.253673	0	0	5.15286	8.71385	TGFBR1
										calcium-mediated signaling using intracellular calcium source (GO:0035584)	1/21	0.184322	0.253673	0	0	5.15286	8.71385	KDR
										regulation of lipid catabolic process (GO:0050994)	1/21	0.184322	0.253673	0	0	5.15286	8.71385	TNF
										regulation of ubiquitin protein ligase activity (GO:1904666)	1/21	0.184322	0.253673	0	0	5.15286	8.71385	PLK1
										response to glucagon (GO:0033762)	1/21	0.184322	0.253673	0	0	5.15286	8.71385	CRY1
										response to progesterone (GO:0032570)	1/21	0.184322	0.253673	0	0	5.15286	8.71385	YAP1
										histone ubiquitination (GO:0016574)	1/21	0.184322	0.253673	0	0	5.15286	8.71385	HUWE1
										stress granule assembly (GO:0034063)	1/21	0.184322	0.253673	0	0	5.15286	8.71385	MAPT
										melanosome localization (GO:0032400)	1/21	0.184322	0.253673	0	0	5.15286	8.71385	VPS33B
										negative regulation of ion transmembrane transporter activity (GO:0032413)	1/21	0.184322	0.253673	0	0	5.15286	8.71385	ACTN2
										negative regulation of peptidyl-serine phosphorylation (GO:0033137)	1/21	0.184322	0.253673	0	0	5.15286	8.71385	SMAD7
										negative regulation of small GTPase mediated signal transduction (GO:0051058)	1/21	0.184322	0.253673	0	0	5.15286	8.71385	SYNGAP1
										nucleotide-excision repair, DNA incision, 3'-to lesion (GO:0006295)	1/21	0.184322	0.253673	0	0	5.15286	8.71385	ERCC4
										nucleotide-excision repair, preincision complex stabilization (GO:0006293)	1/21	0.184322	0.253673	0	0	5.15286	8.71385	ERCC4
										poly(A)+ mRNA export from nucleus (GO:0016973)	1/21	0.184322	0.253673	0	0	5.15286	8.71385	SARNP
										positive regulation of antigen receptor-mediated signaling pathway (GO:0050857)	1/21	0.184322	0.253673	0	0	5.15286	8.71385	LCK
										positive regulation of phosphatase activity (GO:0010922)	1/21	0.184322	0.253673	0	0	5.15286	8.71385	PDGFRB
										positive regulation of T cell cytokine production (GO:0002726)	1/21	0.184322	0.253673	0	0	5.15286	8.71385	MAP3K7
										protein localization to chromatin (GO:0071168)	1/21	0.184322	0.253673	0	0	5.15286	8.71385	PLK1
										regulation of osteoblast differentiation (GO:0045667)	2/83	0.19104	0.261725	0	0	2.55006	4.22105	YAP1;DDX5
										cell projection assembly (GO:0030031)	1/22	0.192202	0.261725	0	0	4.90724	8.09307	CYFIP1
										regulation of execution phase of apoptosis (GO:1900117)	1/22	0.192202	0.261725	0	0	4.90724	8.09307	BCL2L1
										regulation of lipid storage (GO:0010883)	1/22	0.192202	0.261725	0	0	4.90724	8.09307	TNF
										regulation of membrane protein ectodomain proteolysis (GO:0051043)	1/22	0.192202	0.261725	0	0	4.90724	8.09307	TNF
										regulation of platelet activation (GO:0010543)	1/22	0.192202	0.261725	0	0	4.90724	8.09307	LYN
										regulation of vacuole organization (GO:0044088)	1/22	0.192202	0.261725	0	0	4.90724	8.09307	UBQLN2
										lipid droplet organization (GO:0034389)	1/22	0.192202	0.261725	0	0	4.90724	8.09307	FAF2
										negative regulation of cyclin-dependent protein kinase activity (GO:1904030)	1/22	0.192202	0.261725	0	0	4.90724	8.09307	PLK1
										negative regulation of protein dephosphorylation (GO:0035308)	1/22	0.192202	0.261725	0	0	4.90724	8.09307	CRY2
										negative regulation of small molecule metabolic process (GO:0062014)	1/22	0.192202	0.261725	0	0	4.90724	8.09307	CRY1
										positive regulation of axon extension (GO:0045773)	1/22	0.192202	0.261725	0	0	4.90724	8.09307	MAPT
										positive regulation of neural precursor cell proliferation (GO:2000179)	1/22	0.192202	0.261725	0	0	4.90724	8.09307	CTNNB1
										positive regulation of translational initiation (GO:0045948)	1/22	0.192202	0.261725	0	0	4.90724	8.09307	KHDRBS1
										protein localization to cell junction (GO:1902414)	1/22	0.192202	0.261725	0	0	4.90724	8.09307	DLG4
										response to insulin (GO:0032868)	2/84	0.194535	0.264715	0	0	2.51884	4.12369	PIK3R2;PIK3R1
										G1/S transition of mitotic cell cycle (GO:0000082)	2/85	0.198038	0.269104	0	0	2.48836	4.02939	KHDRBS1;CCNE2
										negative regulation of defense response (GO:0031348)	2/85	0.198038	0.269104	0	0	2.48836	4.02939	SHARPIN;TNFRSF1A
										response to lipopolysaccharide (GO:0032496)	3/159	0.198761	0.269506	0	0	1.98897	3.21348	PLAA;CHMP5;HNRNPA0
										regulation of B cell receptor signaling pathway (GO:0050855)	1/23	0.200006	0.269506	0	0	4.68395	7.53839	LYN
										blood vessel endothelial cell migration (GO:0043534)	1/23	0.200006	0.269506	0	0	4.68395	7.53839	KDR
										regulation of interferon-gamma-mediated signaling pathway (GO:0060334)	1/23	0.200006	0.269506	0	0	4.68395	7.53839	STAT1
										regulation of protein export from nucleus (GO:0046825)	1/23	0.200006	0.269506	0	0	4.68395	7.53839	BARD1
										regulation of SMAD protein signal transduction (GO:0060390)	1/23	0.200006	0.269506	0	0	4.68395	7.53839	TGFBR1
										regulation of supramolecular fiber organization (GO:1902903)	1/23	0.200006	0.269506	0	0	4.68395	7.53839	MAPT
										mitotic cell cycle checkpoint signaling (GO:0007093)	1/23	0.200006	0.269506	0	0	4.68395	7.53839	CHMP4C
										vesicle transport along microtubule (GO:0047496)	1/23	0.200006	0.269506	0	0	4.68395	7.53839	FBXW11
										negative regulation of G protein-coupled receptor signaling pathway (GO:0045744)	1/23	0.200006	0.269506	0	0	4.68395	7.53839	CRY1
										negative regulation of intracellular protein transport (GO:0090317)	1/23	0.200006	0.269506	0	0	4.68395	7.53839	BARD1
										positive regulation of protein autophosphorylation (GO:0031954)	1/23	0.200006	0.269506	0	0	4.68395	7.53839	NBN
										negative regulation of phosphorylation (GO:0042326)	2/86	0.201549	0.271397	0	0	2.45861	3.93802	LYN;MAPT
										axon extension (GO:0048675)	1/24	0.207735	0.277601	0	0	4.48007	7.04041	CYFIP1
										regulation of cell size (GO:0008361)	1/24	0.207735	0.277601	0	0	4.48007	7.04041	VAV1
										regulation of cellular response to transforming growth factor beta stimulus (GO:1903844)	1/24	0.207735	0.277601	0	0	4.48007	7.04041	SMAD7
										cardiac muscle cell development (GO:0055013)	1/24	0.207735	0.277601	0	0	4.48007	7.04041	PDGFRB
										regulation of cytokine production involved in immune response (GO:0002718)	1/24	0.207735	0.277601	0	0	4.48007	7.04041	TNF
										dendritic cell differentiation (GO:0097028)	1/24	0.207735	0.277601	0	0	4.48007	7.04041	LYN
										endocrine system development (GO:0035270)	1/24	0.207735	0.277601	0	0	4.48007	7.04041	TGFBR1
										immune response-activating cell surface receptor signaling pathway (GO:0002429)	1/24	0.207735	0.277601	0	0	4.48007	7.04041	LYN
										negative regulation of lipid metabolic process (GO:0045833)	1/24	0.207735	0.277601	0	0	4.48007	7.04041	TNF
										negative regulation of protein tyrosine kinase activity (GO:0061099)	1/24	0.207735	0.277601	0	0	4.48007	7.04041	TSG101
										nucleotide-binding domain, leucine rich repeat containing receptor signaling pathway (GO:0035872)	1/24	0.207735	0.277601	0	0	4.48007	7.04041	MAP3K7
										negative regulation of binding (GO:0051100)	2/88	0.208592	0.278554	0	0	2.40119	3.76357	BAX;CSNK1E
										regulation of cysteine-type endopeptidase activity involved in apoptotic process (GO:0043281)	2/89	0.212123	0.282879	0	0	2.37347	3.68028	TNFSF10;TNF
										post-Golgi vesicle-mediated transport (GO:0006892)	2/89	0.212123	0.282879	0	0	2.37347	3.68028	NAPA;CLINT1
										protein quality control for misfolded or incompletely synthesized proteins (GO:0006515)	1/25	0.215389	0.284684	0	0	4.29319	6.59137	DERL1
										receptor catabolic process (GO:0032801)	1/25	0.215389	0.284684	0	0	4.29319	6.59137	AP2S1
										receptor signaling pathway via STAT (GO:0097696)	1/25	0.215389	0.284684	0	0	4.29319	6.59137	STAT1
										regulation of cardiac muscle cell action potential (GO:0098901)	1/25	0.215389	0.284684	0	0	4.29319	6.59137	DLG1
										regulation of interferon-alpha production (GO:0032647)	1/25	0.215389	0.284684	0	0	4.29319	6.59137	STAT1
										divalent inorganic cation homeostasis (GO:0072507)	1/25	0.215389	0.284684	0	0	4.29319	6.59137	GRIN1
										in utero embryonic development (GO:0001701)	1/25	0.215389	0.284684	0	0	4.29319	6.59137	TGFBR1
										negative regulation of cell junction assembly (GO:1901889)	1/25	0.215389	0.284684	0	0	4.29319	6.59137	TNF
										negative regulation of cellular carbohydrate metabolic process (GO:0010677)	1/25	0.215389	0.284684	0	0	4.29319	6.59137	CRY1
										negative regulation of endocytosis (GO:0045806)	1/25	0.215389	0.284684	0	0	4.29319	6.59137	PICALM
										negative regulation of ion transport (GO:0043271)	1/25	0.215389	0.284684	0	0	4.29319	6.59137	ACTN2
										negative regulation of sequestering of calcium ion (GO:0051283)	1/25	0.215389	0.284684	0	0	4.29319	6.59137	LCK
										positive regulation of peptidyl-threonine phosphorylation (GO:0010800)	1/25	0.215389	0.284684	0	0	4.29319	6.59137	PLK1
										positive regulation of autophagy (GO:0010508)	2/90	0.21566	0.284848	0	0	2.34638	3.59948	KDR;MAP3K7
										T cell activation (GO:0042110)	2/92	0.22275	0.291125	0	0	2.29401	3.44493	LCK;LAT
										Wnt signaling pathway (GO:0016055)	2/92	0.22275	0.291125	0	0	2.29401	3.44493	CTNNB1;CSNK1E
										regulation of monocyte chemotaxis (GO:0090025)	1/26	0.22297	0.291125	0	0	4.12125	6.18483	LYN
										regulation of synapse organization (GO:0050807)	1/26	0.22297	0.291125	0	0	4.12125	6.18483	TNF
										global genome nucleotide-excision repair (GO:0070911)	1/26	0.22297	0.291125	0	0	4.12125	6.18483	ERCC4
										regulation of viral life cycle (GO:1903900)	1/26	0.22297	0.291125	0	0	4.12125	6.18483	TSG101
										hippo signaling (GO:0035329)	1/26	0.22297	0.291125	0	0	4.12125	6.18483	YAP1
										lamellipodium assembly (GO:0030032)	1/26	0.22297	0.291125	0	0	4.12125	6.18483	CYFIP1
										meiosis I (GO:0007127)	1/26	0.22297	0.291125	0	0	4.12125	6.18483	BCL2L11
										mononuclear cell differentiation (GO:1903131)	1/26	0.22297	0.291125	0	0	4.12125	6.18483	LYN
										negative regulation of cell development (GO:0010721)	1/26	0.22297	0.291125	0	0	4.12125	6.18483	TNF
										negative regulation of telomere maintenance via telomere lengthening (GO:1904357)	1/26	0.22297	0.291125	0	0	4.12125	6.18483	ERCC4
										positive regulation of filopodium assembly (GO:0051491)	1/26	0.22297	0.291125	0	0	4.12125	6.18483	PIK3R1
										positive regulation of interleukin-2 production (GO:0032743)	1/26	0.22297	0.291125	0	0	4.12125	6.18483	MAP3K7
										positive regulation of ion transmembrane transporter activity (GO:0032414)	1/26	0.22297	0.291125	0	0	4.12125	6.18483	ACTN2
										positive regulation of microtubule polymerization or depolymerization (GO:0031112)	1/26	0.22297	0.291125	0	0	4.12125	6.18483	MAPT
										positive regulation of T cell mediated cytotoxicity (GO:0001916)	1/26	0.22297	0.291125	0	0	4.12125	6.18483	STX7
										positive regulation of cytokine production (GO:0001819)	5/335	0.223381	0.291465	0	0	1.56971	2.35281	CTNNB1;PTPN11;RAB7B;TNF;MAP3K7
										regulation of heart contraction (GO:0008016)	2/93	0.226302	0.295077	0	0	2.26868	3.37101	TPM1;SMAD7
										neuron projection development (GO:0031175)	3/171	0.228824	0.296723	0	0	1.84577	2.72215	LYN;DLG4;MAPT
										interleukin-1-mediated signaling pathway (GO:0070498)	2/94	0.229858	0.296723	0	0	2.24391	3.29921	FBXW11;MAP3K7
										negative regulation of cell death (GO:0060548)	2/94	0.229858	0.296723	0	0	2.24391	3.29921	VPS4B;NPAS2
										regulation of cardiac muscle cell contraction (GO:0086004)	1/27	0.230478	0.296723	0	0	3.96254	5.81542	DLG1
										regulation of epidermal growth factor-activated receptor activity (GO:0007176)	1/27	0.230478	0.296723	0	0	3.96254	5.81542	TSG101
										cytoplasmic pattern recognition receptor signaling pathway (GO:0002753)	1/27	0.230478	0.296723	0	0	3.96254	5.81542	MAP3K7
										dendritic spine organization (GO:0097061)	1/27	0.230478	0.296723	0	0	3.96254	5.81542	DLG4
										regulation of transcription regulatory region DNA binding (GO:2000677)	1/27	0.230478	0.296723	0	0	3.96254	5.81542	PER2
										regulation of vasculature development (GO:1901342)	1/27	0.230478	0.296723	0	0	3.96254	5.81542	CTNNB1
										release of sequestered calcium ion into cytosol (GO:0051209)	1/27	0.230478	0.296723	0	0	3.96254	5.81542	LCK
										microtubule polymerization or depolymerization (GO:0031109)	1/27	0.230478	0.296723	0	0	3.96254	5.81542	MAPT
										negative regulation of endothelial cell apoptotic process (GO:2000352)	1/27	0.230478	0.296723	0	0	3.96254	5.81542	KDR
										negative regulation of plasma membrane bounded cell projection assembly (GO:0120033)	1/27	0.230478	0.296723	0	0	3.96254	5.81542	YAP1
										positive regulation of erythrocyte differentiation (GO:0045648)	1/27	0.230478	0.296723	0	0	3.96254	5.81542	STAT1
										positive regulation of gene silencing by miRNA (GO:2000637)	1/27	0.230478	0.296723	0	0	3.96254	5.81542	DDX5
										positive regulation of mitotic cell cycle (GO:0045931)	1/27	0.230478	0.296723	0	0	3.96254	5.81542	CCNB1
										positive regulation of muscle cell differentiation (GO:0051149)	1/27	0.230478	0.296723	0	0	3.96254	5.81542	CTNNB1
										positive regulation of nitric oxide biosynthetic process (GO:0045429)	1/27	0.230478	0.296723	0	0	3.96254	5.81542	TNF
										positive regulation of nuclear division (GO:0051785)	1/27	0.230478	0.296723	0	0	3.96254	5.81542	PDGFRB
										regulation of B cell activation (GO:0050864)	1/28	0.237914	0.301088	0	0	3.81559	5.47859	SH3KBP1
										regulation of calcium-mediated signaling (GO:0050848)	1/28	0.237914	0.301088	0	0	3.81559	5.47859	MAPT
										cellular response to epidermal growth factor stimulus (GO:0071364)	1/28	0.237914	0.301088	0	0	3.81559	5.47859	PTPN11
										cellular zinc ion homeostasis (GO:0006882)	1/28	0.237914	0.301088	0	0	3.81559	5.47859	LCK
										regulation of microtubule polymerization or depolymerization (GO:0031110)	1/28	0.237914	0.301088	0	0	3.81559	5.47859	MAPT
										regulation of multicellular organismal development (GO:2000026)	1/28	0.237914	0.301088	0	0	3.81559	5.47859	CDK1
										regulation of muscle contraction (GO:0006937)	1/28	0.237914	0.301088	0	0	3.81559	5.47859	TPM1
										regulation of neuron migration (GO:2001222)	1/28	0.237914	0.301088	0	0	3.81559	5.47859	PLAA
										regulation of postsynapse organization (GO:0099175)	1/28	0.237914	0.301088	0	0	3.81559	5.47859	ABI2
										regulation of protein transport (GO:0051223)	1/28	0.237914	0.301088	0	0	3.81559	5.47859	TNF
										regulation of reactive oxygen species biosynthetic process (GO:1903426)	1/28	0.237914	0.301088	0	0	3.81559	5.47859	GRIN1
										regulation of sodium ion transmembrane transport (GO:1902305)	1/28	0.237914	0.301088	0	0	3.81559	5.47859	DLG1
										glycogen metabolic process (GO:0005977)	1/28	0.237914	0.301088	0	0	3.81559	5.47859	PER2
										response to interferon-beta (GO:0035456)	1/28	0.237914	0.301088	0	0	3.81559	5.47859	STAT1
										response to ketone (GO:1901654)	1/28	0.237914	0.301088	0	0	3.81559	5.47859	YAP1
										histone mRNA metabolic process (GO:0008334)	1/28	0.237914	0.301088	0	0	3.81559	5.47859	ATM
										macromolecule catabolic process (GO:0009057)	1/28	0.237914	0.301088	0	0	3.81559	5.47859	USE1
										negative regulation of phosphatase activity (GO:0010923)	1/28	0.237914	0.301088	0	0	3.81559	5.47859	CRY2
										nucleotide-binding oligomerization domain containing signaling pathway (GO:0070423)	1/28	0.237914	0.301088	0	0	3.81559	5.47859	MAP3K7
										positive regulation of defense response to virus by host (GO:0002230)	1/28	0.237914	0.301088	0	0	3.81559	5.47859	STAT1
										positive regulation of microtubule polymerization (GO:0031116)	1/28	0.237914	0.301088	0	0	3.81559	5.47859	MAPT
										positive regulation of monooxygenase activity (GO:0032770)	1/28	0.237914	0.301088	0	0	3.81559	5.47859	TNF
										positive regulation of nitric oxide metabolic process (GO:1904407)	1/28	0.237914	0.301088	0	0	3.81559	5.47859	TNF
										protein depolymerization (GO:0051261)	1/28	0.237914	0.301088	0	0	3.81559	5.47859	VPS4B
										protein localization to cell surface (GO:0034394)	1/28	0.237914	0.301088	0	0	3.81559	5.47859	CTNNB1
										protein localization to Golgi apparatus (GO:0034067)	1/28	0.237914	0.301088	0	0	3.81559	5.47859	CSNK1D
										positive regulation of multicellular organismal process (GO:0051240)	5/345	0.241058	0.304867	0	0	1.52276	2.16646	PER2;CTNNB1;PTPN11;TNF;TGFBR1
										regulation of peptidyl-serine phosphorylation (GO:0033135)	2/98	0.244116	0.307193	0	0	2.14998	3.03171	TNF;SMAD7
										RNA splicing (GO:0008380)	2/98	0.244116	0.307193	0	0	2.14998	3.03171	PTBP1;FUS
										positive regulation of developmental process (GO:0051094)	3/177	0.244167	0.307193	0	0	1.78158	2.51186	DLG4;KDR;TNF
										regulation of actin polymerization or depolymerization (GO:0008064)	1/29	0.245278	0.307193	0	0	3.67913	5.17051	BRK1
										beta-catenin-TCF complex assembly (GO:1904837)	1/29	0.245278	0.307193	0	0	3.67913	5.17051	CTNNB1
										regulation of gluconeogenesis (GO:0006111)	1/29	0.245278	0.307193	0	0	3.67913	5.17051	CRY1
										regulation of neuronal synaptic plasticity (GO:0048168)	1/29	0.245278	0.307193	0	0	3.67913	5.17051	DLG4
										regulation of T cell mediated cytotoxicity (GO:0001914)	1/29	0.245278	0.307193	0	0	3.67913	5.17051	STX7
										transition metal ion homeostasis (GO:0055076)	1/29	0.245278	0.307193	0	0	3.67913	5.17051	PICALM
										MyD88-dependent toll-like receptor signaling pathway (GO:0002755)	1/29	0.245278	0.307193	0	0	3.67913	5.17051	MAP3K7
										negative regulation of epithelial to mesenchymal transition (GO:0010719)	1/29	0.245278	0.307193	0	0	3.67913	5.17051	SMAD7
										negative regulation of wound healing (GO:0061045)	1/29	0.245278	0.307193	0	0	3.67913	5.17051	TNF
										positive regulation of dephosphorylation (GO:0035306)	1/29	0.245278	0.307193	0	0	3.67913	5.17051	PTBP1
										positive regulation of leukocyte migration (GO:0002687)	1/29	0.245278	0.307193	0	0	3.67913	5.17051	TNF
										production of miRNAs involved in gene silencing by miRNA (GO:0035196)	1/29	0.245278	0.307193	0	0	3.67913	5.17051	HNRNPA2B1
										regulation of mitotic cell cycle (GO:0007346)	3/178	0.24674	0.308824	0	0	1.77131	2.4788	CCNB1;PLK1;CDK1
										cell-matrix adhesion (GO:0007160)	2/100	0.25126	0.313689	0	0	2.10589	2.9088	ACTN2;ACTN1
										regulation of transforming growth factor beta receptor signaling pathway (GO:0017015)	2/100	0.25126	0.313689	0	0	2.10589	2.9088	TGFBR1;SMAD7
										positive regulation of translation (GO:0045727)	2/100	0.25126	0.313689	0	0	2.10589	2.9088	KHDRBS1;ELAVL1
										regulation of cation transmembrane transport (GO:1904062)	1/30	0.252572	0.313689	0	0	3.55208	4.88787	DLG1
										cell projection organization (GO:0030030)	1/30	0.252572	0.313689	0	0	3.55208	4.88787	CYFIP1
										regulation of striated muscle contraction (GO:0006942)	1/30	0.252572	0.313689	0	0	3.55208	4.88787	SMAD7
										regulation of type I interferon-mediated signaling pathway (GO:0060338)	1/30	0.252572	0.313689	0	0	3.55208	4.88787	PTPN11
										regulation of vasoconstriction (GO:0019229)	1/30	0.252572	0.313689	0	0	3.55208	4.88787	PER2
										zinc ion homeostasis (GO:0055069)	1/30	0.252572	0.313689	0	0	3.55208	4.88787	LCK
										non-motile cilium assembly (GO:1905515)	1/30	0.252572	0.313689	0	0	3.55208	4.88787	CSNK1D
										positive regulation of B cell proliferation (GO:0030890)	1/30	0.252572	0.313689	0	0	3.55208	4.88787	BCL2
										positive regulation of DNA recombination (GO:0045911)	1/30	0.252572	0.313689	0	0	3.55208	4.88787	FUS
										epithelial cell differentiation (GO:0030855)	2/101	0.254834	0.316295	0	0	2.08451	2.84982	KDR;CDK1
										regulation of protein phosphorylation (GO:0001932)	4/266	0.255708	0.317176	0	0	1.57882	2.15307	LYN;KDR;CSNK1D;TNF
										negative regulation of signal transduction (GO:0009968)	4/267	0.257818	0.319177	0	0	1.57274	2.13185	LYN;BCL2;CRY1;TNF
										calcium-mediated signaling (GO:0019722)	2/102	0.258409	0.319177	0	0	2.06356	2.79243	KDR;LAT
										receptor signaling pathway via JAK-STAT (GO:0007259)	1/31	0.259796	0.319177	0	0	3.43351	4.62789	STAT1
										regulation of cellular senescence (GO:2000772)	1/31	0.259796	0.319177	0	0	3.43351	4.62789	ARNTL
										embryonic skeletal system morphogenesis (GO:0048704)	1/31	0.259796	0.319177	0	0	3.43351	4.62789	TGFBR1
										regulation of transmembrane receptor protein serine/threonine kinase signaling pathway (GO:0090092)	1/31	0.259796	0.319177	0	0	3.43351	4.62789	SMAD7
										negative regulation of DNA binding (GO:0043392)	1/31	0.259796	0.319177	0	0	3.43351	4.62789	PER2
										negative regulation of interleukin-6 production (GO:0032715)	1/31	0.259796	0.319177	0	0	3.43351	4.62789	TNF
										negative regulation of proteasomal ubiquitin-dependent protein catabolic process (GO:0032435)	1/31	0.259796	0.319177	0	0	3.43351	4.62789	UBXN1
										negative regulation of response to DNA damage stimulus (GO:2001021)	1/31	0.259796	0.319177	0	0	3.43351	4.62789	BCL2L1
										positive regulation of locomotion (GO:0040017)	1/31	0.259796	0.319177	0	0	3.43351	4.62789	PDGFRB
										positive regulation of mononuclear cell migration (GO:0071677)	1/31	0.259796	0.319177	0	0	3.43351	4.62789	TNF
										positive regulation of RNA splicing (GO:0033120)	1/31	0.259796	0.319177	0	0	3.43351	4.62789	PIK3R1
										positive regulation of ubiquitin-protein transferase activity (GO:0051443)	1/31	0.259796	0.319177	0	0	3.43351	4.62789	PLK1
										prostaglandin metabolic process (GO:0006693)	1/31	0.259796	0.319177	0	0	3.43351	4.62789	PLAA
										B cell proliferation (GO:0042100)	1/32	0.26695	0.326103	0	0	3.32258	4.38812	BCL2
										regulation of cell migration involved in sprouting angiogenesis (GO:0090049)	1/32	0.26695	0.326103	0	0	3.32258	4.38812	KDR
										regulation of chemotaxis (GO:0050920)	1/32	0.26695	0.326103	0	0	3.32258	4.38812	PDGFRB
										regulation of dendritic spine morphogenesis (GO:0061001)	1/32	0.26695	0.326103	0	0	3.32258	4.38812	ABI2
										response to amino acid (GO:0043200)	1/32	0.26695	0.326103	0	0	3.32258	4.38812	GRIN1
										skeletal muscle organ development (GO:0060538)	1/32	0.26695	0.326103	0	0	3.32258	4.38812	CFLAR
										negative regulation of DNA biosynthetic process (GO:2000279)	1/32	0.26695	0.326103	0	0	3.32258	4.38812	ERCC4
										negative regulation of double-strand break repair (GO:2000780)	1/32	0.26695	0.326103	0	0	3.32258	4.38812	RMI2
										positive regulation of receptor signaling pathway via STAT (GO:1904894)	1/32	0.26695	0.326103	0	0	3.32258	4.38812	TNF
										regulation of JNK cascade (GO:0046328)	2/105	0.269138	0.328569	0	0	2.00315	2.6292	PER1;TRAF1
										cellular response to peptide hormone stimulus (GO:0071375)	2/106	0.272714	0.332034	0	0	1.98379	2.5776	PIK3R2;PIK3R1
										chromosome organization (GO:0051276)	2/106	0.272714	0.332034	0	0	1.98379	2.5776	MSH6;HMG20A
										small GTPase mediated signal transduction (GO:0007264)	2/106	0.272714	0.332034	0	0	1.98379	2.5776	USP8;LAT
										peptidyl-lysine modification (GO:0018205)	2/106	0.272714	0.332034	0	0	1.98379	2.5776	NSMCE2;VPS33B
										regulation of neurotransmitter secretion (GO:0046928)	1/33	0.274035	0.332034	0	0	3.21859	4.16646	VPS18
										lytic vacuole organization (GO:0080171)	1/33	0.274035	0.332034	0	0	3.21859	4.16646	VPS18
										negative regulation of JNK cascade (GO:0046329)	1/33	0.274035	0.332034	0	0	3.21859	4.16646	PER1
										negative regulation of smooth muscle cell proliferation (GO:0048662)	1/33	0.274035	0.332034	0	0	3.21859	4.16646	TPM1
										positive regulation of cytokine production involved in immune response (GO:0002720)	1/33	0.274035	0.332034	0	0	3.21859	4.16646	MAP3K7
										positive regulation of histone modification (GO:0031058)	1/33	0.274035	0.332034	0	0	3.21859	4.16646	CHTOP
										positive regulation of organelle organization (GO:0010638)	1/33	0.274035	0.332034	0	0	3.21859	4.16646	STX18
										positive regulation of receptor signaling pathway via JAK-STAT (GO:0046427)	1/33	0.274035	0.332034	0	0	3.21859	4.16646	TNF
										negative regulation of transmembrane receptor protein serine/threonine kinase signaling pathway (GO:0090101)	2/108	0.279865	0.337996	0	0	1.94616	2.47834	TGFBR1;SMAD7
										cardiac muscle contraction (GO:0060048)	1/34	0.281052	0.337996	0	0	3.1209	3.96109	TPM1
										epithelial tube morphogenesis (GO:0060562)	1/34	0.281052	0.337996	0	0	3.1209	3.96109	CTNNB1
										regulation of transmembrane transport (GO:0034762)	1/34	0.281052	0.337996	0	0	3.1209	3.96109	BCL2
										response to steroid hormone (GO:0048545)	1/34	0.281052	0.337996	0	0	3.1209	3.96109	YAP1
										sister chromatid segregation (GO:0000819)	1/34	0.281052	0.337996	0	0	3.1209	3.96109	PLK1
										striated muscle tissue development (GO:0014706)	1/34	0.281052	0.337996	0	0	3.1209	3.96109	CFLAR
										negative regulation of blood vessel endothelial cell migration (GO:0043537)	1/34	0.281052	0.337996	0	0	3.1209	3.96109	TNF
										positive regulation of calcium ion transport into cytosol (GO:0010524)	1/34	0.281052	0.337996	0	0	3.1209	3.96109	GRIN1
										positive regulation of pri-miRNA transcription by RNA polymerase II (GO:1902895)	1/34	0.281052	0.337996	0	0	3.1209	3.96109	TNF
										positive regulation of telomerase activity (GO:0051973)	1/34	0.281052	0.337996	0	0	3.1209	3.96109	CTNNB1
										protein insertion into membrane (GO:0051205)	1/34	0.281052	0.337996	0	0	3.1209	3.96109	STX5
										regulation of autophagosome assembly (GO:2000785)	1/35	0.288002	0.343578	0	0	3.02895	3.77041	UBQLN2
										blood vessel diameter maintenance (GO:0097746)	1/35	0.288002	0.343578	0	0	3.02895	3.77041	PER2
										cellular response to virus (GO:0098586)	1/35	0.288002	0.343578	0	0	3.02895	3.77041	BAX
										regulation of protein polymerization (GO:0032271)	1/35	0.288002	0.343578	0	0	3.02895	3.77041	MAPT
										regulation of regulated secretory pathway (GO:1903305)	1/35	0.288002	0.343578	0	0	3.02895	3.77041	VPS18
										regulation of T cell receptor signaling pathway (GO:0050856)	1/35	0.288002	0.343578	0	0	3.02895	3.77041	LCK
										regulation of TORC1 signaling (GO:1903432)	1/35	0.288002	0.343578	0	0	3.02895	3.77041	ATM
										negative regulation of cell cycle G1/S phase transition (GO:1902807)	1/35	0.288002	0.343578	0	0	3.02895	3.77041	DLG1
										negative regulation of neurogenesis (GO:0050768)	1/35	0.288002	0.343578	0	0	3.02895	3.77041	TNF
										negative regulation of organelle assembly (GO:1902116)	1/35	0.288002	0.343578	0	0	3.02895	3.77041	YAP1
										negative regulation of Ras protein signal transduction (GO:0046580)	1/35	0.288002	0.343578	0	0	3.02895	3.77041	SYNGAP1
										peptidyl-tyrosine dephosphorylation (GO:0035335)	1/35	0.288002	0.343578	0	0	3.02895	3.77041	PTPN11
										protein localization to cilium (GO:0061512)	1/35	0.288002	0.343578	0	0	3.02895	3.77041	CSNK1D
										regulation of cytoskeleton organization (GO:0051493)	2/112	0.294148	0.347716	0	0	1.87501	2.2944	PDGFRB;MAPT
										aortic valve development (GO:0003176)	1/36	0.294884	0.347716	0	0	2.94226	3.59301	TNFRSF1A
										regulation of androgen receptor signaling pathway (GO:0060765)	1/36	0.294884	0.347716	0	0	2.94226	3.59301	DDX5
										regulation of cardiac muscle contraction (GO:0055117)	1/36	0.294884	0.347716	0	0	2.94226	3.59301	SMAD7
										regulation of defense response to virus by host (GO:0050691)	1/36	0.294884	0.347716	0	0	2.94226	3.59301	STAT1
										regulation of embryonic development (GO:0045995)	1/36	0.294884	0.347716	0	0	2.94226	3.59301	CDK1
										cellular response to heat (GO:0034605)	1/36	0.294884	0.347716	0	0	2.94226	3.59301	MAPT
										regulation of microtubule-based process (GO:0032886)	1/36	0.294884	0.347716	0	0	2.94226	3.59301	MAPT
										dendrite morphogenesis (GO:0048813)	1/36	0.294884	0.347716	0	0	2.94226	3.59301	DLG4
										regulation of mRNA processing (GO:0050684)	1/36	0.294884	0.347716	0	0	2.94226	3.59301	KHDRBS1
										regulation of ossification (GO:0030278)	1/36	0.294884	0.347716	0	0	2.94226	3.59301	PTPN11
										regulation of osteoclast differentiation (GO:0045670)	1/36	0.294884	0.347716	0	0	2.94226	3.59301	TNF
										embryonic limb morphogenesis (GO:0030326)	1/36	0.294884	0.347716	0	0	2.94226	3.59301	CTNNB1
										regulation of receptor internalization (GO:0002090)	1/36	0.294884	0.347716	0	0	2.94226	3.59301	DLG4
										intrinsic apoptotic signaling pathway by p53 class mediator (GO:0072332)	1/36	0.294884	0.347716	0	0	2.94226	3.59301	DDX5
										telomere maintenance via telomere lengthening (GO:0010833)	1/36	0.294884	0.347716	0	0	2.94226	3.59301	RAD51
										platelet aggregation (GO:0070527)	1/36	0.294884	0.347716	0	0	2.94226	3.59301	ACTN1
										positive regulation of interferon-beta production (GO:0032728)	1/36	0.294884	0.347716	0	0	2.94226	3.59301	PTPN11
										positive regulation of myeloid leukocyte differentiation (GO:0002763)	1/36	0.294884	0.347716	0	0	2.94226	3.59301	TNF
										positive regulation of metabolic process (GO:0009893)	2/113	0.297714	0.350838	0	0	1.85803	2.25123	PER2;TNF
										regulation of signal transduction (GO:0009966)	3/198	0.298913	0.352036	0	0	1.58802	1.91769	SHARPIN;AMFR;PXN
										negative regulation of cell motility (GO:2000146)	2/114	0.301277	0.353599	0	0	1.84134	2.20911	TPM1;SMAD7
										regulation of intracellular steroid hormone receptor signaling pathway (GO:0033143)	1/37	0.301701	0.353599	0	0	2.86039	3.42766	DDX5
										regulation of microtubule cytoskeleton organization (GO:0070507)	1/37	0.301701	0.353599	0	0	2.86039	3.42766	MAPT
										regulation of protein autophosphorylation (GO:0031952)	1/37	0.301701	0.353599	0	0	2.86039	3.42766	NBN
										regulation of vascular associated smooth muscle cell proliferation (GO:1904705)	1/37	0.301701	0.353599	0	0	2.86039	3.42766	TPM1
										lysosome localization (GO:0032418)	1/37	0.301701	0.353599	0	0	2.86039	3.42766	VPS33B
										negative regulation of G1/S transition of mitotic cell cycle (GO:2000134)	1/37	0.301701	0.353599	0	0	2.86039	3.42766	DLG1
										protein insertion into ER membrane (GO:0045048)	1/37	0.301701	0.353599	0	0	2.86039	3.42766	STX5
										negative regulation of cell population proliferation (GO:0008285)	5/379	0.303578	0.355583	0	0	1.38191	1.6474	LYN;PER2;DLG3;ABI1;CTNNB1
										cellular response to molecule of bacterial origin (GO:0071219)	2/115	0.304836	0.356841	0	0	1.82495	2.16801	PLAA;CHMP5
										regulation of axon extension (GO:0030516)	1/38	0.308452	0.358687	0	0	2.78294	3.27326	MAPT
										DNA replication initiation (GO:0006270)	1/38	0.308452	0.358687	0	0	2.78294	3.27326	GMNN
										response to cAMP (GO:0051591)	1/38	0.308452	0.358687	0	0	2.78294	3.27326	STAT1
										response to estradiol (GO:0032355)	1/38	0.308452	0.358687	0	0	2.78294	3.27326	CTNNB1
										lymphocyte proliferation (GO:0046651)	1/38	0.308452	0.358687	0	0	2.78294	3.27326	BCL2
										lysosome organization (GO:0007040)	1/38	0.308452	0.358687	0	0	2.78294	3.27326	VPS18
										negative regulation of endothelial cell migration (GO:0010596)	1/38	0.308452	0.358687	0	0	2.78294	3.27326	TNF
										negative regulation of G0 to G1 transition (GO:0070317)	1/38	0.308452	0.358687	0	0	2.78294	3.27326	RAD51
										negative regulation of innate immune response (GO:0045824)	1/38	0.308452	0.358687	0	0	2.78294	3.27326	USP15
										negative regulation of proteasomal protein catabolic process (GO:1901799)	1/38	0.308452	0.358687	0	0	2.78294	3.27326	UBXN1
										negative regulation of ubiquitin-dependent protein catabolic process (GO:2000059)	1/38	0.308452	0.358687	0	0	2.78294	3.27326	UBXN1
										positive regulation of cell projection organization (GO:0031346)	2/117	0.311946	0.362532	0	0	1.79303	2.08875	LYN;DLG4
										positive regulation of macromolecule metabolic process (GO:0010604)	5/384	0.313002	0.363541	0	0	1.36333	1.58357	YAP1;ACTA1;ATM;TNF;TGFBR1
										protein monoubiquitination (GO:0006513)	1/39	0.315138	0.364273	0	0	2.70957	3.12886	HUWE1
										regulation of exit from mitosis (GO:0007096)	1/39	0.315138	0.364273	0	0	2.70957	3.12886	ANLN
										regulation of nitric-oxide synthase activity (GO:0050999)	1/39	0.315138	0.364273	0	0	2.70957	3.12886	TNF
										regulation of receptor-mediated endocytosis (GO:0048259)	1/39	0.315138	0.364273	0	0	2.70957	3.12886	PICALM
										response to peptide (GO:1901652)	1/39	0.315138	0.364273	0	0	2.70957	3.12886	STAT1
										negative regulation of cellular metabolic process (GO:0031324)	1/39	0.315138	0.364273	0	0	2.70957	3.12886	DLG4
										negative regulation of secretion by cell (GO:1903531)	1/39	0.315138	0.364273	0	0	2.70957	3.12886	TNFRSF1A
										protein acylation (GO:0043543)	1/39	0.315138	0.364273	0	0	2.70957	3.12886	CLOCK
										negative regulation of response to external stimulus (GO:0032102)	2/118	0.315495	0.364467	0	0	1.77749	2.05053	SHARPIN;TNFRSF1A
										regulation of microtubule polymerization (GO:0031113)	1/40	0.32176	0.370158	0	0	2.63996	2.99358	MAPT
										digestive tract development (GO:0048565)	1/40	0.32176	0.370158	0	0	2.63996	2.99358	TNF
										regulation of nitric oxide biosynthetic process (GO:0045428)	1/40	0.32176	0.370158	0	0	2.63996	2.99358	TNF
										negative regulation of cell-substrate adhesion (GO:0010812)	1/40	0.32176	0.370158	0	0	2.63996	2.99358	ACTN4
										positive regulation of cation channel activity (GO:2001259)	1/40	0.32176	0.370158	0	0	2.63996	2.99358	ACTN2
										positive regulation of double-strand break repair (GO:2000781)	1/40	0.32176	0.370158	0	0	2.63996	2.99358	FUS
										positive regulation of ossification (GO:0045778)	1/40	0.32176	0.370158	0	0	2.63996	2.99358	PTPN11
										acylglycerol metabolic process (GO:0006639)	1/41	0.328318	0.375915	0	0	2.57383	2.86666	SEL1L
										regulation of filopodium assembly (GO:0051489)	1/41	0.328318	0.375915	0	0	2.57383	2.86666	PIK3R1
										regulation of G0 to G1 transition (GO:0070316)	1/41	0.328318	0.375915	0	0	2.57383	2.86666	RAD51
										regulation of protein dephosphorylation (GO:0035304)	1/41	0.328318	0.375915	0	0	2.57383	2.86666	PTBP1
										heart contraction (GO:0060047)	1/41	0.328318	0.375915	0	0	2.57383	2.86666	TPM1
										JNK cascade (GO:0007254)	1/41	0.328318	0.375915	0	0	2.57383	2.86666	MAP3K7
										T cell differentiation (GO:0030217)	1/41	0.328318	0.375915	0	0	2.57383	2.86666	LCK
										positive regulation of cation transmembrane transport (GO:1904064)	1/41	0.328318	0.375915	0	0	2.57383	2.86666	ACTN2
										regulation of chemokine production (GO:0032642)	1/42	0.334813	0.382446	0	0	2.51092	2.74741	TNF
										regulation of double-strand break repair (GO:2000779)	1/42	0.334813	0.382446	0	0	2.51092	2.74741	RAD51
										skeletal system morphogenesis (GO:0048705)	1/42	0.334813	0.382446	0	0	2.51092	2.74741	TGFBR1
										monocyte chemotaxis (GO:0002548)	1/42	0.334813	0.382446	0	0	2.51092	2.74741	FLT1
										negative regulation of inflammatory response (GO:0050728)	3/212	0.335825	0.383376	0	0	1.48058	1.61556	LYN;SHARPIN;TNFRSF1A
										regulation of phosphorylation (GO:0042325)	2/125	0.340212	0.388155	0	0	1.67573	1.80675	BARD1;LYN
										negative regulation of multicellular organismal process (GO:0051241)	3/214	0.341099	0.388418	0	0	1.4664	1.57723	TNF;ARNTL;SMAD7
										regulation of cell-cell adhesion (GO:0022407)	1/43	0.341246	0.388418	0	0	2.45102	2.63522	SMAD7
										positive regulation of axonogenesis (GO:0050772)	1/43	0.341246	0.388418	0	0	2.45102	2.63522	MAPT
										positive regulation of leukocyte mediated cytotoxicity (GO:0001912)	1/43	0.341246	0.388418	0	0	2.45102	2.63522	STX7
										circulatory system development (GO:0072359)	2/126	0.343722	0.390548	0	0	1.66213	1.77503	PTPN11;TGFBR1
										synapse organization (GO:0050808)	2/126	0.343722	0.390548	0	0	1.66213	1.77503	CYFIP1;MAPT
										phosphatidylinositol biosynthetic process (GO:0006661)	2/126	0.343722	0.390548	0	0	1.66213	1.77503	PIK3R2;PIK3R1
										homotypic cell-cell adhesion (GO:0034109)	1/44	0.347616	0.392896	0	0	2.3939	2.52952	ACTN1
										metal ion homeostasis (GO:0055065)	1/44	0.347616	0.392896	0	0	2.3939	2.52952	GRIN1
										mRNA catabolic process (GO:0006402)	1/44	0.347616	0.392896	0	0	2.3939	2.52952	DDX5
										neurogenesis (GO:0022008)	1/44	0.347616	0.392896	0	0	2.3939	2.52952	MAPT
										positive regulation of biosynthetic process (GO:0009891)	1/44	0.347616	0.392896	0	0	2.3939	2.52952	GRIN1
										positive regulation of cell-matrix adhesion (GO:0001954)	1/44	0.347616	0.392896	0	0	2.3939	2.52952	KDR
										positive regulation of osteoblast differentiation (GO:0045669)	1/44	0.347616	0.392896	0	0	2.3939	2.52952	YAP1
										positive regulation of potassium ion transmembrane transport (GO:1901381)	1/44	0.347616	0.392896	0	0	2.3939	2.52952	ACTN2
										protein K63-linked ubiquitination (GO:0070534)	1/44	0.347616	0.392896	0	0	2.3939	2.52952	TRAF1
										regulation of cell growth (GO:0001558)	3/217	0.349005	0.394235	0	0	1.44562	1.52176	BCL2;DERL2;TGFBR1
										microtubule cytoskeleton organization involved in mitosis (GO:1902850)	2/128	0.350724	0.395946	0	0	1.63559	1.71369	CCNB1;PLK1
										regulation of insulin receptor signaling pathway (GO:0046626)	1/45	0.353926	0.398398	0	0	2.33937	2.42983	PTPN11
										regulation of receptor signaling pathway via JAK-STAT (GO:0046425)	1/45	0.353926	0.398398	0	0	2.33937	2.42983	TNF
										microtubule bundle formation (GO:0001578)	1/45	0.353926	0.398398	0	0	2.33937	2.42983	PLK1
										positive regulation of Notch signaling pathway (GO:0045747)	1/45	0.353926	0.398398	0	0	2.33937	2.42983	YAP1
										positive regulation of response to biotic stimulus (GO:0002833)	1/45	0.353926	0.398398	0	0	2.33937	2.42983	USP15
										cilium assembly (GO:0060271)	4/314	0.359573	0.404022	0	0	1.33108	1.36148	PLK1;CDK1;CSNK1D;CSNK1E
										regulation of DNA metabolic process (GO:0051052)	1/46	0.360175	0.404022	0	0	2.28727	2.33568	NBN
										regulation of fibroblast proliferation (GO:0048145)	1/46	0.360175	0.404022	0	0	2.28727	2.33568	CTNNB1
										erythrocyte differentiation (GO:0030218)	1/46	0.360175	0.404022	0	0	2.28727	2.33568	LYN
										establishment of protein localization to extracellular region (GO:0035592)	1/46	0.360175	0.404022	0	0	2.28727	2.33568	SEL1L
										regulation of synaptic transmission, glutamatergic (GO:0051966)	1/46	0.360175	0.404022	0	0	2.28727	2.33568	TNF
										negative regulation of cold-induced thermogenesis (GO:0120163)	1/47	0.366363	0.410488	0	0	2.23743	2.24667	ARNTL
										positive regulation of pathway-restricted SMAD protein phosphorylation (GO:0010862)	1/47	0.366363	0.410488	0	0	2.23743	2.24667	TGFBR1
										regulation of interleukin-2 production (GO:0032663)	1/48	0.372492	0.41567	0	0	2.18972	2.16243	MAP3K7
										regulation of mitochondrion organization (GO:0010821)	1/48	0.372492	0.41567	0	0	2.18972	2.16243	MAPT
										regulation of protein metabolic process (GO:0051246)	1/48	0.372492	0.41567	0	0	2.18972	2.16243	FAF1
										histone H4 acetylation (GO:0043967)	1/48	0.372492	0.41567	0	0	2.18972	2.16243	PER1
										negative regulation of MAP kinase activity (GO:0043407)	1/48	0.372492	0.41567	0	0	2.18972	2.16243	LYN
										negative regulation of mitotic cell cycle (GO:0045930)	1/48	0.372492	0.41567	0	0	2.18972	2.16243	CTNNB1
										positive regulation of blood vessel endothelial cell migration (GO:0043536)	1/48	0.372492	0.41567	0	0	2.18972	2.16243	KDR
										receptor internalization (GO:0031623)	1/49	0.378562	0.420987	0	0	2.14399	2.08262	PICALM
										regulation of cellular protein metabolic process (GO:0032268)	1/49	0.378562	0.420987	0	0	2.14399	2.08262	CYFIP1
										regulation of interferon-beta production (GO:0032648)	1/49	0.378562	0.420987	0	0	2.14399	2.08262	PTPN11
										regulation of stress-activated MAPK cascade (GO:0032872)	1/49	0.378562	0.420987	0	0	2.14399	2.08262	PER1
										negative regulation of catabolic process (GO:0009895)	1/49	0.378562	0.420987	0	0	2.14399	2.08262	TNF
										negative regulation of cell projection organization (GO:0031345)	1/49	0.378562	0.420987	0	0	2.14399	2.08262	GRIN2B
										organic hydroxy compound biosynthetic process (GO:1901617)	1/50	0.384574	0.427427	0	0	2.10013	2.00692	PER2
[truncated: 194 more rows]

## Sheet: 3)MCODE_CREBBP
contains CREBBP	KEGG									GO Biological Process									OMIM Expanded
[truncated: 524 more rows]

[truncated: 2 more sheets: 1)CytoCluster, 2)CytoCluster]
