# Supplementary material for: MAGI-MS: multiple seed-centric module discovery
Source: Bioinform Adv. 2022 Apr 29;2(1):vbac025. doi: 10.1093/bioadv/vbac025 (PMC9710684; doi:10.1093/bioadv/vbac025)
Supplement: vbac025_Supplementary_Data [file vbac025_supplementary_data.zip › SupplementaryTable5.xlsx]

## Sheet: Summary
(-min)	CHD8-CREBBP	CHD8-CTNNB1	GABRA3-GABRB1	GRIN2A-GRIN2B	SCN1A-SCN2A	SHANK2-SHANK3
Number of genes, HPRD+STRING+V6	61	66	38	36	40	35
Number of genes, STRING 11.5+V10	65	99	73	33	67	21
Common genes	20	26	0	0	18	7
New genes, HPRD+STRING+V6	41	40	38	36	22	28
New genes, STRING 11.5 + V10	45	73	73	33	49	14
Number of GO BP, HPRD+STRING+V6	1017	1207	728	657	823	733
Number of GO BP, STRING 11.5 + V10	733	846	779	271	832	415
Common GO BP	491	611	259	72	551	325
New GO BP, HPRD+STRING+V6	527	597	470	586	273	409
New GO BP, STRING 11.5 + V10	243	236	521	200	282	91
Common GO BP proportion, HPRD+STRING+V6 (%)	48.2793	50.6214	35.5769	10.9589	66.9502	44.3383
Common GO BP proportion, STRING 11.5 + V10(%)	66.985	72.2222	33.2478	26.5683	66.226	78.3133
Number of KEGG, HPRD+STRING+V6	146	165	156	160	167	168
Number of KEGG, STRING 11.5 + V10	70	77	125	25	155	65
Common KEGG	66	69	94	16	149	64
New KEGG, HPRD+STRING+V6	81	97	63	145	19	105
New KEGG, STRING 11.5 + V10	5	9	32	10	7	2
Common KEGG proportion, HPRD+STRING+V6 (%)	45.2055	41.8182	60.2564	10	89.2216	38.0952
Common KEGG proportion, STRING 11.5 + V10(%)	94.2857	89.6104	75.2	64	96.129	98.4615

## Sheet: CHD8-CREBBP
Minimum	Minimum: KEGG									Minimum: GO Biological Process									Minimum: OMIM Expanded
ACTL6B	Term	Overlap	P-value	Adjusted P-value	Old P-value	Old Adjusted P-value	Odds Ratio	Combined Score	Genes	Term	Overlap	P-value	Adjusted P-value	Old P-value	Old Adjusted P-value	Odds Ratio	Combined Score	Genes	Term	Overlap	P-value	Adjusted P-value	Old P-value	Old Adjusted P-value	Odds Ratio	Combined Score	Genes
ARID1B	Hepatocellular carcinoma	9/168	3.58644e-09	1.90813e-07	0	0	19.9892	388.712	SMARCD1;PBRM1;SMARCC1;SMARCB1;SMARCC2;ACTL6B;MYC;ARID2;ARID1B	regulation of transcription by RNA polymerase II (GO:0006357)	41/2206	1.07965e-23	7.64149e-21	0	0	14.0217	741.51	SMARCD1;SMARCB1;KDM1A;CTBP1;TAF1L;CHD3;RTF1;CHD1;PHF21A;MECP2;MED12;TRIM28;SIN3A;MYC;EP300;BRD9;VHL;BPTF;BRD4;BRD3;KDM6B;SPEN;BRD2;NCOA2;SMARCC1;SMARCC2;ACTL6B;AUTS2;NCOA3;PCGF3;BAZ1B;ARID1B;SIRT1;HCFC1;TADA2B;KAT2B;NCOR1;KAT6B;KAT6A;RCOR1;TAF1	lymphoma	6/99	8.23368e-07	0.000147383	0	0	21.6971	303.973	BCL7A;CSNK2A1;CTBP1;MYC;CSNK2A2;EP300
ARID2	Thyroid hormone signaling pathway	8/121	5.37502e-09	1.90813e-07	0	0	24.6198	468.798	MED12;NCOA2;KAT2B;NCOR1;SIN3A;MYC;NCOA3;EP300	regulation of transcription, DNA-templated (GO:0006355)	41/2244	2.08215e-23	7.64149e-21	0	0	13.7504	718.13	SMARCD1;SMARCB1;KDM1A;TRRAP;CTBP1;TAF1L;CHD3;CHD1;ING1;TAF5L;MECP2;MED12;BCL7A;TRIM28;SIN3A;MYC;EP300;BRD9;VHL;BPTF;BRD4;RUNX1T1;BRD3;SPEN;BRD2;NCOA2;SMARCC1;SMARCC2;ACTL6B;USP22;PCGF3;BAZ1B;ARID1B;SIRT1;HCFC1;TADA2B;NCOR1;KAT6B;KAT6A;CARM1;RCOR1	pheochromocytoma	5/83	7.40268e-06	0.000286961	0	0	21.2147	250.624	CSNK2A1;CTBP1;CSNK2A2;EP300;VHL
AUTS2	Basal transcription factors	5/45	3.42525e-07	8.10642e-06	0	0	41.4479	617.032	TAF13;TAF1L;TAF4;TAF5L;TAF1	chromatin remodeling (GO:0006338)	16/103	3.81661e-23	9.33798e-21	0	0	74.494	3845.39	KDM6B;SMARCD1;PBRM1;SMARCC1;SMARCB1;SMARCC2;ACTL6B;CHD3;BAZ1B;ARID1B;SIRT1;HCFC1;TADA2B;KAT2B;MYC;BPTF	squamous cell carcinoma	5/84	7.85157e-06	0.000286961	0	0	20.9451	246.206	CSNK2A1;CTBP1;CSNK2A2;EP300;ING1
BAZ1B	Thermogenesis	7/232	1.01451e-05	0.000180076	0	0	10.5724	121.567	SMARCD1;SMARCC1;SMARCB1;SMARCC2;KDM1A;ACTL6B;ARID1B	chromatin organization (GO:0006325)	15/142	4.21748e-19	7.73907e-17	0	0	46.7906	1979.7	KDM6B;SMARCD1;PBRM1;SMARCC1;SMARCB1;SMARCC2;ACTL6B;BAZ1B;CHD1;SIRT1;HCFC1;TADA2B;KAT2B;MYC;BPTF	renal cell carcinoma	5/85	8.32149e-06	0.000286961	0	0	20.6823	241.914	CSNK2A1;CTBP1;CSNK2A2;EP300;VHL
BCL7A	Wnt signaling pathway	5/166	0.000204898	0.00290955	0	0	10.235	86.9257	CSNK2A1;CTBP1;MYC;CSNK2A2;EP300	positive regulation of transcription, DNA-templated (GO:0045893)	26/1183	9.70835e-16	1.42519e-13	0	0	10.8199	374.028	SMARCD1;SMARCB1;KDM1A;TAF1L;ING1;MED12;TRIM28;SIN3A;MYC;EP300;VHL;BPTF;BRD4;KDM6B;NCOA2;SMARCC1;SMARCC2;AUTS2;NCOA3;USP22;ARID1B;SIRT1;HCFC1;KAT2B;KAT6B;KAT6A	encephalopathy	5/91	1.16224e-05	0.000286961	0	0	19.2335	218.542	MECP2;CSNK2A1;CTBP1;CSNK2A2;EP300
BPTF	Notch signaling pathway	3/59	0.000935331	0.0110681	0	0	17.1766	119.8	KAT2B;CTBP1;EP300	negative regulation of transcription, DNA-templated (GO:0045892)	23/948	9.12513e-15	1.11631e-12	0	0	11.2543	363.827	SPEN;SMARCC2;KDM1A;CTBP1;CHD3;RTF1;SIRT1;PHF21A;HCFC1;MECP2;NCOR1;BCL7A;TRIM28;SIN3A;KAT6B;MYC;KAT6A;EP300;VHL;RCOR1;BPTF;RUNX1T1;TAF1	dystonia	5/94	1.3616e-05	0.000286961	0	0	18.5824	208.202	CSNK2A1;CTBP1;CSNK2A2;EP300;TAF1
BRD1	Adherens junction	3/71	0.00159946	0.0162231	0	0	14.1369	91.0144	CSNK2A1;CSNK2A2;EP300	histone acetylation (GO:0016573)	9/71	1.44481e-12	1.51499e-10	0	0	51.5141	1404.43	KAT2B;BRD1;ACTL6B;TRRAP;KAT6B;KAT6A;WDR5;EP300;TAF5L	autism	5/96	1.50866e-05	0.000286961	0	0	18.1722	201.742	MECP2;CSNK2A1;CTBP1;CSNK2A2;EP300
BRD2	Huntington disease	5/306	0.00316769	0.0278542	0	0	5.43577	31.2815	SIN3A;POLR2D;EP300;TAF4;RCOR1	histone modification (GO:0016570)	10/114	3.33277e-12	3.05782e-10	0	0	34.6696	916.221	TRRAP;SIN3A;KAT6B;KAT6A;USP22;CARM1;EP300;BAZ1B;SIRT1;RCOR1	disorder of glycosylation	5/96	1.50866e-05	0.000286961	0	0	18.1722	201.742	CSNK2A1;CTBP1;CSNK2A2;EP300;RTF1
BRD3	Transcriptional misregulation in cancer	4/192	0.00353082	0.0278542	0	0	6.88769	38.8894	NCOR1;SIN3A;MYC;RUNX1T1	protein-DNA complex disassembly (GO:0032986)	6/20	3.47791e-11	2.83643e-09	0	0	144.705	3484.78	SMARCD1;SMARCC1;SMARCB1;SMARCC2;MYC;ARID2	adenoma	4/80	0.00013349	0.000286961	0	0	17.1346	152.866	CSNK2A1;CTBP1;CSNK2A2;EP300
BRD4	Human T-cell leukemia virus 1 infection	4/219	0.00562184	0.0399151	0	0	6.01449	31.1616	KAT2B;TRRAP;MYC;EP300	positive regulation of transcription by RNA polymerase II (GO:0045944)	19/908	4.31111e-11	3.16435e-09	0	0	8.84907	211.203	KDM6B;NCOA2;SMARCD1;SMARCB1;KDM1A;AUTS2;NCOA3;SIRT1;HCFC1;MED12;KAT2B;SIN3A;KAT6B;MYC;KAT6A;LEO1;EP300;BPTF;BRD4	adenocarcinoma	4/83	0.000153973	0.000286961	0	0	16.4814	144.686	CSNK2A1;CTBP1;CSNK2A2;EP300
BRD9	Pathways in cancer	6/531	0.00748654	0.0483222	0	0	3.75981	18.4029	CTBP1;MYC;NCOA3;EP300;VHL;RUNX1T1	positive regulation of nucleic acid-templated transcription (GO:1903508)	15/511	6.74703e-11	4.14176e-09	0	0	11.7575	275.352	SMARCC1;SMARCC2;USP22;TAF1L;ING1;ARID1B;HCFC1;MED12;TRIM28;KAT6B;MYC;KAT6A;EP300;VHL;BRD4	adrenoleukodystrophy	4/83	0.000153973	0.000286961	0	0	16.4814	144.686	CSNK2A1;CTBP1;CSNK2A2;EP300
CARM1	Signaling pathways regulating pluripotency of stem cells	3/143	0.0113171	0.0669593	0	0	6.84159	30.6602	MYC;KAT6A;PCGF3	ATP-dependent chromatin remodeling (GO:0043044)	7/42	6.77126e-11	4.14176e-09	0	0	68.6207	1606.8	PBRM1;SMARCC1;SMARCB1;SMARCC2;ACTL6B;CHD3;ARID1B	arthrogryposis	4/83	0.000153973	0.000286961	0	0	16.4814	144.686	CSNK2A1;CTBP1;CSNK2A2;EP300
CHD1	Acute myeloid leukemia	2/67	0.0200782	0.100423	0	0	9.70452	37.9264	MYC;RUNX1T1	regulation of signal transduction by p53 class mediator (GO:1901796)	10/156	7.72178e-11	4.35983e-09	0	0	24.6438	573.817	CSNK2A1;TAF13;KAT6A;CSNK2A2;EP300;TAF1L;CHD3;SSRP1;TAF4;TAF1	asperger syndrome	4/83	0.000153973	0.000286961	0	0	16.4814	144.686	CSNK2A1;CTBP1;CSNK2A2;EP300
CHD3	Mitophagy	2/68	0.0206439	0.100423	0	0	9.557	37.0844	CSNK2A1;CSNK2A2	negative regulation of nucleic acid-templated transcription (GO:1903507)	14/464	2.22938e-10	1.16883e-08	0	0	11.8863	264.162	SPEN;SMARCC2;KDM1A;CTBP1;SIRT1;MECP2;NCOR1;BCL7A;TRIM28;SIN3A;KAT6B;KAT6A;RCOR1;RUNX1T1	atopy	4/83	0.000153973	0.000286961	0	0	16.4814	144.686	CSNK2A1;CTBP1;CSNK2A2;EP300
CSNK2A1	Renal cell carcinoma	2/69	0.0212161	0.100423	0	0	9.41388	36.2716	EP300;VHL	negative regulation of transcription by RNA polymerase II (GO:0000122)	16/684	4.0059e-10	1.96022e-08	0	0	9.41806	203.789	SPEN;KDM1A;CTBP1;CHD3;RTF1;SIRT1;PHF21A;HCFC1;MECP2;NCOR1;SIN3A;MYC;EP300;VHL;BPTF;TAF1	autoimmune disease	4/83	0.000153973	0.000286961	0	0	16.4814	144.686	CSNK2A1;CTBP1;CSNK2A2;EP300
CSNK2A2	Chronic myeloid leukemia	2/76	0.0254036	0.112729	0	0	8.52038	31.2942	CTBP1;MYC	transcription by RNA polymerase II (GO:0006366)	12/320	4.32308e-10	1.98321e-08	0	0	14.4281	311.097	KAT2B;NCOR1;TAF13;POLR2D;LEO1;TAF1L;RTF1;RPRD2;SSRP1;TAF4;TAF5L;TAF1	bare lymphocyte syndrome	4/83	0.000153973	0.000286961	0	0	16.4814	144.686	CSNK2A1;CTBP1;CSNK2A2;EP300
CTBP1	PD-L1 expression and PD-1 checkpoint pathway in cancer	2/89	0.0339816	0.141923	0	0	7.24247	24.4936	CSNK2A1;CSNK2A2	nucleosome organization (GO:0034728)	8/94	7.12177e-10	3.07493e-08	0	0	32.3933	682.29	BRD2;SMARCD1;SMARCC1;SMARCB1;SMARCC2;KAT6B;ARID2;BPTF	bartter syndrome	4/83	0.000153973	0.000286961	0	0	16.4814	144.686	CSNK2A1;CTBP1;CSNK2A2;EP300
EP300	TGF-beta signaling pathway	2/94	0.0375415	0.14808	0	0	6.84714	22.4744	MYC;EP300	negative regulation of cellular macromolecule biosynthetic process (GO:2000113)	14/547	1.88134e-09	7.67167e-08	0	0	9.99257	200.764	SPEN;SMARCC2;KDM1A;CTBP1;SIRT1;MECP2;NCOR1;BCL7A;TRIM28;SIN3A;KAT6B;KAT6A;RCOR1;RUNX1T1	central hypoventilation syndrome	4/83	0.000153973	0.000286961	0	0	16.4814	144.686	CSNK2A1;CTBP1;CSNK2A2;EP300
H3F3C	NF-kappa B signaling pathway	2/104	0.0450657	0.1582	0	0	6.17274	19.1332	CSNK2A1;CSNK2A2	chromatin disassembly (GO:0031498)	5/18	2.56973e-09	9.43091e-08	0	0	127.705	2525.94	SMARCD1;SMARCC1;SMARCB1;SMARCC2;ARID2	cholestasis	4/83	0.000153973	0.000286961	0	0	16.4814	144.686	CSNK2A1;CTBP1;CSNK2A2;EP300
HCFC1	Glucagon signaling pathway	2/107	0.0474233	0.1582	0	0	5.99546	18.278	EP300;SIRT1	nucleosome disassembly (GO:0006337)	5/18	2.56973e-09	9.43091e-08	0	0	127.705	2525.94	SMARCD1;SMARCC1;SMARCB1;SMARCC2;ARID2	dyskeratosis	4/83	0.000153973	0.000286961	0	0	16.4814	144.686	CSNK2A1;CTBP1;CSNK2A2;EP300
ING1	Ribosome biogenesis in eukaryotes	2/108	0.0482191	0.1582	0	0	5.9386	18.0058	CSNK2A1;CSNK2A2	histone H3 acetylation (GO:0043966)	6/42	4.45243e-09	1.55623e-07	0	0	56.2119	1080.94	KAT2B;BRD1;KAT6B;KAT6A;WDR5;TAF5L	episodic ataxia	4/83	0.000153973	0.000286961	0	0	16.4814	144.686	CSNK2A1;CTBP1;CSNK2A2;EP300
KAT2B	HIF-1 signaling pathway	2/109	0.0490198	0.1582	0	0	5.88281	17.7398	EP300;VHL	internal peptidyl-lysine acetylation (GO:0018393)	5/28	2.8749e-08	9.59173e-07	0	0	72.1449	1252.77	KAT2B;TRRAP;KAT6B;KAT6A;EP300	fetal hemoglobin quantitative trait locus	4/83	0.000153973	0.000286961	0	0	16.4814	144.686	CSNK2A1;CTBP1;CSNK2A2;EP300
KAT6A	Cell cycle	2/124	0.0615912	0.190129	0	0	5.15561	14.3699	MYC;EP300	transcription, DNA-templated (GO:0006351)	9/221	3.90055e-08	1.24478e-06	0	0	14.9517	255.07	TAF13;POLR2D;LEO1;TAF1L;RTF1;SSRP1;TAF4;TAF5L;TAF1	glioblastoma	4/83	0.000153973	0.000286961	0	0	16.4814	144.686	CSNK2A1;CTBP1;CSNK2A2;EP300
KAT6B	FoxO signaling pathway	2/131	0.0677958	0.200563	0	0	4.87412	13.1175	EP300;SIRT1	regulation of androgen receptor signaling pathway (GO:0060765)	5/36	1.08095e-07	3.30592e-06	0	0	53.5054	858.24	NCOA2;NCOR1;KDM1A;EP300;SIRT1	goiter	4/83	0.000153973	0.000286961	0	0	16.4814	144.686	CSNK2A1;CTBP1;CSNK2A2;EP300
KDM1A	Estrogen signaling pathway	2/137	0.0732722	0.205159	0	0	4.65608	12.169	NCOA2;NCOA3	regulation of histone H4-K16 acetylation (GO:2000618)	3/5	3.26092e-07	9.57407e-06	0	0	482.25	7202.93	SMARCB1;AUTS2;SIRT1	hemochromatosis	4/83	0.000153973	0.000286961	0	0	16.4814	144.686	CSNK2A1;CTBP1;CSNK2A2;EP300
KDM6B	Measles	2/139	0.0751287	0.205159	0	0	4.58765	11.8754	CSNK2A1;CSNK2A2	transcription initiation from RNA polymerase II promoter (GO:0006367)	7/140	3.51408e-07	9.92051e-06	0	0	17.9691	267.045	KAT2B;NCOR1;TAF13;POLR2D;TAF1L;TAF4;TAF1	homocystinuria	4/83	0.000153973	0.000286961	0	0	16.4814	144.686	CSNK2A1;CTBP1;CSNK2A2;EP300
LEO1	MicroRNAs in cancer	3/310	0.0799376	0.209711	0	0	3.09362	7.81606	MYC;EP300;SIRT1	histone H4 acetylation (GO:0043967)	5/48	4.76465e-07	1.29528e-05	0	0	38.5504	561.173	ACTL6B;TRRAP;WDR5;EP300;HCFC1	infections	4/83	0.000153973	0.000286961	0	0	16.4814	144.686	CSNK2A1;CTBP1;CSNK2A2;EP300
MECP2	Breast cancer	2/147	0.0827029	0.209711	0	0	4.33279	10.7995	MYC;NCOA3	positive regulation of gene expression, epigenetic (GO:0045815)	5/57	1.13919e-06	2.98631e-05	0	0	31.8638	436.062	KAT2B;SMARCD1;EP300;BAZ1B;ARID1B	kallmann syndrome	4/83	0.000153973	0.000286961	0	0	16.4814	144.686	CSNK2A1;CTBP1;CSNK2A2;EP300
MED12	Cellular senescence	2/156	0.0914912	0.216321	0	0	4.07772	9.75191	MYC;SIRT1	DNA-templated transcription, initiation (GO:0006352)	7/168	1.20322e-06	3.0454e-05	0	0	14.8231	202.046	KAT2B;NCOR1;TAF13;POLR2D;TAF1L;TAF4;TAF1	keratosis	4/83	0.000153973	0.000286961	0	0	16.4814	144.686	CSNK2A1;CTBP1;CSNK2A2;EP300
MYC	RNA polymerase	1/31	0.0960576	0.216321	0	0	10.3672	24.2883	POLR2D	regulation of intracellular signal transduction (GO:1902531)	10/437	1.36938e-06	3.35042e-05	0	0	8.30658	112.148	CSNK2A1;TAF13;KAT6A;CSNK2A2;EP300;TAF1L;CHD3;SSRP1;TAF4;TAF1	lipodystrophy	4/83	0.000153973	0.000286961	0	0	16.4814	144.686	CSNK2A1;CTBP1;CSNK2A2;EP300
NCOA2	JAK-STAT signaling pathway	2/162	0.0974966	0.216321	0	0	3.92361	9.13392	MYC;EP300	beta-catenin-TCF complex assembly (GO:1904837)	4/29	2.26972e-06	5.37411e-05	0	0	52.223	678.682	TRRAP;MYC;LEO1;EP300	lissencephaly	4/83	0.000153973	0.000286961	0	0	16.4814	144.686	CSNK2A1;CTBP1;CSNK2A2;EP300
NCOA3	Hepatitis B	2/162	0.0974966	0.216321	0	0	3.92361	9.13392	MYC;EP300	protein deubiquitination (GO:0016579)	8/267	2.37491e-06	5.44745e-05	0	0	10.6623	138.083	TADA2B;KAT2B;USP27X;TRRAP;MYC;USP22;EP300;HCFC1	lymphedema	4/83	0.000153973	0.000286961	0	0	16.4814	144.686	CSNK2A1;CTBP1;CSNK2A2;EP300
NCOR1	Nicotinate and nicotinamide metabolism	1/35	0.107771	0.23187	0	0	9.14568	20.3743	SIRT1	regulation of myeloid cell differentiation (GO:0045637)	5/68	2.75922e-06	6.13718e-05	0	0	26.2857	336.472	KAT2B;SIN3A;WDR5;LEO1;EP300	lymphoproliferative syndrome	4/83	0.000153973	0.000286961	0	0	16.4814	144.686	CSNK2A1;CTBP1;CSNK2A2;EP300
PBRM1	Thyroid cancer	1/37	0.113571	0.237163	0	0	8.63672	18.7877	MYC	protein acetylation (GO:0006473)	4/31	2.99227e-06	6.36832e-05	0	0	48.3497	614.983	KAT2B;KAT6A;EP300;SIRT1	malignant hyperthermia	4/83	0.000153973	0.000286961	0	0	16.4814	144.686	CSNK2A1;CTBP1;CSNK2A2;EP300
PCGF3	Bladder cancer	1/41	0.12506	0.253694	0	0	7.77148	16.1566	MYC	protein modification by small protein removal (GO:0070646)	8/276	3.03667e-06	6.36832e-05	0	0	10.2996	130.853	TADA2B;KAT2B;USP27X;TRRAP;MYC;USP22;EP300;HCFC1	meckel syndrome	4/83	0.000153973	0.000286961	0	0	16.4814	144.686	CSNK2A1;CTBP1;CSNK2A2;EP300
PHF21A	Kaposi sarcoma-associated herpesvirus infection	2/193	0.130133	0.25665	0	0	3.28164	6.69193	MYC;EP300	peptidyl-lysine acetylation (GO:0018394)	3/10	3.86797e-06	7.88636e-05	0	0	137.751	1716.76	KAT2B;EP300;SIRT1	mitochondrial dna depletion syndrome	4/83	0.000153973	0.000286961	0	0	16.4814	144.686	CSNK2A1;CTBP1;CSNK2A2;EP300
POLR2D	Epstein-Barr virus infection	2/202	0.140037	0.263723	0	0	3.13254	6.1581	SIN3A;MYC	regulation of cell cycle (GO:0051726)	8/296	5.08609e-06	9.87723e-05	0	0	9.57456	116.704	KAT2B;CSNK2A1;CTBP1;MYC;CSNK2A2;EP300;SIRT1;HCFC1	mucopolysaccharidosis	4/83	0.000153973	0.000286961	0	0	16.4814	144.686	CSNK2A1;CTBP1;CSNK2A2;EP300
RCOR1	Viral carcinogenesis	2/203	0.141148	0.263723	0	0	3.1168	6.10253	KAT2B;EP300	cellular response to UV (GO:0034644)	5/77	5.11355e-06	9.87723e-05	0	0	22.9896	280.096	KDM1A;MYC;EP300;SIRT1;TAF1	nephronophthisis	4/83	0.000153973	0.000286961	0	0	16.4814	144.686	CSNK2A1;CTBP1;CSNK2A2;EP300
RPRD2	Endometrial cancer	1/58	0.172277	0.313632	0	0	5.44901	9.58292	MYC	regulation of intracellular steroid hormone receptor signaling pathway (GO:0033143)	4/37	6.18957e-06	0.000116491	0	0	39.5469	474.272	NCOA2;KDM1A;CARM1;EP300	otosclerosis	4/83	0.000153973	0.000286961	0	0	16.4814	144.686	CSNK2A1;CTBP1;CSNK2A2;EP300
RTF1	Lysine degradation	1/63	0.18568	0.329582	0	0	5.00832	8.43265	SETD1B	negative regulation of histone acetylation (GO:0035067)	3/12	7.05841e-06	0.000129522	0	0	107.129	1270.69	CTBP1;SIN3A;SIRT1	paget disease	4/83	0.000153973	0.000286961	0	0	16.4814	144.686	CSNK2A1;CTBP1;CSNK2A2;EP300
RUNX1T1	Long-term potentiation	1/67	0.196249	0.33698	0	0	4.70384	7.6596	EP300	regulation of gene expression (GO:0010468)	14/1079	7.49107e-06	0.000134109	0	0	4.86385	57.4022	KDM6B;NCOA2;TRRAP;CHD3;SIRT1;TAF5L;HCFC1;MECP2;KAT6B;MYC;CARM1;EP300;VHL;TAF1	preeclampsia	4/83	0.000153973	0.000286961	0	0	16.4814	144.686	CSNK2A1;CTBP1;CSNK2A2;EP300
SETD1B	Amphetamine addiction	1/69	0.201482	0.33698	0	0	4.56503	7.31342	SIRT1	regulation of nucleic acid-templated transcription (GO:1903506)	9/430	9.94246e-06	0.000173756	0	0	7.44936	85.8069	NCOA2;TRRAP;KAT6B;CARM1;EP300;CHD3;VHL;TAF5L;HCFC1	refsum disease	4/83	0.000153973	0.000286961	0	0	16.4814	144.686	CSNK2A1;CTBP1;CSNK2A2;EP300
SIN3A	Central carbon metabolism in cancer	1/70	0.204086	0.33698	0	0	4.49864	7.1493	MYC	positive regulation by host of viral transcription (GO:0043923)	3/16	1.78007e-05	0.000303854	0	0	74.1514	810.94	SMARCB1;EP300;CHD1	restless legs syndrome	4/83	0.000153973	0.000286961	0	0	16.4814	144.686	CSNK2A1;CTBP1;CSNK2A2;EP300
SIRT1	Prion disease	2/273	0.222489	0.359016	0	0	2.30352	3.46191	CSNK2A1;CSNK2A2	regulation of cellular macromolecule biosynthetic process (GO:2000112)	9/468	1.94766e-05	0.000324904	0	0	6.81933	73.9645	NCOA2;TRRAP;KAT6B;CARM1;EP300;CHD3;VHL;TAF5L;HCFC1	vitreoretinopathy	4/83	0.000153973	0.000286961	0	0	16.4814	144.686	CSNK2A1;CTBP1;CSNK2A2;EP300
SMARCB1	ErbB signaling pathway	1/85	0.24216	0.377586	0	0	3.69252	5.23658	MYC	regulation of megakaryocyte differentiation (GO:0045652)	4/54	2.84358e-05	0.000463819	0	0	26.0787	272.988	KAT2B;SIN3A;WDR5;EP300	aids	4/84	0.000161279	0.000286961	0	0	16.2746	142.116	CSNK2A1;CTBP1;CSNK2A2;EP300
SMARCC1	Colorectal cancer	1/86	0.244633	0.377586	0	0	3.6489	5.13763	MYC	regulation of stem cell population maintenance (GO:2000036)	3/19	3.05877e-05	0.000477689	0	0	60.2389	626.178	NCOA3;MYC;TAF5L	amelogenesis imperfecta	4/84	0.000161279	0.000286961	0	0	16.2746	142.116	CSNK2A1;CTBP1;CSNK2A2;EP300
SMARCC2	Small cell lung cancer	1/92	0.259308	0.391721	0	0	3.40728	4.59893	MYC	regulation of histone H3-K4 methylation (GO:0051569)	3/19	3.05877e-05	0.000477689	0	0	60.2389	626.178	AUTS2;KDM1A;WDR5	amyloidosis	4/84	0.000161279	0.000286961	0	0	16.2746	142.116	CSNK2A1;CTBP1;CSNK2A2;EP300
SMARCD1	Prostate cancer	1/97	0.271323	0.394182	0	0	3.229	4.21206	EP300	positive regulation of DNA metabolic process (GO:0051054)	4/63	5.23985e-05	0.000801261	0	0	22.0906	217.739	MECP2;TRIM28;MYC;SIRT1	body mass index	4/84	0.000161279	0.000286961	0	0	16.2746	142.116	CSNK2A1;CTBP1;CSNK2A2;EP300
SPEN	mRNA surveillance pathway	1/98	0.273702	0.394182	0	0	3.19555	4.14052	WDR82	transcription elongation from RNA polymerase II promoter (GO:0006368)	4/67	6.67714e-05	0.00100021	0	0	20.6838	198.859	POLR2D;LEO1;RTF1;SSRP1	colon cancer	4/84	0.000161279	0.000286961	0	0	16.2746	142.116	CSNK2A1;CTBP1;CSNK2A2;EP300
SSRP1	Melanogenesis	1/101	0.280796	0.394182	0	0	3.09922	3.9364	EP300	DNA-templated transcription, elongation (GO:0006354)	4/69	7.49448e-05	0.00110019	0	0	20.0454	190.406	POLR2D;LEO1;RTF1;SSRP1	cutis laxa	4/84	0.000161279	0.000286961	0	0	16.2746	142.116	CSNK2A1;CTBP1;CSNK2A2;EP300
TADA2B	Longevity regulating pathway	1/102	0.283145	0.394182	0	0	3.06838	3.87167	SIRT1	cellular response to light stimulus (GO:0071482)	4/70	7.92937e-05	0.0011183	0	0	19.7407	186.398	KDM1A;MYC;EP300;TAF1	dermatitis	4/84	0.000161279	0.000286961	0	0	16.2746	142.116	CSNK2A1;CTBP1;CSNK2A2;EP300
TAF1	Growth hormone synthesis, secretion and action	1/119	0.321946	0.434256	0	0	2.62407	2.97405	EP300	positive regulation of histone methylation (GO:0031062)	3/26	8.07493e-05	0.0011183	0	0	41.8906	394.784	AUTS2;WDR5;SIRT1	dyslexia	4/84	0.000161279	0.000286961	0	0	16.2746	142.116	CSNK2A1;CTBP1;CSNK2A2;EP300
TAF13	AMPK signaling pathway	1/120	0.324163	0.434256	0	0	2.60189	2.93105	SIRT1	negative regulation of proteolysis involved in cellular protein catabolic process (GO:1903051)	3/26	8.07493e-05	0.0011183	0	0	41.8906	394.784	CSNK2A1;CSNK2A2;TAF1	endometrial cancer	4/84	0.000161279	0.000286961	0	0	16.2746	142.116	CSNK2A1;CTBP1;CSNK2A2;EP300
TAF1L	Alzheimer disease	2/369	0.337873	0.44424	0	0	1.69266	1.83668	CSNK2A1;CSNK2A2	negative regulation of histone H4 acetylation (GO:0090241)	2/5	0.000103347	0.00135459	0	0	210.921	1935.71	CTBP1;SIRT1	epiphyseal dysplasia, multiple	4/84	0.000161279	0.000286961	0	0	16.2746	142.116	CSNK2A1;CTBP1;CSNK2A2;EP300
TAF4	Ubiquitin mediated proteolysis	1/140	0.367031	0.473804	0	0	2.22527	2.23041	VHL	regulation of chromosome separation (GO:1905818)	2/5	0.000103347	0.00135459	0	0	210.921	1935.71	CSNK2A1;CSNK2A2	hypoglycemia	4/84	0.000161279	0.000286961	0	0	16.2746	142.116	CSNK2A1;CTBP1;CSNK2A2;EP300
TAF5L	Gastric cancer	1/149	0.385437	0.488679	0	0	2.089	1.9916	MYC	cell fate commitment involved in formation of primary germ layer (GO:0060795)	2/5	0.000103347	0.00135459	0	0	210.921	1935.71	LEO1;RTF1	neutropenia	4/84	0.000161279	0.000286961	0	0	16.2746	142.116	CSNK2A1;CTBP1;CSNK2A2;EP300
TRIM28	Cushing syndrome	1/155	0.397414	0.491314	0	0	2.007	1.85201	WDR5	histone H3-K4 methylation (GO:0051568)	3/30	0.000124928	0.00160872	0	0	35.6774	320.66	WDR82;SETD1B;WDR5	nevus	4/84	0.000161279	0.000286961	0	0	16.2746	142.116	CSNK2A1;CTBP1;CSNK2A2;EP300
TRRAP	Hepatitis C	1/157	0.401355	0.491314	0	0	1.98107	1.80854	MYC	regulation of gene expression, epigenetic (GO:0040029)	4/82	0.000146909	0.00185916	0	0	16.6936	147.332	MECP2;KAT2B;EP300;BAZ1B	night blindness	4/84	0.000161279	0.000286961	0	0	16.2746	142.116	CSNK2A1;CTBP1;CSNK2A2;EP300
USP22	Hippo signaling pathway	1/163	0.413027	0.497032	0	0	1.90712	1.68636	MYC	modulation by host of symbiont process (GO:0051851)	3/32	0.000151915	0.00188993	0	0	33.2136	292.02	SMARCB1;EP300;CHD1	ovarian failure	4/84	0.000161279	0.000286961	0	0	16.2746	142.116	CSNK2A1;CTBP1;CSNK2A2;EP300
USP27X	Influenza A	1/172	0.430115	0.508969	0	0	1.80592	1.52366	EP300	negative regulation of histone H3-K9 methylation (GO:0051573)	2/6	0.000154696	0.00189245	0	0	158.183	1387.9	SMARCB1;KDM1A	polydactyly	4/84	0.000161279	0.000286961	0	0	16.2746	142.116	CSNK2A1;CTBP1;CSNK2A2;EP300
VHL	Tuberculosis	1/180	0.444893	0.517826	0	0	1.72451	1.39672	EP300	positive regulation of histone modification (GO:0031058)	3/33	0.00016672	0.0020061	0	0	32.1048	279.286	TADA2B;KDM1A;CTBP1	porphyria	4/84	0.000161279	0.000286961	0	0	16.2746	142.116	CSNK2A1;CTBP1;CSNK2A2;EP300
WDR5	Pathways of neurodegeneration	2/475	0.459145	0.525795	0	0	1.30622	1.01675	CSNK2A1;CSNK2A2	histone lysine methylation (GO:0034968)	3/34	0.00018243	0.00215974	0	0	31.0676	267.466	WDR82;SETD1B;WDR5	pseudohypoaldosteronism	4/84	0.000161279	0.000286961	0	0	16.2746	142.116	CSNK2A1;CTBP1;CSNK2A2;EP300
WDR82	Proteoglycans in cancer	1/205	0.488683	0.550738	0	0	1.51126	1.08212	MYC	positive regulation of histone H4 acetylation (GO:0090240)	2/7	0.000216121	0.00247863	0	0	126.54	1067.95	SMARCB1;AUTS2	sarcoma	4/84	0.000161279	0.000286961	0	0	16.2746	142.116	CSNK2A1;CTBP1;CSNK2A2;EP300
ZC3H18	cAMP signaling pathway	1/216	0.506856	0.562294	0	0	1.43314	0.973858	EP300	white fat cell differentiation (GO:0050872)	2/7	0.000216121	0.00247863	0	0	126.54	1067.95	CTBP1;SIRT1	wilms tumor	4/84	0.000161279	0.000286961	0	0	16.2746	142.116	CSNK2A1;CTBP1;CSNK2A2;EP300
	Human cytomegalovirus infection	1/225	0.521251	0.569366	0	0	1.37493	0.8958	MYC	regulation of lipid metabolic process (GO:0019216)	4/92	0.000229055	0.00258656	0	0	14.7891	123.956	NCOA2;NCOR1;SIN3A;CARM1	atrial fibrillation	4/85	0.000168833	0.000286961	0	0	16.0729	139.619	CSNK2A1;CTBP1;CSNK2A2;EP300
	Chemical carcinogenesis	1/239	0.542824	0.583947	0	0	1.29313	0.790065	MYC	negative regulation of ubiquitin-dependent protein catabolic process (GO:2000059)	3/38	0.000254809	0.00283378	0	0	27.5115	227.658	CSNK2A1;CSNK2A2;TAF1	ceroid-lipofuscinosis, neuronal	4/85	0.000168833	0.000286961	0	0	16.0729	139.619	CSNK2A1;CTBP1;CSNK2A2;EP300
	Salmonella infection	1/249	0.557645	0.590937	0	0	1.24036	0.724412	MYC	protein acylation (GO:0043543)	3/39	0.000275403	0.00301711	0	0	26.746	219.244	KAT2B;KAT6A;EP300	diamond-blackfan anemia	4/85	0.000168833	0.000286961	0	0	16.0729	139.619	CSNK2A1;CTBP1;CSNK2A2;EP300
	MAPK signaling pathway	1/294	0.618691	0.645986	0	0	1.04746	0.502938	MYC	internal protein amino acid acetylation (GO:0006475)	2/8	0.000287557	0.0030902	0	0	105.444	859.803	KAT2B;EP300	hepatocellular carcinoma	4/85	0.000168833	0.000286961	0	0	16.0729	139.619	CSNK2A1;CTBP1;CSNK2A2;EP300
	Human papillomavirus infection	1/331	0.662606	0.681812	0	0	0.928267	0.382052	EP300	protein stabilization (GO:0050821)	5/179	0.000290496	0.0030902	0	0	9.46408	77.0747	USP27X;EP300;VHL;HCFC1;TAF1	hermansky-pudlak syndrome	4/85	0.000168833	0.000286961	0	0	16.0729	139.619	CSNK2A1;CTBP1;CSNK2A2;EP300
	PI3K-Akt signaling pathway	1/354	0.687352	0.697172	0	0	0.866767	0.324958	MYC	response to UV (GO:0009411)	4/99	0.000303388	0.00318124	0	0	13.6946	110.933	KDM1A;MYC;EP300;TAF1	joubert syndrome	4/85	0.000168833	0.000286961	0	0	16.0729	139.619	CSNK2A1;CTBP1;CSNK2A2;EP300
	Herpes simplex virus 1 infection	1/498	0.806339	0.806339	0	0	0.611104	0.131541	HCFC1	regulation of ubiquitin-dependent protein catabolic process (GO:2000058)	3/42	0.000343553	0.00355166	0	0	24.6849	196.891	CSNK2A1;CSNK2A2;TAF1	leukodystrophy	4/85	0.000168833	0.000286961	0	0	16.0729	139.619	CSNK2A1;CTBP1;CSNK2A2;EP300
										regulation of RNA polymerase II regulatory region sequence-specific DNA binding (GO:1903025)	2/9	0.000368941	0.00370963	0	0	90.3764	714.414	EP300;TAF1	leukoencephalopathy	4/85	0.000168833	0.000286961	0	0	16.0729	139.619	CSNK2A1;CTBP1;CSNK2A2;EP300
										regulation of histone H4 acetylation (GO:0090239)	2/9	0.000368941	0.00370963	0	0	90.3764	714.414	SMARCB1;CTBP1	myasthenic syndrome	4/85	0.000168833	0.000286961	0	0	16.0729	139.619	CSNK2A1;CTBP1;CSNK2A2;EP300
										peptidyl-lysine modification (GO:0018205)	4/106	0.000393622	0.0039043	0	0	12.7502	99.9634	KAT2B;TRIM28;EP300;SIRT1	optic atrophy	4/85	0.000168833	0.000286961	0	0	16.0729	139.619	CSNK2A1;CTBP1;CSNK2A2;EP300
										protein deacetylation (GO:0006476)	3/45	0.000421712	0.00412715	0	0	22.9182	178.102	SIN3A;SIRT1;RCOR1	osteoarthritis	4/85	0.000168833	0.000286961	0	0	16.0729	139.619	CSNK2A1;CTBP1;CSNK2A2;EP300
										negative regulation of peptidyl-lysine acetylation (GO:2000757)	2/10	0.00046021	0.00427588	0	0	79.0754	607.602	CTBP1;SIRT1	osteopetrosis	4/85	0.000168833	0.000286961	0	0	16.0729	139.619	CSNK2A1;CTBP1;CSNK2A2;EP300
										regulation of DNA methylation (GO:0044030)	2/10	0.00046021	0.00427588	0	0	79.0754	607.602	MECP2;MYC	rickets	4/85	0.000168833	0.000286961	0	0	16.0729	139.619	CSNK2A1;CTBP1;CSNK2A2;EP300
										RNA polymerase II preinitiation complex assembly (GO:0051123)	2/10	0.00046021	0.00427588	0	0	79.0754	607.602	TAF1L;TAF1	seizures	4/85	0.000168833	0.000286961	0	0	16.0729	139.619	CSNK2A1;CTBP1;CSNK2A2;EP300
										endodermal cell fate commitment (GO:0001711)	2/10	0.00046021	0.00427588	0	0	79.0754	607.602	LEO1;RTF1	split-hand/foot malformation	4/85	0.000168833	0.000286961	0	0	16.0729	139.619	CSNK2A1;CTBP1;CSNK2A2;EP300
										negative regulation of cellular process (GO:0048523)	8/566	0.000478348	0.0043466	0	0	4.8738	37.261	KAT2B;PBRM1;CTBP1;MYC;VHL;ARID2;ING1;SIRT1	thalassemia	4/85	0.000168833	0.000286961	0	0	16.0729	139.619	CSNK2A1;CTBP1;CSNK2A2;EP300
										histone deacetylation (GO:0016575)	3/47	0.000479666	0.0043466	0	0	21.8743	167.172	SIN3A;SIRT1;RCOR1	waardenburg syndrome	4/85	0.000168833	0.000286961	0	0	16.0729	139.619	CSNK2A1;CTBP1;CSNK2A2;EP300
										regulation of gene expression by genetic imprinting (GO:0006349)	2/11	0.000561301	0.0049047	0	0	70.2857	526.106	MECP2;PCGF3	albinism	4/86	0.000176639	0.000286961	0	0	15.876	137.191	CSNK2A1;CTBP1;CSNK2A2;EP300
										chromatin-mediated maintenance of transcription (GO:0048096)	2/11	0.000561301	0.0049047	0	0	70.2857	526.106	SMARCD1;ARID1B	attention-deficit hyperactivity disorder	4/86	0.000176639	0.000286961	0	0	15.876	137.191	CSNK2A1;CTBP1;CSNK2A2;EP300
										positive regulation of transcription elongation from RNA polymerase II promoter (GO:0032968)	2/11	0.000561301	0.0049047	0	0	70.2857	526.106	LEO1;BRD4	brachydactyly	4/86	0.000176639	0.000286961	0	0	15.876	137.191	CSNK2A1;CTBP1;CSNK2A2;EP300
										negative regulation of gene expression (GO:0010629)	6/322	0.000618069	0.00533721	0	0	6.31377	46.6519	MECP2;KAT2B;NCOR1;VHL;SIRT1;TAF1	chondrodysplasia	4/86	0.000176639	0.000286961	0	0	15.876	137.191	CSNK2A1;CTBP1;CSNK2A2;EP300
										regulation of histone H3-K9 methylation (GO:0051570)	2/12	0.00067215	0.00573672	0	0	63.254	462.072	KDM1A;SIRT1	coloboma	4/86	0.000176639	0.000286961	0	0	15.876	137.191	CSNK2A1;CTBP1;CSNK2A2;EP300
										positive regulation of response to DNA damage stimulus (GO:2001022)	3/55	0.000761835	0.00632433	0	0	18.5016	132.837	TRIM28;MYC;SIRT1	complex i	4/86	0.000176639	0.000286961	0	0	15.876	137.191	CSNK2A1;CTBP1;CSNK2A2;EP300
										regulation of cell population proliferation (GO:0042127)	9/764	0.000777402	0.00632433	0	0	4.08278	29.2309	MECP2;KAT2B;PBRM1;CSNK2A1;CTBP1;MYC;VHL;ARID2;SIRT1	cone dystrophy	4/86	0.000176639	0.000286961	0	0	15.876	137.191	CSNK2A1;CTBP1;CSNK2A2;EP300
										negative regulation of histone methylation (GO:0031061)	2/13	0.000792696	0.00632433	0	0	57.5007	410.559	KDM1A;WDR5	coronary heart disease	4/86	0.000176639	0.000286961	0	0	15.876	137.191	CSNK2A1;CTBP1;CSNK2A2;EP300
										negative regulation of intrinsic apoptotic signaling pathway in response to DNA damage by p53 class mediator (GO:1902166)	2/13	0.000792696	0.00632433	0	0	57.5007	410.559	KDM1A;SIRT1	hiv	4/86	0.000176639	0.000286961	0	0	15.876	137.191	CSNK2A1;CTBP1;CSNK2A2;EP300
										chromatin organization involved in regulation of transcription (GO:0034401)	2/13	0.000792696	0.00632433	0	0	57.5007	410.559	SMARCD1;ARID1B	holoprosencephaly	4/86	0.000176639	0.000286961	0	0	15.876	137.191	CSNK2A1;CTBP1;CSNK2A2;EP300
										transcription preinitiation complex assembly (GO:0070897)	2/13	0.000792696	0.00632433	0	0	57.5007	410.559	TAF1L;TAF1	hypercholesterolemia	4/86	0.000176639	0.000286961	0	0	15.876	137.191	CSNK2A1;CTBP1;CSNK2A2;EP300
										regulation of primary metabolic process (GO:0080090)	4/130	0.000849142	0.00670183	0	0	10.3091	72.8988	NCOA2;NCOR1;SIN3A;CARM1	hypothyroidism	4/86	0.000176639	0.000286961	0	0	15.876	137.191	CSNK2A1;CTBP1;CSNK2A2;EP300
										cellular response to hypoxia (GO:0071456)	4/131	0.000873767	0.00682282	0	0	10.2274	72.0288	MYC;EP300;VHL;SIRT1	multiple sclerosis	4/86	0.000176639	0.000286961	0	0	15.876	137.191	CSNK2A1;CTBP1;CSNK2A2;EP300
										fat cell differentiation (GO:0045444)	3/58	0.000889827	0.00684233	0	0	17.4897	122.856	CTBP1;EP300;SIRT1	spinal muscular atrophy	4/86	0.000176639	0.000286961	0	0	15.876	137.191	CSNK2A1;CTBP1;CSNK2A2;EP300
										negative regulation of DNA damage response, signal transduction by p53 class mediator (GO:0043518)	2/14	0.000922875	0.00684233	0	0	52.7063	368.313	KDM1A;SIRT1	tuberculosis	4/86	0.000176639	0.000286961	0	0	15.876	137.191	CSNK2A1;CTBP1;CSNK2A2;EP300
										histone H3-K4 trimethylation (GO:0080182)	2/14	0.000922875	0.00684233	0	0	52.7063	368.313	WDR82;SETD1B	coronary artery disease	4/87	0.000184702	0.000286961	0	0	15.684	134.832	CSNK2A1;CTBP1;CSNK2A2;EP300
										regulation of intrinsic apoptotic signaling pathway in response to DNA damage by p53 class mediator (GO:1902165)	2/14	0.000922875	0.00684233	0	0	52.7063	368.313	KDM1A;SIRT1	gastric cancer	4/87	0.000184702	0.000286961	0	0	15.684	134.832	CSNK2A1;CTBP1;CSNK2A2;EP300
										covalent chromatin modification (GO:0016569)	2/14	0.000922875	0.00684233	0	0	52.7063	368.313	CHD1;SIRT1	hirschsprung disease	4/87	0.000184702	0.000286961	0	0	15.684	134.832	CSNK2A1;CTBP1;CSNK2A2;EP300
										cellular response to DNA damage stimulus (GO:0006974)	6/350	0.000953463	0.00699842	0	0	5.79158	40.2828	TRIM28;TRRAP;MYC;BAZ1B;SIRT1;TAF1	hypotrichosis	4/87	0.000184702	0.000286961	0	0	15.684	134.832	CSNK2A1;CTBP1;CSNK2A2;EP300
										Notch signaling pathway (GO:0007219)	3/60	0.000982285	0.0070686	0	0	16.8744	116.866	KAT2B;MYC;EP300	macular dystrophy	4/87	0.000184702	0.000286961	0	0	15.684	134.832	CSNK2A1;CTBP1;CSNK2A2;EP300
										peptidyl-threonine phosphorylation (GO:0018107)	3/60	0.000982285	0.0070686	0	0	16.8744	116.866	CSNK2A1;CSNK2A2;TAF1	major affective disorder	4/87	0.000184702	0.000286961	0	0	15.684	134.832	CSNK2A1;CTBP1;CSNK2A2;EP300
										regulation of DNA-templated transcription, initiation (GO:2000142)	3/61	0.00103071	0.00728942	0	0	16.5826	114.047	MECP2;MED12;TRIM28	nephropathy	4/87	0.000184702	0.000286961	0	0	15.684	134.832	CSNK2A1;CTBP1;CSNK2A2;EP300
										negative regulation of androgen receptor signaling pathway (GO:0060766)	2/15	0.00106263	0.00728942	0	0	48.6496	333.104	NCOR1;SIRT1	osteoporosis	4/87	0.000184702	0.000286961	0	0	15.684	134.832	CSNK2A1;CTBP1;CSNK2A2;EP300
										positive regulation of histone H3-K4 methylation (GO:0051571)	2/15	0.00106263	0.00728942	0	0	48.6496	333.104	AUTS2;WDR5	thrombocytopenia	4/87	0.000184702	0.000286961	0	0	15.684	134.832	CSNK2A1;CTBP1;CSNK2A2;EP300
										histone H4-K5 acetylation (GO:0043981)	2/15	0.00106263	0.00728942	0	0	48.6496	333.104	WDR5;HCFC1	xeroderma pigmentosum	4/87	0.000184702	0.000286961	0	0	15.684	134.832	CSNK2A1;CTBP1;CSNK2A2;EP300
										histone H4-K8 acetylation (GO:0043982)	2/15	0.00106263	0.00728942	0	0	48.6496	333.104	WDR5;HCFC1	alopecia	4/88	0.000193027	0.000286961	0	0	15.4965	132.536	CSNK2A1;CTBP1;CSNK2A2;EP300
										regulation of transcription initiation from RNA polymerase II promoter (GO:0060260)	3/64	0.00118496	0.00805332	0	0	15.7647	106.223	MECP2;MED12;TRIM28	ectodermal dysplasia	4/88	0.000193027	0.000286961	0	0	15.4965	132.536	CSNK2A1;CTBP1;CSNK2A2;EP300
										negative regulation of transcription regulatory region DNA binding (GO:2000678)	2/16	0.00121189	0.0080866	0	0	45.1723	303.358	SIN3A;TAF1	ehlers-danlos	4/88	0.000193027	0.000286961	0	0	15.4965	132.536	CSNK2A1;CTBP1;CSNK2A2;EP300
										N-terminal protein amino acid acetylation (GO:0006474)	2/16	0.00121189	0.0080866	0	0	45.1723	303.358	KAT2B;EP300	long qt syndrome	4/88	0.000193027	0.000286961	0	0	15.4965	132.536	CSNK2A1;CTBP1;CSNK2A2;EP300
										peptidyl-threonine modification (GO:0018210)	3/67	0.00135305	0.00882473	0	0	15.0234	99.2358	CSNK2A1;CSNK2A2;TAF1	pancreatic cancer	4/88	0.000193027	0.000286961	0	0	15.4965	132.536	CSNK2A1;CTBP1;CSNK2A2;EP300
										positive regulation of signal transduction (GO:0009967)	5/252	0.00136208	0.00882473	0	0	6.64238	43.8313	KAT2B;SMARCB1;CSNK2A1;EP300;SIRT1	thrombophilia	4/88	0.000193027	0.000286961	0	0	15.4965	132.536	CSNK2A1;CTBP1;CSNK2A2;EP300
										negative regulation of intrinsic apoptotic signaling pathway by p53 class mediator (GO:1902254)	2/17	0.0013706	0.00882473	0	0	42.1587	277.932	KDM1A;SIRT1	usher syndrome	4/88	0.000193027	0.000286961	0	0	15.4965	132.536	CSNK2A1;CTBP1;CSNK2A2;EP300
										positive regulation of transcription of Notch receptor target (GO:0007221)	2/17	0.0013706	0.00882473	0	0	42.1587	277.932	KAT2B;EP300	bone mineral density	4/89	0.00020162	0.000286961	0	0	15.3134	130.304	CSNK2A1;CTBP1;CSNK2A2;EP300
										negative regulation of cell population proliferation (GO:0008285)	6/379	0.00143368	0.00915062	0	0	5.33339	34.9205	KAT2B;PBRM1;CTBP1;MYC;VHL;ARID2	ciliary dyskinesia	4/89	0.00020162	0.000286961	0	0	15.3134	130.304	CSNK2A1;CTBP1;CSNK2A2;EP300
										snRNA transcription by RNA polymerase II (GO:0042795)	3/70	0.00153542	0.00957122	0	0	14.3486	92.9638	TAF13;POLR2D;RPRD2	dementia	4/89	0.00020162	0.000286961	0	0	15.3134	130.304	CSNK2A1;CTBP1;CSNK2A2;EP300
										regulation of chromosome segregation (GO:0051983)	2/18	0.0015387	0.00957122	0	0	39.5218	255.976	CSNK2A1;CSNK2A2	fibrosis	4/89	0.00020162	0.000286961	0	0	15.3134	130.304	CSNK2A1;CTBP1;CSNK2A2;EP300
										negative regulation of signal transduction by p53 class mediator (GO:1901797)	2/18	0.0015387	0.00957122	0	0	39.5218	255.976	KDM1A;SIRT1	ovarian cancer	4/89	0.00020162	0.000286961	0	0	15.3134	130.304	CSNK2A1;CTBP1;CSNK2A2;EP300
										snRNA transcription (GO:0009301)	3/71	0.00159946	0.00986558	0	0	14.1369	91.0144	TAF13;POLR2D;RPRD2	psoriasis	4/89	0.00020162	0.000286961	0	0	15.3134	130.304	CSNK2A1;CTBP1;CSNK2A2;EP300
										histone deubiquitination (GO:0016578)	2/19	0.00171612	0.0103249	0	0	37.1951	236.847	TRRAP;USP22	skin/hair/eye pigmentation	4/89	0.00020162	0.000286961	0	0	15.3134	130.304	CSNK2A1;CTBP1;CSNK2A2;EP300
										histone H4-K16 acetylation (GO:0043984)	2/19	0.00171612	0.0103249	0	0	37.1951	236.847	WDR5;HCFC1	zellweger syndrome	4/89	0.00020162	0.000286961	0	0	15.3134	130.304	CSNK2A1;CTBP1;CSNK2A2;EP300
										negative regulation of RNA metabolic process (GO:0051253)	2/19	0.00171612	0.0103249	0	0	37.1951	236.847	KAT2B;NCOR1	anomalies	4/90	0.000210486	0.000286961	0	0	15.1346	128.131	CSNK2A1;CTBP1;CSNK2A2;EP300
										chromatin assembly (GO:0031497)	3/73	0.00173251	0.0103387	0	0	13.7316	87.3078	BRD2;KAT6B;SIRT1	arrhythmogenic right ventricular dysplasia	4/90	0.000210486	0.000286961	0	0	15.1346	128.131	CSNK2A1;CTBP1;CSNK2A2;EP300
										positive regulation of G2/M transition of mitotic cell cycle (GO:0010971)	2/20	0.00190282	0.0112634	0	0	35.127	220.05	MECP2;BRD4	cdeficiency	4/90	0.000210486	0.000286961	0	0	15.1346	128.131	CSNK2A1;CTBP1;CSNK2A2;EP300
										histone ubiquitination (GO:0016574)	2/21	0.00209871	0.0122258	0	0	33.2765	205.197	USP22;LEO1	epidermolysis bullosa	4/90	0.000210486	0.000286961	0	0	15.1346	128.131	CSNK2A1;CTBP1;CSNK2A2;EP300
										intrinsic apoptotic signaling pathway in response to DNA damage by p53 class mediator (GO:0042771)	2/21	0.00209871	0.0122258	0	0	33.2765	205.197	EP300;SIRT1	fanconi anemia	4/90	0.000210486	0.000286961	0	0	15.1346	128.131	CSNK2A1;CTBP1;CSNK2A2;EP300
										mRNA 3'-end processing (GO:0031124)	3/79	0.00217251	0.0125561	0	0	12.6437	77.5294	POLR2D;LEO1;RPRD2	glycogen storage disease	4/90	0.000210486	0.000286961	0	0	15.1346	128.131	CSNK2A1;CTBP1;CSNK2A2;EP300
										regulation of fat cell differentiation (GO:0045598)	3/80	0.00225195	0.0129135	0	0	12.4788	76.0705	CARM1;SIRT1;RUNX1T1	hypogonadism	4/90	0.000210486	0.000286961	0	0	15.1346	128.131	CSNK2A1;CTBP1;CSNK2A2;EP300
										negative regulation of small molecule metabolic process (GO:0062014)	2/22	0.00230376	0.0131082	0	0	31.6111	191.981	NCOR1;EP300	leber amaurosis	4/90	0.000210486	0.000286961	0	0	15.1346	128.131	CSNK2A1;CTBP1;CSNK2A2;EP300
										positive regulation of cell cycle G2/M phase transition (GO:1902751)	2/23	0.00251789	0.014001	0	0	30.1043	180.154	MECP2;BRD4	melanoma	4/90	0.000210486	0.000286961	0	0	15.1346	128.131	CSNK2A1;CTBP1;CSNK2A2;EP300
										positive regulation of histone acetylation (GO:0035066)	2/23	0.00251789	0.014001	0	0	30.1043	180.154	TADA2B;SMARCB1	rheumatoid arthritis	4/90	0.000210486	0.000286961	0	0	15.1346	128.131	CSNK2A1;CTBP1;CSNK2A2;EP300
										protein deacylation (GO:0035601)	2/23	0.00251789	0.014001	0	0	30.1043	180.154	SIN3A;SIRT1	celiac disease	4/91	0.000219629	0.000286961	0	0	14.9599	126.015	CSNK2A1;CTBP1;CSNK2A2;EP300
										response to gamma radiation (GO:0010332)	2/24	0.00274105	0.0151273	0	0	28.7345	169.517	KDM1A;MYC	convulsions	4/91	0.000219629	0.000286961	0	0	14.9599	126.015	CSNK2A1;CTBP1;CSNK2A2;EP300
										negative regulation of cellular carbohydrate metabolic process (GO:0010677)	2/25	0.00297318	0.0161653	0	0	27.4838	159.904	NCOR1;EP300	corneal dystrophy	4/91	0.000219629	0.000286961	0	0	14.9599	126.015	CSNK2A1;CTBP1;CSNK2A2;EP300
										positive regulation of DNA-templated transcription, elongation (GO:0032786)	2/25	0.00297318	0.0161653	0	0	27.4838	159.904	LEO1;BRD4	leigh syndrome	4/91	0.000219629	0.000286961	0	0	14.9599	126.015	CSNK2A1;CTBP1;CSNK2A2;EP300
										regulation of cysteine-type endopeptidase activity involved in apoptotic process (GO:0043281)	3/89	0.0030488	0.0164546	0	0	11.1679	64.6955	CSNK2A1;MYC;SIRT1	malaria	4/91	0.000219629	0.000286961	0	0	14.9599	126.015	CSNK2A1;CTBP1;CSNK2A2;EP300
										negative regulation of intrinsic apoptotic signaling pathway in response to DNA damage (GO:1902230)	2/26	0.00321421	0.0170959	0	0	26.3373	151.181	KDM1A;SIRT1	microcephaly	4/91	0.000219629	0.000286961	0	0	14.9599	126.015	CSNK2A1;CTBP1;CSNK2A2;EP300
										histone lysine demethylation (GO:0070076)	2/26	0.00321421	0.0170959	0	0	26.3373	151.181	KDM6B;KDM1A	bardet-biedl syndrome	4/92	0.000229055	0.000290786	0	0	14.7891	123.956	CSNK2A1;CTBP1;CSNK2A2;EP300
										regulation of transcription elongation from RNA polymerase II promoter (GO:0034243)	2/27	0.0034641	0.018033	0	0	25.2825	143.233	LEO1;BRD4	cholesterol level	4/92	0.000229055	0.000290786	0	0	14.7891	123.956	CSNK2A1;CTBP1;CSNK2A2;EP300
										cellular senescence (GO:0090398)	2/27	0.0034641	0.018033	0	0	25.2825	143.233	KAT6A;SIRT1	cone-rod dystrophy	4/92	0.000229055	0.000290786	0	0	14.7891	123.956	CSNK2A1;CTBP1;CSNK2A2;EP300
										mitotic chromosome condensation (GO:0007076)	2/27	0.0034641	0.018033	0	0	25.2825	143.233	CSNK2A1;CSNK2A2	myopia	4/92	0.000229055	0.000290786	0	0	14.7891	123.956	CSNK2A1;CTBP1;CSNK2A2;EP300
										negative regulation of macromolecule metabolic process (GO:0010605)	4/194	0.00366373	0.0189379	0	0	6.8145	38.2244	MECP2;VHL;SIRT1;TAF1	cardiomyopathy, hypertrophic	4/93	0.000238769	0.000292737	0	0	14.6222	121.949	CSNK2A1;CTBP1;CSNK2A2;EP300
										regulation of DNA damage response, signal transduction by p53 class mediator (GO:0043516)	2/28	0.00372278	0.0191085	0	0	24.3089	135.967	KDM1A;SIRT1	glaucoma	4/93	0.000238769	0.000292737	0	0	14.6222	121.949	CSNK2A1;CTBP1;CSNK2A2;EP300
										regulation of gluconeogenesis (GO:0006111)	2/29	0.0039902	0.0203389	0	0	23.4074	129.301	EP300;SIRT1	migraine	4/93	0.000238769	0.000292737	0	0	14.6222	121.949	CSNK2A1;CTBP1;CSNK2A2;EP300
										peptidyl-lysine trimethylation (GO:0018023)	2/30	0.00426629	0.0215962	0	0	22.5703	123.166	WDR82;SETD1B	myocardial infarction	4/93	0.000238769	0.000292737	0	0	14.6222	121.949	CSNK2A1;CTBP1;CSNK2A2;EP300
										negative regulation of DNA binding (GO:0043392)	2/31	0.004551	0.022724	0	0	21.7909	117.506	KDM1A;SIN3A	thyroid carcinoma	4/93	0.000238769	0.000292737	0	0	14.6222	121.949	CSNK2A1;CTBP1;CSNK2A2;EP300
										negative regulation of response to DNA damage stimulus (GO:2001021)	2/31	0.004551	0.022724	0	0	21.7909	117.506	KDM1A;SIRT1	ichthyosis	4/94	0.000248776	0.000302931	0	0	14.459	119.995	CSNK2A1;CTBP1;CSNK2A2;EP300
										negative regulation of intracellular steroid hormone receptor signaling pathway (GO:0033144)	2/32	0.00484427	0.0235788	0	0	21.0635	112.268	NCOR1;SIRT1	aneurysm	4/95	0.000259081	0.000311245	0	0	14.2994	118.09	CSNK2A1;CTBP1;CSNK2A2;EP300
										RNA biosynthetic process (GO:0032774)	2/32	0.00484427	0.0235788	0	0	21.0635	112.268	TAF13;TAF4	macular degeneration	4/95	0.000259081	0.000311245	0	0	14.2994	118.09	CSNK2A1;CTBP1;CSNK2A2;EP300
										endodermal cell differentiation (GO:0035987)	2/32	0.00484427	0.0235788	0	0	21.0635	112.268	LEO1;RTF1	lateral sclerosis	4/96	0.00026969	0.000317595	0	0	14.1433	116.233	CSNK2A1;CTBP1;CSNK2A2;EP300
										nucleotide-excision repair (GO:0006289)	3/105	0.00485069	0.0235788	0	0	9.40844	50.1342	POLR2D;EP300;SIRT1	microphthalmia	4/96	0.00026969	0.000317595	0	0	14.1433	116.233	CSNK2A1;CTBP1;CSNK2A2;EP300
										chromosome organization (GO:0051276)	3/106	0.00498051	0.0240506	0	0	9.31663	49.3989	ACTL6B;MYC;SIRT1	orofacial cleft	4/96	0.00026969	0.000317595	0	0	14.1433	116.233	CSNK2A1;CTBP1;CSNK2A2;EP300
										regulation of histone acetylation (GO:0035065)	2/33	0.00514605	0.0245273	0	0	20.383	107.409	TADA2B;CTBP1	lung cancer	4/97	0.000280607	0.000328292	0	0	13.9905	114.422	CSNK2A1;CTBP1;CSNK2A2;EP300
										phosphatidylcholine biosynthetic process (GO:0006656)	2/33	0.00514605	0.0245273	0	0	20.383	107.409	CSNK2A1;CSNK2A2	asthma	4/99	0.000303388	0.000350364	0	0	13.6946	110.933	CSNK2A1;CTBP1;CSNK2A2;EP300
										protein phosphorylation (GO:0006468)	6/496	0.0054183	0.0256583	0	0	4.03563	21.0578	BRD2;CSNK2A1;CTBP1;CSNK2A2;BAZ1B;TAF1	parkinson disease	4/99	0.000303388	0.000350364	0	0	13.6946	110.933	CSNK2A1;CTBP1;CSNK2A2;EP300
										protein destabilization (GO:0031648)	2/34	0.00545628	0.0256725	0	0	19.745	102.891	EP300;SIRT1	inflammatory bowel disease	4/100	0.000315263	0.000361744	0	0	13.5512	109.251	CSNK2A1;CTBP1;CSNK2A2;EP300
										negative regulation of fat cell differentiation (GO:0045599)	2/36	0.00610186	0.0283466	0	0	18.5817	94.7511	SIRT1;RUNX1T1	stature	4/101	0.000327467	0.000373354	0	0	13.4109	107.61	CSNK2A1;CTBP1;CSNK2A2;EP300
										intrinsic apoptotic signaling pathway by p53 class mediator (GO:0072332)	2/36	0.00610186	0.0283466	0	0	18.5817	94.7511	EP300;SIRT1	alzheimer disease	4/103	0.000352886	0.000397275	0	0	13.1386	104.444	CSNK2A1;CTBP1;CSNK2A2;EP300
										negative regulation of stress-activated MAPK cascade (GO:0032873)	2/37	0.00643709	0.0295302	0	0	18.0499	91.0739	NCOR1;MYC	diabetes mellitus, type 1	4/103	0.000352886	0.000397275	0	0	13.1386	104.444	CSNK2A1;CTBP1;CSNK2A2;EP300
										positive regulation of signaling receptor activity (GO:2000273)	2/37	0.00643709	0.0295302	0	0	18.0499	91.0739	NCOA3;TAF1	charcot-marie-tooth disease	4/104	0.000366112	0.000409588	0	0	13.0066	102.915	CSNK2A1;CTBP1;CSNK2A2;EP300
										regulation of apoptotic signaling pathway (GO:2001233)	2/38	0.00678055	0.0309126	0	0	17.5476	87.6275	CSNK2A1;CSNK2A2	breast cancer	4/105	0.000379689	0.000416959	0	0	12.8771	101.422	CSNK2A1;CTBP1;CSNK2A2;EP300
										protein ubiquitination (GO:0016567)	6/525	0.0070968	0.0321546	0	0	3.80445	18.8248	USP22;LEO1;RTF1;VHL;SIRT1;TAF1	immunodeficiency	4/105	0.000379689	0.000416959	0	0	12.8771	101.422	CSNK2A1;CTBP1;CSNK2A2;EP300
										positive regulation of DNA-binding transcription factor activity (GO:0051091)	4/246	0.00841319	0.0378851	0	0	5.33613	25.4958	SMARCB1;KDM1A;EP300;TAF1	systemic lupus erythematosus	4/105	0.000379689	0.000416959	0	0	12.8771	101.422	CSNK2A1;CTBP1;CSNK2A2;EP300
										regulation of DNA repair (GO:0006282)	2/45	0.00941047	0.0416101	0	0	14.6859	68.5232	TRIM28;SIRT1	diabetes mellitus, type 2	4/106	0.000393622	0.00042702	0	0	12.7502	99.9634	CSNK2A1;CTBP1;CSNK2A2;EP300
										positive regulation of Notch signaling pathway (GO:0045747)	2/45	0.00941047	0.0416101	0	0	14.6859	68.5232	KAT2B;EP300	hypertension	4/106	0.000393622	0.00042702	0	0	12.7502	99.9634	CSNK2A1;CTBP1;CSNK2A2;EP300
										chromosome condensation (GO:0030261)	2/45	0.00941047	0.0416101	0	0	14.6859	68.5232	CSNK2A1;CSNK2A2	obesity	4/107	0.000407917	0.000434625	0	0	12.6258	98.5375	CSNK2A1;CTBP1;CSNK2A2;EP300
										regulation of double-strand break repair via homologous recombination (GO:0010569)	2/46	0.00981776	0.0428943	0	0	14.3514	66.3545	KDM1A;ARID2	prostate cancer	4/107	0.000407917	0.000434625	0	0	12.6258	98.5375	CSNK2A1;CTBP1;CSNK2A2;EP300
										positive regulation of response to stimulus (GO:0048584)	2/46	0.00981776	0.0428943	0	0	14.3514	66.3545	MYC;SIRT1	schizophrenia	4/107	0.000407917	0.000434625	0	0	12.6258	98.5375	CSNK2A1;CTBP1;CSNK2A2;EP300
										protein modification by small protein conjugation (GO:0032446)	5/409	0.0105648	0.0454717	0	0	4.02867	18.3314	TRIM28;LEO1;RTF1;VHL;SIRT1	muscular dystrophy	4/109	0.000437614	0.000460781	0	0	12.3841	95.7806	CSNK2A1;CTBP1;CSNK2A2;EP300
										positive regulation of DNA repair (GO:0045739)	2/48	0.0106555	0.0454717	0	0	13.726	62.3392	TRIM28;SIRT1	spastic paraplegia	4/109	0.000437614	0.000460781	0	0	12.3841	95.7806	CSNK2A1;CTBP1;CSNK2A2;EP300
										cellular response to ionizing radiation (GO:0071479)	2/48	0.0106555	0.0454717	0	0	13.726	62.3392	KDM1A;SIRT1	cardiomyopathy, dilated	4/110	0.000453027	0.000474221	0	0	12.2666	94.4476	CSNK2A1;CTBP1;CSNK2A2;EP300
										regulation of mitochondrion organization (GO:0010821)	2/48	0.0106555	0.0454717	0	0	13.726	62.3392	CSNK2A2;EP300	colorectal cancer	4/111	0.000468823	0.000487903	0	0	12.1514	93.1437	CSNK2A1;CTBP1;CSNK2A2;EP300
										protein-containing complex assembly (GO:0065003)	4/267	0.0111228	0.0471915	0	0	4.90482	22.0656	TRRAP;MYC;LEO1;EP300	neuropathy	4/112	0.000485009	0.00050183	0	0	12.0383	91.868	CSNK2A1;CTBP1;CSNK2A2;EP300
										negative regulation of DNA-binding transcription factor activity (GO:0043433)	3/143	0.0113171	0.0477398	0	0	6.84159	30.6602	KDM1A;SIRT1;TAF1	blood	4/113	0.000501589	0.000516002	0	0	11.9272	90.6197	CSNK2A1;CTBP1;CSNK2A2;EP300
										intrinsic apoptotic signaling pathway in response to DNA damage (GO:0008630)	2/51	0.0119692	0.0502023	0	0	12.8837	57.0158	EP300;SIRT1	spinocerebellar ataxia	4/114	0.000518569	0.000530422	0	0	11.8182	89.3979	CSNK2A1;CTBP1;CSNK2A2;EP300
										regulation of blood vessel endothelial cell migration (GO:0043535)	2/55	0.0138252	0.0576574	0	0	11.909	50.9853	MECP2;SIRT1	cardiomyopathy	4/118	0.000590598	0.000600665	0	0	11.4012	84.7609	CSNK2A1;CTBP1;CSNK2A2;EP300
										peptidyl-serine phosphorylation (GO:0018105)	3/156	0.0142877	0.0589984	0	0	6.25617	26.5784	CSNK2A1;CSNK2A2;TAF1	myopathy	4/120	0.000629155	0.000636264	0	0	11.2035	82.5825	CSNK2A1;CTBP1;CSNK2A2;EP300
										DNA damage response, signal transduction by p53 class mediator resulting in cell cycle arrest (GO:0006977)	2/56	0.0143075	0.0589984	0	0	11.6878	49.6379	CARM1;EP300	cataract	4/124	0.000711576	0.000715574	0	0	10.8279	78.4807	CSNK2A1;CTBP1;CSNK2A2;EP300
										positive regulation of mitotic cell cycle phase transition (GO:1901992)	2/58	0.0152937	0.0617255	0	0	11.2693	47.1091	MECP2;BRD4	mental retardation	1/113	0.308494	0.308494	0	0	2.76549	3.25236	MECP2
										nucleosome assembly (GO:0006334)	2/58	0.0152937	0.0617255	0	0	11.2693	47.1091	BRD2;KAT6B
										positive regulation of cellular process (GO:0048522)	6/625	0.0157996	0.0617255	0	0	3.17341	13.1626	MECP2;CSNK2A1;MYC;VHL;SIRT1;HCFC1
										DNA repair (GO:0006281)	4/298	0.0160623	0.0617255	0	0	4.38073	18.098	TRIM28;TRRAP;BAZ1B;SIRT1
										positive regulation of cAMP-dependent protein kinase activity (GO:2000481)	1/5	0.0161462	0.0617255	0	0	77.8555	321.237	SIRT1
										receptor transactivation (GO:0035624)	1/5	0.0161462	0.0617255	0	0	77.8555	321.237	NCOA3
										positive regulation of histone H3-K9 acetylation (GO:2000617)	1/5	0.0161462	0.0617255	0	0	77.8555	321.237	SMARCB1
										positive regulation of histone ubiquitination (GO:0033184)	1/5	0.0161462	0.0617255	0	0	77.8555	321.237	KDM1A
										histone H3-K27 demethylation (GO:0071557)	1/5	0.0161462	0.0617255	0	0	77.8555	321.237	KDM6B
										negative regulation of protein acetylation (GO:1901984)	1/5	0.0161462	0.0617255	0	0	77.8555	321.237	SIRT1
										negative regulation of RNA polymerase II regulatory region sequence-specific DNA binding (GO:1903026)	1/5	0.0161462	0.0617255	0	0	77.8555	321.237	TAF1
										regulation of histone H3-K9 trimethylation (GO:1900112)	1/5	0.0161462	0.0617255	0	0	77.8555	321.237	SMARCB1
										cerebral cortex neuron differentiation (GO:0021895)	1/5	0.0161462	0.0617255	0	0	77.8555	321.237	SIN3A
										chromatin maintenance (GO:0070827)	1/5	0.0161462	0.0617255	0	0	77.8555	321.237	SIRT1
										positive regulation of cysteine-type endopeptidase activity (GO:2001056)	2/62	0.0173512	0.0659883	0	0	10.5159	42.6324	MYC;SIRT1
										peptidyl-serine modification (GO:0018209)	3/169	0.0176609	0.0668201	0	0	5.76244	23.2595	CSNK2A1;CSNK2A2;TAF1
										positive regulation of cell population proliferation (GO:0008284)	5/474	0.0188873	0.0685935	0	0	3.45878	13.7288	MECP2;KDM1A;CSNK2A1;MYC;SIRT1
										mitotic G1 DNA damage checkpoint signaling (GO:0031571)	2/65	0.018967	0.0685935	0	0	10.0136	39.7045	CARM1;EP300
										protein-DNA complex subunit organization (GO:0071824)	1/6	0.0193445	0.0685935	0	0	62.2812	245.721	MYC
										foam cell differentiation (GO:0090077)	1/6	0.0193445	0.0685935	0	0	62.2812	245.721	EP300
										regulation of adipose tissue development (GO:1904177)	1/6	0.0193445	0.0685935	0	0	62.2812	245.721	SIRT1
										positive regulation of gluconeogenesis (GO:0045722)	1/6	0.0193445	0.0685935	0	0	62.2812	245.721	SIRT1
										positive regulation of kidney development (GO:0090184)	1/6	0.0193445	0.0685935	0	0	62.2812	245.721	MYC
										cellular triglyceride homeostasis (GO:0035356)	1/6	0.0193445	0.0685935	0	0	62.2812	245.721	SIRT1
										macrophage derived foam cell differentiation (GO:0010742)	1/6	0.0193445	0.0685935	0	0	62.2812	245.721	EP300
										chromatin organization involved in negative regulation of transcription (GO:0097549)	1/6	0.0193445	0.0685935	0	0	62.2812	245.721	SIRT1
										regulation of macrophage apoptotic process (GO:2000109)	1/6	0.0193445	0.0685935	0	0	62.2812	245.721	SIRT1
										dendrite extension (GO:0097484)	1/6	0.0193445	0.0685935	0	0	62.2812	245.721	AUTS2
										regulation of protein autoubiquitination (GO:1902498)	1/6	0.0193445	0.0685935	0	0	62.2812	245.721	TAF1
										positive regulation of cell cycle (GO:0045787)	2/66	0.0195193	0.0688805	0	0	9.85665	38.7992	USP22;HCFC1
										positive regulation of developmental process (GO:0051094)	3/177	0.0199392	0.0700256	0	0	5.49527	21.5144	NCOA3;VHL;SIRT1
										positive regulation of gene expression (GO:0010628)	5/482	0.0201436	0.0704068	0	0	3.39937	13.2741	KAT2B;MYC;EP300;BAZ1B;HCFC1
										negative regulation of apoptotic process (GO:0043066)	5/485	0.0206286	0.0717602	0	0	3.3776	13.1087	CSNK2A1;MYC;CSNK2A2;VHL;SIRT1
										cellular response to decreased oxygen levels (GO:0036294)	2/69	0.0212161	0.0734559	0	0	9.41388	36.2716	MYC;SIRT1
										regulation of glycolytic process (GO:0006110)	2/71	0.0223804	0.0738344	0	0	9.1401	34.7284	NCOR1;EP300
										myeloid leukocyte differentiation (GO:0002573)	2/71	0.0223804	0.0738344	0	0	9.1401	34.7284	EP300;SIRT1
										negative regulation of centriole replication (GO:0046600)	1/7	0.0225326	0.0738344	0	0	51.8984	196.84	KAT2B
										regulation of tubulin deacetylation (GO:0090043)	1/7	0.0225326	0.0738344	0	0	51.8984	196.84	EP300
										regulation of bile acid metabolic process (GO:1904251)	1/7	0.0225326	0.0738344	0	0	51.8984	196.84	SIRT1
										positive regulation of histone H3-K9 methylation (GO:0051574)	1/7	0.0225326	0.0738344	0	0	51.8984	196.84	SIRT1
										histone H3-K14 acetylation (GO:0044154)	1/7	0.0225326	0.0738344	0	0	51.8984	196.84	BRD1
										histone H3-K4 dimethylation (GO:0044648)	1/7	0.0225326	0.0738344	0	0	51.8984	196.84	SETD1B
										positive regulation of microtubule nucleation (GO:0090063)	1/7	0.0225326	0.0738344	0	0	51.8984	196.84	MECP2
										negative regulation of stress-activated protein kinase signaling cascade (GO:0070303)	1/7	0.0225326	0.0738344	0	0	51.8984	196.84	MYC
										oxygen transport (GO:0015671)	1/7	0.0225326	0.0738344	0	0	51.8984	196.84	MYC
										regulation of prostaglandin biosynthetic process (GO:0031392)	1/7	0.0225326	0.0738344	0	0	51.8984	196.84	SIRT1
										response to ionizing radiation (GO:0010212)	2/72	0.0229722	0.0746089	0	0	9.00907	33.9954	MYC;SIRT1
										positive regulation of neurogenesis (GO:0050769)	2/72	0.0229722	0.0746089	0	0	9.00907	33.9954	SPEN;KDM1A
										transcription-coupled nucleotide-excision repair (GO:0006283)	2/73	0.0235705	0.0762149	0	0	8.88173	33.2866	POLR2D;EP300
										DNA damage response, signal transduction by p53 class mediator (GO:0030330)	2/74	0.0241752	0.0764027	0	0	8.75794	32.6008	CARM1;EP300
										negative regulation of cell differentiation (GO:0045596)	3/191	0.0242995	0.0764027	0	0	5.08245	18.893	LEO1;SIRT1;RUNX1T1
										regulation of transcription from RNA polymerase II promoter in response to hypoxia (GO:0061418)	2/75	0.0247863	0.0764027	0	0	8.63753	31.937	EP300;VHL
										regulation of cell division (GO:0051302)	2/76	0.0254036	0.0764027	0	0	8.52038	31.2942	MYC;NCOA3
										cellular response to hormone stimulus (GO:0032870)	2/76	0.0254036	0.0764027	0	0	8.52038	31.2942	NCOA2;NCOA3
										positive regulation of adaptive immune response (GO:0002821)	1/8	0.0257104	0.0764027	0	0	44.4821	162.843	SIRT1
										negative regulation of cAMP-dependent protein kinase activity (GO:2000480)	1/8	0.0257104	0.0764027	0	0	44.4821	162.843	SIRT1
										regulation of stem cell division (GO:2000035)	1/8	0.0257104	0.0764027	0	0	44.4821	162.843	NCOA3
										histone H2A-K119 monoubiquitination (GO:0036353)	1/8	0.0257104	0.0764027	0	0	44.4821	162.843	PCGF3
										histone H3-K4 demethylation (GO:0034720)	1/8	0.0257104	0.0764027	0	0	44.4821	162.843	KDM1A
										histone H3-K4 monomethylation (GO:0097692)	1/8	0.0257104	0.0764027	0	0	44.4821	162.843	SETD1B
										regulation of endodeoxyribonuclease activity (GO:0032071)	1/8	0.0257104	0.0764027	0	0	44.4821	162.843	SIRT1
										positive regulation of MHC class II biosynthetic process (GO:0045348)	1/8	0.0257104	0.0764027	0	0	44.4821	162.843	SIRT1
										positive regulation of myeloid cell apoptotic process (GO:0033034)	1/8	0.0257104	0.0764027	0	0	44.4821	162.843	SIRT1
										regulation of extent of cell growth (GO:0061387)	1/8	0.0257104	0.0764027	0	0	44.4821	162.843	SIN3A
										single strand break repair (GO:0000012)	1/8	0.0257104	0.0764027	0	0	44.4821	162.843	SIRT1
										stress-induced premature senescence (GO:0090400)	1/8	0.0257104	0.0764027	0	0	44.4821	162.843	SIRT1
										macromolecule modification (GO:0043412)	1/8	0.0257104	0.0764027	0	0	44.4821	162.843	CHD1
										peptidyl-lysine deacetylation (GO:0034983)	1/8	0.0257104	0.0764027	0	0	44.4821	162.843	SIRT1
										regulation of protein ADP-ribosylation (GO:0010835)	1/8	0.0257104	0.0764027	0	0	44.4821	162.843	KAT2B
										positive regulation of multicellular organismal process (GO:0051240)	4/345	0.0258636	0.076548	0	0	3.7679	13.7713	KDM6B;KDM1A;NCOA3;SIRT1
										phosphatidylcholine metabolic process (GO:0046470)	2/77	0.0260272	0.0767228	0	0	8.40635	30.6715	CSNK2A1;CSNK2A2
										negative regulation of apoptotic signaling pathway (GO:2001234)	2/78	0.026657	0.078265	0	0	8.29532	30.0681	CSNK2A1;CSNK2A2
										regulation of cellular response to heat (GO:1900034)	2/79	0.027293	0.0798129	0	0	8.18718	29.4831	EP300;SIRT1
										regulation of smooth muscle cell apoptotic process (GO:0034391)	1/9	0.0288781	0.0812128	0	0	38.9199	137.958	SIRT1
										response to leptin (GO:0044321)	1/9	0.0288781	0.0812128	0	0	38.9199	137.958	SIRT1
										histone arginine methylation (GO:0034969)	1/9	0.0288781	0.0812128	0	0	38.9199	137.958	CARM1
										histone phosphorylation (GO:0016572)	1/9	0.0288781	0.0812128	0	0	38.9199	137.958	BAZ1B
										positive regulation of macrophage cytokine production (GO:0060907)	1/9	0.0288781	0.0812128	0	0	38.9199	137.958	SIRT1
										cellular response to leptin stimulus (GO:0044320)	1/9	0.0288781	0.0812128	0	0	38.9199	137.958	SIRT1
										regulation of helicase activity (GO:0051095)	1/9	0.0288781	0.0812128	0	0	38.9199	137.958	SIRT1
										mesodermal cell differentiation (GO:0048333)	1/9	0.0288781	0.0812128	0	0	38.9199	137.958	KDM6B
										regulation of peroxisome proliferator activated receptor signaling pathway (GO:0035358)	1/9	0.0288781	0.0812128	0	0	38.9199	137.958	SIRT1
										regulation of protein deacetylation (GO:0090311)	1/9	0.0288781	0.0812128	0	0	38.9199	137.958	EP300
										regulation of Notch signaling pathway (GO:0008593)	2/83	0.0298975	0.0837587	0	0	7.78131	27.3122	KAT2B;EP300
										response to insulin (GO:0032868)	2/84	0.0305636	0.0839793	0	0	7.68602	26.8084	KAT2B;SIRT1
										G1/S transition of mitotic cell cycle (GO:0000082)	2/85	0.0312356	0.0839793	0	0	7.59304	26.319	MYC;BRD4
										negative regulation of phosphorylation (GO:0042326)	2/86	0.0319135	0.0839793	0	0	7.50227	25.8433	NCOR1;SIRT1
										negative regulation of circadian rhythm (GO:0042754)	1/10	0.0320357	0.0839793	0	0	34.5938	119.034	SIN3A
										genetic imprinting (GO:0071514)	1/10	0.0320357	0.0839793	0	0	34.5938	119.034	MECP2
										regulation of bile acid biosynthetic process (GO:0070857)	1/10	0.0320357	0.0839793	0	0	34.5938	119.034	SIRT1
										negative regulation of glycolytic process (GO:0045820)	1/10	0.0320357	0.0839793	0	0	34.5938	119.034	NCOR1
										histone H2B ubiquitination (GO:0033523)	1/10	0.0320357	0.0839793	0	0	34.5938	119.034	LEO1
										histone H4 deacetylation (GO:0070933)	1/10	0.0320357	0.0839793	0	0	34.5938	119.034	RCOR1
										positive regulation of mesenchymal cell proliferation (GO:0002053)	1/10	0.0320357	0.0839793	0	0	34.5938	119.034	MYC
										negative regulation of purine nucleotide metabolic process (GO:1900543)	1/10	0.0320357	0.0839793	0	0	34.5938	119.034	NCOR1
										positive regulation of mRNA 3'-end processing (GO:0031442)	1/10	0.0320357	0.0839793	0	0	34.5938	119.034	LEO1
										leptin-mediated signaling pathway (GO:0033210)	1/10	0.0320357	0.0839793	0	0	34.5938	119.034	SIRT1
										negative regulation of transcription from RNA polymerase II promoter in response to stress (GO:0097201)	1/10	0.0320357	0.0839793	0	0	34.5938	119.034	VHL
										regulation of microtubule nucleation (GO:0010968)	1/10	0.0320357	0.0839793	0	0	34.5938	119.034	MECP2
										positive regulation of transcription of nucleolar large rRNA by RNA polymerase I (GO:1901838)	1/10	0.0320357	0.0839793	0	0	34.5938	119.034	SMARCB1
										regulation of peptidyl-lysine acetylation (GO:2000756)	1/10	0.0320357	0.0839793	0	0	34.5938	119.034	SIRT1
										endothelium development (GO:0003158)	1/10	0.0320357	0.0839793	0	0	34.5938	119.034	KDM6B
										regulation of transcription from RNA polymerase II promoter in response to stress (GO:0043618)	2/87	0.0325971	0.0851469	0	0	7.41363	25.3808	EP300;VHL
										regulation of cell growth (GO:0001558)	3/217	0.0336574	0.0876047	0	0	4.45907	15.1231	CSNK2A1;ING1;SIRT1
										negative regulation of centrosome duplication (GO:0010826)	1/11	0.0351831	0.0884398	0	0	31.1328	104.207	KAT2B
										fatty acid homeostasis (GO:0055089)	1/11	0.0351831	0.0884398	0	0	31.1328	104.207	SIRT1
										rDNA heterochromatin assembly (GO:0000183)	1/11	0.0351831	0.0884398	0	0	31.1328	104.207	SIRT1
										positive regulation of DNA methylation-dependent heterochromatin assembly (GO:0090309)	1/11	0.0351831	0.0884398	0	0	31.1328	104.207	TRIM28
										positive regulation of leukocyte apoptotic process (GO:2000108)	1/11	0.0351831	0.0884398	0	0	31.1328	104.207	SIRT1
										negative regulation of receptor signaling pathway via STAT (GO:1904893)	1/11	0.0351831	0.0884398	0	0	31.1328	104.207	VHL
										positive regulation of neuroblast proliferation (GO:0002052)	1/11	0.0351831	0.0884398	0	0	31.1328	104.207	KDM1A
										regulation of histone H3-K9 acetylation (GO:2000615)	1/11	0.0351831	0.0884398	0	0	31.1328	104.207	SMARCB1
										regulation of mesenchymal cell proliferation (GO:0010464)	1/11	0.0351831	0.0884398	0	0	31.1328	104.207	MYC
										regulation of mRNA 3'-end processing (GO:0031440)	1/11	0.0351831	0.0884398	0	0	31.1328	104.207	LEO1
										negative regulation of cell division (GO:0051782)	1/12	0.0383205	0.0931366	0	0	28.3011	92.3118	MYC
										positive regulation of cellular senescence (GO:2000774)	1/12	0.0383205	0.0931366	0	0	28.3011	92.3118	SIRT1
										gas transport (GO:0015669)	1/12	0.0383205	0.0931366	0	0	28.3011	92.3118	MYC
										negative regulation of fatty acid biosynthetic process (GO:0045717)	1/12	0.0383205	0.0931366	0	0	28.3011	92.3118	SIRT1
										negative regulation of gene silencing by miRNA (GO:0060965)	1/12	0.0383205	0.0931366	0	0	28.3011	92.3118	NCOR1
										cardiocyte differentiation (GO:0035051)	1/12	0.0383205	0.0931366	0	0	28.3011	92.3118	KDM6B
										histone H3-K9 demethylation (GO:0033169)	1/12	0.0383205	0.0931366	0	0	28.3011	92.3118	KDM1A
										negative regulation of production of miRNAs involved in gene silencing by miRNA (GO:1903799)	1/12	0.0383205	0.0931366	0	0	28.3011	92.3118	NCOR1
										regulation of MHC class II biosynthetic process (GO:0045346)	1/12	0.0383205	0.0931366	0	0	28.3011	92.3118	SIRT1
										dosage compensation by inactivation of X chromosome (GO:0009048)	1/12	0.0383205	0.0931366	0	0	28.3011	92.3118	PCGF3
										positive regulation of cold-induced thermogenesis (GO:0120162)	2/97	0.0397433	0.0962758	0	0	6.62991	21.3835	KDM6B;KDM1A
										phosphorylation (GO:0016310)	4/400	0.0411086	0.0971972	0	0	3.23547	10.3261	BRD2;CSNK2A1;CTBP1;TAF1
										positive regulation of cell aging (GO:0090343)	1/13	0.0414478	0.0971972	0	0	25.9414	82.5798	SIRT1
										negative regulation of cellular senescence (GO:2000773)	1/13	0.0414478	0.0971972	0	0	25.9414	82.5798	SIRT1
										negative regulation of gluconeogenesis (GO:0045721)	1/13	0.0414478	0.0971972	0	0	25.9414	82.5798	EP300
										positive regulation of heterochromatin assembly (GO:0031453)	1/13	0.0414478	0.0971972	0	0	25.9414	82.5798	TRIM28
										positive regulation of histone deacetylation (GO:0031065)	1/13	0.0414478	0.0971972	0	0	25.9414	82.5798	CTBP1
										positive regulation of insulin receptor signaling pathway (GO:0046628)	1/13	0.0414478	0.0971972	0	0	25.9414	82.5798	SIRT1
										negative regulation of viral release from host cell (GO:1902187)	1/13	0.0414478	0.0971972	0	0	25.9414	82.5798	TRIM28
										UV-damage excision repair (GO:0070914)	1/13	0.0414478	0.0971972	0	0	25.9414	82.5798	SIRT1
										regulation of protein acetylation (GO:1901983)	1/13	0.0414478	0.0971972	0	0	25.9414	82.5798	SIRT1
										regulation of transforming growth factor beta receptor signaling pathway (GO:0017015)	2/100	0.0419931	0.0981623	0	0	6.42598	20.372	EP300;SIRT1
										mitotic sister chromatid segregation (GO:0000070)	2/102	0.0435192	0.10034	0	0	6.29683	19.7377	CSNK2A1;CSNK2A2
										positive regulation of cellular response to insulin stimulus (GO:1900078)	1/14	0.0445652	0.10034	0	0	23.9447	74.4873	SIRT1
										regulation of transcription of nucleolar large rRNA by RNA polymerase I (GO:1901836)	1/14	0.0445652	0.10034	0	0	23.9447	74.4873	SMARCB1
										regulation of cAMP-dependent protein kinase activity (GO:2000479)	1/14	0.0445652	0.10034	0	0	23.9447	74.4873	SIRT1
										positive regulation of glucose metabolic process (GO:0010907)	1/14	0.0445652	0.10034	0	0	23.9447	74.4873	SIRT1
										heterochromatin organization (GO:0070828)	1/14	0.0445652	0.10034	0	0	23.9447	74.4873	SIRT1
										regulation of chromatin organization (GO:1902275)	1/14	0.0445652	0.10034	0	0	23.9447	74.4873	SSRP1
										regulation of DNA methylation-dependent heterochromatin assembly (GO:0090308)	1/14	0.0445652	0.10034	0	0	23.9447	74.4873	TRIM28
										regulation of histone deacetylation (GO:0031063)	1/14	0.0445652	0.10034	0	0	23.9447	74.4873	CTBP1
										positive regulation of protein deacetylation (GO:0090312)	1/14	0.0445652	0.10034	0	0	23.9447	74.4873	CTBP1
										regulation of macrophage cytokine production (GO:0010935)	1/14	0.0445652	0.10034	0	0	23.9447	74.4873	SIRT1
										endothelial cell differentiation (GO:0045446)	1/14	0.0445652	0.10034	0	0	23.9447	74.4873	KDM6B
										regulation of cell cycle process (GO:0010564)	2/106	0.0466325	0.104674	0	0	6.05342	18.5565	CSNK2A1;CSNK2A2
										positive regulation of chromatin organization (GO:1905269)	1/15	0.0476725	0.10508	0	0	22.2333	67.6647	SIN3A
										positive regulation of double-strand break repair via homologous recombination (GO:1905168)	1/15	0.0476725	0.10508	0	0	22.2333	67.6647	ARID2
										histone H3 deacetylation (GO:0070932)	1/15	0.0476725	0.10508	0	0	22.2333	67.6647	SIRT1
										positive regulation of keratinocyte differentiation (GO:0045618)	1/15	0.0476725	0.10508	0	0	22.2333	67.6647	NCOA3
										cellular response to ATP (GO:0071318)	1/15	0.0476725	0.10508	0	0	22.2333	67.6647	TAF1
										macrophage differentiation (GO:0030225)	1/15	0.0476725	0.10508	0	0	22.2333	67.6647	SIRT1
										cellular protein modification process (GO:0006464)	7/1025	0.0480412	0.105576	0	0	2.24272	6.80821	BRD2;CSNK2A1;CTBP1;WDR5;VHL;SIRT1;TAF1
										regulation of Rac protein signal transduction (GO:0035020)	1/16	0.0507699	0.108645	0	0	20.75	61.8444	AUTS2
										regulation of rRNA processing (GO:2000232)	1/16	0.0507699	0.108645	0	0	20.75	61.8444	KAT2B
										negative regulation of histone modification (GO:0031057)	1/16	0.0507699	0.108645	0	0	20.75	61.8444	CTBP1
										regulation of cellular carbohydrate metabolic process (GO:0010675)	1/16	0.0507699	0.108645	0	0	20.75	61.8444	SIRT1
										histone H2A acetylation (GO:0043968)	1/16	0.0507699	0.108645	0	0	20.75	61.8444	TRRAP
										regulation of chromatin silencing (GO:0031935)	1/16	0.0507699	0.108645	0	0	20.75	61.8444	SIN3A
										negative regulation of receptor signaling pathway via JAK-STAT (GO:0046426)	1/16	0.0507699	0.108645	0	0	20.75	61.8444	VHL
										positive regulation of myeloid leukocyte cytokine production involved in immune response (GO:0061081)	1/16	0.0507699	0.108645	0	0	20.75	61.8444	SIRT1
										regulation of monocyte differentiation (GO:0045655)	1/16	0.0507699	0.108645	0	0	20.75	61.8444	MYC
										positive regulation of cell differentiation (GO:0045597)	3/258	0.0516791	0.110269	0	0	3.73435	11.0638	SIN3A;CARM1;VHL
										positive regulation of metabolic process (GO:0009893)	2/113	0.0522707	0.110732	0	0	5.66967	16.733	KDM6B;KDM1A
										negative regulation of ATP metabolic process (GO:1903579)	1/17	0.0538573	0.110732	0	0	19.4521	56.8278	NCOR1
										negative regulation of ATPase activity (GO:0032780)	1/17	0.0538573	0.110732	0	0	19.4521	56.8278	SIRT1
										negative regulation of cell aging (GO:0090344)	1/17	0.0538573	0.110732	0	0	19.4521	56.8278	SIRT1
										regulation of stem cell proliferation (GO:0072091)	1/17	0.0538573	0.110732	0	0	19.4521	56.8278	KDM1A
										regulation of steroid biosynthetic process (GO:0050810)	1/17	0.0538573	0.110732	0	0	19.4521	56.8278	SIRT1
										negative regulation of fatty acid metabolic process (GO:0045922)	1/17	0.0538573	0.110732	0	0	19.4521	56.8278	NCOR1
										histone H2A monoubiquitination (GO:0035518)	1/17	0.0538573	0.110732	0	0	19.4521	56.8278	PCGF3
										cellular response to gamma radiation (GO:0071480)	1/17	0.0538573	0.110732	0	0	19.4521	56.8278	KDM1A
										positive regulation of stem cell proliferation (GO:2000648)	1/17	0.0538573	0.110732	0	0	19.4521	56.8278	KDM1A
										regulation of neuroblast proliferation (GO:1902692)	1/17	0.0538573	0.110732	0	0	19.4521	56.8278	KDM1A
										DNA biosynthetic process (GO:0071897)	1/17	0.0538573	0.110732	0	0	19.4521	56.8278	SIRT1
										embryo development ending in birth or egg hatching (GO:0009792)	1/17	0.0538573	0.110732	0	0	19.4521	56.8278	USP22
										regulation of protein-containing complex assembly (GO:0043254)	2/116	0.0547584	0.11227	0	0	5.51963	16.0336	EP300;HCFC1
										regulation of cellular response to stress (GO:0080135)	2/118	0.0564398	0.113253	0	0	5.42392	15.5915	EP300;SIRT1
										regulation of protein binding (GO:0043393)	2/118	0.0564398	0.113253	0	0	5.42392	15.5915	KDM1A;TAF1
										regulation of adaptive immune response (GO:0002819)	1/18	0.0569349	0.113253	0	0	18.307	52.465	SIRT1
										negative regulation of fibroblast proliferation (GO:0048147)	1/18	0.0569349	0.113253	0	0	18.307	52.465	MYC
										regulation of brown fat cell differentiation (GO:0090335)	1/18	0.0569349	0.113253	0	0	18.307	52.465	SIRT1
										RNA destabilization (GO:0050779)	1/18	0.0569349	0.113253	0	0	18.307	52.465	ZC3H18
										regulation of fatty acid metabolic process (GO:0019217)	1/18	0.0569349	0.113253	0	0	18.307	52.465	NCOR1
										neuron maturation (GO:0042551)	1/18	0.0569349	0.113253	0	0	18.307	52.465	ACTL6B
										DNA conformation change (GO:0071103)	1/18	0.0569349	0.113253	0	0	18.307	52.465	KAT6A
										regulation of oxidative stress-induced intrinsic apoptotic signaling pathway (GO:1902175)	1/18	0.0569349	0.113253	0	0	18.307	52.465	SIRT1
										regulation of production of miRNAs involved in gene silencing by miRNA (GO:1903798)	1/18	0.0569349	0.113253	0	0	18.307	52.465	NCOR1
										positive regulation of cysteine-type endopeptidase activity involved in apoptotic process (GO:0043280)	2/119	0.0572873	0.113646	0	0	5.37729	15.3773	MYC;SIRT1
										macroautophagy (GO:0016236)	2/120	0.0581393	0.115025	0	0	5.33145	15.1675	CSNK2A1;CSNK2A2
										regulation of autophagy of mitochondrion (GO:1903146)	1/19	0.0600026	0.1159	0	0	17.2891	48.6405	CSNK2A2
										branching involved in ureteric bud morphogenesis (GO:0001658)	1/19	0.0600026	0.1159	0	0	17.2891	48.6405	MYC
										response to ATP (GO:0033198)	1/19	0.0600026	0.1159	0	0	17.2891	48.6405	TAF1
										regulation of centriole replication (GO:0046599)	1/19	0.0600026	0.1159	0	0	17.2891	48.6405	KAT2B
										negative regulation of oxidative stress-induced intrinsic apoptotic signaling pathway (GO:1902176)	1/19	0.0600026	0.1159	0	0	17.2891	48.6405	SIRT1
										negative regulation of protein localization to nucleus (GO:1900181)	1/19	0.0600026	0.1159	0	0	17.2891	48.6405	SIN3A
										striated muscle cell differentiation (GO:0051146)	1/19	0.0600026	0.1159	0	0	17.2891	48.6405	KDM6B
										ureteric bud morphogenesis (GO:0060675)	1/19	0.0600026	0.1159	0	0	17.2891	48.6405	MYC
										peptidyl-lysine dimethylation (GO:0018027)	1/19	0.0600026	0.1159	0	0	17.2891	48.6405	SETD1B
										positive regulation of epithelial cell proliferation (GO:0050679)	2/123	0.0607217	0.116675	0	0	5.19848	14.5633	MYC;SIRT1
										cellular response to organic substance (GO:0071310)	2/123	0.0607217	0.116675	0	0	5.19848	14.5633	NCOA2;NCOA3
										DNA metabolic process (GO:0006259)	3/277	0.0613329	0.117541	0	0	3.47204	9.69199	SMARCB1;TRIM28;TRRAP
										regulation of phosphorylation (GO:0042325)	2/125	0.062465	0.118607	0	0	5.11343	14.1803	EP300;SIRT1
										positive regulation of epidermal cell differentiation (GO:0045606)	1/20	0.0630605	0.118607	0	0	16.3783	45.264	NCOA3
										granulocyte differentiation (GO:0030851)	1/20	0.0630605	0.118607	0	0	16.3783	45.264	EP300
										positive regulation of peptidyl-lysine acetylation (GO:2000758)	1/20	0.0630605	0.118607	0	0	16.3783	45.264	TADA2B
										mesoderm formation (GO:0001707)	1/20	0.0630605	0.118607	0	0	16.3783	45.264	KDM6B
										energy reserve metabolic process (GO:0006112)	1/20	0.0630605	0.118607	0	0	16.3783	45.264	MYC
										negative regulation of cell growth (GO:0030308)	2/126	0.063343	0.118607	0	0	5.07194	13.9945	ING1;SIRT1
										negative regulation of growth (GO:0045926)	2/126	0.063343	0.118607	0	0	5.07194	13.9945	ING1;SIRT1
										circulatory system development (GO:0072359)	2/126	0.063343	0.118607	0	0	5.07194	13.9945	KDM6B;KAT2B
										positive regulation of macromolecule biosynthetic process (GO:0010557)	2/129	0.0660023	0.122535	0	0	4.95138	13.4582	MYC;SIRT1
										cellular response to estradiol stimulus (GO:0071392)	1/21	0.0661086	0.122535	0	0	15.5586	42.2642	NCOA3
										positive regulation of transcription from RNA polymerase II promoter involved in cellular response to chemical stimulus (GO:1901522)	1/21	0.0661086	0.122535	0	0	15.5586	42.2642	EP300
										positive regulation of transcription regulatory region DNA binding (GO:2000679)	1/21	0.0661086	0.122535	0	0	15.5586	42.2642	EP300
										negative regulation of DNA recombination at telomere (GO:0048239)	1/22	0.0691469	0.124702	0	0	14.817	39.5838	POLR2D
										positive regulation of DNA-templated transcription, initiation (GO:2000144)	1/22	0.0691469	0.124702	0	0	14.817	39.5838	MED12
										regulation of viral release from host cell (GO:1902186)	1/22	0.0691469	0.124702	0	0	14.817	39.5838	TRIM28
										regulation of centrosome cycle (GO:0046605)	1/22	0.0691469	0.124702	0	0	14.817	39.5838	SIRT1
										negative regulation of myeloid cell differentiation (GO:0045638)	1/22	0.0691469	0.124702	0	0	14.817	39.5838	LEO1
										regulation of chromosome organization (GO:0033044)	1/22	0.0691469	0.124702	0	0	14.817	39.5838	MYC
										negative regulation of phosphate metabolic process (GO:0045936)	1/22	0.0691469	0.124702	0	0	14.817	39.5838	SIRT1
										regulation of DNA recombination at telomere (GO:0072695)	1/22	0.0691469	0.124702	0	0	14.817	39.5838	POLR2D
										positive regulation of neural precursor cell proliferation (GO:2000179)	1/22	0.0691469	0.124702	0	0	14.817	39.5838	KDM1A
										regulation of lipid storage (GO:0010883)	1/22	0.0691469	0.124702	0	0	14.817	39.5838	SIRT1
										positive regulation of translational initiation (GO:0045948)	1/22	0.0691469	0.124702	0	0	14.817	39.5838	POLR2D
										ERK1 and ERK2 cascade (GO:0070371)	1/23	0.0721755	0.128273	0	0	14.1428	37.1764	MYC
										positive regulation of cholesterol efflux (GO:0010875)	1/23	0.0721755	0.128273	0	0	14.1428	37.1764	SIRT1
										positive regulation of mRNA processing (GO:0050685)	1/23	0.0721755	0.128273	0	0	14.1428	37.1764	LEO1
										positive regulation of transcription by RNA polymerase I (GO:0045943)	1/23	0.0721755	0.128273	0	0	14.1428	37.1764	SMARCB1
										positive regulation of transcription initiation from RNA polymerase II promoter (GO:0060261)	1/23	0.0721755	0.128273	0	0	14.1428	37.1764	MED12
										regulation of neural precursor cell proliferation (GO:2000177)	1/23	0.0721755	0.128273	0	0	14.1428	37.1764	KDM1A
										mRNA processing (GO:0006397)	3/300	0.0740622	0.129865	0	0	3.19941	8.32759	SPEN;POLR2D;RPRD2
										regulation of cellular component organization (GO:0051128)	2/139	0.0751287	0.129865	0	0	4.58765	11.8754	SSRP1;HCFC1
										positive regulation of cellular response to transforming growth factor beta stimulus (GO:1903846)	1/24	0.0751944	0.129865	0	0	13.5272	35.004	EP300
										axon extension (GO:0048675)	1/24	0.0751944	0.129865	0	0	13.5272	35.004	AUTS2
										negative regulation of lipid metabolic process (GO:0045833)	1/24	0.0751944	0.129865	0	0	13.5272	35.004	NCOR1
										heterochromatin assembly (GO:0031507)	1/24	0.0751944	0.129865	0	0	13.5272	35.004	SIRT1
										cardiac muscle cell differentiation (GO:0055007)	1/24	0.0751944	0.129865	0	0	13.5272	35.004	KDM6B
										histone monoubiquitination (GO:0010390)	1/24	0.0751944	0.129865	0	0	13.5272	35.004	LEO1
										positive regulation of lamellipodium assembly (GO:0010592)	1/24	0.0751944	0.129865	0	0	13.5272	35.004	AUTS2
										positive regulation of transforming growth factor beta receptor signaling pathway (GO:0030511)	1/24	0.0751944	0.129865	0	0	13.5272	35.004	EP300
										DNA packaging (GO:0006323)	1/24	0.0751944	0.129865	0	0	13.5272	35.004	KAT6A
										protein K48-linked deubiquitination (GO:0071108)	1/24	0.0751944	0.129865	0	0	13.5272	35.004	USP27X
										energy derivation by oxidation of organic compounds (GO:0015980)	1/25	0.0782036	0.134745	0	0	12.9629	33.0351	MYC
										protein-DNA complex assembly (GO:0065004)	2/143	0.0788867	0.135604	0	0	4.4566	11.3186	BRD2;KAT6B
										regulation of telomere maintenance (GO:0032204)	1/26	0.0812032	0.137652	0	0	12.4437	31.2438	MYC
										histone methylation (GO:0016571)	1/26	0.0812032	0.137652	0	0	12.4437	31.2438	CARM1
										RNA polyadenylation (GO:0043631)	1/26	0.0812032	0.137652	0	0	12.4437	31.2438	LEO1
										cellular response to drug (GO:0035690)	1/26	0.0812032	0.137652	0	0	12.4437	31.2438	MYC
										positive regulation of viral transcription (GO:0050434)	1/26	0.0812032	0.137652	0	0	12.4437	31.2438	POLR2D
										mRNA polyadenylation (GO:0006378)	1/26	0.0812032	0.137652	0	0	12.4437	31.2438	LEO1
										positive regulation of intracellular protein transport (GO:0090316)	2/148	0.0836658	0.141091	0	0	4.30289	10.6752	TRIM28;CSNK2A2
										negative regulation of catalytic activity (GO:0043086)	1/27	0.0841932	0.141091	0	0	11.9645	29.608	SIRT1
										regulation of transcription regulatory region DNA binding (GO:2000677)	1/27	0.0841932	0.141091	0	0	11.9645	29.608	SIN3A
										positive regulation of erythrocyte differentiation (GO:0045648)	1/27	0.0841932	0.141091	0	0	11.9645	29.608	BRD1
										positive regulation of mitotic cell cycle (GO:0045931)	1/27	0.0841932	0.141091	0	0	11.9645	29.608	USP22
										regulation of G2/M transition of mitotic cell cycle (GO:0010389)	2/149	0.0846321	0.141503	0	0	4.2734	10.5529	MECP2;BRD4
										cellular response to organic cyclic compound (GO:0071407)	2/150	0.0856019	0.1428	0	0	4.24432	10.4327	NCOA3;TAF1
										regulation of small molecule metabolic process (GO:0062012)	1/28	0.0871736	0.143144	0	0	11.5208	28.1092	SIRT1
										positive regulation of defense response to virus by host (GO:0002230)	1/28	0.0871736	0.143144	0	0	11.5208	28.1092	SIN3A
										bile acid and bile salt transport (GO:0015721)	1/28	0.0871736	0.143144	0	0	11.5208	28.1092	NCOA2
										positive regulation of fibroblast proliferation (GO:0048146)	1/28	0.0871736	0.143144	0	0	11.5208	28.1092	MYC
										negative regulation of oxidative stress-induced cell death (GO:1903202)	1/28	0.0871736	0.143144	0	0	11.5208	28.1092	SIRT1
										positive regulation of microtubule polymerization (GO:0031116)	1/28	0.0871736	0.143144	0	0	11.5208	28.1092	MECP2
										positive regulation of protein import into nucleus (GO:0042307)	1/28	0.0871736	0.143144	0	0	11.5208	28.1092	TRIM28
										negative regulation of myeloid leukocyte differentiation (GO:0002762)	1/29	0.0901444	0.14671	0	0	11.1088	26.7316	MYC
										regulation of DNA biosynthetic process (GO:2000278)	1/29	0.0901444	0.14671	0	0	11.1088	26.7316	MYC
										limb development (GO:0060173)	1/29	0.0901444	0.14671	0	0	11.1088	26.7316	KAT2B
										protein ADP-ribosylation (GO:0006471)	1/29	0.0901444	0.14671	0	0	11.1088	26.7316	SIRT1
										positive regulation of DNA recombination (GO:0045911)	1/30	0.0931057	0.15086	0	0	10.7252	25.4619	ARID2
										positive regulation of protein import (GO:1904591)	1/30	0.0931057	0.15086	0	0	10.7252	25.4619	TRIM28
										organonitrogen compound biosynthetic process (GO:1901566)	2/158	0.0934804	0.151134	0	0	4.02503	9.53933	CSNK2A1;CSNK2A2
										regulation of cellular senescence (GO:2000772)	1/31	0.0960576	0.153944	0	0	10.3672	24.2883	SIRT1
										regulation of developmental growth (GO:0048638)	1/31	0.0960576	0.153944	0	0	10.3672	24.2883	SIN3A
										positive regulation of protein targeting to mitochondrion (GO:1903955)	1/31	0.0960576	0.153944	0	0	10.3672	24.2883	CSNK2A2
										triglyceride homeostasis (GO:0070328)	1/31	0.0960576	0.153944	0	0	10.3672	24.2883	SIRT1
										7-methylguanosine mRNA capping (GO:0006370)	1/32	0.0989999	0.155602	0	0	10.0323	23.201	POLR2D
										7-methylguanosine RNA capping (GO:0009452)	1/32	0.0989999	0.155602	0	0	10.0323	23.201	POLR2D
										regulation of transcription involved in G1/S transition of mitotic cell cycle (GO:0000083)	1/32	0.0989999	0.155602	0	0	10.0323	23.201	BRD4
										regulation of cellular biosynthetic process (GO:0031326)	1/32	0.0989999	0.155602	0	0	10.0323	23.201	SIRT1
										regulation of centrosome duplication (GO:0010824)	1/32	0.0989999	0.155602	0	0	10.0323	23.201	SIRT1
										positive regulation of lamellipodium organization (GO:1902745)	1/32	0.0989999	0.155602	0	0	10.0323	23.201	AUTS2
										regulation of intracellular estrogen receptor signaling pathway (GO:0033146)	1/32	0.0989999	0.155602	0	0	10.0323	23.201	CARM1
										transcription initiation from RNA polymerase I promoter (GO:0006361)	1/32	0.0989999	0.155602	0	0	10.0323	23.201	TAF1
										protein K63-linked deubiquitination (GO:0070536)	1/32	0.0989999	0.155602	0	0	10.0323	23.201	USP27X
										heart development (GO:0007507)	2/164	0.099523	0.15609	0	0	3.87478	8.94054	KDM6B;KAT2B
										positive regulation of cholesterol transport (GO:0032376)	1/33	0.101933	0.158179	0	0	9.71826	22.1911	SIRT1
										negative regulation of JNK cascade (GO:0046329)	1/33	0.101933	0.158179	0	0	9.71826	22.1911	NCOR1
										regulation of cholesterol efflux (GO:0010874)	1/33	0.101933	0.158179	0	0	9.71826	22.1911	SIRT1
										neuron projection extension (GO:1990138)	1/33	0.101933	0.158179	0	0	9.71826	22.1911	AUTS2
										muscle cell development (GO:0055001)	1/33	0.101933	0.158179	0	0	9.71826	22.1911	KDM1A
										negative regulation of blood vessel endothelial cell migration (GO:0043537)	1/34	0.104856	0.160343	0	0	9.4233	21.2511	MECP2
										regulation of glucose metabolic process (GO:0010906)	1/34	0.104856	0.160343	0	0	9.4233	21.2511	SIRT1
										central nervous system neuron differentiation (GO:0021953)	1/34	0.104856	0.160343	0	0	9.4233	21.2511	SIN3A
										regulation of keratinocyte differentiation (GO:0045616)	1/34	0.104856	0.160343	0	0	9.4233	21.2511	NCOA3
										regulation of lamellipodium assembly (GO:0010591)	1/34	0.104856	0.160343	0	0	9.4233	21.2511	AUTS2
										transcription by RNA polymerase I (GO:0006360)	1/34	0.104856	0.160343	0	0	9.4233	21.2511	TAF1
										positive regulation of telomerase activity (GO:0051973)	1/34	0.104856	0.160343	0	0	9.4233	21.2511	MYC
										response to estrogen (GO:0043627)	1/35	0.107771	0.163437	0	0	9.14568	20.3743	EP300
										negative regulation of organelle assembly (GO:1902116)	1/35	0.107771	0.163437	0	0	9.14568	20.3743	KAT2B
										cellular response to hydrogen peroxide (GO:0070301)	1/35	0.107771	0.163437	0	0	9.14568	20.3743	SIRT1
										muscle cell differentiation (GO:0042692)	1/35	0.107771	0.163437	0	0	9.14568	20.3743	KDM1A
										negative regulation of cellular protein localization (GO:1903828)	1/36	0.110675	0.166126	0	0	8.88393	19.5549	SIN3A
										regulation of cell cycle G1/S phase transition (GO:1902806)	1/36	0.110675	0.166126	0	0	8.88393	19.5549	TAF1
										regulation of defense response to virus by host (GO:0050691)	1/36	0.110675	0.166126	0	0	8.88393	19.5549	SIN3A
										cellular response to heat (GO:0034605)	1/36	0.110675	0.166126	0	0	8.88393	19.5549	POLR2D
										regulation of protein import into nucleus (GO:0042306)	1/36	0.110675	0.166126	0	0	8.88393	19.5549	TRIM28
										glycerophospholipid biosynthetic process (GO:0046474)	2/177	0.112975	0.169233	0	0	3.58458	7.81648	CSNK2A1;CSNK2A2
										regulation of erythrocyte differentiation (GO:0045646)	1/37	0.113571	0.169433	0	0	8.63672	18.7877	BRD1
										positive regulation of myeloid cell differentiation (GO:0045639)	1/37	0.113571	0.169433	0	0	8.63672	18.7877	BRD1
										regulation of mitotic cell cycle (GO:0007346)	2/178	0.114029	0.169772	0	0	3.56403	7.73859	USP22;SIRT1
										positive regulation of cellular biosynthetic process (GO:0031328)	2/180	0.116145	0.170959	0	0	3.52363	7.58609	MYC;SIRT1
										positive regulation of cell development (GO:0010720)	1/38	0.116457	0.170959	0	0	8.40287	18.0681	SPEN
										negative regulation of endothelial cell migration (GO:0010596)	1/38	0.116457	0.170959	0	0	8.40287	18.0681	MECP2
										regulation of axon extension (GO:0030516)	1/38	0.116457	0.170959	0	0	8.40287	18.0681	SIN3A
										response to estradiol (GO:0032355)	1/38	0.116457	0.170959	0	0	8.40287	18.0681	NCOA3
										negative regulation of TOR signaling (GO:0032007)	1/38	0.116457	0.170959	0	0	8.40287	18.0681	SIRT1
										mRNA destabilization (GO:0061157)	1/38	0.116457	0.170959	0	0	8.40287	18.0681	POLR2D
										regulation of protein targeting to mitochondrion (GO:1903214)	1/39	0.119334	0.173792	0	0	8.18133	17.3921	CSNK2A2
										protein monoubiquitination (GO:0006513)	1/39	0.119334	0.173792	0	0	8.18133	17.3921	LEO1
										negative regulation of cellular metabolic process (GO:0031324)	1/39	0.119334	0.173792	0	0	8.18133	17.3921	NCOR1
										regulation of cellular component biogenesis (GO:0044087)	1/39	0.119334	0.173792	0	0	8.18133	17.3921	HCFC1
										positive regulation of double-strand break repair (GO:2000781)	1/40	0.122202	0.176567	0	0	7.97115	16.756	ARID2
										negative regulation of I-kappaB kinase/NF-kappaB signaling (GO:0043124)	1/40	0.122202	0.176567	0	0	7.97115	16.756	SIRT1
										negative regulation of protein kinase B signaling (GO:0051898)	1/40	0.122202	0.176567	0	0	7.97115	16.756	SIRT1
										organic hydroxy compound transport (GO:0015850)	1/40	0.122202	0.176567	0	0	7.97115	16.756	NCOA2
										protein methylation (GO:0006479)	1/41	0.12506	0.179286	0	0	7.77148	16.1566	CARM1
										regulation of response to DNA damage stimulus (GO:2001020)	1/41	0.12506	0.179286	0	0	7.77148	16.1566	MYC
										regulation of viral transcription (GO:0046782)	1/41	0.12506	0.179286	0	0	7.77148	16.1566	POLR2D
										response to growth factor (GO:0070848)	1/41	0.12506	0.179286	0	0	7.77148	16.1566	MYC
										negative regulation of programmed cell death (GO:0043069)	3/381	0.126984	0.181688	0	0	2.50346	5.16638	MYC;VHL;SIRT1
										regulation of DNA recombination (GO:0000018)	1/42	0.12791	0.181949	0	0	7.58155	15.5909	KDM1A
										regulation of double-strand break repair (GO:2000779)	1/42	0.12791	0.181949	0	0	7.58155	15.5909	KDM1A
										nucleic acid-templated transcription (GO:0097659)	1/42	0.12791	0.181949	0	0	7.58155	15.5909	POLR2D
										positive regulation of macromolecule metabolic process (GO:0010604)	3/384	0.129157	0.183368	0	0	2.48336	5.08277	TRIM28;MYC;HCFC1
										regulation of purine nucleotide metabolic process (GO:1900542)	1/43	0.13075	0.183852	0	0	7.40067	15.0564	EP300
										regulation of carbohydrate catabolic process (GO:0043470)	1/43	0.13075	0.183852	0	0	7.40067	15.0564	EP300
										cellular glucose homeostasis (GO:0001678)	1/43	0.13075	0.183852	0	0	7.40067	15.0564	SIRT1
										positive regulation of neuron differentiation (GO:0045666)	1/43	0.13075	0.183852	0	0	7.40067	15.0564	SIN3A
										DNA synthesis involved in DNA repair (GO:0000731)	1/43	0.13075	0.183852	0	0	7.40067	15.0564	SIRT1
										branching morphogenesis of an epithelial tube (GO:0048754)	1/44	0.133581	0.187473	0	0	7.2282	14.5507	MYC
										regulation of receptor signaling pathway via JAK-STAT (GO:0046425)	1/45	0.136403	0.189621	0	0	7.06357	14.0716	VHL
										positive regulation of nervous system development (GO:0051962)	1/45	0.136403	0.189621	0	0	7.06357	14.0716	SPEN
										cellular response to radiation (GO:0071478)	1/45	0.136403	0.189621	0	0	7.06357	14.0716	SIRT1
										regulation of insulin receptor signaling pathway (GO:0046626)	1/45	0.136403	0.189621	0	0	7.06357	14.0716	SIRT1
										positive regulation of RNA metabolic process (GO:0051254)	1/45	0.136403	0.189621	0	0	7.06357	14.0716	ZC3H18
										regulation of macromolecule metabolic process (GO:0060255)	2/200	0.137822	0.191231	0	0	3.1645	6.2714	KDM6B;MYC
										regulation of telomerase activity (GO:0051972)	1/46	0.139216	0.191357	0	0	6.90625	13.6172	MYC
										regulation of cellular protein localization (GO:1903827)	1/46	0.139216	0.191357	0	0	6.90625	13.6172	KDM1A
										regulation of DNA metabolic process (GO:0051052)	1/46	0.139216	0.191357	0	0	6.90625	13.6172	MYC
										regulation of fibroblast proliferation (GO:0048145)	1/46	0.139216	0.191357	0	0	6.90625	13.6172	MYC
										positive regulation of nucleocytoplasmic transport (GO:0046824)	1/46	0.139216	0.191357	0	0	6.90625	13.6172	TRIM28
										regulation of angiogenesis (GO:0045765)	2/203	0.141148	0.193649	0	0	3.1168	6.10253	MECP2;SIRT1
										epithelial to mesenchymal transition (GO:0001837)	1/47	0.14202	0.19376	0	0	6.75577	13.1858	TRIM28
										regulation of DNA binding (GO:0051101)	1/47	0.14202	0.19376	0	0	6.75577	13.1858	KDM1A
										regulation of protein localization to nucleus (GO:1900180)	1/47	0.14202	0.19376	0	0	6.75577	13.1858	SIN3A
										positive regulation of blood vessel endothelial cell migration (GO:0043536)	1/48	0.144815	0.197207	0	0	6.6117	12.7758	SIRT1
										negative regulation of catabolic process (GO:0009895)	1/49	0.147601	0.19952	0	0	6.47363	12.3856	NCOR1
										regulation of stress-activated MAPK cascade (GO:0032872)	1/49	0.147601	0.19952	0	0	6.47363	12.3856	MYC
										response to hydrogen peroxide (GO:0042542)	1/49	0.147601	0.19952	0	0	6.47363	12.3856	SIRT1
										regulation of cellular localization (GO:0060341)	1/49	0.147601	0.19952	0	0	6.47363	12.3856	KDM1A
										regulation of generation of precursor metabolites and energy (GO:0043467)	1/50	0.150378	0.202528	0	0	6.3412	12.014	EP300
										neuron migration (GO:0001764)	1/50	0.150378	0.202528	0	0	6.3412	12.014	AUTS2
										positive regulation of fat cell differentiation (GO:0045600)	1/51	0.153147	0.204753	0	0	6.21406	11.6598	CARM1
										negative regulation of protein ubiquitination (GO:0031397)	1/51	0.153147	0.204753	0	0	6.21406	11.6598	TAF1
										mesenchymal cell differentiation (GO:0048762)	1/51	0.153147	0.204753	0	0	6.21406	11.6598	TRIM28
										regulation of protein modification process (GO:0031399)	1/51	0.153147	0.204753	0	0	6.21406	11.6598	KAT2B
										negative regulation of cellular biosynthetic process (GO:0031327)	1/52	0.155906	0.206935	0	0	6.09191	11.3218	EP300
										response to peptide hormone (GO:0043434)	1/52	0.155906	0.206935	0	0	6.09191	11.3218	SIRT1
										negative regulation of protein-containing complex assembly (GO:0031333)	1/52	0.155906	0.206935	0	0	6.09191	11.3218	EP300
										myeloid cell differentiation (GO:0030099)	1/52	0.155906	0.206935	0	0	6.09191	11.3218	KAT6A
										negative regulation of cysteine-type endopeptidase activity (GO:2000117)	1/53	0.158656	0.209073	0	0	5.97446	10.9991	CSNK2A1
										cardiac muscle tissue development (GO:0048738)	1/53	0.158656	0.209073	0	0	5.97446	10.9991	KDM6B
										positive regulation of macroautophagy (GO:0016239)	1/53	0.158656	0.209073	0	0	5.97446	10.9991	SIRT1
										positive regulation of NIK/NF-kappaB signaling (GO:1901224)	1/53	0.158656	0.209073	0	0	5.97446	10.9991	EP300
										protein sumoylation (GO:0016925)	1/55	0.164131	0.214363	0	0	5.7526	10.3955	TRIM28
										negative regulation of cysteine-type endopeptidase activity involved in apoptotic process (GO:0043154)	1/55	0.164131	0.214363	0	0	5.7526	10.3955	CSNK2A1
										regulation of gene silencing by RNA (GO:0060966)	1/55	0.164131	0.214363	0	0	5.7526	10.3955	POLR2D
										triglyceride metabolic process (GO:0006641)	1/55	0.164131	0.214363	0	0	5.7526	10.3955	SIRT1
										regulation of posttranscriptional gene silencing (GO:0060147)	1/55	0.164131	0.214363	0	0	5.7526	10.3955	POLR2D
										regulation of I-kappaB kinase/NF-kappaB signaling (GO:0043122)	2/224	0.164885	0.214966	0	0	2.81896	5.08119	SIRT1;BRD4
										protein-containing complex disassembly (GO:0032984)	1/56	0.166855	0.215999	0	0	5.64773	10.113	MYC
										regulation of ATP metabolic process (GO:1903578)	1/56	0.166855	0.215999	0	0	5.64773	10.113	EP300
										positive regulation of establishment of protein localization to mitochondrion (GO:1903749)	1/56	0.166855	0.215999	0	0	5.64773	10.113	CSNK2A2
										nuclear-transcribed mRNA catabolic process, deadenylation-dependent decay (GO:0000288)	1/56	0.166855	0.215999	0	0	5.64773	10.113	POLR2D
										negative regulation of DNA recombination (GO:0045910)	1/57	0.16957	0.218743	0	0	5.5466	9.84237	POLR2D
										monocarboxylic acid transport (GO:0015718)	1/57	0.16957	0.218743	0	0	5.5466	9.84237	NCOA2
										cellular iron ion homeostasis (GO:0006879)	1/58	0.172277	0.221456	0	0	5.44901	9.58292	MYC
										positive regulation of protein binding (GO:0032092)	1/58	0.172277	0.221456	0	0	5.44901	9.58292	TAF1
										apoptotic process (GO:0006915)	2/231	0.172952	0.221548	0	0	2.73182	4.79364	MYC;EP300
										regulation of autophagy (GO:0010506)	2/231	0.172952	0.221548	0	0	2.73182	4.79364	CSNK2A2;EP300
										response to reactive oxygen species (GO:0000302)	1/59	0.174975	0.223748	0	0	5.3548	9.33402	SIRT1
										positive regulation of DNA biosynthetic process (GO:2000573)	1/61	0.180345	0.229416	0	0	5.17578	8.86552	MYC
										negative regulation of response to stimulus (GO:0048585)	1/61	0.180345	0.229416	0	0	5.17578	8.86552	SIRT1
										iron ion homeostasis (GO:0055072)	1/61	0.180345	0.229416	0	0	5.17578	8.86552	MYC
										regulation of neurogenesis (GO:0050767)	1/62	0.183017	0.232412	0	0	5.09068	8.64488	SPEN
										actin cytoskeleton reorganization (GO:0031532)	1/63	0.18568	0.233772	0	0	5.00832	8.43265	AUTS2
										cell cycle G1/S phase transition (GO:0044843)	1/63	0.18568	0.233772	0	0	5.00832	8.43265	MYC
										cellular response to reactive oxygen species (GO:0034614)	1/63	0.18568	0.233772	0	0	5.00832	8.43265	SIRT1
										positive regulation of Ras protein signal transduction (GO:0046579)	1/63	0.18568	0.233772	0	0	5.00832	8.43265	AUTS2
										positive regulation of viral process (GO:0048524)	1/63	0.18568	0.233772	0	0	5.00832	8.43265	POLR2D
										negative regulation of intrinsic apoptotic signaling pathway (GO:2001243)	1/64	0.188335	0.235901	0	0	4.92857	8.22841	SIRT1
										regulation of cellular ketone metabolic process (GO:0010565)	1/64	0.188335	0.235901	0	0	4.92857	8.22841	SIRT1
										lipid homeostasis (GO:0055088)	1/64	0.188335	0.235901	0	0	4.92857	8.22841	SIRT1
										regulation of cellular catabolic process (GO:0031329)	1/65	0.190981	0.238808	0	0	4.85132	8.03174	EP300
										cellular response to nutrient levels (GO:0031669)	1/66	0.193619	0.241284	0	0	4.77644	7.84226	SIRT1
										regulation of protein localization (GO:0032880)	1/66	0.193619	0.241284	0	0	4.77644	7.84226	KDM1A
										positive regulation of catabolic process (GO:0009896)	1/67	0.196249	0.24343	0	0	4.70384	7.6596	CSNK2A1
										regulation of gene silencing by miRNA (GO:0060964)	1/67	0.196249	0.24343	0	0	4.70384	7.6596	POLR2D
										RNA splicing, via transesterification reactions with bulged adenosine as nucleophile (GO:0000377)	2/251	0.196336	0.24343	0	0	2.50985	4.08585	SPEN;POLR2D
										regulation of translational initiation (GO:0006446)	1/68	0.19887	0.245328	0	0	4.6334	7.48342	POLR2D
										negative regulation of transforming growth factor beta receptor signaling pathway (GO:0030512)	1/68	0.19887	0.245328	0	0	4.6334	7.48342	SIRT1
										positive regulation of protein localization to nucleus (GO:1900182)	1/68	0.19887	0.245328	0	0	4.6334	7.48342	TRIM28
										RNA 3'-end processing (GO:0031123)	1/69	0.201482	0.248134	0	0	4.56503	7.31342	RPRD2
										negative regulation of viral process (GO:0048525)	1/70	0.204086	0.25092	0	0	4.49864	7.1493	TRIM28
										regulation of TOR signaling (GO:0032006)	1/71	0.206682	0.252841	0	0	4.43415	6.99076	SIRT1
										cholesterol homeostasis (GO:0042632)	1/71	0.206682	0.252841	0	0	4.43415	6.99076	SIRT1
										nucleic acid metabolic process (GO:0090304)	1/71	0.206682	0.252841	0	0	4.43415	6.99076	POLR2D
										sterol homeostasis (GO:0055092)	1/72	0.20927	0.255581	0	0	4.37148	6.83757	SIRT1
										regulation of protein phosphorylation (GO:0001932)	2/266	0.214129	0.261002	0	0	2.36544	3.64556	SIRT1;BRD4
										negative regulation of protein binding (GO:0032091)	1/74	0.21442	0.261002	0	0	4.25128	6.54621	KDM1A
										negative regulation of signal transduction (GO:0009968)	2/267	0.215322	0.261666	0	0	2.35639	3.61853	CSNK2A1;CSNK2A2
										fibroblast growth factor receptor signaling pathway (GO:0008543)	1/75	0.216982	0.262813	0	0	4.19362	6.4076	POLR2D
										positive regulation of immune response (GO:0050778)	1/75	0.216982	0.262813	0	0	4.19362	6.4076	SIRT1
										positive regulation of growth (GO:0045927)	1/76	0.219537	0.265469	0	0	4.1375	6.27343	CSNK2A1
										regulation of apoptotic process (GO:0042981)	4/742	0.221083	0.26679	0	0	1.70572	2.57429	USP27X;MYC;VHL;SIRT1
										positive regulation of endothelial cell proliferation (GO:0001938)	1/77	0.222083	0.26679	0	0	4.08285	6.14349	SIRT1
										positive regulation of phosphatidylinositol 3-kinase signaling (GO:0014068)	1/77	0.222083	0.26679	0	0	4.08285	6.14349	SIRT1
										positive regulation of type I interferon production (GO:0032481)	1/77	0.222083	0.26679	0	0	4.08285	6.14349	EP300
										mRNA splicing, via spliceosome (GO:0000398)	2/274	0.223685	0.268276	0	0	2.29493	3.4367	SPEN;POLR2D
										negative regulation of blood vessel morphogenesis (GO:2000181)	1/78	0.224621	0.268521	0	0	4.02963	6.01761	MECP2
										negative regulation of protein serine/threonine kinase activity (GO:0071901)	1/78	0.224621	0.268521	0	0	4.02963	6.01761	SIRT1
										negative regulation of NF-kappaB transcription factor activity (GO:0032088)	1/79	0.227151	0.269787	0	0	3.97776	5.89561	SIRT1
										positive regulation of proteasomal ubiquitin-dependent protein catabolic process (GO:0032436)	1/79	0.227151	0.269787	0	0	3.97776	5.89561	TAF1
										positive regulation of ubiquitin-dependent protein catabolic process (GO:2000060)	1/79	0.227151	0.269787	0	0	3.97776	5.89561	TAF1
										regulation of neuron differentiation (GO:0045664)	1/79	0.227151	0.269787	0	0	3.97776	5.89561	SIN3A
										negative regulation of cellular component organization (GO:0051129)	1/80	0.229672	0.271465	0	0	3.92722	5.77733	EP300
										regulation of NIK/NF-kappaB signaling (GO:1901222)	1/80	0.229672	0.271465	0	0	3.92722	5.77733	EP300
										regulation of organelle organization (GO:0033043)	1/80	0.229672	0.271465	0	0	3.92722	5.77733	EP300
										negative regulation of protein modification process (GO:0031400)	1/81	0.232186	0.273994	0	0	3.87793	5.66262	SIRT1
										positive regulation of protein ubiquitination (GO:0031398)	1/82	0.234692	0.276507	0	0	3.82986	5.55132	KDM1A
										regulation of defense response (GO:0031347)	1/83	0.237189	0.278555	0	0	3.78296	5.4433	BRD4
										positive regulation of plasma membrane bounded cell projection assembly (GO:0120034)	1/83	0.237189	0.278555	0	0	3.78296	5.4433	AUTS2
										positive regulation of programmed cell death (GO:0043068)	2/286	0.238082	0.279157	0	0	2.19662	3.15246	USP27X;SIRT1
										spindle assembly (GO:0051225)	1/84	0.239678	0.280581	0	0	3.7372	5.33843	NCOR1
										positive regulation of protein catabolic process (GO:0045732)	1/85	0.24216	0.283034	0	0	3.69252	5.23658	CSNK2A1
										glucose homeostasis (GO:0042593)	1/86	0.244633	0.284566	0	0	3.6489	5.13763	SIRT1
										positive regulation of endothelial cell migration (GO:0010595)	1/86	0.244633	0.284566	0	0	3.6489	5.13763	SIRT1
										positive regulation of proteasomal protein catabolic process (GO:1901800)	1/86	0.244633	0.284566	0	0	3.6489	5.13763	TAF1
										negative regulation of angiogenesis (GO:0016525)	1/87	0.247099	0.286979	0	0	3.60629	5.04147	MECP2
										negative regulation of binding (GO:0051100)	1/88	0.249557	0.288919	0	0	3.56466	4.94799	KDM1A
										positive regulation of neuron projection development (GO:0010976)	1/88	0.249557	0.288919	0	0	3.56466	4.94799	EP300
										regulation of type I interferon production (GO:0032479)	1/89	0.252006	0.290837	0	0	3.52397	4.85709	EP300
										transforming growth factor beta receptor signaling pathway (GO:0007179)	1/89	0.252006	0.290837	0	0	3.52397	4.85709	SIRT1
										positive regulation of autophagy (GO:0010508)	1/90	0.254448	0.292735	0	0	3.4842	4.76868	SIRT1
										positive regulation of binding (GO:0051099)	1/90	0.254448	0.292735	0	0	3.4842	4.76868	TAF1
										regulation of endothelial cell proliferation (GO:0001936)	1/92	0.259308	0.29693	0	0	3.40728	4.59893	SIRT1
										cellular response to fibroblast growth factor stimulus (GO:0044344)	1/92	0.259308	0.29693	0	0	3.40728	4.59893	POLR2D
										positive regulation of transmembrane receptor protein serine/threonine kinase signaling pathway (GO:0090100)	1/92	0.259308	0.29693	0	0	3.40728	4.59893	EP300
										positive regulation of intracellular signal transduction (GO:1902533)	3/546	0.26159	0.298767	0	0	1.72803	2.31725	EP300;SIRT1;BRD4
										regulation of epithelial cell proliferation (GO:0050678)	1/93	0.261727	0.298767	0	0	3.37007	4.51743	MYC
										hemopoiesis (GO:0030097)	1/94	0.264137	0.300584	0	0	3.33367	4.43807	KAT6A
										negative regulation of MAPK cascade (GO:0043409)	1/94	0.264137	0.300584	0	0	3.33367	4.43807	MYC
										regulation of cell cycle phase transition (GO:1901987)	1/95	0.26654	0.302849	0	0	3.29804	4.36077	TAF1
										positive regulation of apoptotic process (GO:0043065)	2/310	0.267009	0.302912	0	0	2.02298	2.6713	USP27X;SIRT1
										cellular transition metal ion homeostasis (GO:0046916)	1/96	0.268935	0.304627	0	0	3.26316	4.28546	MYC
										positive regulation of translation (GO:0045727)	1/100	0.278439	0.314422	0	0	3.13068	4.00275	POLR2D
										organic acid transport (GO:0015849)	1/100	0.278439	0.314422	0	0	3.13068	4.00275	NCOA2
										proteasome-mediated ubiquitin-dependent protein catabolic process (GO:0043161)	2/321	0.280284	0.316019	0	0	1.95213	2.48302	SIRT1;TAF1
										epithelial cell differentiation (GO:0030855)	1/101	0.280796	0.316111	0	0	3.09922	3.9364	KDM6B
										cellular response to oxygen-containing compound (GO:1901701)	2/323	0.282697	0.316329	0	0	1.93977	2.45067	NCOA3;TAF1
										positive regulation of cell growth (GO:0030307)	1/102	0.283145	0.316329	0	0	3.06838	3.87167	CSNK2A1
										positive regulation of vasculature development (GO:1904018)	1/102	0.283145	0.316329	0	0	3.06838	3.87167	SIRT1
										regulation of proteasomal ubiquitin-dependent protein catabolic process (GO:0032434)	1/102	0.283145	0.316329	0	0	3.06838	3.87167	TAF1
										regulation of protein catabolic process (GO:0042176)	1/102	0.283145	0.316329	0	0	3.06838	3.87167	CSNK2A1
										cellular response to organonitrogen compound (GO:0071417)	1/103	0.285487	0.318461	0	0	3.03814	3.80849	TAF1
										regulation of JNK cascade (GO:0046328)	1/105	0.290148	0.323169	0	0	2.97942	3.68663	NCOR1
										small GTPase mediated signal transduction (GO:0007264)	1/106	0.292467	0.323787	0	0	2.95089	3.62784	TRIM28
										cellular response to peptide hormone stimulus (GO:0071375)	1/106	0.292467	0.323787	0	0	2.95089	3.62784	KAT2B
										positive regulation of protein serine/threonine kinase activity (GO:0071902)	1/106	0.292467	0.323787	0	0	2.95089	3.62784	SIRT1
										regulation of phosphatidylinositol 3-kinase signaling (GO:0014066)	1/106	0.292467	0.323787	0	0	2.95089	3.62784	SIRT1
										mRNA export from nucleus (GO:0006406)	1/107	0.294779	0.325855	0	0	2.92291	3.57042	POLR2D
										negative regulation of transmembrane receptor protein serine/threonine kinase signaling pathway (GO:0090101)	1/108	0.297083	0.327908	0	0	2.89544	3.51433	SIRT1
										lipid transport (GO:0006869)	1/109	0.29938	0.329947	0	0	2.86849	3.45952	NCOA2
										response to tumor necrosis factor (GO:0034612)	1/110	0.301669	0.331475	0	0	2.84203	3.40596	SIRT1
										regulation of protein kinase activity (GO:0045859)	1/110	0.301669	0.331475	0	0	2.84203	3.40596	SIRT1
										regulation of Wnt signaling pathway (GO:0030111)	1/111	0.303951	0.332986	0	0	2.81605	3.3536	CSNK2A1
										regulation of protein serine/threonine kinase activity (GO:0071900)	1/111	0.303951	0.332986	0	0	2.81605	3.3536	SIRT1
										regulation of macroautophagy (GO:0016241)	1/112	0.306226	0.334978	0	0	2.79054	3.30241	SIRT1
										post-translational protein modification (GO:0043687)	2/345	0.309184	0.33771	0	0	1.81332	2.12851	WDR5;VHL
										negative regulation of cell motility (GO:2000146)	1/114	0.310754	0.338417	0	0	2.74087	3.20341	ARID2
										cellular response to transforming growth factor beta stimulus (GO:0071560)	1/114	0.310754	0.338417	0	0	2.74087	3.20341	SIRT1
										cellular response to lectin (GO:1990858)	1/115	0.313007	0.33936	0	0	2.71669	3.15552	EP300
										stimulatory C-type lectin receptor signaling pathway (GO:0002223)	1/115	0.313007	0.33936	0	0	2.71669	3.15552	EP300
										positive regulation of protein metabolic process (GO:0051247)	1/115	0.313007	0.33936	0	0	2.71669	3.15552	CSNK2A1
										positive regulation of angiogenesis (GO:0045766)	1/116	0.315252	0.341291	0	0	2.69293	3.10868	SIRT1
										positive regulation of cell projection organization (GO:0031346)	1/117	0.317491	0.343208	0	0	2.66959	3.06283	EP300
										ubiquitin-dependent protein catabolic process (GO:0006511)	2/354	0.319975	0.345384	0	0	1.76614	2.01255	SIRT1;TAF1
										innate immune response activating cell surface receptor signaling pathway (GO:0002220)	1/119	0.321946	0.347002	0	0	2.62407	2.97405	EP300
										microtubule cytoskeleton organization involved in mitosis (GO:1902850)	1/128	0.341643	0.367692	0	0	2.43701	2.61732	MECP2
										cellular response to insulin stimulus (GO:0032869)	1/129	0.343796	0.369468	0	0	2.41785	2.58155	KAT2B
										regulation of response to external stimulus (GO:0032101)	1/130	0.345943	0.371231	0	0	2.39898	2.54648	BRD4
										RNA metabolic process (GO:0016070)	1/133	0.352341	0.376994	0	0	2.34411	2.44527	POLR2D
										transmembrane receptor protein serine/threonine kinase signaling pathway (GO:0007178)	1/133	0.352341	0.376994	0	0	2.34411	2.44527	SIRT1
										ribonucleoprotein complex assembly (GO:0022618)	1/136	0.358677	0.383216	0	0	2.29167	2.34972	POLR2D
										positive regulation of cellular catabolic process (GO:0031331)	1/141	0.369103	0.393781	0	0	2.20926	2.20193	ZC3H18
										Ras protein signal transduction (GO:0007265)	1/142	0.371168	0.395409	0	0	2.19348	2.17397	TRIM28
										neuron development (GO:0048666)	1/143	0.373226	0.397026	0	0	2.17793	2.1465	ACTL6B
										negative regulation of cell migration (GO:0030336)	1/144	0.375278	0.398631	0	0	2.16259	2.11953	ARID2
										positive regulation of transferase activity (GO:0051347)	1/148	0.383418	0.406689	0	0	2.10332	2.0163	MYC
										brain development (GO:0007420)	1/150	0.38745	0.410372	0	0	2.07487	1.96733	BPTF
										positive regulation of Wnt signaling pathway (GO:0030177)	1/153	0.393448	0.416125	0	0	2.03361	1.89697	CSNK2A1
										positive regulation of NF-kappaB transcription factor activity (GO:0051092)	1/155	0.397414	0.419274	0	0	2.007	1.85201	EP300
										organelle organization (GO:0006996)	2/420	0.397568	0.419274	0	0	1.48227	1.36723	MYC;HCFC1
										regulation of cell differentiation (GO:0045595)	1/156	0.399388	0.420589	0	0	1.99395	1.83009	VHL
										mitotic spindle organization (GO:0007052)	1/157	0.401355	0.422056	0	0	1.98107	1.80854	MECP2
										cellular response to starvation (GO:0009267)	1/158	0.403316	0.423511	0	0	1.96835	1.78733	SIRT1
										protein autophosphorylation (GO:0046777)	1/159	0.405271	0.424955	0	0	1.9558	1.76647	TAF1
										double-strand break repair (GO:0006302)	1/164	0.41495	0.434484	0	0	1.89532	1.66712	BAZ1B
										regulation of neuron projection development (GO:0010975)	1/165	0.416867	0.43587	0	0	1.88367	1.64819	EP300
										nervous system development (GO:0007399)	2/447	0.428214	0.445856	0	0	1.3904	1.17925	ACTL6B;EP300
										positive regulation of I-kappaB kinase/NF-kappaB signaling (GO:0043123)	1/171	0.428241	0.445856	0	0	1.81664	1.54063	BRD4
										nuclear-transcribed mRNA catabolic process (GO:0000956)	1/171	0.428241	0.445856	0	0	1.81664	1.54063	POLR2D
										mitochondrion organization (GO:0007005)	1/175	0.435701	0.452981	0	0	1.77452	1.47426	HCFC1
										cellular response to cytokine stimulus (GO:0071345)	2/482	0.466731	0.484555	0	0	1.28671	0.980474	MYC;SIRT1
										cellular response to tumor necrosis factor (GO:0071356)	1/194	0.469851	0.486419	0	0	1.59828	1.20725	SIRT1
										regulation of programmed cell death (GO:0043067)	1/194	0.469851	0.486419	0	0	1.59828	1.20725	SIRT1
										regulation of signal transduction (GO:0009966)	1/198	0.476777	0.4922	0	0	1.56551	1.15959	SIRT1
										negative regulation of intracellular signal transduction (GO:1902532)	1/198	0.476777	0.4922	0	0	1.56551	1.15959	SIRT1
										modification-dependent protein catabolic process (GO:0019941)	1/201	0.481913	0.496803	0	0	1.5418	1.1255	TAF1
										generation of neurons (GO:0048699)	1/202	0.483614	0.497857	0	0	1.53405	1.11444	AUTS2
										proteasomal protein catabolic process (GO:0010498)	1/205	0.488683	0.502372	0	0	1.51126	1.08212	SIRT1
										regulation of inflammatory response (GO:0050727)	1/206	0.490362	0.503393	0	0	1.50381	1.07163	BRD4
										regulation of protein kinase B signaling (GO:0051896)	1/207	0.492036	0.504405	0	0	1.49644	1.06128	SIRT1
										mitotic cell cycle phase transition (GO:0044772)	1/209	0.495367	0.507112	0	0	1.4819	1.04097	MYC
										positive regulation of protein modification process (GO:0031401)	1/214	0.5036	0.514822	0	0	1.44674	0.992426	SIRT1
										cellular response to lipid (GO:0071396)	1/219	0.511701	0.522377	0	0	1.4132	0.946866	NCOA3
										axonogenesis (GO:0007409)	1/240	0.544328	0.554912	0	0	1.28766	0.783157	AUTS2
										positive regulation of phosphorylation (GO:0042327)	1/253	0.56344	0.573599	0	0	1.22042	0.700151	SIRT1
										central nervous system development (GO:0007417)	1/268	0.584512	0.594227	0	0	1.15098	0.618052	BPTF
										cytokine-mediated signaling pathway (GO:0019221)	2/621	0.603655	0.612839	0	0	0.99064	0.500028	MYC;SIRT1
										proteolysis (GO:0006508)	1/287	0.609771	0.618194	0	0	1.07348	0.53102	VHL
										innate immune response (GO:0045087)	1/302	0.628639	0.636443	0	0	1.01921	0.473113	TRIM28
										MAPK cascade (GO:0000165)	1/303	0.629865	0.636805	0	0	1.01578	0.469545	MYC
										protein polyubiquitination (GO:0000209)	1/314	0.643084	0.648385	0	0	0.979533	0.432443	TAF1
										cellular macromolecule biosynthetic process (GO:0034645)	1/314	0.643084	0.648385	0	0	0.979533	0.432443	POLR2D
										positive regulation of cytokine production (GO:0001819)	1/335	0.667044	0.671619	0	0	0.916963	0.371278	EP300
										gene expression (GO:0010467)	1/356	0.689418	0.693196	0	0	0.861796	0.320508	POLR2D
										positive regulation of protein phosphorylation (GO:0001934)	1/371	0.704486	0.707378	0	0	0.826225	0.289415	SIRT1
										transmembrane receptor protein tyrosine kinase signaling pathway (GO:0007169)	1/404	0.735149	0.737158	0	0	0.757289	0.233004	POLR2D
										regulation of cell migration (GO:0030334)	1/408	0.738646	0.739654	0	0	0.749693	0.22711	ARID2
										organelle assembly (GO:0070925)	1/425	0.753007	0.753007	0	0	0.719008	0.203969	NCOR1

## Sheet: CHD8-CTNNB1
Minimum	Minimum: KEGG									Minimum: GO Biological Process									Minimum: OMIM Expanded
ARCN1	Term	Overlap	P-value	Adjusted P-value	Old P-value	Old Adjusted P-value	Odds Ratio	Combined Score	Genes	Term	Overlap	P-value	Adjusted P-value	Old P-value	Old Adjusted P-value	Odds Ratio	Combined Score	Genes	Term	Overlap	P-value	Adjusted P-value	Old P-value	Old Adjusted P-value	Odds Ratio	Combined Score	Genes
CAD	Spliceosome	30/150	1.11253e-40	8.67771e-39	0	0	71.6703	6593.44	SF3B2;RBM8A;EIF4A3;SRSF1;HNRNPU;EFTUD2;U2AF2;PCBP1;TRA2B;DHX15;SNRPD3;SF3B1;SRSF10;SF3A3;HNRNPA3;SF3A1;PRPF38A;NCBP1;FUS;PLRG1;PRPF4;HNRNPM;SNRNP40;HNRNPK;SNW1;SRSF4;SNRPF;SNRNP200;SNRPA;RBM22	mRNA splicing, via spliceosome (GO:0000398)	45/274	5.92066e-58	5.0148e-55	0	0	71.5866	9433.07	SF3B2;RBM8A;DHX9;EIF4A3;CSTF2;SRSF1;HNRNPU;HNRNPR;EFTUD2;SYNCRIP;U2AF2;DHX35;PCBP1;TRA2B;PCBP2;DHX15;SNRPD3;SF3B1;SRSF10;DDX17;SF3A3;HNRNPA3;SF3A1;PRPF38A;NCBP1;FUS;PRPF4B;PLRG1;WDR77;HNRNPL;PRPF4;HNRNPM;SNRNP40;HNRNPK;SNW1;MFAP1;HNRNPH1;HNRNPF;HNRNPA2B1;HNRNPD;SRSF4;SNRPF;SNRNP200;SNRPA;RBM22	dyskeratosis	2/83	0.0637477	0.434648	0	0	5.04518	13.8885	DKC1;FUS
CAND1	mRNA surveillance pathway	7/98	5.6248e-07	2.19367e-05	0	0	16.5635	238.364	RBM8A;NCBP1;FUS;EIF4A3;CSTF2;TARDBP;GSPT1	RNA splicing, via transesterification reactions with bulged adenosine as nucleophile (GO:0000377)	43/251	4.86086e-56	2.05857e-53	0	0	72.6991	9259.21	SF3B2;RBM8A;DHX9;EIF4A3;CSTF2;SRSF1;HNRNPU;HNRNPR;EFTUD2;SYNCRIP;U2AF2;DHX35;PCBP1;TRA2B;PCBP2;DHX15;SNRPD3;SF3B1;SRSF10;SF3A3;HNRNPA3;SF3A1;PRPF38A;NCBP1;FUS;PRPF4B;PLRG1;HNRNPL;PRPF4;HNRNPM;SNRNP40;HNRNPK;SNW1;MFAP1;HNRNPH1;HNRNPF;HNRNPA2B1;HNRNPD;SRSF4;SNRPF;SNRNP200;SNRPA;RBM22	paget disease	2/83	0.0637477	0.434648	0	0	5.04518	13.8885	VCP;FUS
CBX5	Ubiquitin mediated proteolysis	7/140	6.16661e-06	0.000160332	0	0	11.3089	135.666	DDB1;CUL4A;UBE2I;CUL1;MDM2;PIAS1;CUL4B	mRNA processing (GO:0006397)	44/300	2.91316e-54	8.22483e-52	0	0	61.3906	7567.64	SF3B2;RBM8A;DHX9;POLDIP3;EIF4A3;CSTF2;SRSF1;HNRNPU;HNRNPR;EFTUD2;SYNCRIP;U2AF2;DHX35;PCBP1;TRA2B;PCBP2;DHX15;SNRPD3;SF3B1;SRSF10;SF3A3;HNRNPA3;SF3A1;PRPF38A;NCBP1;FUS;PRPF4B;PLRG1;HNRNPL;PRPF4;HNRNPM;SNRNP40;HNRNPK;SNW1;MFAP1;HNRNPH1;HNRNPF;HNRNPA2B1;HNRNPD;SRSF4;SNRPF;SNRNP200;SNRPA;RBM22	dementia	2/89	0.0719905	0.434648	0	0	4.69582	12.3557	VCP;FUS
CCNT1	Amyotrophic lateral sclerosis	10/364	1.30477e-05	0.000254431	0	0	6.20422	69.7782	DAXX;VCP;HNRNPA3;NCBP1;FUS;PSMD2;HNRNPA2B1;MATR3;NUP153;TARDBP	RNA processing (GO:0006396)	29/179	1.95692e-36	4.14379e-34	0	0	54.5504	4485.22	SF3B2;RBM8A;SRSF1;HNRNPU;HNRNPR;SYNCRIP;U2AF2;DHX15;SNRPD3;SF3B1;DDX17;SF3A3;RBM39;SF3A1;NCBP1;FUS;PRPF4B;HNRNPL;PRPF4;SNRNP40;HNRNPK;DKC1;HNRNPH1;HNRNPF;HNRNPA2B1;HNRNPD;SRSF4;SNRPF;TARDBP	lateral sclerosis	2/96	0.0820144	0.434648	0	0	4.34459	10.8652	FUS;TARDBP
COPB1	RNA transport	7/186	3.89059e-05	0.000606932	0	0	8.38317	85.1257	UBE2I;RBM8A;NCBP1;FUS;EIF4A3;NUP153;TARDBP	RNA metabolic process (GO:0016070)	20/133	1.79243e-24	3.03638e-22	0	0	44.3329	2424.06	DDX17;RBM39;HNRNPA3;NCBP1;DHX9;HNRNPU;HNRNPR;HNRNPL;PRPF4;HNRNPM;SYNCRIP;SNRNP40;HNRNPK;DKC1;HNRNPH1;PCBP1;HNRNPF;PCBP2;HNRNPA2B1;HNRNPD	mental retardation	2/113	0.107949	0.434648	0	0	3.67605	8.18324	PHF8;CUL4B
COPB2	Nucleotide excision repair	3/47	0.00162889	0.0211756	0	0	14.103	90.5391	CUL4A;DDB1;CUL4B	RNA splicing (GO:0008380)	17/98	5.02595e-22	7.09496e-20	0	0	50.7287	2487.85	SF3A3;SF3B2;RBM8A;NCBP1;FUS;PRPF4B;PRPF4;SYNCRIP;SNRNP40;TRA2B;DHX15;SRSF4;SNRPD3;SNRPF;TARDBP;SF3B1;SRSF10	myopathy	2/120	0.11919	0.434648	0	0	3.45675	7.35265	VCP;FUS
COPG2	Protein processing in endoplasmic reticulum	4/171	0.0103528	0.11536	0	0	4.97548	22.7404	SEC61A1;VCP;CUL1;STT3A	gene expression (GO:0010467)	22/356	2.78075e-18	3.36471e-16	0	0	16.7382	676.623	DDX17;RBM39;RBM8A;NCBP1;POLDIP3;EIF4A3;SRSF1;HNRNPU;NUP153;GSPT1;HNRNPL;PRPF4;SYNCRIP;SNRNP40;HNRNPK;DKC1;HNRNPH1;U2AF2;HNRNPF;HNRNPA2B1;HNRNPD;SRSF4	adenoma	1/80	0.328184	0.434648	0	0	2.56032	2.85266	FUS
CSTF2	Transcriptional misregulation in cancer	4/192	0.0152775	0.119335	0	0	4.41501	18.4608	CCNT1;FUS;SIN3A;MDM2	nucleic acid metabolic process (GO:0090304)	13/71	2.17267e-17	2.30031e-15	0	0	51.7159	1984.24	HNRNPA3;NCBP1;HNRNPU;HNRNPR;HNRNPL;HNRNPM;HNRNPK;HNRNPH1;PCBP1;HNRNPF;PCBP2;HNRNPA2B1;HNRNPD	adenocarcinoma	1/83	0.338151	0.434648	0	0	2.46628	2.67409	FUS
CUL1	Ribosome biogenesis in eukaryotes	3/108	0.0165148	0.119335	0	0	5.89167	24.1764	NOP56;DKC1;GTPBP4	mRNA metabolic process (GO:0016071)	13/95	1.18531e-15	1.11551e-13	0	0	36.5353	1255.67	SF3A3;SF3B2;SF3A1;NCBP1;SRSF1;HNRNPR;U2AF2;PCBP2;HNRNPA2B1;DHX15;SRSF4;SNRPD3;SNRPF	adrenoleukodystrophy	1/83	0.338151	0.434648	0	0	2.46628	2.67409	FUS
CUL4A	Ferroptosis	2/41	0.0175454	0.119335	0	0	10.5007	42.4538	PCBP1;PCBP2	regulation of mRNA splicing, via spliceosome (GO:0048024)	12/90	2.16843e-14	1.83666e-12	0	0	35.0539	1102.87	DDX17;HNRNPL;RBM39;HNRNPK;SNW1;NCBP1;RBM8A;U2AF2;TRA2B;HNRNPU;SRSF4;SRSF10	arthrogryposis	1/83	0.338151	0.434648	0	0	2.46628	2.67409	FUS
CUL4B	Epstein-Barr virus infection	4/202	0.0180643	0.119335	0	0	4.1899	16.8175	SNW1;SIN3A;PSMD2;MDM2	regulation of RNA splicing (GO:0043484)	10/76	4.0396e-12	3.11049e-10	0	0	33.7674	885.885	HNRNPL;RBM39;HNRNPK;HNRNPH1;U2AF2;FUS;TRA2B;HNRNPF;SRSF10;RBM22	asperger syndrome	1/83	0.338151	0.434648	0	0	2.46628	2.67409	FUS
DAXX	Viral carcinogenesis	4/203	0.0183592	0.119335	0	0	4.16863	16.6646	DDB1;HNRNPK;SNW1;MDM2	RNA splicing, via transesterification reactions (GO:0000375)	7/25	2.62242e-11	1.85099e-09	0	0	84.0465	2047.74	SF3A3;PRPF4;SNRNP40;TRA2B;SRSF4;SF3B1;SRSF10	atopy	1/83	0.338151	0.434648	0	0	2.46628	2.67409	FUS
DCAF10	Human immunodeficiency virus 1 infection	4/212	0.0211488	0.126893	0	0	3.98644	15.3724	DDB1;CUL4A;CUL1;CUL4B	RNA transport (GO:0050658)	9/76	1.33362e-10	8.68904e-09	0	0	29.603	673.111	NCBP1;RBM8A;POLDIP3;U2AF2;EIF4A3;SRSF1;HNRNPA2B1;SRSF4;NUP153	autoimmune disease	1/83	0.338151	0.434648	0	0	2.46628	2.67409	FUS
DCAF15	Cell cycle	3/124	0.0237131	0.132116	0	0	5.10847	19.1145	SMAD4;CUL1;MDM2	mRNA-containing ribonucleoprotein complex export from nucleus (GO:0071427)	9/99	1.47598e-09	8.92966e-08	0	0	22.0122	447.595	RBM8A;NCBP1;POLDIP3;U2AF2;EIF4A3;SRSF1;HNRNPA2B1;SRSF4;NUP153	bare lymphocyte syndrome	1/83	0.338151	0.434648	0	0	2.46628	2.67409	FUS
DCP1A	Wnt signaling pathway	3/166	0.0494287	0.257029	0	0	3.78413	11.3797	SMAD4;RUVBL1;CUL1	RNA 3'-end processing (GO:0031123)	8/69	1.76281e-09	9.95403e-08	0	0	28.593	576.332	NCBP1;RBM8A;POLDIP3;U2AF2;EIF4A3;CSTF2;SRSF1;SRSF4	bartter syndrome	1/83	0.338151	0.434648	0	0	2.46628	2.67409	FUS
DDB1	Chronic myeloid leukemia	2/76	0.0545764	0.26606	0	0	5.52438	16.0657	SMAD4;MDM2	mRNA transport (GO:0051028)	9/104	2.29558e-09	1.21522e-07	0	0	20.8484	414.723	RBM8A;NCBP1;POLDIP3;U2AF2;EIF4A3;SRSF1;HNRNPA2B1;SRSF4;NUP153	central hypoventilation syndrome	1/83	0.338151	0.434648	0	0	2.46628	2.67409	FUS
DDX17	TGF-beta signaling pathway	2/94	0.0791079	0.362966	0	0	4.43949	11.2627	SMAD4;CUL1	spliceosomal complex assembly (GO:0000245)	7/46	2.68317e-09	1.28065e-07	0	0	38.7497	764.775	SF3A3;SF3A1;NCBP1;SRSF1;SNRNP200;SF3B1;SRSF10	cholestasis	1/83	0.338151	0.434648	0	0	2.46628	2.67409	FUS
DHX15	Pathways of neurodegeneration	5/475	0.0869416	0.376747	0	0	2.19907	5.37127	DAXX;VCP;FUS;PSMD2;TARDBP	RNA export from nucleus (GO:0006405)	9/106	2.72157e-09	1.28065e-07	0	0	20.4165	402.655	RBM8A;NCBP1;POLDIP3;U2AF2;EIF4A3;SRSF1;HNRNPA2B1;SRSF4;NUP153	episodic ataxia	1/83	0.338151	0.434648	0	0	2.46628	2.67409	FUS
DHX35	Protein export	1/23	0.107916	0.443025	0	0	9.22032	20.5281	SEC61A1	mRNA export from nucleus (GO:0006406)	9/107	2.95947e-09	1.3193e-07	0	0	20.2071	396.833	RBM8A;NCBP1;POLDIP3;U2AF2;EIF4A3;SRSF1;HNRNPA2B1;SRSF4;NUP153	fetal hemoglobin quantitative trait locus	1/83	0.338151	0.434648	0	0	2.46628	2.67409	FUS
DHX9	Thyroid hormone signaling pathway	2/121	0.120819	0.471193	0	0	3.42753	7.24397	SIN3A;MDM2	mRNA 3'-end processing (GO:0031124)	8/79	5.28188e-09	2.23688e-07	0	0	24.5535	467.964	NCBP1;RBM8A;POLDIP3;U2AF2;EIF4A3;CSTF2;SRSF1;SRSF4	glioblastoma	1/83	0.338151	0.434648	0	0	2.46628	2.67409	FUS
DKC1	FoxO signaling pathway	2/131	0.137401	0.505873	0	0	3.16023	6.27259	SMAD4;MDM2	nuclear export (GO:0051168)	8/84	8.64923e-09	3.48852e-07	0	0	22.9323	425.757	NCBP1;RBM8A;POLDIP3;U2AF2;EIF4A3;SRSF1;SRSF4;NUP153	goiter	1/83	0.338151	0.434648	0	0	2.46628	2.67409	FUS
EFTUD2	Circadian rhythm	1/31	0.142682	0.505873	0	0	6.75884	13.1604	CUL1	ribonucleoprotein complex assembly (GO:0022618)	9/136	2.45579e-08	9.45481e-07	0	0	15.5701	272.823	NCBP1;DHX9;SRSF1;SNRPD3;SNRPF;SNRNP200;SF3B1;SRSF10;WDR77	hemochromatosis	1/83	0.338151	0.434648	0	0	2.46628	2.67409	FUS
EIF4A3	Spinocerebellar ataxia	2/143	0.157909	0.531159	0	0	2.88952	5.3333	NOP56;PSMD2	regulation of RNA metabolic process (GO:0051252)	7/65	3.23284e-08	1.19053e-06	0	0	26.0309	448.964	HNRNPL;HNRNPH1;FUS;PCBP1;TRA2B;HNRNPF;PCBP2	homocystinuria	1/83	0.338151	0.434648	0	0	2.46628	2.67409	FUS
FAF1	Alanine, aspartate and glutamate metabolism	1/37	0.167873	0.531159	0	0	5.63067	10.0482	CAD	positive regulation of RNA splicing (GO:0033120)	5/31	4.11705e-07	1.45298e-05	0	0	40.6608	597.834	SNW1;NCBP1;U2AF2;TRA2B;RBM22	infections	1/83	0.338151	0.434648	0	0	2.46628	2.67409	FUS
FAF2	Various types of N-glycan biosynthesis	1/39	0.176106	0.531159	0	0	5.33378	9.26301	STT3A	regulation of mRNA processing (GO:0050684)	5/36	8.95767e-07	3.03486e-05	0	0	34.094	474.779	RBM39;HNRNPK;NCBP1;DHX9;SRSF10	kallmann syndrome	1/83	0.338151	0.434648	0	0	2.46628	2.67409	FUS
FUS	Cellular senescence	2/156	0.180719	0.531159	0	0	2.64386	4.52314	RBBP4;MDM2	CRD-mediated mRNA stabilization (GO:0070934)	3/5	1.16798e-06	3.80493e-05	0	0	310.922	4247.26	SYNCRIP;DHX9;HNRNPU	keratosis	1/83	0.338151	0.434648	0	0	2.46628	2.67409	FUS
GSPT1	Bladder cancer	1/41	0.184258	0.531159	0	0	5.06658	8.5697	MDM2	alternative mRNA splicing, via spliceosome (GO:0000380)	4/18	1.63856e-06	5.14024e-05	0	0	59.8105	796.777	DDX17;HNRNPM;DHX9;SRSF1	lipodystrophy	1/83	0.338151	0.434648	0	0	2.46628	2.67409	FUS
GTPBP4	Hepatitis B	2/162	0.191412	0.531159	0	0	2.54394	4.20597	DDB1;SMAD4	mRNA stabilization (GO:0048255)	5/44	2.5009e-06	7.56524e-05	0	0	27.0895	349.423	SYNCRIP;DHX9;FUS;HNRNPU;TARDBP	lissencephaly	1/83	0.338151	0.434648	0	0	2.46628	2.67409	FUS
H3F3B	MicroRNAs in cancer	3/310	0.198623	0.531159	0	0	1.9945	3.22381	UBE2I;HNRNPK;MDM2	proteasome-mediated ubiquitin-dependent protein catabolic process (GO:0043161)	10/321	4.34678e-06	0.000126956	0	0	7.07757	87.3802	DDB1;CUL4A;VCP;PSMD2;FAF1;PCBP2;FAF2;CUL1;MDM2;CUL4B	lymphedema	1/83	0.338151	0.434648	0	0	2.46628	2.67409	FUS
H3F3C	Proteasome	1/46	0.204292	0.531159	0	0	4.50249	7.15089	PSMD2	protein modification by small protein conjugation (GO:0032446)	11/409	5.74589e-06	0.000162226	0	0	6.12531	73.9143	DDB1;DCAF15;CUL4A;VCP;UBE2I;CAND1;CUL1;MDM2;NUP153;PIAS1;CUL4B	lymphoproliferative syndrome	1/83	0.338151	0.434648	0	0	2.46628	2.67409	FUS
HMGB3	N-Glycan biosynthesis	1/50	0.219967	0.53617	0	0	4.13411	6.26019	STT3A	regulation of alternative mRNA splicing, via spliceosome (GO:0000381)	5/54	7.00337e-06	0.00019135	0	0	21.5502	255.781	DDX17;HNRNPL;RBM8A;TRA2B;HNRNPU	malignant hyperthermia	1/83	0.338151	0.434648	0	0	2.46628	2.67409	FUS
HNRNPA2B1	Vibrio cholerae infection	1/50	0.219967	0.53617	0	0	4.13411	6.26019	SEC61A1	proteasomal protein catabolic process (GO:0010498)	8/205	8.18927e-06	0.00021676	0	0	8.79299	102.99	DDB1;CUL4A;VCP;PSMD2;FAF1;PCBP2;MDM2;CUL4B	meckel syndrome	1/83	0.338151	0.434648	0	0	2.46628	2.67409	FUS
HNRNPA3	Pyrimidine metabolism	1/56	0.242909	0.549715	0	0	3.682	5.21029	CAD	mRNA splice site selection (GO:0006376)	4/30	1.40211e-05	0.000359876	0	0	32.1862	359.679	SF3A3;SF3A1;SRSF1;SRSF10	mitochondrial dna depletion syndrome	1/83	0.338151	0.434648	0	0	2.46628	2.67409	FUS
HNRNPD	Hedgehog signaling pathway	1/56	0.242909	0.549715	0	0	3.682	5.21029	CUL1	cell cycle G1/S phase transition (GO:0044843)	5/63	1.50272e-05	0.000374355	0	0	18.1979	202.1	CUL4A;CUL1;GSPT1;PHF8;CUL4B	mucopolysaccharidosis	1/83	0.338151	0.434648	0	0	2.46628	2.67409	FUS
HNRNPF	Legionellosis	1/57	0.246667	0.549715	0	0	3.61607	5.06148	VCP	termination of RNA polymerase II transcription (GO:0006369)	4/34	2.33698e-05	0.00056555	0	0	27.8891	297.411	NCBP1;CSTF2;SNRPD3;SNRPF	nephronophthisis	1/83	0.338151	0.434648	0	0	2.46628	2.67409	FUS
HNRNPH1	Notch signaling pathway	1/59	0.254128	0.55061	0	0	3.49103	4.78242	SNW1	regulation of translation (GO:0006417)	7/178	2.93807e-05	0.000691264	0	0	8.77892	91.6096	SYNCRIP;NCBP1;DHX9;POLDIP3;EIF4A3;HNRNPD;GSPT1	otosclerosis	1/83	0.338151	0.434648	0	0	2.46628	2.67409	FUS
HNRNPK	Adherens junction	1/71	0.297382	0.589224	0	0	2.89082	3.5058	SMAD4	fibroblast growth factor receptor signaling pathway (GO:0008543)	5/75	3.52097e-05	0.000806016	0	0	15.0691	154.522	TIAL1;HNRNPM;NCBP1;HNRNPH1;HNRNPF	pheochromocytoma	1/83	0.338151	0.434648	0	0	2.46628	2.67409	FUS
HNRNPL	Melanoma	1/72	0.300872	0.589224	0	0	2.84996	3.423	MDM2	spliceosomal snRNP assembly (GO:0000387)	4/38	3.66369e-05	0.000816617	0	0	24.6031	251.307	SNRPD3;SNRPF;SRSF10;WDR77	preeclampsia	1/83	0.338151	0.434648	0	0	2.46628	2.67409	FUS
HNRNPM	p53 signaling pathway	1/73	0.304345	0.589224	0	0	2.81023	3.34303	MDM2	negative regulation of mRNA splicing, via spliceosome (GO:0048025)	3/14	4.11599e-05	0.000893908	0	0	56.5057	570.597	U2AF2;SRSF4;SRSF10	refsum disease	1/83	0.338151	0.434648	0	0	2.46628	2.67409	FUS
HNRNPR	Glioma	1/75	0.31124	0.589224	0	0	2.734	3.1911	MDM2	negative regulation of mRNA processing (GO:0050686)	3/15	5.12651e-05	0.00108554	0	0	51.7943	511.65	U2AF2;SRSF4;SRSF10	restless legs syndrome	1/83	0.338151	0.434648	0	0	2.46628	2.67409	FUS
HNRNPU	Pancreatic cancer	1/76	0.314663	0.589224	0	0	2.69741	3.1189	SMAD4	mRNA cis splicing, via spliceosome (GO:0045292)	3/16	6.2869e-05	0.00129782	0	0	47.8077	462.513	SRSF1;SNRNP200;RBM22	vitreoretinopathy	1/83	0.338151	0.434648	0	0	2.46628	2.67409	FUS
HSPA4	Antigen processing and presentation	1/78	0.321457	0.589224	0	0	2.62709	2.98146	HSPA4	G1/S transition of mitotic cell cycle (GO:0000082)	5/85	6.43546e-05	0.00129782	0	0	13.1789	127.19	CUL4A;CUL1;GSPT1;PHF8;CUL4B	aids	1/84	0.341441	0.434648	0	0	2.43644	2.61815	FUS
MATR3	RNA degradation	1/79	0.324829	0.589224	0	0	2.59328	2.91603	DCP1A	regulation of mRNA stability (GO:0043488)	6/146	8.7562e-05	0.00172477	0	0	9.10645	85.0831	FUS;PSMD2;HNRNPD;HNRNPU;DCP1A;TNPO1	amelogenesis imperfecta	1/84	0.341441	0.434648	0	0	2.43644	2.61815	FUS
MDM2	Shigellosis	2/246	0.344427	0.593176	0	0	1.66106	1.77048	CUL1;MDM2	positive regulation of mRNA splicing, via spliceosome (GO:0048026)	3/18	9.09527e-05	0.00175084	0	0	41.4292	385.505	SNW1;NCBP1;TRA2B	amyloidosis	1/84	0.341441	0.434648	0	0	2.43644	2.61815	FUS
MFAP1	Colorectal cancer	1/86	0.347972	0.593176	0	0	2.37887	2.51122	SMAD4	cellular response to fibroblast growth factor stimulus (GO:0044344)	5/92	9.38837e-05	0.0017671	0	0	12.1142	112.341	TIAL1;HNRNPM;NCBP1;HNRNPH1;HNRNPF	body mass index	1/84	0.341441	0.434648	0	0	2.43644	2.61815	FUS
NAA38	Parkinson disease	2/249	0.349822	0.593176	0	0	1.64064	1.72321	DAXX;PSMD2	negative regulation of RNA splicing (GO:0033119)	3/19	0.000107619	0.00198159	0	0	38.8379	354.859	U2AF2;SRSF4;SRSF10	colon cancer	1/84	0.341441	0.434648	0	0	2.43644	2.61815	FUS
NCBP1	IL-17 signaling pathway	1/94	0.373462	0.60591	0	0	2.17336	2.14063	SRSF1	DNA duplex unwinding (GO:0032508)	4/51	0.000118073	0.00212782	0	0	17.7863	160.863	DDB1;CUL4A;DHX9;CUL4B	cutis laxa	1/84	0.341441	0.434648	0	0	2.43644	2.61815	FUS
NOP56	Prostate cancer	1/97	0.382764	0.60591	0	0	2.10512	2.02163	MDM2	nucleotide-excision repair, DNA incision, 3'-to lesion (GO:0006295)	3/21	0.000146654	0.00253502	0	0	34.5191	304.715	CUL4A;DDB1;CUL4B	dermatitis	1/84	0.341441	0.434648	0	0	2.43644	2.61815	FUS
NUP153	AGE-RAGE signaling pathway in diabetic complications	1/100	0.391929	0.60591	0	0	2.04102	1.91177	SMAD4	nucleotide-excision repair, preincision complex stabilization (GO:0006293)	3/21	0.000146654	0.00253502	0	0	34.5191	304.715	CUL4A;DDB1;CUL4B	dyslexia	1/84	0.341441	0.434648	0	0	2.43644	2.61815	FUS
PCBP1	Prion disease	2/273	0.392395	0.60591	0	0	1.49351	1.39716	STIP1;PSMD2	nucleotide-excision repair, DNA duplex unwinding (GO:0000717)	3/22	0.000169201	0.00286627	0	0	32.7007	283.986	CUL4A;DDB1;CUL4B	endometrial cancer	1/84	0.341441	0.434648	0	0	2.43644	2.61815	FUS
PCBP2	C-type lectin receptor signaling pathway	1/104	0.40394	0.60591	0	0	1.96136	1.77795	MDM2	nucleotide-excision repair, DNA damage recognition (GO:0000715)	3/23	0.000193884	0.00315807	0	0	31.0641	265.543	CUL4A;DDB1;CUL4B	epiphyseal dysplasia, multiple	1/84	0.341441	0.434648	0	0	2.43644	2.61815	FUS
PHF8	NF-kappa B signaling pathway	1/104	0.40394	0.60591	0	0	1.96136	1.77795	UBE2I	positive regulation of mRNA processing (GO:0050685)	3/23	0.000193884	0.00315807	0	0	31.0641	265.543	SNW1;NCBP1;TRA2B	hypoglycemia	1/84	0.341441	0.434648	0	0	2.43644	2.61815	FUS
PIAS1	Th17 cell differentiation	1/107	0.412794	0.607508	0	0	1.90556	1.68606	SMAD4	regulation of DNA topoisomerase (ATP-hydrolyzing) activity (GO:2000371)	2/5	0.000240209	0.00376773	0	0	136.756	1139.72	DHX9;HNRNPU	neutropenia	1/84	0.341441	0.434648	0	0	2.43644	2.61815	FUS
PLRG1	Huntington disease	2/306	0.448819	0.636764	0	0	1.32915	1.06483	SIN3A;PSMD2	positive regulation of DNA topoisomerase (ATP-hydrolyzing) activity (GO:2000373)	2/5	0.000240209	0.00376773	0	0	136.756	1139.72	DHX9;HNRNPU	nevus	1/84	0.341441	0.434648	0	0	2.43644	2.61815	FUS
POLDIP3	Herpes simplex virus 1 infection	3/498	0.449	0.636764	0	0	1.22513	0.980998	DAXX;SRSF1;SRSF4	nuclear-transcribed mRNA catabolic process, nonsense-mediated decay (GO:0000184)	5/113	0.000246916	0.0038025	0	0	9.74833	80.9741	RBM8A;NCBP1;EIF4A3;DCP1A;GSPT1	night blindness	1/84	0.341441	0.434648	0	0	2.43644	2.61815	FUS
PPP6R3	Oocyte meiosis	1/129	0.473865	0.643475	0	0	1.57629	1.17723	CUL1	positive regulation of cellular biosynthetic process (GO:0031328)	6/180	0.000274094	0.00411219	0	0	7.31442	59.9932	DDB1;DHX9;POLDIP3;FAF1;EIF4A3;HNRNPD	ovarian failure	1/84	0.341441	0.434648	0	0	2.43644	2.61815	FUS
PRPF38A	Systemic lupus erythematosus	1/135	0.4894	0.643475	0	0	1.50525	1.07562	SNRPD3	DNA geometric change (GO:0032392)	3/26	0.00028159	0.00411219	0	0	27.0082	220.793	DHX9;HNRNPA2B1;HMGB3	polydactyly	1/84	0.341441	0.434648	0	0	2.43644	2.61815	FUS
PRPF4	Pathways in cancer	3/531	0.491174	0.643475	0	0	1.1466	0.815185	SMAD4;CUL1;MDM2	global genome nucleotide-excision repair (GO:0070911)	3/26	0.00028159	0.00411219	0	0	27.0082	220.793	CUL4A;DDB1;CUL4B	porphyria	1/84	0.341441	0.434648	0	0	2.43644	2.61815	FUS
PRPF4B	Apelin signaling pathway	1/137	0.494476	0.643475	0	0	1.48297	1.04439	SMAD4	positive regulation of protein-containing complex assembly (GO:0031334)	5/118	0.000301847	0.0043333	0	0	9.31463	75.5006	DDB1;CUL4A;VCP;FAF1;CUL4B	pseudohypoaldosteronism	1/84	0.341441	0.434648	0	0	2.43644	2.61815	FUS
PSMD2	Apoptosis	1/142	0.506951	0.643475	0	0	1.43002	0.971471	DAXX	post-translational protein modification (GO:0043687)	8/345	0.000316674	0.00447038	0	0	5.1036	41.1229	DDB1;CUL4A;CAND1;PSMD2;CUL1;STT3A;DCAF10;CUL4B	sarcoma	1/84	0.341441	0.434648	0	0	2.43644	2.61815	FUS
RBBP4	Signaling pathways regulating pluripotency of stem cells	1/143	0.509409	0.643475	0	0	1.41988	0.957713	SMAD4	histone mRNA metabolic process (GO:0008334)	3/28	0.000352266	0.00482859	0	0	24.845	197.546	NCBP1;SNRPD3;SNRPF	squamous cell carcinoma	1/84	0.341441	0.434648	0	0	2.43644	2.61815	FUS
RBM22	Gastric cancer	1/149	0.523904	0.643475	0	0	1.3619	0.880396	SMAD4	SCF complex assembly (GO:0010265)	2/6	0.000359151	0.00482859	0	0	102.562	813.497	CAND1;CUL1	wilms tumor	1/84	0.341441	0.434648	0	0	2.43644	2.61815	FUS
RBM39	Phagosome	1/152	0.530992	0.643475	0	0	1.33464	0.844838	SEC61A1	mRNA 3'-splice site recognition (GO:0000389)	2/6	0.000359151	0.00482859	0	0	102.562	813.497	SF3A3;SF3A1	atrial fibrillation	1/85	0.344715	0.434648	0	0	2.40731	2.56388	FUS
RBM8A	Hepatitis C	1/157	0.542574	0.643475	0	0	1.29154	0.789685	PIAS1	ubiquitin-dependent protein catabolic process (GO:0006511)	8/354	0.00037603	0.00494812	0	0	4.96856	39.1813	DDB1;CUL4A;VCP;UBE2I;PSMD2;FAF1;PCBP2;MDM2	ceroid-lipofuscinosis, neuronal	1/85	0.344715	0.434648	0	0	2.40731	2.56388	FUS
RUVBL1	Necroptosis	1/159	0.547127	0.643475	0	0	1.27506	0.768955	FAF1	negative regulation of cellular macromolecule biosynthetic process (GO:2000113)	10/547	0.000379726	0.00494812	0	0	4.05164	31.911	SYNCRIP;DAXX;SMAD4;CBX5;UBE2I;SNW1;SIN3A;EIF4A3;MDM2;GTPBP4	diamond-blackfan anemia	1/85	0.344715	0.434648	0	0	2.40731	2.56388	FUS
SEC61A1	JAK-STAT signaling pathway	1/162	0.553873	0.643475	0	0	1.25111	0.739181	PIAS1	nucleotide-excision repair, preincision complex assembly (GO:0006294)	3/29	0.000391505	0.00502432	0	0	23.8882	187.415	CUL4A;DDB1;CUL4B	hepatocellular carcinoma	1/85	0.344715	0.434648	0	0	2.40731	2.56388	FUS
SF3A1	Hippo signaling pathway	1/163	0.556099	0.643475	0	0	1.24332	0.729593	SMAD4	DNA-templated transcription, termination (GO:0006353)	4/70	0.00040318	0.00509692	0	0	12.6539	98.9045	NCBP1;CSTF2;SNRPD3;SNRPF	hermansky-pudlak syndrome	1/85	0.344715	0.434648	0	0	2.40731	2.56388	FUS
SF3A3	Hepatocellular carcinoma	1/168	0.567067	0.643475	0	0	1.20579	0.684019	SMAD4	positive regulation of macromolecule biosynthetic process (GO:0010557)	5/129	0.000454947	0.00566676	0	0	8.48361	65.2842	DHX9;POLDIP3;FAF1;EIF4A3;HNRNPD	joubert syndrome	1/85	0.344715	0.434648	0	0	2.40731	2.56388	FUS
SF3B1	Tight junction	1/169	0.569228	0.643475	0	0	1.19855	0.675354	HSPA4	proteolysis involved in cellular protein catabolic process (GO:0051603)	4/74	0.000498373	0.00597898	0	0	11.9284	90.7056	DDB1;VCP;MDM2;CUL4B	leukodystrophy	1/85	0.344715	0.434648	0	0	2.40731	2.56388	FUS
SF3B2	Proteoglycans in cancer	1/205	0.640307	0.713485	0	0	0.985244	0.439229	MDM2	G-quadruplex DNA unwinding (GO:0044806)	2/7	0.00050119	0.00597898	0	0	82.0454	623.424	DHX9;HNRNPA2B1	leukoencephalopathy	1/85	0.344715	0.434648	0	0	2.40731	2.56388	FUS
SIN3A	Lipid and atherosclerosis	1/215	0.6579	0.720088	0	0	0.938728	0.393047	HSPA4	protein localization to cytoplasmic stress granule (GO:1903608)	2/7	0.00050119	0.00597898	0	0	82.0454	623.424	DHX9;DCP1A	myasthenic syndrome	1/85	0.344715	0.434648	0	0	2.40731	2.56388	FUS
SMAD4	Human T-cell leukemia virus 1 infection	1/219	0.664697	0.720088	0	0	0.921316	0.376288	SMAD4	nucleic acid phosphodiester bond hydrolysis (GO:0090305)	4/75	0.000524467	0.00601769	0	0	11.7598	88.8234	DDB1;CUL4A;DCP1A;CUL4B	optic atrophy	1/85	0.344715	0.434648	0	0	2.40731	2.56388	FUS
SNRNP200	Human cytomegalovirus infection	1/225	0.674642	0.72085	0	0	0.896365	0.352785	MDM2	intra-Golgi vesicle-mediated transport (GO:0006891)	3/32	0.000525748	0.00601769	0	0	21.4138	161.689	COPB2;COPB1;COPG2	osteoarthritis	1/85	0.344715	0.434648	0	0	2.40731	2.56388	FUS
SNRNP40	Endocytosis	1/252	0.7159	0.754597	0	0	0.798845	0.266986	MDM2	modulation by host of symbiont process (GO:0051851)	3/32	0.000525748	0.00601769	0	0	21.4138	161.689	SNW1;CCNT1;TARDBP	osteopetrosis	1/85	0.344715	0.434648	0	0	2.40731	2.56388	FUS
SNRPA	MAPK signaling pathway	1/294	0.770012	0.800813	0	0	0.682872	0.178468	DAXX	RNA stabilization (GO:0043489)	3/33	0.000576254	0.0064589	0	0	20.699	154.393	FUS;DKC1;HNRNPU	renal cell carcinoma	1/85	0.344715	0.434648	0	0	2.40731	2.56388	FUS
SNRPD3	Human papillomavirus infection	1/331	0.809146	0.83044	0	0	0.605164	0.128159	MDM2	import into nucleus (GO:0051170)	4/77	0.000579547	0.0064589	0	0	11.4365	85.2391	NUP153;SNRPD3;SNRPF;TNPO1	rickets	1/85	0.344715	0.434648	0	0	2.40731	2.56388	FUS
SNRPF	PI3K-Akt signaling pathway	1/354	0.83007	0.840851	0	0	0.565069	0.105241	MDM2	positive regulation of isomerase activity (GO:0010912)	2/8	0.000666097	0.00732707	0	0	68.3677	500.046	DHX9;HNRNPU	seizures	1/85	0.344715	0.434648	0	0	2.40731	2.56388	FUS
SNW1	Alzheimer disease	1/369	0.842476	0.842476	0	0	0.54162	0.0928393	PSMD2	protein-DNA complex assembly (GO:0065004)	5/143	0.000726838	0.00789272	0	0	7.61756	55.0506	DDB1;CUL4A;DAXX;PSMD2;CUL4B	split-hand/foot malformation	1/85	0.344715	0.434648	0	0	2.40731	2.56388	FUS
SREK1										nucleotide-excision repair, DNA incision, 5'-to lesion (GO:0006296)	3/37	0.000808976	0.00867345	0	0	18.2601	130.007	CUL4A;DDB1;CUL4B	thalassemia	1/85	0.344715	0.434648	0	0	2.40731	2.56388	FUS
SRSF1										retrograde vesicle-mediated transport, Golgi to endoplasmic reticulum (GO:0006890)	4/85	0.000841352	0.00890781	0	0	10.3028	72.9489	COPB2;COPB1;COPG2;ARCN1	waardenburg syndrome	1/85	0.344715	0.434648	0	0	2.40731	2.56388	FUS
SRSF10										negative regulation of G0 to G1 transition (GO:0070317)	3/38	0.000875177	0.00915154	0	0	17.7375	124.891	SUZ12;CBX5;RBBP4	albinism	1/86	0.347972	0.434648	0	0	2.37887	2.51122	FUS
SRSF4										nucleotide-excision repair, DNA incision (GO:0033683)	3/39	0.00094472	0.00975826	0	0	17.2439	120.097	CUL4A;DDB1;CUL4B	attention-deficit hyperactivity disorder	1/86	0.347972	0.434648	0	0	2.37887	2.51122	FUS
STIP1										SCF-dependent proteasomal ubiquitin-dependent protein catabolic process (GO:0031146)	4/89	0.000999381	0.0101985	0	0	9.81598	67.8124	CUL4A;PSMD2;CUL1;CUL4B	brachydactyly	1/86	0.347972	0.434648	0	0	2.37887	2.51122	FUS
STT3A										nucleocytoplasmic transport (GO:0006913)	3/40	0.00101767	0.0102615	0	0	16.777	115.598	NCBP1;SNRPD3;SNRPF	chondrodysplasia	1/86	0.347972	0.434648	0	0	2.37887	2.51122	FUS
SUPT16H										transcription by RNA polymerase II (GO:0006366)	7/320	0.00106462	0.0106086	0	0	4.76163	32.594	SUPT16H;SNW1;CCNT1;NCBP1;CSTF2;SNRPD3;SNRPF	coloboma	1/86	0.347972	0.434648	0	0	2.37887	2.51122	FUS
SUZ12										regulation of G0 to G1 transition (GO:0070316)	3/41	0.00109409	0.0107755	0	0	16.3347	111.367	SUZ12;CBX5;RBBP4	complex i	1/86	0.347972	0.434648	0	0	2.37887	2.51122	FUS
SYNCRIP										protein ubiquitination (GO:0016567)	9/525	0.00117991	0.0114871	0	0	3.75678	25.3294	DDB1;DCAF15;CUL4A;VCP;CAND1;PSMD2;CUL1;MDM2;CUL4B	cone dystrophy	1/86	0.347972	0.434648	0	0	2.37887	2.51122	FUS
TARDBP										positive regulation of translation (GO:0045727)	4/100	0.00153988	0.0144264	0	0	8.6864	56.2536	DHX9;POLDIP3;EIF4A3;HNRNPD	coronary heart disease	1/86	0.347972	0.434648	0	0	2.37887	2.51122	FUS
TIAL1										chromatin assembly or disassembly (GO:0006333)	2/12	0.00154994	0.0144264	0	0	41.0124	265.331	SUPT16H;RBBP4	hiv	1/86	0.347972	0.434648	0	0	2.37887	2.51122	FUS
TNPO1										regulation of nucleobase-containing compound metabolic process (GO:0019219)	2/12	0.00154994	0.0144264	0	0	41.0124	265.331	PCBP1;PCBP2	holoprosencephaly	1/86	0.347972	0.434648	0	0	2.37887	2.51122	FUS
TRA2B										regulation of RNA export from nucleus (GO:0046831)	2/12	0.00154994	0.0144264	0	0	41.0124	265.331	DHX9;NUP153	hypercholesterolemia	1/86	0.347972	0.434648	0	0	2.37887	2.51122	FUS
U2AF2										nuclear-transcribed mRNA catabolic process (GO:0000956)	5/171	0.00161304	0.0148505	0	0	6.3237	40.6591	RBM8A;NCBP1;EIF4A3;DCP1A;GSPT1	hypothyroidism	1/86	0.347972	0.434648	0	0	2.37887	2.51122	FUS
UBE2I										regulation of protein catabolic process (GO:0042176)	4/102	0.00165632	0.0149245	0	0	8.50827	54.4798	DDB1;VCP;FAF1;MDM2	multiple sclerosis	1/86	0.347972	0.434648	0	0	2.37887	2.51122	FUS
UBFD1										positive regulation of cellular protein metabolic process (GO:0032270)	4/102	0.00165632	0.0149245	0	0	8.50827	54.4798	POLDIP3;FAF1;EIF4A3;HNRNPD	spinal muscular atrophy	1/86	0.347972	0.434648	0	0	2.37887	2.51122	FUS
VCP										regulation of mRNA metabolic process (GO:1903311)	2/13	0.00182585	0.0157805	0	0	37.2821	235.09	NCBP1;DHX9	tuberculosis	1/86	0.347972	0.434648	0	0	2.37887	2.51122	FUS
WDR26										DNA replication-independent nucleosome organization (GO:0034724)	2/13	0.00182585	0.0157805	0	0	37.2821	235.09	SUPT16H;RBBP4	coronary artery disease	1/87	0.351214	0.434648	0	0	2.35109	2.46009	FUS
WDR77										UV-damage excision repair (GO:0070914)	2/13	0.00182585	0.0157805	0	0	37.2821	235.09	DDB1;CUL4B	gastric cancer	1/87	0.351214	0.434648	0	0	2.35109	2.46009	FUS
ZNF704										pre-mRNA cleavage required for polyadenylation (GO:0098789)	2/13	0.00182585	0.0157805	0	0	37.2821	235.09	NCBP1;CSTF2	hirschsprung disease	1/87	0.351214	0.434648	0	0	2.35109	2.46009	FUS
										protein localization to nucleus (GO:0034504)	4/106	0.00190731	0.0162889	0	0	8.17296	51.1796	MDM2;HNRNPU;NUP153;TNPO1	hypotrichosis	1/87	0.351214	0.434648	0	0	2.35109	2.46009	FUS
										regulation of mitotic cell cycle (GO:0007346)	5/178	0.00192313	0.0162889	0	0	6.06567	37.9335	DDB1;PSMD2;CUL1;MDM2;HNRNPU	macular dystrophy	1/87	0.351214	0.434648	0	0	2.35109	2.46009	FUS
										mRNA cleavage involved in mRNA processing (GO:0098787)	2/14	0.0021233	0.0176717	0	0	34.1735	210.331	NCBP1;CSTF2	major affective disorder	1/87	0.351214	0.434648	0	0	2.35109	2.46009	FUS
										protein-containing complex assembly (GO:0065003)	6/267	0.00212811	0.0176717	0	0	4.85478	29.8691	CAND1;DHX9;RUVBL1;PPP6R3;CUL1;MDM2	nephropathy	1/87	0.351214	0.434648	0	0	2.35109	2.46009	FUS
										regulation of DNA replication (GO:0006275)	3/53	0.00230338	0.0189414	0	0	12.4069	75.3516	DHX9;FAF1;GTPBP4	osteoporosis	1/87	0.351214	0.434648	0	0	2.35109	2.46009	FUS
										androgen receptor signaling pathway (GO:0030521)	2/15	0.00244207	0.0189765	0	0	31.5432	189.73	DDX17;DAXX	thrombocytopenia	1/87	0.351214	0.434648	0	0	2.35109	2.46009	FUS
										cellular response to arsenic-containing substance (GO:0071243)	2/15	0.00244207	0.0189765	0	0	31.5432	189.73	DAXX;VCP	xeroderma pigmentosum	1/87	0.351214	0.434648	0	0	2.35109	2.46009	FUS
										endoplasmic reticulum to cytosol transport (GO:1903513)	2/15	0.00244207	0.0189765	0	0	31.5432	189.73	VCP;FAF2	alopecia	1/88	0.354439	0.434648	0	0	2.32395	2.41044	FUS
										positive regulation of chromatin organization (GO:1905269)	2/15	0.00244207	0.0189765	0	0	31.5432	189.73	DAXX;SIN3A	ectodermal dysplasia	1/88	0.354439	0.434648	0	0	2.32395	2.41044	FUS
										positive regulation of histone H3-K4 methylation (GO:0051571)	2/15	0.00244207	0.0189765	0	0	31.5432	189.73	SMAD4;SNW1	ehlers-danlos	1/88	0.354439	0.434648	0	0	2.32395	2.41044	FUS
										positive regulation of telomerase RNA localization to Cajal body (GO:1904874)	2/15	0.00244207	0.0189765	0	0	31.5432	189.73	DKC1;RUVBL1	long qt syndrome	1/88	0.354439	0.434648	0	0	2.32395	2.41044	FUS
										regulation of gene expression (GO:0010468)	13/1079	0.00253044	0.0194844	0	0	2.67087	15.9701	DAXX;FUS;HNRNPL;HNRNPK;HNRNPH1;PCBP1;HNRNPF;TRA2B;PCBP2;HNRNPD;MATR3;TARDBP;SRSF10	pancreatic cancer	1/88	0.354439	0.434648	0	0	2.32395	2.41044	FUS
										protein sumoylation (GO:0016925)	3/55	0.00256123	0.0195438	0	0	11.9285	71.1805	UBE2I;NUP153;PIAS1	thrombophilia	1/88	0.354439	0.434648	0	0	2.32395	2.41044	FUS
										regulation of defense response to virus (GO:0050688)	2/16	0.00278196	0.0208524	0	0	29.2887	172.352	DHX9;PCBP2	usher syndrome	1/88	0.354439	0.434648	0	0	2.32395	2.41044	FUS
										positive regulation by host of viral transcription (GO:0043923)	2/16	0.00278196	0.0208524	0	0	29.2887	172.352	SNW1;CCNT1	bone mineral density	1/89	0.357649	0.434648	0	0	2.29743	2.36222	FUS
										regulation of transcription, DNA-templated (GO:0006355)	21/2244	0.00288784	0.0214561	0	0	2.14101	12.519	DDX17;DAXX;SMAD4;CBX5;UBE2I;CCNT1;DHX9;FUS;HMGB3;PIAS1;WDR77;PHF8;TIAL1;HNRNPK;SNW1;SIN3A;ZNF704;RUVBL1;HNRNPD;MDM2;SRSF10	ciliary dyskinesia	1/89	0.357649	0.434648	0	0	2.29743	2.36222	FUS
										cellular iron ion homeostasis (GO:0006879)	3/58	0.0029803	0.0219505	0	0	11.2761	65.579	SMAD4;CAND1;CUL1	fibrosis	1/89	0.357649	0.434648	0	0	2.29743	2.36222	FUS
										positive regulation of DNA replication (GO:0045740)	2/17	0.00314275	0.0222809	0	0	27.3347	157.521	DHX9;FAF1	ovarian cancer	1/89	0.357649	0.434648	0	0	2.29743	2.36222	FUS
										histone H2A monoubiquitination (GO:0035518)	2/17	0.00314275	0.0222809	0	0	27.3347	157.521	DDB1;CUL4B	psoriasis	1/89	0.357649	0.434648	0	0	2.29743	2.36222	FUS
										histone H2A ubiquitination (GO:0033522)	2/17	0.00314275	0.0222809	0	0	27.3347	157.521	DDB1;CUL4B	skin/hair/eye pigmentation	1/89	0.357649	0.434648	0	0	2.29743	2.36222	FUS
										retrograde protein transport, ER to cytosol (GO:0030970)	2/17	0.00314275	0.0222809	0	0	27.3347	157.521	VCP;FAF2	zellweger syndrome	1/89	0.357649	0.434648	0	0	2.29743	2.36222	FUS
										regulation of mRNA catabolic process (GO:0061013)	4/122	0.00317567	0.0222809	0	0	7.05905	40.6053	PSMD2;HNRNPD;DCP1A;TNPO1	anomalies	1/90	0.360843	0.434648	0	0	2.2715	2.31537	FUS
										regulation of macromolecule metabolic process (GO:0060255)	5/200	0.00318298	0.0222809	0	0	5.37534	30.9079	HNRNPK;PCBP1;PCBP2;HNRNPD;TARDBP	arrhythmogenic right ventricular dysplasia	1/90	0.360843	0.434648	0	0	2.2715	2.31537	FUS
										iron ion homeostasis (GO:0055072)	3/61	0.0034392	0.0238771	0	0	10.6913	60.6464	SMAD4;CAND1;CUL1	cdeficiency	1/90	0.360843	0.434648	0	0	2.2715	2.31537	FUS
										regulation of catabolic process (GO:0009894)	2/18	0.00352423	0.0238802	0	0	25.625	144.732	FAF1;MDM2	epidermolysis bullosa	1/90	0.360843	0.434648	0	0	2.2715	2.31537	FUS
										regulation of mRNA polyadenylation (GO:1900363)	2/18	0.00352423	0.0238802	0	0	25.625	144.732	CCNT1;NCBP1	fanconi anemia	1/90	0.360843	0.434648	0	0	2.2715	2.31537	FUS
										regulation of telomerase RNA localization to Cajal body (GO:1904872)	2/18	0.00352423	0.0238802	0	0	25.625	144.732	DKC1;RUVBL1	glycogen storage disease	1/90	0.360843	0.434648	0	0	2.2715	2.31537	FUS
										positive regulation of viral process (GO:0048524)	3/63	0.00376783	0.0253282	0	0	10.3339	57.6759	DDB1;CCNT1;DHX9	hypogonadism	1/90	0.360843	0.434648	0	0	2.2715	2.31537	FUS
										mitotic cell cycle phase transition (GO:0044772)	5/209	0.00383946	0.0256065	0	0	5.13585	28.5678	CUL4A;CUL1;GSPT1;PHF8;CUL4B	leber amaurosis	1/90	0.360843	0.434648	0	0	2.2715	2.31537	FUS
										regulation of histone H3-K4 methylation (GO:0051569)	2/19	0.00392618	0.0256646	0	0	24.1164	133.607	SMAD4;SNW1	melanoma	1/90	0.360843	0.434648	0	0	2.2715	2.31537	FUS
										negative regulation of cell cycle process (GO:0010948)	3/64	0.00393908	0.0256646	0	0	10.1639	56.2757	SUZ12;CBX5;RBBP4	rheumatoid arthritis	1/90	0.360843	0.434648	0	0	2.2715	2.31537	FUS
										protein catabolic process (GO:0030163)	3/64	0.00393908	0.0256646	0	0	10.1639	56.2757	DDB1;VCP;CUL4B	celiac disease	1/91	0.364021	0.434648	0	0	2.24615	2.26983	FUS
										transcription elongation from RNA polymerase II promoter (GO:0006368)	3/67	0.00448102	0.0289727	0	0	9.68604	52.3812	SUPT16H;CCNT1;NCBP1	convulsions	1/91	0.364021	0.434648	0	0	2.24615	2.26983	FUS
										DNA-templated transcription, elongation (GO:0006354)	3/69	0.00486616	0.0312245	0	0	9.39157	50.0143	SUPT16H;CCNT1;NCBP1	corneal dystrophy	1/91	0.364021	0.434648	0	0	2.24615	2.26983	FUS
										regulation of transcription by RNA polymerase II (GO:0006357)	20/2206	0.00527729	0.033608	0	0	2.05161	10.7593	DDX17;SMAD4;CBX5;UBE2I;CCNT1;DHX9;FUS;HNRNPU;HMGB3;PIAS1;WDR77;PHF8;TIAL1;HNRNPK;SNW1;SIN3A;PCBP1;ZNF704;RUVBL1;MDM2	encephalopathy	1/91	0.364021	0.434648	0	0	2.24615	2.26983	FUS
										transcription-coupled nucleotide-excision repair (GO:0006283)	3/73	0.00569495	0.0359797	0	0	8.85313	45.7545	DDB1;CUL4A;CUL4B	leigh syndrome	1/91	0.364021	0.434648	0	0	2.24615	2.26983	FUS
										protein alkylation (GO:0008213)	2/23	0.00573466	0.0359797	0	0	19.5189	100.741	SNRPD3;GSPT1	malaria	1/91	0.364021	0.434648	0	0	2.24615	2.26983	FUS
										positive regulation of cellular response to transforming growth factor beta stimulus (GO:1903846)	2/24	0.00623592	0.0379988	0	0	18.6307	94.5963	SMAD4;SNW1	microcephaly	1/91	0.364021	0.434648	0	0	2.24615	2.26983	FUS
										histone monoubiquitination (GO:0010390)	2/24	0.00623592	0.0379988	0	0	18.6307	94.5963	DDB1;CUL4B	bardet-biedl syndrome	1/92	0.367183	0.434648	0	0	2.22135	2.22556	FUS
										positive regulation of transforming growth factor beta receptor signaling pathway (GO:0030511)	2/24	0.00623592	0.0379988	0	0	18.6307	94.5963	SMAD4;SNW1	cholesterol level	1/92	0.367183	0.434648	0	0	2.22135	2.22556	FUS
										protein exit from endoplasmic reticulum (GO:0032527)	2/24	0.00623592	0.0379988	0	0	18.6307	94.5963	VCP;FAF2	cone-rod dystrophy	1/92	0.367183	0.434648	0	0	2.22135	2.22556	FUS
										positive regulation of transferase activity (GO:0051347)	4/148	0.00629484	0.0380838	0	0	5.7769	29.2775	UBE2I;DKC1;HNRNPA2B1;HNRNPD	myopia	1/92	0.367183	0.434648	0	0	2.22135	2.22556	FUS
										positive regulation of DNA-templated transcription, elongation (GO:0032786)	2/25	0.00675644	0.0405866	0	0	17.8198	89.0502	SUPT16H;CCNT1	cardiomyopathy, hypertrophic	1/93	0.37033	0.434648	0	0	2.19709	2.18251	FUS
										positive regulation of proteasomal ubiquitin-dependent protein catabolic process (GO:0032436)	3/79	0.00708816	0.0419837	0	0	8.15173	40.3456	VCP;MDM2;PIAS1	glaucoma	1/93	0.37033	0.434648	0	0	2.19709	2.18251	FUS
										positive regulation of ubiquitin-dependent protein catabolic process (GO:2000060)	3/79	0.00708816	0.0419837	0	0	8.15173	40.3456	VCP;MDM2;PIAS1	migraine	1/93	0.37033	0.434648	0	0	2.19709	2.18251	FUS
										positive regulation of histone methylation (GO:0031062)	2/26	0.00729602	0.0426188	0	0	17.0765	84.0235	SMAD4;SNW1	myocardial infarction	1/93	0.37033	0.434648	0	0	2.19709	2.18251	FUS
										positive regulation of viral transcription (GO:0050434)	2/26	0.00729602	0.0426188	0	0	17.0765	84.0235	CCNT1;DHX9	thyroid carcinoma	1/93	0.37033	0.434648	0	0	2.19709	2.18251	FUS
										regulation of signal transduction by p53 class mediator (GO:1901796)	4/156	0.00755747	0.0437529	0	0	5.47064	26.7253	DAXX;SUPT16H;RBBP4;MDM2	dystonia	1/94	0.373462	0.434648	0	0	2.17336	2.14063	FUS
										positive regulation of cellular amide metabolic process (GO:0034250)	3/81	0.00759347	0.0437529	0	0	7.94191	38.7602	POLDIP3;EIF4A3;HNRNPD	ichthyosis	1/94	0.373462	0.434648	0	0	2.17336	2.14063	FUS
										regulation of gene expression, epigenetic (GO:0040029)	3/82	0.00785392	0.0446491	0	0	7.84098	38.0032	SUZ12;RBBP4;SF3B1	aneurysm	1/95	0.376578	0.434648	0	0	2.15013	2.09988	FUS
										regulation of transcription elongation from RNA polymerase II promoter (GO:0034243)	2/27	0.00785445	0.0446491	0	0	16.3926	79.4495	SUPT16H;HNRNPU	macular degeneration	1/95	0.376578	0.434648	0	0	2.15013	2.09988	FUS
										negative regulation of nucleic acid-templated transcription (GO:1903507)	7/464	0.00825137	0.0465928	0	0	3.23728	15.5304	DAXX;SMAD4;CBX5;UBE2I;SNW1;SIN3A;MDM2	autism	1/96	0.379678	0.434648	0	0	2.12739	2.06023	FUS
										regulation of DNA-templated transcription, elongation (GO:0032784)	2/28	0.00843154	0.0472948	0	0	15.7613	75.2724	SUPT16H;CCNT1	disorder of glycosylation	1/96	0.379678	0.434648	0	0	2.12739	2.06023	FUS
										positive regulation of protein catabolic process (GO:0045732)	3/85	0.0086667	0.0482941	0	0	7.55297	35.8635	DDB1;VCP;FAF1	microphthalmia	1/96	0.379678	0.434648	0	0	2.12739	2.06023	FUS
										positive regulation of proteasomal protein catabolic process (GO:1901800)	3/86	0.00894818	0.0493287	0	0	7.4616	35.1912	VCP;MDM2;PIAS1	orofacial cleft	1/96	0.379678	0.434648	0	0	2.12739	2.06023	FUS
										negative regulation of mRNA catabolic process (GO:1902373)	2/29	0.0090271	0.0493287	0	0	15.1768	71.4451	FUS;HNRNPU	lung cancer	1/97	0.382764	0.434648	0	0	2.10512	2.02163	FUS
										telomere maintenance via telomerase (GO:0007004)	2/29	0.0090271	0.0493287	0	0	15.1768	71.4451	DKC1;PPP6R3	asthma	1/99	0.388889	0.434648	0	0	2.06195	1.94744	FUS
										negative regulation of gene expression, epigenetic (GO:0045814)	2/30	0.00964093	0.0513577	0	0	14.634	67.9273	SUZ12;RBBP4	lymphoma	1/99	0.388889	0.434648	0	0	2.06195	1.94744	FUS
										CENP-A containing chromatin organization (GO:0061641)	2/30	0.00964093	0.0513577	0	0	14.634	67.9273	RBBP4;RUVBL1	parkinson disease	1/99	0.388889	0.434648	0	0	2.06195	1.94744	FUS
										CENP-A containing nucleosome assembly (GO:0034080)	2/30	0.00964093	0.0513577	0	0	14.634	67.9273	RBBP4;RUVBL1	inflammatory bowel disease	1/100	0.391929	0.434648	0	0	2.04102	1.91177	FUS
										RNA-dependent DNA biosynthetic process (GO:0006278)	2/30	0.00964093	0.0513577	0	0	14.634	67.9273	DKC1;PPP6R3	stature	1/101	0.394954	0.434648	0	0	2.02051	1.87703	FUS
										cellular protein-containing complex assembly (GO:0034622)	4/168	0.00974741	0.0516003	0	0	5.06727	23.4653	SMAD4;DHX9;HSPA4;NUP153	alzheimer disease	1/103	0.40096	0.434648	0	0	1.98069	1.81014	FUS
										protein import (GO:0017038)	3/89	0.00982459	0.0516859	0	0	7.20022	33.2857	HSPA4;NUP153;TNPO1	diabetes mellitus, type 1	1/103	0.40096	0.434648	0	0	1.98069	1.81014	FUS
										protein deubiquitination (GO:0016579)	5/267	0.0105611	0.0552178	0	0	3.98713	18.1437	VCP;SMAD4;PSMD2;RUVBL1;MDM2	charcot-marie-tooth disease	1/104	0.40394	0.434648	0	0	1.96136	1.77795	FUS
										chromatin remodeling at centromere (GO:0031055)	2/32	0.0109227	0.0564115	0	0	13.657	61.6877	RBBP4;RUVBL1	breast cancer	1/105	0.406906	0.434648	0	0	1.94241	1.74656	FUS
										positive regulation of telomere maintenance (GO:0032206)	2/32	0.0109227	0.0564115	0	0	13.657	61.6877	HNRNPA2B1;HNRNPD	immunodeficiency	1/105	0.406906	0.434648	0	0	1.94241	1.74656	FUS
										regulation of cell cycle phase transition (GO:1901987)	3/95	0.0117229	0.0601774	0	0	6.7286	29.9168	DDB1;PSMD2;CUL1	systemic lupus erythematosus	1/105	0.406906	0.434648	0	0	1.94241	1.74656	FUS
										protein modification by small protein removal (GO:0070646)	5/276	0.0120571	0.061158	0	0	3.85295	17.0227	VCP;SMAD4;PSMD2;RUVBL1;MDM2	diabetes mellitus, type 2	1/106	0.409857	0.434648	0	0	1.92381	1.71593	FUS
										cellular transition metal ion homeostasis (GO:0046916)	3/96	0.0120583	0.061158	0	0	6.65591	29.4058	SMAD4;CAND1;CUL1	hypertension	1/106	0.409857	0.434648	0	0	1.92381	1.71593	FUS
										cellular protein modification process (GO:0006464)	11/1025	0.0124529	0.0627835	0	0	2.32828	10.2114	DDB1;CUL4A;UBE2I;CAND1;CCNT1;PSMD2;CUL1;STT3A;PRPF4B;DCAF10;CUL4B	obesity	1/107	0.412794	0.434648	0	0	1.90556	1.68606	FUS
										endoplasmic reticulum to Golgi vesicle-mediated transport (GO:0006888)	4/185	0.0134992	0.0674501	0	0	4.58738	19.7493	COPB2;COPB1;COPG2;ARCN1	prostate cancer	1/107	0.412794	0.434648	0	0	1.90556	1.68606	FUS
										regulation of defense response to virus by host (GO:0050691)	2/36	0.0136971	0.0674501	0	0	12.0479	51.6924	DHX9;SIN3A	schizophrenia	1/107	0.412794	0.434648	0	0	1.90556	1.68606	FUS
										cellular response to heat (GO:0034605)	2/36	0.0136971	0.0674501	0	0	12.0479	51.6924	VCP;DAXX	muscular dystrophy	1/109	0.418624	0.435661	0	0	1.87009	1.62844	FUS
										telomere maintenance via telomere lengthening (GO:0010833)	2/36	0.0136971	0.0674501	0	0	12.0479	51.6924	DKC1;PPP6R3	spastic paraplegia	1/109	0.418624	0.435661	0	0	1.87009	1.62844	FUS
										regulation of proteasomal ubiquitin-dependent protein catabolic process (GO:0032434)	3/102	0.0141866	0.0694568	0	0	6.25063	26.5993	VCP;MDM2;PIAS1	cardiomyopathy, dilated	1/110	0.421518	0.436137	0	0	1.85284	1.60065	FUS
										centromere complex assembly (GO:0034508)	2/37	0.0144335	0.0702597	0	0	11.7031	49.6001	RBBP4;RUVBL1	colorectal cancer	1/111	0.424397	0.436593	0	0	1.8359	1.57352	FUS
										chromatin remodeling (GO:0006338)	3/103	0.0145607	0.0704736	0	0	6.18781	26.1709	DAXX;RBBP4;RUVBL1	neuropathy	1/112	0.427262	0.437028	0	0	1.81927	1.54703	FUS
										histone exchange (GO:0043486)	2/38	0.0151868	0.0725182	0	0	11.3774	47.6411	RBBP4;RUVBL1	blood	1/113	0.430113	0.437445	0	0	1.80293	1.52115	FUS
										ventricular septum development (GO:0003281)	2/38	0.0151868	0.0725182	0	0	11.3774	47.6411	SMAD4;MATR3	spinocerebellar ataxia	1/114	0.43295	0.437842	0	0	1.78689	1.49586	FUS
										ribosome biogenesis (GO:0042254)	4/192	0.0152775	0.0725182	0	0	4.41501	18.4608	NOP56;CUL4A;DKC1;CUL4B	cardiomyopathy	1/118	0.444159	0.446654	0	0	1.72545	1.40033	FUS
										nucleotide-excision repair (GO:0006289)	3/105	0.0153256	0.0725182	0	0	6.06587	25.3446	DDB1;CUL4A;CUL4B	cataract	1/124	0.460562	0.460562	0	0	1.64078	1.27211	FUS
										chromosome organization (GO:0051276)	3/106	0.0157164	0.0735458	0	0	6.00667	24.946	DDB1;CUL4A;CUL4B
										peptidyl-lysine modification (GO:0018205)	3/106	0.0157164	0.0735458	0	0	6.00667	24.946	UBE2I;NUP153;PIAS1
										DNA replication-independent nucleosome assembly (GO:0006336)	2/39	0.0159566	0.0742596	0	0	11.0694	45.8038	RBBP4;RUVBL1
										regulation of protein ubiquitination (GO:0031396)	3/109	0.0169225	0.0783242	0	0	5.83579	23.8049	DAXX;U2AF2;GTPBP4
										protein methylation (GO:0006479)	2/41	0.0175454	0.0798975	0	0	10.5007	42.4538	SNRPD3;GSPT1
										nucleobase-containing compound catabolic process (GO:0034655)	2/41	0.0175454	0.0798975	0	0	10.5007	42.4538	NCBP1;HNRNPD
										regulation of viral transcription (GO:0046782)	2/41	0.0175454	0.0798975	0	0	10.5007	42.4538	CCNT1;DHX9
										positive regulation of ATPase activity (GO:0032781)	2/42	0.0183639	0.0831779	0	0	10.2376	40.9235	DHX9;HNRNPU
										intracellular steroid hormone receptor signaling pathway (GO:0030518)	2/44	0.0200486	0.0903252	0	0	9.74914	38.1152	DDX17;DAXX
										positive regulation of RNA metabolic process (GO:0051254)	2/45	0.0209143	0.093727	0	0	9.52194	36.8244	U2AF2;RBM22
										interleukin-12-mediated signaling pathway (GO:0035722)	2/46	0.0217954	0.0948686	0	0	9.30506	35.6017	HNRNPF;HNRNPA2B1
										positive regulation of nucleocytoplasmic transport (GO:0046824)	2/46	0.0217954	0.0948686	0	0	9.30506	35.6017	DHX9;RBM22
										negative regulation of gene expression (GO:0010629)	5/322	0.0219704	0.0948686	0	0	3.28613	12.5466	SUZ12;SYNCRIP;RBBP4;EIF4A3;TARDBP
										cellular response to interleukin-12 (GO:0071349)	2/48	0.023603	0.0948686	0	0	8.8996	33.3413	HNRNPF;HNRNPA2B1
										regulation of protein metabolic process (GO:0051246)	2/48	0.023603	0.0948686	0	0	8.8996	33.3413	FAF1;MDM2
										pyrimidine nucleobase biosynthetic process (GO:0019856)	1/5	0.0245084	0.0948686	0	0	50.7577	188.247	CAD
										negative regulation of heterochromatin assembly (GO:0031452)	1/5	0.0245084	0.0948686	0	0	50.7577	188.247	PHF8
										cardiac endothelial cell differentiation (GO:0003348)	1/5	0.0245084	0.0948686	0	0	50.7577	188.247	SMAD4
										cellular response to antibiotic (GO:0071236)	1/5	0.0245084	0.0948686	0	0	50.7577	188.247	MDM2
										cellular response to sodium arsenite (GO:1903936)	1/5	0.0245084	0.0948686	0	0	50.7577	188.247	DAXX
										cerebral cortex neuron differentiation (GO:0021895)	1/5	0.0245084	0.0948686	0	0	50.7577	188.247	SIN3A
										deadenylation-independent decapping of nuclear-transcribed mRNA (GO:0031087)	1/5	0.0245084	0.0948686	0	0	50.7577	188.247	DCP1A
										endocardial cell differentiation (GO:0060956)	1/5	0.0245084	0.0948686	0	0	50.7577	188.247	SMAD4
										positive regulation of attachment of spindle microtubules to kinetochore (GO:0051987)	1/5	0.0245084	0.0948686	0	0	50.7577	188.247	HNRNPU
										positive regulation of cell proliferation involved in heart morphogenesis (GO:2000138)	1/5	0.0245084	0.0948686	0	0	50.7577	188.247	SMAD4
										regulation of vitamin D receptor signaling pathway (GO:0070562)	1/5	0.0245084	0.0948686	0	0	50.7577	188.247	SNW1
										positive regulation of histone H3-K9 acetylation (GO:2000617)	1/5	0.0245084	0.0948686	0	0	50.7577	188.247	SMAD4
										histone H3-K27 demethylation (GO:0071557)	1/5	0.0245084	0.0948686	0	0	50.7577	188.247	PHF8
										positive regulation of interleukin-18 production (GO:0032741)	1/5	0.0245084	0.0948686	0	0	50.7577	188.247	DHX9
										response to sodium arsenite (GO:1903935)	1/5	0.0245084	0.0948686	0	0	50.7577	188.247	DAXX
										positive regulation of low-density lipoprotein receptor activity (GO:1905599)	1/5	0.0245084	0.0948686	0	0	50.7577	188.247	HNRNPK
										RNA localization to Cajal body (GO:0090670)	1/5	0.0245084	0.0948686	0	0	50.7577	188.247	DKC1
										scaRNA localization to Cajal body (GO:0090666)	1/5	0.0245084	0.0948686	0	0	50.7577	188.247	DKC1
										positive regulation of nucleobase-containing compound transport (GO:0032241)	1/5	0.0245084	0.0948686	0	0	50.7577	188.247	DHX9
										spliceosomal conformational changes to generate catalytic conformation (GO:0000393)	1/5	0.0245084	0.0948686	0	0	50.7577	188.247	SNRNP200
										SRP-dependent cotranslational protein targeting to membrane, translocation (GO:0006616)	1/5	0.0245084	0.0948686	0	0	50.7577	188.247	SEC61A1
										stress granule disassembly (GO:0035617)	1/5	0.0245084	0.0948686	0	0	50.7577	188.247	VCP
										positive regulation of RNA export from nucleus (GO:0046833)	1/5	0.0245084	0.0948686	0	0	50.7577	188.247	DHX9
										response to unfolded protein (GO:0006986)	2/49	0.0245292	0.0948686	0	0	8.7098	32.295	DAXX;HSPA4
										RNA catabolic process (GO:0006401)	2/49	0.0245292	0.0948686	0	0	8.7098	32.295	NCBP1;HNRNPD
										negative regulation of protein ubiquitination (GO:0031397)	2/51	0.0264255	0.101738	0	0	8.35346	30.3517	U2AF2;GTPBP4
										positive regulation of canonical Wnt signaling pathway (GO:0090263)	3/130	0.0267854	0.102657	0	0	4.86565	17.6132	VCP;PSMD2;RUVBL1
										cellular macromolecule catabolic process (GO:0044265)	2/53	0.0283793	0.106792	0	0	8.02507	28.5861	NCBP1;HNRNPD
										negative regulation of cardiac muscle cell differentiation (GO:2000726)	1/6	0.0293383	0.106792	0	0	40.6041	143.286	SMAD4
										protein-DNA covalent cross-linking repair (GO:0106300)	1/6	0.0293383	0.106792	0	0	40.6041	143.286	VCP
										cellular response to salt (GO:1902075)	1/6	0.0293383	0.106792	0	0	40.6041	143.286	DAXX
										enzyme-directed rRNA pseudouridine synthesis (GO:0000455)	1/6	0.0293383	0.106792	0	0	40.6041	143.286	DKC1
										glandular epithelial cell differentiation (GO:0002067)	1/6	0.0293383	0.106792	0	0	40.6041	143.286	WDR77
										positive regulation of gluconeogenesis (GO:0045722)	1/6	0.0293383	0.106792	0	0	40.6041	143.286	DDB1
										snRNA modification (GO:0040031)	1/6	0.0293383	0.106792	0	0	40.6041	143.286	DKC1
										positive regulation of RNA binding (GO:1905216)	1/6	0.0293383	0.106792	0	0	40.6041	143.286	NCBP1
										pronephros development (GO:0048793)	1/6	0.0293383	0.106792	0	0	40.6041	143.286	SEC61A1
										mRNA 5'-splice site recognition (GO:0000395)	1/6	0.0293383	0.106792	0	0	40.6041	143.286	SRSF1
										regulation of cyclin-dependent protein kinase activity (GO:1904029)	2/54	0.0293773	0.106792	0	0	7.87034	27.7629	CCNT1;GTPBP4
										cellular response to DNA damage stimulus (GO:0006974)	5/350	0.0300378	0.108726	0	0	3.01511	10.5689	DDB1;CUL4A;VCP;CBX5;CUL4B
										negative regulation of protein modification by small protein conjugation or removal (GO:1903321)	2/55	0.0303893	0.109531	0	0	7.72145	26.9762	U2AF2;GTPBP4
										positive regulation of transcription, DNA-templated (GO:0045893)	11/1183	0.0319729	0.112531	0	0	1.99755	6.87729	DDX17;SUPT16H;SMAD4;SNW1;CCNT1;DHX9;SIN3A;PCBP1;HNRNPD;HNRNPU;PHF8
										negative regulation of cell cycle G2/M phase transition (GO:1902750)	2/57	0.0324541	0.112531	0	0	7.43993	25.5035	PSMD2;CUL1
										positive regulation of gene expression (GO:0010628)	6/482	0.032578	0.112531	0	0	2.63283	9.01511	POLDIP3;U2AF2;EIF4A3;HNRNPD;SF3B1;RBM22
										nucleosome assembly (GO:0006334)	2/58	0.0335068	0.112531	0	0	7.3067	24.8136	DAXX;RBBP4
										chromatin organization (GO:0006325)	3/142	0.0335377	0.112531	0	0	4.4429	15.084	DAXX;RBBP4;RUVBL1
										protein localization to organelle (GO:0033365)	3/142	0.0335377	0.112531	0	0	4.4429	15.084	DHX9;MDM2;DCP1A
										pyrimidine ribonucleotide biosynthetic process (GO:0009220)	1/7	0.0341445	0.112531	0	0	33.835	114.266	CAD
										pyrimidine-containing compound biosynthetic process (GO:0072528)	1/7	0.0341445	0.112531	0	0	33.835	114.266	CAD
										regulation by virus of viral protein levels in host cell (GO:0046719)	1/7	0.0341445	0.112531	0	0	33.835	114.266	DDB1
										atrioventricular valve formation (GO:0003190)	1/7	0.0341445	0.112531	0	0	33.835	114.266	SMAD4
										citrulline metabolic process (GO:0000052)	1/7	0.0341445	0.112531	0	0	33.835	114.266	CAD
										nuclear-transcribed mRNA catabolic process, deadenylation-independent decay (GO:0031086)	1/7	0.0341445	0.112531	0	0	33.835	114.266	DCP1A
										deadenylation-dependent decapping of nuclear-transcribed mRNA (GO:0000290)	1/7	0.0341445	0.112531	0	0	33.835	114.266	DCP1A
										endosome to lysosome transport via multivesicular body sorting pathway (GO:0032510)	1/7	0.0341445	0.112531	0	0	33.835	114.266	VCP
										positive regulation of cytoplasmic translation (GO:2000767)	1/7	0.0341445	0.112531	0	0	33.835	114.266	DHX9
										regulation of transforming growth factor beta2 production (GO:0032909)	1/7	0.0341445	0.112531	0	0	33.835	114.266	SMAD4
										ribonucleoprotein complex disassembly (GO:0032988)	1/7	0.0341445	0.112531	0	0	33.835	114.266	VCP
										positive regulation of mitochondrial membrane potential (GO:0010918)	1/7	0.0341445	0.112531	0	0	33.835	114.266	VCP
										SMAD protein complex assembly (GO:0007183)	1/7	0.0341445	0.112531	0	0	33.835	114.266	SMAD4
										positive regulation of protein deubiquitination (GO:1903003)	1/7	0.0341445	0.112531	0	0	33.835	114.266	VCP
										posttranslational protein targeting to membrane, translocation (GO:0031204)	1/7	0.0341445	0.112531	0	0	33.835	114.266	SEC61A1
										mRNA pseudouridine synthesis (GO:1990481)	1/7	0.0341445	0.112531	0	0	33.835	114.266	DKC1
										ribonucleoprotein complex biogenesis (GO:0022613)	2/60	0.0356517	0.117043	0	0	7.05403	23.5179	CUL4A;CUL4B
										positive regulation of transcription by RNA polymerase II (GO:0045944)	9/908	0.0359206	0.11747	0	0	2.11368	7.03105	DDX17;SUPT16H;SMAD4;SNW1;CCNT1;DHX9;SIN3A;PCBP1;HNRNPU
										box C/D snoRNP assembly (GO:0000492)	1/8	0.0389272	0.122116	0	0	29	94.1358	RUVBL1
										negative regulation of mRNA polyadenylation (GO:1900364)	1/8	0.0389272	0.122116	0	0	29	94.1358	CCNT1
										negative regulation of muscle hypertrophy (GO:0014741)	1/8	0.0389272	0.122116	0	0	29	94.1358	SMAD4
										regulation of extent of cell growth (GO:0061387)	1/8	0.0389272	0.122116	0	0	29	94.1358	SIN3A
										regulation of interleukin-18 production (GO:0032661)	1/8	0.0389272	0.122116	0	0	29	94.1358	DHX9
										regulation of intrinsic apoptotic signaling pathway by p53 class mediator (GO:1902253)	1/8	0.0389272	0.122116	0	0	29	94.1358	MDM2
										cytoplasmic sequestering of NF-kappaB (GO:0007253)	1/8	0.0389272	0.122116	0	0	29	94.1358	FAF1
										regulation of protein localization to chromatin (GO:1905634)	1/8	0.0389272	0.122116	0	0	29	94.1358	VCP
										regulation of translational termination (GO:0006449)	1/8	0.0389272	0.122116	0	0	29	94.1358	GSPT1
										RNA secondary structure unwinding (GO:0010501)	1/8	0.0389272	0.122116	0	0	29	94.1358	DHX9
										protein localization to microtubule (GO:0035372)	1/8	0.0389272	0.122116	0	0	29	94.1358	HNRNPU
										positive regulation of Wnt signaling pathway (GO:0030177)	3/153	0.0404316	0.126367	0	0	4.11479	13.2008	VCP;PSMD2;RUVBL1
										negative regulation of G2/M transition of mitotic cell cycle (GO:0010972)	2/66	0.0423924	0.131525	0	0	6.39079	20.1999	PSMD2;CUL1
										positive regulation of cell death (GO:0010942)	2/66	0.0423924	0.131525	0	0	6.39079	20.1999	DAXX;FAF1
										regulation of gene silencing by miRNA (GO:0060964)	2/67	0.0435589	0.131681	0	0	6.29215	19.7173	DHX9;NUP153
										positive regulation of catabolic process (GO:0009896)	2/67	0.0435589	0.131681	0	0	6.29215	19.7173	DDB1;VCP
										alpha-amino acid biosynthetic process (GO:1901607)	1/9	0.0436864	0.131681	0	0	25.3737	79.438	CAD
										negative regulation of mRNA 3'-end processing (GO:0031441)	1/9	0.0436864	0.131681	0	0	25.3737	79.438	CCNT1
										positive regulation of ATP biosynthetic process (GO:2001171)	1/9	0.0436864	0.131681	0	0	25.3737	79.438	VCP
										regulation of skeletal muscle cell differentiation (GO:2001014)	1/9	0.0436864	0.131681	0	0	25.3737	79.438	DDX17
										positive regulation of membrane potential (GO:0045838)	1/9	0.0436864	0.131681	0	0	25.3737	79.438	VCP
										small RNA loading onto RISC (GO:0070922)	1/9	0.0436864	0.131681	0	0	25.3737	79.438	DHX9
										positive regulation of protein localization to nucleus (GO:1900182)	2/68	0.0447373	0.134371	0	0	6.1965	19.2522	DKC1;RBM22
										snRNA transcription by RNA polymerase II (GO:0042795)	2/70	0.0471293	0.136712	0	0	6.01364	18.3708	CCNT1;NCBP1
										snRNA transcription (GO:0009301)	2/71	0.0483426	0.136712	0	0	5.92619	17.9531	CCNT1;NCBP1
										negative regulation of circadian rhythm (GO:0042754)	1/10	0.0484222	0.136712	0	0	22.5533	68.2868	SIN3A
										regulation of low-density lipoprotein particle clearance (GO:0010988)	1/10	0.0484222	0.136712	0	0	22.5533	68.2868	HNRNPK
										nuclear pore complex assembly (GO:0051292)	1/10	0.0484222	0.136712	0	0	22.5533	68.2868	NUP153
										nucleic acid transport (GO:0050657)	1/10	0.0484222	0.136712	0	0	22.5533	68.2868	HNRNPA2B1
										DNA replication-dependent nucleosome assembly (GO:0006335)	1/10	0.0484222	0.136712	0	0	22.5533	68.2868	RBBP4
										DNA replication-dependent nucleosome organization (GO:0034723)	1/10	0.0484222	0.136712	0	0	22.5533	68.2868	RBBP4
										dosage compensation (GO:0007549)	1/10	0.0484222	0.136712	0	0	22.5533	68.2868	HNRNPU
										positive regulation of establishment of protein localization to telomere (GO:1904851)	1/10	0.0484222	0.136712	0	0	22.5533	68.2868	DKC1
										histone H3-K36 demethylation (GO:0070544)	1/10	0.0484222	0.136712	0	0	22.5533	68.2868	PHF8
										retinoic acid receptor signaling pathway (GO:0048384)	1/10	0.0484222	0.136712	0	0	22.5533	68.2868	SNW1
										rRNA pseudouridine synthesis (GO:0031118)	1/10	0.0484222	0.136712	0	0	22.5533	68.2868	DKC1
										positive regulation of mRNA 3'-end processing (GO:0031442)	1/10	0.0484222	0.136712	0	0	22.5533	68.2868	NCBP1
										small nucleolar ribonucleoprotein complex assembly (GO:0000491)	1/10	0.0484222	0.136712	0	0	22.5533	68.2868	RUVBL1
										positive regulation of protein sumoylation (GO:0033235)	1/10	0.0484222	0.136712	0	0	22.5533	68.2868	PIAS1
										methylguanosine-cap decapping (GO:0110156)	1/10	0.0484222	0.136712	0	0	22.5533	68.2868	DCP1A
										primary miRNA processing (GO:0031053)	1/10	0.0484222	0.136712	0	0	22.5533	68.2868	HNRNPA2B1
										transmembrane receptor protein tyrosine kinase signaling pathway (GO:0007169)	5/404	0.0503511	0.141644	0	0	2.59985	7.77026	TIAL1;HNRNPM;NCBP1;HNRNPH1;HNRNPF
										chromatin assembly (GO:0031497)	2/73	0.0508031	0.141644	0	0	5.75868	17.1597	DAXX;RBBP4
										ubiquitin-dependent ERAD pathway (GO:0030433)	2/73	0.0508031	0.141644	0	0	5.75868	17.1597	VCP;FAF2
										NIK/NF-kappaB signaling (GO:0038061)	2/74	0.05205	0.141644	0	0	5.67841	16.7828	PSMD2;CUL1
										negative regulation of defense response to virus (GO:0050687)	1/11	0.0531349	0.141644	0	0	20.2969	59.5699	PCBP2
										regulation of establishment of protein localization to telomere (GO:0070203)	1/11	0.0531349	0.141644	0	0	20.2969	59.5699	DKC1
										regulation of histone exchange (GO:1900049)	1/11	0.0531349	0.141644	0	0	20.2969	59.5699	DAXX
										regulation of histone H3-K9 acetylation (GO:2000615)	1/11	0.0531349	0.141644	0	0	20.2969	59.5699	SMAD4
										regulation of mRNA 3'-end processing (GO:0031440)	1/11	0.0531349	0.141644	0	0	20.2969	59.5699	NCBP1
										regulation of protein localization to Cajal body (GO:1904869)	1/11	0.0531349	0.141644	0	0	20.2969	59.5699	DKC1
										ER-associated misfolded protein catabolic process (GO:0071712)	1/11	0.0531349	0.141644	0	0	20.2969	59.5699	VCP
										positive regulation of cellular respiration (GO:1901857)	1/11	0.0531349	0.141644	0	0	20.2969	59.5699	VCP
										positive regulation of histone exchange (GO:1900051)	1/11	0.0531349	0.141644	0	0	20.2969	59.5699	DAXX
										positive regulation of posttranscriptional gene silencing (GO:0060148)	1/11	0.0531349	0.141644	0	0	20.2969	59.5699	DHX9
										positive regulation of protein localization to Cajal body (GO:1904871)	1/11	0.0531349	0.141644	0	0	20.2969	59.5699	DKC1
										positive regulation of transcription elongation from RNA polymerase II promoter (GO:0032968)	1/11	0.0531349	0.141644	0	0	20.2969	59.5699	SUPT16H
										positive regulation of viral release from host cell (GO:1902188)	1/11	0.0531349	0.141644	0	0	20.2969	59.5699	DDB1
										negative regulation of transcription by RNA polymerase II (GO:0000122)	7/684	0.0531793	0.141644	0	0	2.16055	6.33925	SMAD4;CBX5;UBE2I;SNW1;SIN3A;MDM2;HNRNPU
										establishment of protein localization to organelle (GO:0072594)	2/76	0.0545764	0.144457	0	0	5.52438	16.0657	NUP153;TNPO1
										protein import into nucleus (GO:0006606)	2/76	0.0545764	0.144457	0	0	5.52438	16.0657	NUP153;TNPO1
										negative regulation of developmental process (GO:0051093)	2/77	0.0558557	0.146925	0	0	5.45045	15.7245	SUZ12;WDR77
										cellular response to UV (GO:0034644)	2/77	0.0558557	0.146925	0	0	5.45045	15.7245	DDB1;CUL4B
										negative regulation of cardiac muscle hypertrophy (GO:0010614)	1/12	0.0578244	0.147079	0	0	18.4508	52.5912	SMAD4
										negative regulation of histone acetylation (GO:0035067)	1/12	0.0578244	0.147079	0	0	18.4508	52.5912	SIN3A
										negative regulation of transcription elongation from RNA polymerase II promoter (GO:0034244)	1/12	0.0578244	0.147079	0	0	18.4508	52.5912	HNRNPU
										regulation of natural killer cell activation (GO:0032814)	1/12	0.0578244	0.147079	0	0	18.4508	52.5912	DCAF15
										dosage compensation by inactivation of X chromosome (GO:0009048)	1/12	0.0578244	0.147079	0	0	18.4508	52.5912	HNRNPU
										glutamine metabolic process (GO:0006541)	1/12	0.0578244	0.147079	0	0	18.4508	52.5912	CAD
										Golgi localization (GO:0051645)	1/12	0.0578244	0.147079	0	0	18.4508	52.5912	ARCN1
										histone H3-K9 demethylation (GO:0033169)	1/12	0.0578244	0.147079	0	0	18.4508	52.5912	PHF8
										sno(s)RNA 3'-end processing (GO:0031126)	1/12	0.0578244	0.147079	0	0	18.4508	52.5912	DKC1
										positive regulation of protein localization to chromosome, telomeric region (GO:1904816)	1/12	0.0578244	0.147079	0	0	18.4508	52.5912	DKC1
										posttranslational protein targeting to endoplasmic reticulum membrane (GO:0006620)	1/12	0.0578244	0.147079	0	0	18.4508	52.5912	SEC61A1
										regulation of cell cycle (GO:0051726)	4/296	0.0595014	0.150891	0	0	2.82754	7.97863	RBBP4;MDM2;HNRNPU;TARDBP
										regulation of cyclin-dependent protein serine/threonine kinase activity (GO:0000079)	2/82	0.0624073	0.154766	0	0	5.10851	14.1714	CCNT1;GTPBP4
										pseudouridine synthesis (GO:0001522)	1/13	0.062491	0.154766	0	0	16.9124	46.8936	DKC1
										negative regulation of nucleocytoplasmic transport (GO:0046823)	1/13	0.062491	0.154766	0	0	16.9124	46.8936	NUP153
										negative regulation of stem cell differentiation (GO:2000737)	1/13	0.062491	0.154766	0	0	16.9124	46.8936	HNRNPU
										spliceosomal tri-snRNP complex assembly (GO:0000244)	1/13	0.062491	0.154766	0	0	16.9124	46.8936	SRSF10
										positive regulation of purine nucleotide biosynthetic process (GO:1900373)	1/13	0.062491	0.154766	0	0	16.9124	46.8936	VCP
										transport along microtubule (GO:0010970)	1/13	0.062491	0.154766	0	0	16.9124	46.8936	COPG2
										negative regulation by host of viral transcription (GO:0043922)	1/13	0.062491	0.154766	0	0	16.9124	46.8936	TARDBP
										regulation of mitotic cell cycle phase transition (GO:1901990)	3/188	0.0666686	0.159728	0	0	3.33041	9.01881	DDB1;PSMD2;CUL1
										pyrimidine nucleoside biosynthetic process (GO:0046134)	1/14	0.0671347	0.159728	0	0	15.6107	42.1653	CAD
										negative regulation of DNA damage response, signal transduction by p53 class mediator (GO:0043518)	1/14	0.0671347	0.159728	0	0	15.6107	42.1653	MDM2
										negative regulation of DNA-templated transcription, elongation (GO:0032785)	1/14	0.0671347	0.159728	0	0	15.6107	42.1653	HNRNPU
										cardiac left ventricle morphogenesis (GO:0003214)	1/14	0.0671347	0.159728	0	0	15.6107	42.1653	SMAD4
										regulation of chromatin organization (GO:1902275)	1/14	0.0671347	0.159728	0	0	15.6107	42.1653	HNRNPU
										nuclear pore organization (GO:0006999)	1/14	0.0671347	0.159728	0	0	15.6107	42.1653	NUP153
										cytoplasmic sequestering of transcription factor (GO:0042994)	1/14	0.0671347	0.159728	0	0	15.6107	42.1653	FAF1
										regulation of response to interferon-gamma (GO:0060330)	1/14	0.0671347	0.159728	0	0	15.6107	42.1653	PIAS1
										regulation of retinoic acid receptor signaling pathway (GO:0048385)	1/14	0.0671347	0.159728	0	0	15.6107	42.1653	SNW1
										positive regulation of brown fat cell differentiation (GO:0090336)	1/14	0.0671347	0.159728	0	0	15.6107	42.1653	HNRNPU
										positive regulation of glucose metabolic process (GO:0010907)	1/14	0.0671347	0.159728	0	0	15.6107	42.1653	DDB1
										secondary palate development (GO:0062009)	1/14	0.0671347	0.159728	0	0	15.6107	42.1653	SMAD4
										positive regulation of SMAD protein signal transduction (GO:0060391)	1/14	0.0671347	0.159728	0	0	15.6107	42.1653	SMAD4
										negative regulation of cellular amide metabolic process (GO:0034249)	2/86	0.067827	0.160473	0	0	4.86426	13.0887	SYNCRIP;EIF4A3
										negative regulation of phosphorylation (GO:0042326)	2/86	0.067827	0.160473	0	0	4.86426	13.0887	HNRNPU;TARDBP
										ERAD pathway (GO:0036503)	2/87	0.0692056	0.163279	0	0	4.80679	12.8374	VCP;FAF2
										protein polyubiquitination (GO:0000209)	4/314	0.0706481	0.163458	0	0	2.66092	7.05155	DCAF15;PSMD2;CUL1;MDM2
										pyrimidine nucleoside metabolic process (GO:0006213)	1/15	0.0717556	0.163458	0	0	14.4949	38.1867	CAD
										regulation of aerobic respiration (GO:1903715)	1/15	0.0717556	0.163458	0	0	14.4949	38.1867	VCP
										regulation of cytoplasmic translation (GO:2000765)	1/15	0.0717556	0.163458	0	0	14.4949	38.1867	DHX9
										cellular response to exogenous dsRNA (GO:0071360)	1/15	0.0717556	0.163458	0	0	14.4949	38.1867	DHX9
										regulation of lymphocyte activation (GO:0051249)	1/15	0.0717556	0.163458	0	0	14.4949	38.1867	DCAF15
										embryonic cranial skeleton morphogenesis (GO:0048701)	1/15	0.0717556	0.163458	0	0	14.4949	38.1867	EIF4A3
										positive regulation of double-strand break repair via homologous recombination (GO:1905168)	1/15	0.0717556	0.163458	0	0	14.4949	38.1867	FUS
										positive regulation of protein export from nucleus (GO:0046827)	1/15	0.0717556	0.163458	0	0	14.4949	38.1867	RBM22
										positive regulation of response to cytokine stimulus (GO:0060760)	1/15	0.0717556	0.163458	0	0	14.4949	38.1867	DHX9
										tRNA splicing, via endonucleolytic cleavage and ligation (GO:0006388)	1/15	0.0717556	0.163458	0	0	14.4949	38.1867	CSTF2
										myoblast differentiation (GO:0045445)	1/15	0.0717556	0.163458	0	0	14.4949	38.1867	DDX17
										regulation of programmed cell death (GO:0043067)	3/194	0.0717901	0.163458	0	0	3.2248	8.49416	DAXX;VCP;TARDBP
										regulation of type I interferon production (GO:0032479)	2/89	0.0719905	0.163474	0	0	4.69582	12.3557	DHX9;PCBP2
										negative regulation of translation (GO:0017148)	2/90	0.0733965	0.165778	0	0	4.64222	12.1249	SYNCRIP;EIF4A3
										positive regulation of binding (GO:0051099)	2/90	0.0733965	0.165778	0	0	4.64222	12.1249	NCBP1;DHX9
										regulation of stem cell differentiation (GO:2000736)	2/91	0.0748113	0.166251	0	0	4.58983	11.9004	PSMD2;HNRNPU
										negative regulation of mitotic cell cycle phase transition (GO:1901991)	2/92	0.0762349	0.166251	0	0	4.5386	11.6821	PSMD2;CUL1
										positive regulation of cellular component biogenesis (GO:0044089)	2/92	0.0762349	0.166251	0	0	4.5386	11.6821	VCP;FAF1
										positive regulation of transmembrane receptor protein serine/threonine kinase signaling pathway (GO:0090100)	2/92	0.0762349	0.166251	0	0	4.5386	11.6821	SMAD4;SNW1
										3'-UTR-mediated mRNA destabilization (GO:0061158)	1/16	0.0763538	0.166251	0	0	13.5279	34.7988	TARDBP
										negative regulation of DNA replication (GO:0008156)	1/16	0.0763538	0.166251	0	0	13.5279	34.7988	GTPBP4
										regulation of ATP biosynthetic process (GO:2001169)	1/16	0.0763538	0.166251	0	0	13.5279	34.7988	VCP
										regulation of chromatin silencing (GO:0031935)	1/16	0.0763538	0.166251	0	0	13.5279	34.7988	SIN3A
										cellular response to corticosteroid stimulus (GO:0071384)	1/16	0.0763538	0.166251	0	0	13.5279	34.7988	HNRNPU
										negative regulation of transcription regulatory region DNA binding (GO:2000678)	1/16	0.0763538	0.166251	0	0	13.5279	34.7988	SIN3A
										nucleotide catabolic process (GO:0009166)	1/16	0.0763538	0.166251	0	0	13.5279	34.7988	VCP
										regulation of oxidative phosphorylation (GO:0002082)	1/16	0.0763538	0.166251	0	0	13.5279	34.7988	VCP
										histone H2A acetylation (GO:0043968)	1/16	0.0763538	0.166251	0	0	13.5279	34.7988	RUVBL1
										RNA splicing, via endonucleolytic cleavage and ligation (GO:0000394)	1/16	0.0763538	0.166251	0	0	13.5279	34.7988	CSTF2
										modification-dependent protein catabolic process (GO:0019941)	3/201	0.0779822	0.168928	0	0	3.10969	7.93367	DDB1;UBE2I;MDM2
										ncRNA processing (GO:0034470)	3/201	0.0779822	0.168928	0	0	3.10969	7.93367	NOP56;DKC1;HNRNPA2B1
										negative regulation of cellular protein metabolic process (GO:0032269)	2/94	0.0791079	0.170062	0	0	4.43949	11.2627	SYNCRIP;EIF4A3
										nucleosome organization (GO:0034728)	2/94	0.0791079	0.170062	0	0	4.43949	11.2627	DAXX;SUPT16H
										interleukin-1-mediated signaling pathway (GO:0070498)	2/94	0.0791079	0.170062	0	0	4.43949	11.2627	PSMD2;CUL1
										negative regulation of intrinsic apoptotic signaling pathway by p53 class mediator (GO:1902254)	1/17	0.0809295	0.170093	0	0	12.6818	31.8842	MDM2
										regulation of cellular respiration (GO:0043457)	1/17	0.0809295	0.170093	0	0	12.6818	31.8842	VCP
										cellular response to gamma radiation (GO:0071480)	1/17	0.0809295	0.170093	0	0	12.6818	31.8842	MDM2
										establishment of protein localization to endoplasmic reticulum (GO:0072599)	1/17	0.0809295	0.170093	0	0	12.6818	31.8842	SEC61A1
										regulation of stem cell proliferation (GO:0072091)	1/17	0.0809295	0.170093	0	0	12.6818	31.8842	HNRNPU
										RNA interference (GO:0016246)	1/17	0.0809295	0.170093	0	0	12.6818	31.8842	DHX9
										positive regulation of stem cell proliferation (GO:2000648)	1/17	0.0809295	0.170093	0	0	12.6818	31.8842	HNRNPU
										positive regulation of telomere capping (GO:1904355)	1/17	0.0809295	0.170093	0	0	12.6818	31.8842	HNRNPD
										positive regulation of transcription of Notch receptor target (GO:0007221)	1/17	0.0809295	0.170093	0	0	12.6818	31.8842	SNW1
										3'-UTR-mediated mRNA stabilization (GO:0070935)	1/18	0.0854828	0.172675	0	0	11.9352	29.3538	TARDBP
										regulation of brown fat cell differentiation (GO:0090335)	1/18	0.0854828	0.172675	0	0	11.9352	29.3538	HNRNPU
										regulation of cellular protein catabolic process (GO:1903362)	1/18	0.0854828	0.172675	0	0	11.9352	29.3538	FAF1
										cellular response to dsRNA (GO:0071359)	1/18	0.0854828	0.172675	0	0	11.9352	29.3538	DHX9
										cellular response to glucocorticoid stimulus (GO:0071385)	1/18	0.0854828	0.172675	0	0	11.9352	29.3538	HNRNPU
										negative regulation of signal transduction by p53 class mediator (GO:1901797)	1/18	0.0854828	0.172675	0	0	11.9352	29.3538	MDM2
										chromatin disassembly (GO:0031498)	1/18	0.0854828	0.172675	0	0	11.9352	29.3538	SUPT16H
										nucleosome disassembly (GO:0006337)	1/18	0.0854828	0.172675	0	0	11.9352	29.3538	SUPT16H
										DNA conformation change (GO:0071103)	1/18	0.0854828	0.172675	0	0	11.9352	29.3538	HMGB3
										regulation of protein sumoylation (GO:0033233)	1/18	0.0854828	0.172675	0	0	11.9352	29.3538	PIAS1
										regulation of protein-containing complex disassembly (GO:0043244)	1/18	0.0854828	0.172675	0	0	11.9352	29.3538	GSPT1
										regulation of telomere maintenance via telomere lengthening (GO:1904356)	1/18	0.0854828	0.172675	0	0	11.9352	29.3538	HNRNPA2B1
										regulation of transcription by RNA polymerase I (GO:0006356)	1/18	0.0854828	0.172675	0	0	11.9352	29.3538	PHF8
										regulation of transforming growth factor beta production (GO:0071634)	1/18	0.0854828	0.172675	0	0	11.9352	29.3538	SMAD4
										interleukin-6-mediated signaling pathway (GO:0070102)	1/18	0.0854828	0.172675	0	0	11.9352	29.3538	SMAD4
										intracellular estrogen receptor signaling pathway (GO:0030520)	1/18	0.0854828	0.172675	0	0	11.9352	29.3538	DDX17
										intracellular protein transport (GO:0006886)	4/336	0.0856238	0.172675	0	0	2.4818	6.09975	COPB2;NUP153;TNPO1;ARCN1
										regulation of transforming growth factor beta receptor signaling pathway (GO:0017015)	2/100	0.0879246	0.176893	0	0	4.16642	10.1297	SMAD4;SNW1
										pyroptosis (GO:0070269)	1/19	0.0900137	0.176895	0	0	11.2715	27.1395	DHX9
										atrioventricular valve morphogenesis (GO:0003181)	1/19	0.0900137	0.176895	0	0	11.2715	27.1395	SMAD4
										negative regulation of protein localization to nucleus (GO:1900181)	1/19	0.0900137	0.176895	0	0	11.2715	27.1395	SIN3A
										cellular response to copper ion (GO:0071280)	1/19	0.0900137	0.176895	0	0	11.2715	27.1395	DAXX
										nuclear membrane organization (GO:0071763)	1/19	0.0900137	0.176895	0	0	11.2715	27.1395	TARDBP
										regulation of mitotic spindle assembly (GO:1901673)	1/19	0.0900137	0.176895	0	0	11.2715	27.1395	HNRNPU
										pore complex assembly (GO:0046931)	1/19	0.0900137	0.176895	0	0	11.2715	27.1395	NUP153
										positive regulation of cellular protein catabolic process (GO:1903364)	1/19	0.0900137	0.176895	0	0	11.2715	27.1395	FAF1
										positive regulation of establishment of protein localization (GO:1904951)	1/19	0.0900137	0.176895	0	0	11.2715	27.1395	DKC1
										maintenance of protein localization in organelle (GO:0072595)	1/19	0.0900137	0.176895	0	0	11.2715	27.1395	HNRNPU
										neutrophil degranulation (GO:0043312)	5/481	0.0905422	0.177521	0	0	2.17068	5.21385	VCP;CAND1;PSMD2;COPB1;FAF2
										intrinsic apoptotic signaling pathway (GO:0097193)	2/102	0.0909264	0.177863	0	0	4.08268	9.78906	CUL4A;CUL1
										neutrophil activation involved in immune response (GO:0002283)	5/485	0.0929853	0.180723	0	0	2.15215	5.11203	VCP;CAND1;PSMD2;COPB1;FAF2
										protein-DNA complex disassembly (GO:0032986)	1/20	0.0945224	0.180723	0	0	10.6778	25.188	SUPT16H
										cardiac ventricle development (GO:0003231)	1/20	0.0945224	0.180723	0	0	10.6778	25.188	MATR3
										cellular response to misfolded protein (GO:0071218)	1/20	0.0945224	0.180723	0	0	10.6778	25.188	VCP
										cellular response to nitrogen compound (GO:1901699)	1/20	0.0945224	0.180723	0	0	10.6778	25.188	DAXX
										negative regulation of telomere maintenance via telomerase (GO:0032211)	1/20	0.0945224	0.180723	0	0	10.6778	25.188	HNRNPU
										regulation of protein modification by small protein conjugation or removal (GO:1903320)	1/20	0.0945224	0.180723	0	0	10.6778	25.188	DAXX
										positive regulation of interferon-alpha production (GO:0032727)	1/20	0.0945224	0.180723	0	0	10.6778	25.188	DHX9
										maintenance of protein location in nucleus (GO:0051457)	1/20	0.0945224	0.180723	0	0	10.6778	25.188	HNRNPU
										miRNA metabolic process (GO:0010586)	1/20	0.0945224	0.180723	0	0	10.6778	25.188	DDX17
										neutrophil mediated immunity (GO:0002446)	5/488	0.09484	0.180922	0	0	2.13845	5.03726	VCP;CAND1;PSMD2;COPB1;FAF2
										transcription, DNA-templated (GO:0006351)	3/221	0.0968985	0.184434	0	0	2.82153	6.58571	SUPT16H;CCNT1;NCBP1
										negative regulation of transcription, DNA-templated (GO:0045892)	8/948	0.0976387	0.185426	0	0	1.7733	4.12555	DAXX;SMAD4;CBX5;UBE2I;SNW1;SIN3A;MDM2;HNRNPU
										negative regulation of reproductive process (GO:2000242)	1/21	0.099009	0.185944	0	0	10.1434	23.457	WDR77
										poly(A)+ mRNA export from nucleus (GO:0016973)	1/21	0.099009	0.185944	0	0	10.1434	23.457	POLDIP3
										rRNA modification (GO:0000154)	1/21	0.099009	0.185944	0	0	10.1434	23.457	DKC1
										intrinsic apoptotic signaling pathway in response to DNA damage by p53 class mediator (GO:0042771)	1/21	0.099009	0.185944	0	0	10.1434	23.457	SNW1
										positive regulation of transcription from RNA polymerase II promoter involved in cellular response to chemical stimulus (GO:1901522)	1/21	0.099009	0.185944	0	0	10.1434	23.457	SMAD4
										negative regulation of DNA recombination at telomere (GO:0048239)	1/22	0.103474	0.190113	0	0	9.65986	21.9128	DAXX
										regulation of chromosome organization (GO:0033044)	1/22	0.103474	0.190113	0	0	9.65986	21.9128	HNRNPD
										regulation of DNA recombination at telomere (GO:0072695)	1/22	0.103474	0.190113	0	0	9.65986	21.9128	DAXX
										chaperone-mediated protein complex assembly (GO:0051131)	1/22	0.103474	0.190113	0	0	9.65986	21.9128	HSPA4
										error-free translesion synthesis (GO:0070987)	1/22	0.103474	0.190113	0	0	9.65986	21.9128	VCP
										regulation of response to cytokine stimulus (GO:0060759)	1/22	0.103474	0.190113	0	0	9.65986	21.9128	DHX9
										regulation of viral release from host cell (GO:1902186)	1/22	0.103474	0.190113	0	0	9.65986	21.9128	DDB1
										positive regulation of peptidase activity (GO:0010952)	1/22	0.103474	0.190113	0	0	9.65986	21.9128	VCP
										lipid droplet organization (GO:0034389)	1/22	0.103474	0.190113	0	0	9.65986	21.9128	FAF2
										mRNA modification (GO:0016556)	1/22	0.103474	0.190113	0	0	9.65986	21.9128	DKC1
										regulation of protein serine/threonine kinase activity (GO:0071900)	2/111	0.104793	0.191705	0	0	3.74388	8.44532	CCNT1;GTPBP4
										Fc-epsilon receptor signaling pathway (GO:0038095)	2/111	0.104793	0.191705	0	0	3.74388	8.44532	PSMD2;CUL1
										Fc receptor signaling pathway (GO:0038093)	2/112	0.106368	0.193245	0	0	3.70965	8.31279	PSMD2;CUL1
										negative regulation of smoothened signaling pathway (GO:0045879)	1/23	0.107916	0.193245	0	0	9.22032	20.5281	VCP
										regulation of interferon-gamma-mediated signaling pathway (GO:0060334)	1/23	0.107916	0.193245	0	0	9.22032	20.5281	PIAS1
										regulation of protein export from nucleus (GO:0046825)	1/23	0.107916	0.193245	0	0	9.22032	20.5281	RBM22
										regulation of SMAD protein signal transduction (GO:0060390)	1/23	0.107916	0.193245	0	0	9.22032	20.5281	SMAD4
										regulation of telomere capping (GO:1904353)	1/23	0.107916	0.193245	0	0	9.22032	20.5281	HNRNPD
										response to copper ion (GO:0046688)	1/23	0.107916	0.193245	0	0	9.22032	20.5281	DAXX
										positive regulation of histone acetylation (GO:0035066)	1/23	0.107916	0.193245	0	0	9.22032	20.5281	SMAD4
										positive regulation of transcription by RNA polymerase I (GO:0045943)	1/23	0.107916	0.193245	0	0	9.22032	20.5281	PHF8
										protein deacylation (GO:0035601)	1/23	0.107916	0.193245	0	0	9.22032	20.5281	SIN3A
										positive regulation of cellular component organization (GO:0051130)	2/114	0.109537	0.195321	0	0	3.64304	8.05658	VCP;FAF1
										histone modification (GO:0016570)	2/114	0.109537	0.195321	0	0	3.64304	8.05658	SIN3A;RUVBL1
										cellular response to lectin (GO:1990858)	2/115	0.11113	0.19659	0	0	3.61062	7.93272	PSMD2;CUL1
										stimulatory C-type lectin receptor signaling pathway (GO:0002223)	2/115	0.11113	0.19659	0	0	3.61062	7.93272	PSMD2;CUL1
										positive regulation of protein metabolic process (GO:0051247)	2/115	0.11113	0.19659	0	0	3.61062	7.93272	DDB1;VCP
										regulation of cardiac muscle hypertrophy (GO:0010611)	1/24	0.112337	0.19659	0	0	8.81899	19.2805	SMAD4
										regulation of cellular response to transforming growth factor beta stimulus (GO:1903844)	1/24	0.112337	0.19659	0	0	8.81899	19.2805	SMAD4
										DNA packaging (GO:0006323)	1/24	0.112337	0.19659	0	0	8.81899	19.2805	RBBP4
										response to gamma radiation (GO:0010332)	1/24	0.112337	0.19659	0	0	8.81899	19.2805	MDM2
										positive regulation of viral life cycle (GO:1903902)	1/24	0.112337	0.19659	0	0	8.81899	19.2805	DDB1
										protein insertion into mitochondrial membrane (GO:0051204)	1/24	0.112337	0.19659	0	0	8.81899	19.2805	HSPA4
										regulation of protein-containing complex assembly (GO:0043254)	2/116	0.11273	0.196871	0	0	3.57877	7.81158	VCP;FAF1
										protein quality control for misfolded or incompletely synthesized proteins (GO:0006515)	1/25	0.116736	0.200559	0	0	8.45111	18.1516	VCP
										receptor signaling pathway via STAT (GO:0097696)	1/25	0.116736	0.200559	0	0	8.45111	18.1516	PIAS1
										cardiac conduction system development (GO:0003161)	1/25	0.116736	0.200559	0	0	8.45111	18.1516	SMAD4
										cellular response to hexose stimulus (GO:0071331)	1/25	0.116736	0.200559	0	0	8.45111	18.1516	TRA2B
										regulation of interferon-alpha production (GO:0032647)	1/25	0.116736	0.200559	0	0	8.45111	18.1516	DHX9
										outflow tract septum morphogenesis (GO:0003148)	1/25	0.116736	0.200559	0	0	8.45111	18.1516	SMAD4
										endosome transport via multivesicular body sorting pathway (GO:0032509)	1/25	0.116736	0.200559	0	0	8.45111	18.1516	VCP
										regulation of spindle assembly (GO:0090169)	1/25	0.116736	0.200559	0	0	8.45111	18.1516	HNRNPU
										innate immune response activating cell surface receptor signaling pathway (GO:0002220)	2/119	0.117566	0.201576	0	0	3.48647	7.46369	PSMD2;CUL1
										cellular response to drug (GO:0035690)	1/26	0.121114	0.205991	0	0	8.11265	17.126	RBM22
										negative regulation of telomere maintenance via telomere lengthening (GO:1904357)	1/26	0.121114	0.205991	0	0	8.11265	17.126	HNRNPU
										regulation of telomere maintenance (GO:0032204)	1/26	0.121114	0.205991	0	0	8.11265	17.126	HNRNPD
										histone lysine demethylation (GO:0070076)	1/26	0.121114	0.205991	0	0	8.11265	17.126	PHF8
										negative regulation of catalytic activity (GO:0043086)	1/27	0.12547	0.209199	0	0	7.80024	16.1909	CAND1
										cellular response to cadmium ion (GO:0071276)	1/27	0.12547	0.209199	0	0	7.80024	16.1909	DAXX
										cellular response to unfolded protein (GO:0034620)	1/27	0.12547	0.209199	0	0	7.80024	16.1909	DAXX
										positive regulation of BMP signaling pathway (GO:0030513)	1/27	0.12547	0.209199	0	0	7.80024	16.1909	SMAD4
										regulation of transcription regulatory region DNA binding (GO:2000677)	1/27	0.12547	0.209199	0	0	7.80024	16.1909	SIN3A
										positive regulation of gene silencing by miRNA (GO:2000637)	1/27	0.12547	0.209199	0	0	7.80024	16.1909	DHX9
										response to glucocorticoid (GO:0051384)	1/27	0.12547	0.209199	0	0	7.80024	16.1909	HNRNPU
										positive regulation of mitotic cell cycle (GO:0045931)	1/27	0.12547	0.209199	0	0	7.80024	16.1909	MDM2
										stress-activated protein kinase signaling cascade (GO:0031098)	1/27	0.12547	0.209199	0	0	7.80024	16.1909	CUL1
										mitotic chromosome condensation (GO:0007076)	1/27	0.12547	0.209199	0	0	7.80024	16.1909	PHF8
										regulation of DNA damage response, signal transduction by p53 class mediator (GO:0043516)	1/28	0.129805	0.213071	0	0	7.51096	15.3353	MDM2
										cellular response to interleukin-6 (GO:0071354)	1/28	0.129805	0.213071	0	0	7.51096	15.3353	SMAD4
										regulation of phosphatase activity (GO:0010921)	1/28	0.129805	0.213071	0	0	7.51096	15.3353	PPP6R3
										positive regulation of defense response to virus by host (GO:0002230)	1/28	0.129805	0.213071	0	0	7.51096	15.3353	SIN3A
										positive regulation of fibroblast proliferation (GO:0048146)	1/28	0.129805	0.213071	0	0	7.51096	15.3353	DHX9
										internal peptidyl-lysine acetylation (GO:0018393)	1/28	0.129805	0.213071	0	0	7.51096	15.3353	RUVBL1
										positive regulation of protein import into nucleus (GO:0042307)	1/28	0.129805	0.213071	0	0	7.51096	15.3353	RBM22
										ventricular septum morphogenesis (GO:0060412)	1/28	0.129805	0.213071	0	0	7.51096	15.3353	SMAD4
										regulation of canonical Wnt signaling pathway (GO:0060828)	3/253	0.13056	0.213897	0	0	2.45637	5.00098	VCP;PSMD2;RUVBL1
										beta-catenin-TCF complex assembly (GO:1904837)	1/29	0.134118	0.217205	0	0	7.24235	14.5501	RUVBL1
										regulation of gluconeogenesis (GO:0006111)	1/29	0.134118	0.217205	0	0	7.24235	14.5501	DDB1
										negative regulation of transferase activity (GO:0051348)	1/29	0.134118	0.217205	0	0	7.24235	14.5501	HNRNPU
										response to cadmium ion (GO:0046686)	1/29	0.134118	0.217205	0	0	7.24235	14.5501	DAXX
										positive regulation of viral genome replication (GO:0045070)	1/29	0.134118	0.217205	0	0	7.24235	14.5501	DDB1
										production of miRNAs involved in gene silencing by miRNA (GO:0035196)	1/29	0.134118	0.217205	0	0	7.24235	14.5501	HNRNPA2B1
										regulation of primary metabolic process (GO:0080090)	2/130	0.13572	0.21938	0	0	3.18508	6.36111	SIN3A;PSMD2
										cellular response to hypoxia (GO:0071456)	2/131	0.137401	0.221196	0	0	3.16023	6.27259	PSMD2;MDM2
										protein N-linked glycosylation via asparagine (GO:0018279)	1/30	0.138411	0.221196	0	0	6.99226	13.8274	STT3A
										negative regulation of cytoskeleton organization (GO:0051494)	1/30	0.138411	0.221196	0	0	6.99226	13.8274	SMAD4
										extrinsic apoptotic signaling pathway via death domain receptors (GO:0008625)	1/30	0.138411	0.221196	0	0	6.99226	13.8274	DAXX
										positive regulation of DNA recombination (GO:0045911)	1/30	0.138411	0.221196	0	0	6.99226	13.8274	FUS
										positive regulation of protein import (GO:1904591)	1/30	0.138411	0.221196	0	0	6.99226	13.8274	RBM22
										receptor signaling pathway via JAK-STAT (GO:0007259)	1/31	0.142682	0.224215	0	0	6.75884	13.1604	PIAS1
										negative regulation of DNA binding (GO:0043392)	1/31	0.142682	0.224215	0	0	6.75884	13.1604	SIN3A
										regulation of developmental growth (GO:0048638)	1/31	0.142682	0.224215	0	0	6.75884	13.1604	SIN3A
										negative regulation of response to biotic stimulus (GO:0002832)	1/31	0.142682	0.224215	0	0	6.75884	13.1604	PCBP2
										negative regulation of response to DNA damage stimulus (GO:2001021)	1/31	0.142682	0.224215	0	0	6.75884	13.1604	MDM2
										organelle transport along microtubule (GO:0072384)	1/31	0.142682	0.224215	0	0	6.75884	13.1604	COPG2
										peptidyl-asparagine modification (GO:0018196)	1/31	0.142682	0.224215	0	0	6.75884	13.1604	STT3A
										embryonic skeletal system morphogenesis (GO:0048704)	1/31	0.142682	0.224215	0	0	6.75884	13.1604	EIF4A3
										regulation of transmembrane receptor protein serine/threonine kinase signaling pathway (GO:0090092)	1/31	0.142682	0.224215	0	0	6.75884	13.1604	SMAD4
										7-methylguanosine mRNA capping (GO:0006370)	1/32	0.146932	0.228771	0	0	6.54049	12.5432	NCBP1
										7-methylguanosine RNA capping (GO:0009452)	1/32	0.146932	0.228771	0	0	6.54049	12.5432	NCBP1
										negative regulation of DNA biosynthetic process (GO:2000279)	1/32	0.146932	0.228771	0	0	6.54049	12.5432	HNRNPU
										cellular response to glucose stimulus (GO:0071333)	1/32	0.146932	0.228771	0	0	6.54049	12.5432	TRA2B
										cellular response to topologically incorrect protein (GO:0035967)	1/32	0.146932	0.228771	0	0	6.54049	12.5432	DAXX
										positive regulation of ATP metabolic process (GO:1903580)	1/33	0.151162	0.234495	0	0	6.33578	11.9708	VCP
										exonucleolytic catabolism of deadenylated mRNA (GO:0043928)	1/33	0.151162	0.234495	0	0	6.33578	11.9708	DCP1A
										autophagosome maturation (GO:0097352)	1/34	0.15537	0.237543	0	0	6.14348	11.4388	VCP
										central nervous system neuron differentiation (GO:0021953)	1/34	0.15537	0.237543	0	0	6.14348	11.4388	SIN3A
										organelle disassembly (GO:1903008)	1/34	0.15537	0.237543	0	0	6.14348	11.4388	VCP
										positive regulation of telomerase activity (GO:0051973)	1/34	0.15537	0.237543	0	0	6.14348	11.4388	DKC1
										tRNA export from nucleus (GO:0006409)	1/34	0.15537	0.237543	0	0	6.14348	11.4388	NUP153
										tRNA-containing ribonucleoprotein complex export from nucleus (GO:0071431)	1/34	0.15537	0.237543	0	0	6.14348	11.4388	NUP153
										ventricular cardiac muscle tissue morphogenesis (GO:0055010)	1/34	0.15537	0.237543	0	0	6.14348	11.4388	SMAD4
										protein destabilization (GO:0031648)	1/34	0.15537	0.237543	0	0	6.14348	11.4388	MDM2
										DNA metabolic process (GO:0006259)	3/277	0.158136	0.241336	0	0	2.23848	4.12843	DDB1;VCP;HMGB3
										negative regulation of organelle assembly (GO:1902116)	1/35	0.159558	0.241764	0	0	5.96248	10.9432	SMAD4
										nuclear-transcribed mRNA catabolic process, exonucleolytic (GO:0000291)	1/35	0.159558	0.241764	0	0	5.96248	10.9432	DCP1A
										regulation of mitotic spindle organization (GO:0060236)	1/35	0.159558	0.241764	0	0	5.96248	10.9432	HNRNPU
										response to exogenous dsRNA (GO:0043330)	1/35	0.159558	0.241764	0	0	5.96248	10.9432	DHX9
										regulation of apoptotic process (GO:0042981)	6/742	0.161983	0.244999	0	0	1.67996	3.05797	DAXX;VCP;HNRNPK;FAF1;NAA38;TARDBP
										negative regulation of cellular protein localization (GO:1903828)	1/36	0.163726	0.24501	0	0	5.79184	10.4807	SIN3A
										regulation of protein import into nucleus (GO:0042306)	1/36	0.163726	0.24501	0	0	5.79184	10.4807	RBM22
										positive regulation of innate immune response (GO:0045089)	1/36	0.163726	0.24501	0	0	5.79184	10.4807	DHX9
										positive regulation of interferon-beta production (GO:0032728)	1/36	0.163726	0.24501	0	0	5.79184	10.4807	DHX9
										intrinsic apoptotic signaling pathway by p53 class mediator (GO:0072332)	1/36	0.163726	0.24501	0	0	5.79184	10.4807	SNW1
										positive regulation of telomere maintenance via telomere lengthening (GO:1904358)	1/36	0.163726	0.24501	0	0	5.79184	10.4807	HNRNPA2B1
										regulation of nucleic acid-templated transcription (GO:1903506)	4/430	0.16452	0.245765	0	0	1.92488	3.47388	DAXX;FUS;HNRNPD;SRSF10
										glutamine family amino acid metabolic process (GO:0009064)	1/37	0.167873	0.249453	0	0	5.63067	10.0482	CAD
										tRNA transport (GO:0051031)	1/37	0.167873	0.249453	0	0	5.63067	10.0482	NUP153
										ncRNA metabolic process (GO:0034660)	1/37	0.167873	0.249453	0	0	5.63067	10.0482	DDX17
										regulation of G2/M transition of mitotic cell cycle (GO:0010389)	2/149	0.16837	0.249753	0	0	2.77074	4.93634	PSMD2;CUL1
										regulation of intracellular signal transduction (GO:1902531)	4/437	0.171223	0.252485	0	0	1.89308	3.34089	DAXX;SUPT16H;RBBP4;MDM2
										regulation of axon extension (GO:0030516)	1/38	0.172	0.252485	0	0	5.47821	9.6431	SIN3A
										regulation of phosphoprotein phosphatase activity (GO:0043666)	1/38	0.172	0.252485	0	0	5.47821	9.6431	PPP6R3
										positive regulation of cell development (GO:0010720)	1/38	0.172	0.252485	0	0	5.47821	9.6431	SNW1
										mRNA destabilization (GO:0061157)	1/38	0.172	0.252485	0	0	5.47821	9.6431	TARDBP
										ncRNA export from nucleus (GO:0097064)	1/38	0.172	0.252485	0	0	5.47821	9.6431	NUP153
										DNA recombination (GO:0006310)	1/39	0.176106	0.25762	0	0	5.33378	9.26301	HMGB3
										regulation of receptor-mediated endocytosis (GO:0048259)	1/39	0.176106	0.25762	0	0	5.33378	9.26301	HNRNPK
										cellular response to interleukin-1 (GO:0071347)	2/155	0.178946	0.261324	0	0	2.66128	4.57917	PSMD2;CUL1
										positive regulation of double-strand break repair (GO:2000781)	1/40	0.180192	0.261789	0	0	5.19676	8.90584	FUS
										response to organonitrogen compound (GO:0010243)	1/40	0.180192	0.261789	0	0	5.19676	8.90584	VCP
										intraciliary transport involved in cilium assembly (GO:0035735)	1/40	0.180192	0.261789	0	0	5.19676	8.90584	TNPO1
										regulation of cell differentiation (GO:0045595)	2/156	0.180719	0.262105	0	0	2.64386	4.52314	DDX17;SUZ12
										DNA repair (GO:0006281)	3/298	0.183603	0.264991	0	0	2.07691	3.52032	DDB1;VCP;CUL4B
										negative regulation of cell-cell adhesion (GO:0022408)	1/41	0.184258	0.264991	0	0	5.06658	8.5697	GTPBP4
										regulation of mitochondrial membrane potential (GO:0051881)	1/41	0.184258	0.264991	0	0	5.06658	8.5697	VCP
										regulation of protein dephosphorylation (GO:0035304)	1/41	0.184258	0.264991	0	0	5.06658	8.5697	PPP6R3
										T cell receptor signaling pathway (GO:0050852)	2/158	0.184274	0.264991	0	0	2.6097	4.41388	PSMD2;CUL1
										ATP-dependent chromatin remodeling (GO:0043044)	1/42	0.188305	0.269416	0	0	4.94276	8.25289	RBBP4
										positive regulation of epithelial to mesenchymal transition (GO:0010718)	1/42	0.188305	0.269416	0	0	4.94276	8.25289	SMAD4
										translesion synthesis (GO:0019985)	1/42	0.188305	0.269416	0	0	4.94276	8.25289	VCP
										rRNA metabolic process (GO:0016072)	2/162	0.191412	0.271055	0	0	2.54394	4.20597	NOP56;DKC1
										regulation of carbohydrate catabolic process (GO:0043470)	1/43	0.192331	0.271055	0	0	4.82483	7.95391	NUP153
										regulation of cell-cell adhesion (GO:0022407)	1/43	0.192331	0.271055	0	0	4.82483	7.95391	GTPBP4
										cellular glucose homeostasis (GO:0001678)	1/43	0.192331	0.271055	0	0	4.82483	7.95391	TRA2B
										cellular response to retinoic acid (GO:0071300)	1/43	0.192331	0.271055	0	0	4.82483	7.95391	SNW1
										negative regulation of type I interferon production (GO:0032480)	1/43	0.192331	0.271055	0	0	4.82483	7.95391	PCBP2
										DNA synthesis involved in DNA repair (GO:0000731)	1/43	0.192331	0.271055	0	0	4.82483	7.95391	VCP
										regulation of purine nucleotide metabolic process (GO:1900542)	1/43	0.192331	0.271055	0	0	4.82483	7.95391	NUP153
										positive regulation of neuron differentiation (GO:0045666)	1/43	0.192331	0.271055	0	0	4.82483	7.95391	SIN3A
										cytokine-mediated signaling pathway (GO:0019221)	5/621	0.194352	0.273449	0	0	1.66526	2.72783	SMAD4;PSMD2;HNRNPF;HNRNPA2B1;CUL1
										intracellular protein transmembrane transport (GO:0065002)	1/44	0.196338	0.275328	0	0	4.71239	7.67139	SEC61A1
										positive regulation of receptor-mediated endocytosis (GO:0048260)	1/44	0.196338	0.275328	0	0	4.71239	7.67139	HNRNPK
										regulation of DNA repair (GO:0006282)	1/45	0.200324	0.278155	0	0	4.60506	7.40409	DHX9
										chromosome condensation (GO:0030261)	1/45	0.200324	0.278155	0	0	4.60506	7.40409	PHF8
										positive regulation of nervous system development (GO:0051962)	1/45	0.200324	0.278155	0	0	4.60506	7.40409	SNW1
										positive regulation of Notch signaling pathway (GO:0045747)	1/45	0.200324	0.278155	0	0	4.60506	7.40409	SNW1
										positive regulation of response to biotic stimulus (GO:0002833)	1/45	0.200324	0.278155	0	0	4.60506	7.40409	DHX9
										protein deacetylation (GO:0006476)	1/45	0.200324	0.278155	0	0	4.60506	7.40409	SIN3A
										regulation of cellular macromolecule biosynthetic process (GO:2000112)	4/468	0.202	0.279089	0	0	1.76379	2.82117	DAXX;FUS;HNRNPD;SRSF10
										regulation of cellular protein localization (GO:1903827)	1/46	0.204292	0.279089	0	0	4.50249	7.15089	VCP
										regulation of DNA metabolic process (GO:0051052)	1/46	0.204292	0.279089	0	0	4.50249	7.15089	HNRNPD
										regulation of double-strand break repair via homologous recombination (GO:0010569)	1/46	0.204292	0.279089	0	0	4.50249	7.15089	FUS
										regulation of fibroblast proliferation (GO:0048145)	1/46	0.204292	0.279089	0	0	4.50249	7.15089	DHX9
										establishment of protein localization to extracellular region (GO:0035592)	1/46	0.204292	0.279089	0	0	4.50249	7.15089	COPG2
										regulation of telomerase activity (GO:0051972)	1/46	0.204292	0.279089	0	0	4.50249	7.15089	DKC1
										positive regulation of response to stimulus (GO:0048584)	1/46	0.204292	0.279089	0	0	4.50249	7.15089	DHX9
										postreplication repair (GO:0006301)	1/46	0.204292	0.279089	0	0	4.50249	7.15089	VCP
										posttranscriptional regulation of gene expression (GO:0010608)	1/46	0.204292	0.279089	0	0	4.50249	7.15089	MATR3
										positive regulation of cell population proliferation (GO:0008284)	4/474	0.208144	0.281756	0	0	1.74074	2.73214	DHX9;MDM2;HNRNPU;WDR77
										regulation of protein localization to nucleus (GO:1900180)	1/47	0.20824	0.281756	0	0	4.40439	6.91078	SIN3A
										epithelial to mesenchymal transition (GO:0001837)	1/47	0.20824	0.281756	0	0	4.40439	6.91078	DDX17
										histone deacetylation (GO:0016575)	1/47	0.20824	0.281756	0	0	4.40439	6.91078	SIN3A
										positive regulation of neuron death (GO:1901216)	1/47	0.20824	0.281756	0	0	4.40439	6.91078	DAXX
										positive regulation of pathway-restricted SMAD protein phosphorylation (GO:0010862)	1/47	0.20824	0.281756	0	0	4.40439	6.91078	SMAD4
										rRNA processing (GO:0006364)	2/173	0.211221	0.284796	0	0	2.37897	3.69895	NOP56;DKC1
										cellular response to ionizing radiation (GO:0071479)	1/48	0.212168	0.284796	0	0	4.31046	6.68284	MDM2
										positive regulation of DNA repair (GO:0045739)	1/48	0.212168	0.284796	0	0	4.31046	6.68284	DHX9
										positive regulation of endocytosis (GO:0045807)	1/48	0.212168	0.284796	0	0	4.31046	6.68284	HNRNPK
										histone H4 acetylation (GO:0043967)	1/48	0.212168	0.284796	0	0	4.31046	6.68284	RUVBL1
										regulation of interferon-beta production (GO:0032648)	1/49	0.216077	0.289127	0	0	4.22045	6.46624	DHX9
										response to glucose (GO:0009749)	1/49	0.216077	0.289127	0	0	4.22045	6.46624	TRA2B
										negative regulation of ERK1 and ERK2 cascade (GO:0070373)	1/50	0.219967	0.293405	0	0	4.13411	6.26019	SMAD4
										regulation of generation of precursor metabolites and energy (GO:0043467)	1/50	0.219967	0.293405	0	0	4.13411	6.26019	NUP153
										regulation of cellular amine metabolic process (GO:0033238)	1/51	0.223838	0.295313	0	0	4.05122	6.06401	PSMD2
										regulation of smoothened signaling pathway (GO:0008589)	1/51	0.223838	0.295313	0	0	4.05122	6.06401	VCP
										positive regulation of fat cell differentiation (GO:0045600)	1/51	0.223838	0.295313	0	0	4.05122	6.06401	HNRNPU
										intrinsic apoptotic signaling pathway in response to DNA damage (GO:0008630)	1/51	0.223838	0.295313	0	0	4.05122	6.06401	SNW1
										mesenchymal cell differentiation (GO:0048762)	1/51	0.223838	0.295313	0	0	4.05122	6.06401	DDX17
										mitotic nuclear membrane organization (GO:0101024)	1/51	0.223838	0.295313	0	0	4.05122	6.06401	UBE2I
										mitotic nuclear membrane reassembly (GO:0007084)	1/51	0.223838	0.295313	0	0	4.05122	6.06401	UBE2I
										negative regulation of BMP signaling pathway (GO:0030514)	1/52	0.22769	0.299462	0	0	3.97159	5.87704	SMAD4
										regulation of telomere maintenance via telomerase (GO:0032210)	1/52	0.22769	0.299462	0	0	3.97159	5.87704	HNRNPU
										cardiac muscle tissue development (GO:0048738)	1/53	0.231523	0.304031	0	0	3.89502	5.69871	SMAD4
										antigen receptor-mediated signaling pathway (GO:0050851)	2/185	0.233052	0.305565	0	0	2.22162	3.23578	PSMD2;CUL1
										regulation of cellular amino acid metabolic process (GO:0006521)	1/54	0.235337	0.307134	0	0	3.82133	5.52847	PSMD2
										nuclear membrane reassembly (GO:0031468)	1/54	0.235337	0.307134	0	0	3.82133	5.52847	UBE2I
										regulation of megakaryocyte differentiation (GO:0045652)	1/54	0.235337	0.307134	0	0	3.82133	5.52847	SIN3A
										protein targeting to mitochondrion (GO:0006626)	1/55	0.239132	0.309702	0	0	3.75038	5.36581	HSPA4
										regulation of gene silencing by RNA (GO:0060966)	1/55	0.239132	0.309702	0	0	3.75038	5.36581	NUP153
										regulation of posttranscriptional gene silencing (GO:0060147)	1/55	0.239132	0.309702	0	0	3.75038	5.36581	NUP153
										interstrand cross-link repair (GO:0036297)	1/55	0.239132	0.309702	0	0	3.75038	5.36581	VCP
										positive regulation of response to DNA damage stimulus (GO:2001022)	1/55	0.239132	0.309702	0	0	3.75038	5.36581	DHX9
										protein-containing complex disassembly (GO:0032984)	1/56	0.242909	0.31268	0	0	3.682	5.21029	VCP
										regulation of ATP metabolic process (GO:1903578)	1/56	0.242909	0.31268	0	0	3.682	5.21029	NUP153
										nuclear-transcribed mRNA catabolic process, deadenylation-dependent decay (GO:0000288)	1/56	0.242909	0.31268	0	0	3.682	5.21029	DCP1A
										DNA damage response, signal transduction by p53 class mediator resulting in cell cycle arrest (GO:0006977)	1/56	0.242909	0.31268	0	0	3.682	5.21029	MDM2
										negative regulation of cell differentiation (GO:0045596)	2/191	0.244024	0.313639	0	0	2.15044	3.03317	SUZ12;HNRNPU
										negative regulation of DNA recombination (GO:0045910)	1/57	0.246667	0.315599	0	0	3.61607	5.06148	DAXX
										cellular response to peptide (GO:1901653)	1/57	0.246667	0.315599	0	0	3.61607	5.06148	MDM2
										positive regulation of gene expression, epigenetic (GO:0045815)	1/57	0.246667	0.315599	0	0	3.61607	5.06148	SF3B1
										cellular response to tumor necrosis factor (GO:0071356)	2/194	0.249519	0.318767	0	0	2.11652	2.93819	DHX9;PSMD2
										regulation of pathway-restricted SMAD protein phosphorylation (GO:0060393)	1/58	0.250407	0.319419	0	0	3.55245	4.91897	SMAD4
										cellular protein catabolic process (GO:0044257)	1/60	0.257831	0.32741	0	0	3.43168	4.65148	MDM2
										Notch signaling pathway (GO:0007219)	1/60	0.257831	0.32741	0	0	3.43168	4.65148	SNW1
										peptidyl-threonine phosphorylation (GO:0018107)	1/60	0.257831	0.32741	0	0	3.43168	4.65148	CAD
										positive regulation of DNA biosynthetic process (GO:2000573)	1/61	0.261516	0.331592	0	0	3.37432	4.52585	DKC1
										negative regulation of kinase activity (GO:0033673)	1/62	0.265182	0.33424	0	0	3.31884	4.40522	HNRNPU
										regulation of neurogenesis (GO:0050767)	1/62	0.265182	0.33424	0	0	3.31884	4.40522	SNW1
										response to retinoic acid (GO:0032526)	1/62	0.265182	0.33424	0	0	3.31884	4.40522	SNW1
										stress-activated MAPK cascade (GO:0051403)	1/62	0.265182	0.33424	0	0	3.31884	4.40522	CUL1
										amyloid fibril formation (GO:1990000)	1/63	0.268831	0.336336	0	0	3.26514	4.28933	MDM2
										COPII vesicle coating (GO:0048208)	1/63	0.268831	0.336336	0	0	3.26514	4.28933	PPP6R3
										positive regulation of DNA metabolic process (GO:0051054)	1/63	0.268831	0.336336	0	0	3.26514	4.28933	DHX9
										vesicle coating (GO:0006901)	1/63	0.268831	0.336336	0	0	3.26514	4.28933	PPP6R3
										vesicle targeting, rough ER to cis-Golgi (GO:0048207)	1/63	0.268831	0.336336	0	0	3.26514	4.28933	PPP6R3
										protein secretion (GO:0009306)	1/64	0.272462	0.337884	0	0	3.21315	4.17793	COPG2
										negative regulation of intrinsic apoptotic signaling pathway (GO:2001243)	1/64	0.272462	0.337884	0	0	3.21315	4.17793	MDM2
										regulation of cellular ketone metabolic process (GO:0010565)	1/64	0.272462	0.337884	0	0	3.21315	4.17793	PSMD2
										regulation of innate immune response (GO:0045088)	1/64	0.272462	0.337884	0	0	3.21315	4.17793	DHX9
										tRNA processing (GO:0008033)	1/64	0.272462	0.337884	0	0	3.21315	4.17793	CSTF2
										pre-replicative complex assembly (GO:0036388)	1/64	0.272462	0.337884	0	0	3.21315	4.17793	PSMD2
										protein transport (GO:0015031)	3/369	0.275924	0.340371	0	0	1.66795	2.1477	COPB2;COPG2;ARCN1
										BMP signaling pathway (GO:0030509)	1/65	0.276074	0.340371	0	0	3.16279	4.07077	SMAD4
										mitotic G1 DNA damage checkpoint signaling (GO:0031571)	1/65	0.276074	0.340371	0	0	3.16279	4.07077	MDM2
										protein autoubiquitination (GO:0051865)	1/65	0.276074	0.340371	0	0	3.16279	4.07077	MDM2
										positive regulation of cell cycle (GO:0045787)	1/66	0.27967	0.344303	0	0	3.11397	3.96766	MDM2
										protein N-linked glycosylation (GO:0006487)	1/67	0.283247	0.347193	0	0	3.06664	3.86836	STT3A
										peptidyl-threonine modification (GO:0018210)	1/67	0.283247	0.347193	0	0	3.06664	3.86836	CAD
										regulation of viral genome replication (GO:0045069)	1/67	0.283247	0.347193	0	0	3.06664	3.86836	DDB1
										regulation of myeloid cell differentiation (GO:0045637)	1/68	0.286807	0.350542	0	0	3.02071	3.77271	SIN3A
										regulation of translational initiation (GO:0006446)	1/68	0.286807	0.350542	0	0	3.02071	3.77271	NCBP1
										cellular response to decreased oxygen levels (GO:0036294)	1/69	0.290349	0.35436	0	0	2.97614	3.68051	MDM2
										regulation of cell growth (GO:0001558)	2/217	0.291697	0.355493	0	0	1.88789	2.32596	SMAD4;NCBP1
										COPII-coated vesicle budding (GO:0090114)	1/70	0.293874	0.357631	0	0	2.93286	3.59159	PPP6R3
										cellular response to BMP stimulus (GO:0071773)	1/71	0.297382	0.359832	0	0	2.89082	3.5058	SMAD4
										regulation of glycolytic process (GO:0006110)	1/71	0.297382	0.359832	0	0	2.89082	3.5058	NUP153
										regulation of hematopoietic stem cell differentiation (GO:1902036)	1/71	0.297382	0.359832	0	0	2.89082	3.5058	PSMD2
										histone acetylation (GO:0016573)	1/71	0.297382	0.359832	0	0	2.89082	3.5058	RUVBL1
										negative regulation of epithelial cell proliferation (GO:0050680)	1/72	0.300872	0.361987	0	0	2.84996	3.423	WDR77
										negative regulation of supramolecular fiber organization (GO:1902904)	1/72	0.300872	0.361987	0	0	2.84996	3.423	SMAD4
										extrinsic apoptotic signaling pathway (GO:0097191)	1/72	0.300872	0.361987	0	0	2.84996	3.423	DAXX
										positive regulation of neurogenesis (GO:0050769)	1/72	0.300872	0.361987	0	0	2.84996	3.423	SNW1
										negative regulation of cell adhesion (GO:0007162)	1/73	0.304345	0.364612	0	0	2.81023	3.34303	GTPBP4
										antigen processing and presentation of exogenous peptide antigen via MHC class I, TAP-dependent (GO:0002479)	1/73	0.304345	0.364612	0	0	2.81023	3.34303	PSMD2
										endoplasmic reticulum organization (GO:0007029)	1/73	0.304345	0.364612	0	0	2.81023	3.34303	SEC61A1
										negative regulation of cellular process (GO:0048523)	4/566	0.307658	0.367194	0	0	1.44889	1.7079	SUZ12;SMAD4;RBBP4;GTPBP4
										regulation of cytokine-mediated signaling pathway (GO:0001959)	1/74	0.307801	0.367194	0	0	2.7716	3.26577	PIAS1
										DNA damage response, signal transduction by p53 class mediator (GO:0030330)	1/74	0.307801	0.367194	0	0	2.7716	3.26577	MDM2
										regulation of hematopoietic progenitor cell differentiation (GO:1901532)	1/75	0.31124	0.369734	0	0	2.734	3.1911	PSMD2
										regulation of transcription from RNA polymerase II promoter in response to hypoxia (GO:0061418)	1/75	0.31124	0.369734	0	0	2.734	3.1911	PSMD2
										positive regulation of immune response (GO:0050778)	1/75	0.31124	0.369734	0	0	2.734	3.1911	DHX9
										regulation of BMP signaling pathway (GO:0030510)	1/76	0.314663	0.371714	0	0	2.69741	3.1189	SMAD4
										regulation of epithelial to mesenchymal transition (GO:0010717)	1/76	0.314663	0.371714	0	0	2.69741	3.1189	SMAD4
										positive regulation of growth (GO:0045927)	1/76	0.314663	0.371714	0	0	2.69741	3.1189	NCBP1
										positive regulation of interleukin-6 production (GO:0032755)	1/76	0.314663	0.371714	0	0	2.69741	3.1189	DHX9
										positive regulation of protein modification by small protein conjugation or removal (GO:1903322)	1/77	0.318068	0.374172	0	0	2.66179	3.04905	PIAS1
										positive regulation of tumor necrosis factor production (GO:0032760)	1/77	0.318068	0.374172	0	0	2.66179	3.04905	DHX9
										positive regulation of type I interferon production (GO:0032481)	1/77	0.318068	0.374172	0	0	2.66179	3.04905	DHX9
										protein modification process (GO:0036211)	1/78	0.321457	0.37711	0	0	2.62709	2.98146	UBE2I
										antigen processing and presentation of exogenous peptide antigen via MHC class I (GO:0042590)	1/78	0.321457	0.37711	0	0	2.62709	2.98146	PSMD2
										regulation of cellular response to heat (GO:1900034)	1/79	0.324829	0.379489	0	0	2.59328	2.91603	NUP153
										negative regulation of NF-kappaB transcription factor activity (GO:0032088)	1/79	0.324829	0.379489	0	0	2.59328	2.91603	FAF1
										regulation of neuron differentiation (GO:0045664)	1/79	0.324829	0.379489	0	0	2.59328	2.91603	SIN3A
										regulation of cell population proliferation (GO:0042127)	5/764	0.327634	0.381829	0	0	1.34149	1.49691	RBBP4;MDM2;GTPBP4;PIAS1;WDR77
										negative regulation of cellular response to growth factor stimulus (GO:0090288)	1/80	0.328184	0.381829	0	0	2.56032	2.85266	SMAD4
										response to interferon-gamma (GO:0034341)	1/80	0.328184	0.381829	0	0	2.56032	2.85266	SYNCRIP
										activation of cysteine-type endopeptidase activity involved in apoptotic process (GO:0006919)	1/81	0.331523	0.384131	0	0	2.52819	2.79127	VCP
										negative regulation of protein modification process (GO:0031400)	1/81	0.331523	0.384131	0	0	2.52819	2.79127	TARDBP
										positive regulation of tumor necrosis factor superfamily cytokine production (GO:1903557)	1/81	0.331523	0.384131	0	0	2.52819	2.79127	DHX9
										regulation of Notch signaling pathway (GO:0008593)	1/83	0.338151	0.391276	0	0	2.46628	2.67409	SNW1
										anaphase-promoting complex-dependent catabolic process (GO:0031145)	1/84	0.341441	0.394544	0	0	2.43644	2.61815	PSMD2
										negative regulation of defense response (GO:0031348)	1/85	0.344715	0.397243	0	0	2.40731	2.56388	PCBP2
										Wnt signaling pathway, planar cell polarity pathway (GO:0060071)	1/85	0.344715	0.397243	0	0	2.40731	2.56388	PSMD2
										regulation of neuron death (GO:1901214)	1/86	0.347972	0.400452	0	0	2.37887	2.51122	DAXX
										protein targeting to membrane (GO:0006612)	1/87	0.351214	0.403087	0	0	2.35109	2.46009	SEC61A1
										regulation of transcription from RNA polymerase II promoter in response to stress (GO:0043618)	1/87	0.351214	0.403087	0	0	2.35109	2.46009	PSMD2
										negative regulation of binding (GO:0051100)	1/88	0.354439	0.405689	0	0	2.32395	2.41044	GTPBP4
										regulation of establishment of planar polarity (GO:0090175)	1/88	0.354439	0.405689	0	0	2.32395	2.41044	PSMD2
										positive regulation of inflammatory response (GO:0050729)	1/89	0.357649	0.408259	0	0	2.29743	2.36222	DHX9
										transforming growth factor beta receptor signaling pathway (GO:0007179)	1/89	0.357649	0.408259	0	0	2.29743	2.36222	SMAD4
										SRP-dependent cotranslational protein targeting to membrane (GO:0006614)	1/90	0.360843	0.410798	0	0	2.2715	2.31537	SEC61A1
										protein complex oligomerization (GO:0051259)	1/90	0.360843	0.410798	0	0	2.2715	2.31537	FUS
										positive regulation of cell differentiation (GO:0045597)	2/258	0.365915	0.416014	0	0	1.58223	1.5907	SMAD4;SIN3A
										regulation of lipid metabolic process (GO:0019216)	1/92	0.367183	0.416338	0	0	2.22135	2.22556	SIN3A
										Wnt signaling pathway (GO:0016055)	1/92	0.367183	0.416338	0	0	2.22135	2.22556	CUL1
										cytoplasmic translation (GO:0002181)	1/93	0.37033	0.419344	0	0	2.19709	2.18251	GSPT1
										cellular component assembly (GO:0022607)	2/261	0.371247	0.419822	0	0	1.56367	1.54942	RBBP4;MDM2
										negative regulation of MAPK cascade (GO:0043409)	1/94	0.373462	0.420641	0	0	2.17336	2.14063	SMAD4
										regulation of kinase activity (GO:0043549)	1/94	0.373462	0.420641	0	0	2.17336	2.14063	HNRNPU
										cotranslational protein targeting to membrane (GO:0006613)	1/94	0.373462	0.420641	0	0	2.17336	2.14063	SEC61A1
										positive regulation of cellular process (GO:0048522)	4/625	0.374113	0.420815	0	0	1.30723	1.28526	NCBP1;FAF1;MDM2;WDR77
										translational termination (GO:0006415)	1/96	0.379678	0.426411	0	0	2.12739	2.06023	GSPT1
										regulation of protein phosphorylation (GO:0001932)	2/266	0.380095	0.426411	0	0	1.53366	1.48356	DAXX;TARDBP
										positive regulation of defense response (GO:0031349)	1/98	0.385834	0.432277	0	0	2.08332	1.98404	DHX9
										regulation of cell death (GO:0010941)	1/102	0.397964	0.444105	0	0	2.0004	1.84316	FAF1
										positive regulation of cell growth (GO:0030307)	1/102	0.397964	0.444105	0	0	2.0004	1.84316	NCBP1
										mitotic sister chromatid segregation (GO:0000070)	1/102	0.397964	0.444105	0	0	2.0004	1.84316	PHF8
										protein targeting to ER (GO:0045047)	1/103	0.40096	0.446859	0	0	1.98069	1.81014	SEC61A1
										negative regulation of transmembrane receptor protein serine/threonine kinase signaling pathway (GO:0090101)	1/108	0.415716	0.462696	0	0	1.88766	1.6569	SMAD4
										regulation of interleukin-6 production (GO:0032675)	1/110	0.421518	0.4667	0	0	1.85284	1.60065	DHX9
										regulation of protein kinase activity (GO:0045859)	1/110	0.421518	0.4667	0	0	1.85284	1.60065	DAXX
										response to endoplasmic reticulum stress (GO:0034976)	1/110	0.421518	0.4667	0	0	1.85284	1.60065	VCP
										response to tumor necrosis factor (GO:0034612)	1/110	0.421518	0.4667	0	0	1.85284	1.60065	DHX9
										protein-containing complex subunit organization (GO:0043933)	1/112	0.427262	0.472443	0	0	1.81927	1.54703	MDM2
										cellular response to cytokine stimulus (GO:0071345)	3/482	0.428069	0.472717	0	0	1.26709	1.07509	SYNCRIP;DHX9;HNRNPU
										negative regulation of cell motility (GO:2000146)	1/114	0.43295	0.476245	0	0	1.78689	1.49586	GTPBP4
										cellular response to transforming growth factor beta stimulus (GO:0071560)	1/114	0.43295	0.476245	0	0	1.78689	1.49586	SMAD4
										positive regulation of kinase activity (GO:0033674)	1/114	0.43295	0.476245	0	0	1.78689	1.49586	DAXX
										tumor necrosis factor-mediated signaling pathway (GO:0033209)	1/116	0.438582	0.481815	0	0	1.75563	1.44701	PSMD2
										MAPK cascade (GO:0000165)	2/303	0.443806	0.48605	0	0	1.3426	1.09069	PSMD2;CUL1
										regulation of cellular response to stress (GO:0080135)	1/118	0.444159	0.48605	0	0	1.72545	1.40033	NUP153
										negative regulation of response to external stimulus (GO:0032102)	1/118	0.444159	0.48605	0	0	1.72545	1.40033	PCBP2
										protein phosphorylation (GO:0006468)	3/496	0.446399	0.487818	0	0	1.23022	0.992226	CCNT1;CAD;PRPF4B
										positive regulation of cysteine-type endopeptidase activity involved in apoptotic process (GO:0043280)	1/119	0.446927	0.487818	0	0	1.71074	1.37776	VCP
										macroautophagy (GO:0016236)	1/120	0.449681	0.490193	0	0	1.69628	1.35569	VCP
										cellular response to interferon-gamma (GO:0071346)	1/121	0.452421	0.491914	0	0	1.68206	1.33411	SYNCRIP
										protein homooligomerization (GO:0051260)	1/121	0.452421	0.491914	0	0	1.68206	1.33411	FUS
										non-canonical Wnt signaling pathway (GO:0035567)	1/124	0.460562	0.499483	0	0	1.64078	1.27211	PSMD2
										regulation of tumor necrosis factor production (GO:0032680)	1/124	0.460562	0.499483	0	0	1.64078	1.27211	DHX9
										protein targeting (GO:0006605)	1/125	0.463249	0.501114	0	0	1.62747	1.25232	SEC61A1
										regulation of phosphorylation (GO:0042325)	1/125	0.463249	0.501114	0	0	1.62747	1.25232	NUP153
										positive regulation of nucleic acid-templated transcription (GO:1903508)	3/511	0.465786	0.502082	0	0	1.19297	0.911467	SMAD4;HNRNPD;PHF8
										negative regulation of cell growth (GO:0030308)	1/126	0.465923	0.502082	0	0	1.61437	1.23295	SMAD4
										negative regulation of growth (GO:0045926)	1/126	0.465923	0.502082	0	0	1.61437	1.23295	SMAD4
										DNA-dependent DNA replication (GO:0006261)	1/129	0.473865	0.509992	0	0	1.57629	1.17723	PSMD2
										G2/M transition of mitotic cell cycle (GO:0000086)	1/130	0.476486	0.511141	0	0	1.56399	1.15941	CUL1
										protein glycosylation (GO:0006486)	1/130	0.476486	0.511141	0	0	1.56399	1.15941	STT3A
										cellular response to oxygen-containing compound (GO:1901701)	2/323	0.476743	0.511141	0	0	1.25767	0.931651	VCP;SNW1
										cell cycle G2/M phase transition (GO:0044839)	1/131	0.479094	0.512365	0	0	1.55188	1.14197	CUL1
										cellular response to metal ion (GO:0071248)	1/131	0.479094	0.512365	0	0	1.55188	1.14197	DAXX
										transmembrane receptor protein serine/threonine kinase signaling pathway (GO:0007178)	1/133	0.484272	0.517249	0	0	1.52822	1.10812	SMAD4
										cellular protein localization (GO:0034613)	2/329	0.486397	0.518864	0	0	1.23421	0.889536	COPB2;ARCN1
										regulation of cellular component organization (GO:0051128)	1/139	0.499503	0.531506	0	0	1.46133	1.01437	HNRNPU
										positive regulation of response to external stimulus (GO:0032103)	1/139	0.499503	0.531506	0	0	1.46133	1.01437	DHX9
										transcription initiation from RNA polymerase II promoter (GO:0006367)	1/140	0.501998	0.533491	0	0	1.45074	0.999792	SNW1
										positive regulation of cellular catabolic process (GO:0031331)	1/141	0.50448	0.535457	0	0	1.44031	0.985495	FAF1
										negative regulation of cell migration (GO:0030336)	1/144	0.511855	0.542604	0	0	1.40988	0.944215	GTPBP4
										positive regulation of intracellular protein transport (GO:0090316)	1/148	0.521518	0.552157	0	0	1.37123	0.892689	RBM22
										brain development (GO:0007420)	1/150	0.526279	0.556502	0	0	1.35269	0.868326	PHF8
										negative regulation of protein phosphorylation (GO:0001933)	1/152	0.530992	0.560786	0	0	1.33464	0.844838	TARDBP
										positive regulation of protein kinase activity (GO:0045860)	1/154	0.535659	0.565011	0	0	1.31706	0.822184	DAXX
										positive regulation of NF-kappaB transcription factor activity (GO:0051092)	1/155	0.537976	0.566748	0	0	1.30844	0.811158	DHX9
										mitotic spindle organization (GO:0007052)	1/157	0.542574	0.570882	0	0	1.29154	0.789685	VCP
										cellular response to growth factor stimulus (GO:0071363)	1/158	0.544856	0.572572	0	0	1.28324	0.779229	SMAD4
										protein autophosphorylation (GO:0046777)	1/159	0.547127	0.574246	0	0	1.27506	0.768955	CAD
										positive regulation of protein phosphorylation (GO:0001934)	2/371	0.550812	0.577398	0	0	1.09139	0.650862	DAXX;SMAD4
										peptide biosynthetic process (GO:0043043)	1/162	0.553873	0.579889	0	0	1.25111	0.739181	GSPT1
										double-strand break repair (GO:0006302)	1/164	0.558314	0.583818	0	0	1.23563	0.720168	VCP
										negative regulation of canonical Wnt signaling pathway (GO:0090090)	1/165	0.560519	0.5854	0	0	1.22804	0.710901	PSMD2
										negative regulation of cell population proliferation (GO:0008285)	2/379	0.562432	0.586674	0	0	1.06779	0.614498	RBBP4;GTPBP4
										negative regulation of programmed cell death (GO:0043069)	2/381	0.565303	0.588944	0	0	1.06205	0.605784	HNRNPK;NAA38
										DNA-templated transcription, initiation (GO:0006352)	1/168	0.567067	0.590056	0	0	1.20579	0.684019	SNW1
										negative regulation of immune response (GO:0050777)	1/178	0.588204	0.611299	0	0	1.13709	0.603433	PCBP2
										protein stabilization (GO:0050821)	1/179	0.590261	0.612685	0	0	1.13065	0.596066	GTPBP4
										phosphorylation (GO:0016310)	2/400	0.591917	0.613652	0	0	1.01036	0.529822	CCNT1;PRPF4B
										negative regulation of cytokine production (GO:0001818)	1/182	0.59637	0.617513	0	0	1.11174	0.57465	PCBP2
										negative regulation of Wnt signaling pathway (GO:0030178)	1/191	0.614162	0.63494	0	0	1.05859	0.51606	PSMD2
										cellular protein metabolic process (GO:0044267)	2/417	0.6147	0.63494	0	0	0.968128	0.471111	UBE2I;GSPT1
										organelle organization (GO:0006996)	2/420	0.61862	0.638211	0	0	0.961032	0.461549	SEC61A1;FAF2
										negative regulation of macromolecule metabolic process (GO:0010605)	1/194	0.619918	0.638772	0	0	1.04198	0.498241	TARDBP
										negative regulation of intracellular signal transduction (GO:1902532)	1/198	0.627461	0.644976	0	0	1.02062	0.475681	MDM2
										regulation of signal transduction (GO:0009966)	1/198	0.627461	0.644976	0	0	1.02062	0.475681	SNW1
										endomembrane system organization (GO:0010256)	1/199	0.629324	0.646106	0	0	1.01541	0.470245	SEC61A1
										regulation of inflammatory response (GO:0050727)	1/206	0.642106	0.658431	0	0	0.980388	0.434314	DHX9
										negative regulation of multicellular organismal process (GO:0051241)	1/214	0.65618	0.670428	0	0	0.943183	0.397382	WDR77
										positive regulation of protein modification process (GO:0031401)	1/214	0.65618	0.670428	0	0	0.943183	0.397382	DAXX
										translation (GO:0006412)	1/214	0.65618	0.670428	0	0	0.943183	0.397382	GSPT1
										cellular response to lipid (GO:0071396)	1/219	0.664697	0.678311	0	0	0.921316	0.376288	SNW1
										apoptotic process (GO:0006915)	1/231	0.684294	0.69747	0	0	0.872715	0.331079	MDM2
										regulation of ERK1 and ERK2 cascade (GO:0070372)	1/238	0.695198	0.707732	0	0	0.846637	0.307802	SMAD4
										negative regulation of apoptotic process (GO:0043066)	2/485	0.696208	0.707909	0	0	0.828926	0.30016	HNRNPK;NAA38
										positive regulation of DNA-binding transcription factor activity (GO:0051091)	1/246	0.707204	0.718227	0	0	0.818659	0.283613	DHX9
										positive regulation of signal transduction (GO:0009967)	1/252	0.7159	0.726188	0	0	0.798845	0.266986	SNW1
										positive regulation of phosphorylation (GO:0042327)	1/253	0.717324	0.726762	0	0	0.795635	0.264332	DAXX
										negative regulation of signal transduction (GO:0009968)	1/267	0.736536	0.745336	0	0	0.753222	0.230333	VCP
										central nervous system development (GO:0007417)	1/268	0.737858	0.745783	0	0	0.750363	0.228113	PHF8
										positive regulation of programmed cell death (GO:0043068)	1/286	0.760558	0.76781	0	0	0.702327	0.192229	FAF1
										proteolysis (GO:0006508)	1/287	0.761761	0.768109	0	0	0.699836	0.190441	MDM2
										positive regulation of apoptotic process (GO:0043065)	1/310	0.787825	0.793445	0	0	0.646985	0.154293	FAF1
										cellular macromolecule biosynthetic process (GO:0034645)	1/314	0.79206	0.795819	0	0	0.638586	0.148866	GSPT1
										cilium assembly (GO:0060271)	1/314	0.79206	0.795819	0	0	0.638586	0.148866	TNPO1
										positive regulation of cytokine production (GO:0001819)	1/335	0.81296	0.81585	0	0	0.597794	0.123787	DHX9
										positive regulation of multicellular organismal process (GO:0051240)	1/345	0.822168	0.824114	0	0	0.58012	0.113594	SMAD4
										supramolecular fiber organization (GO:0097435)	1/351	0.827476	0.828454	0	0	0.57	0.107944	MDM2
										regulation of cell migration (GO:0030334)	1/408	0.87069	0.87069	0	0	0.488743	0.0676759	GTPBP4

## Sheet: GABRA3-GABRB1
Minimum	Minimum: KEGG									Minimum: GO Biological Process									Minimum: OMIM Expanded
ACTB	Term	Overlap	P-value	Adjusted P-value	Old P-value	Old Adjusted P-value	Odds Ratio	Combined Score	Genes	Term	Overlap	P-value	Adjusted P-value	Old P-value	Old Adjusted P-value	Odds Ratio	Combined Score	Genes	Term	Overlap	P-value	Adjusted P-value	Old P-value	Old Adjusted P-value	Odds Ratio	Combined Score	Genes
ACTL6B	RNA transport	9/186	2.49304e-08	3.14123e-06	0	0	15.6912	274.709	EEF1A1;EIF4A1;EIF2S3;PABPC4;EIF3I;PABPC1;EIF3F;EIF3D;EIF4B	positive regulation of telomerase RNA localization to Cajal body (GO:1904874)	7/15	4.03638e-14	2.13437e-11	0	0	264.078	8144.38	CCT3;CCT6A;RUVBL1;TCP1;CCT8;CCT5;CCT4	lymphoma	3/99	0.00569495	0.339773	0	0	8.85313	45.7545	HDAC2;BCL7A;MYC
AR	Spliceosome	7/150	1.24897e-06	7.86848e-05	0	0	14.6734	199.459	EFTUD2;SF3B4;SF3B2;PRPF6;SNW1;SF3B1;RBM22	mRNA splicing, via spliceosome (GO:0000398)	15/274	5.47275e-14	2.13437e-11	0	0	19.6392	599.711	SF3B4;SF3B2;DHX9;CSTF2;YBX1;WDR77;EFTUD2;RBM4;RNF113A;PRPF6;SNW1;PCBP2;PABPC1;SF3B1;RBM22	colon cancer	2/84	0.0377968	0.339773	0	0	6.81724	22.3301	HDAC2;SRC
BCL11A	Ribosome	6/158	2.4309e-05	0.00102098	0	0	11.6506	123.784	RPL4;RPS4X;RPS5;RPL22;RPL15;RPS23	regulation of telomerase RNA localization to Cajal body (GO:1904872)	7/18	1.97901e-13	4.99269e-11	0	0	192.028	5617	CCT3;CCT6A;RUVBL1;TCP1;CCT8;CCT5;CCT4	microcephaly	2/91	0.0436859	0.339773	0	0	6.27884	19.6574	HDAC2;MYCN
BCL11B	Hepatocellular carcinoma	6/168	3.43352e-05	0.00108156	0	0	10.9259	112.311	SMARCD1;PBRM1;SMARCB1;ACTL6B;MYC;ACTB	cytoplasmic translational initiation (GO:0002183)	7/19	3.12443e-13	4.99269e-11	0	0	176.016	5068.28	EIF4A1;RBM4;EIF3M;EIF2S3;EIF3I;EIF3D;EIF4B	spastic paraplegia	2/109	0.0602377	0.339773	0	0	5.21785	14.6593	HDAC2;CCT5
BCL7A	Thermogenesis	6/232	0.000203278	0.00426883	0	0	7.8065	66.3626	SMARCD1;SMARCB1;KDM1A;ACTL6B;ACTB;MAP3K5	RNA splicing, via transesterification reactions with bulged adenosine as nucleophile (GO:0000377)	14/251	3.20044e-13	4.99269e-11	0	0	19.7139	567.176	SF3B4;SF3B2;DHX9;CSTF2;YBX1;EFTUD2;RBM4;RNF113A;PRPF6;SNW1;PCBP2;PABPC1;SF3B1;RBM22	neuropathy	2/112	0.0631774	0.339773	0	0	5.07478	14.0156	HDAC2;CCT5
CCT3	Coronavirus disease	6/232	0.000203278	0.00426883	0	0	7.8065	66.3626	RPL4;RPS4X;RPS5;RPL22;RPL15;RPS23	positive regulation of establishment of protein localization to telomere (GO:1904851)	6/10	3.97712e-13	5.17026e-11	0	0	446.037	12735.7	CCT3;CCT6A;TCP1;CCT8;CCT5;CCT4	adenoma	1/80	0.254063	0.339773	0	0	3.48945	4.78115	HDAC2
CCT4	Various types of N-glycan biosynthesis	3/39	0.000387947	0.00698304	0	0	23.6798	185.996	RPN1;STT3B;DDOST	regulation of establishment of protein localization to telomere (GO:0070203)	6/11	8.72473e-13	7.56143e-11	0	0	356.812	9907.76	CCT3;CCT6A;TCP1;CCT8;CCT5;CCT4	adenocarcinoma	1/83	0.262234	0.339773	0	0	3.36128	4.49913	HDAC2
CCT5	Pathogenic Escherichia coli infection	5/197	0.00076941	0.0113181	0	0	7.55783	54.1888	SRC;TUBB;FAS;PAK2;ACTB	regulation of protein localization to Cajal body (GO:1904869)	6/11	8.72473e-13	7.56143e-11	0	0	356.812	9907.76	CCT3;CCT6A;TCP1;CCT8;CCT5;CCT4	adrenoleukodystrophy	1/83	0.262234	0.339773	0	0	3.36128	4.49913	HDAC2
CCT6A	N-Glycan biosynthesis	3/50	0.000808433	0.0113181	0	0	18.1277	129.076	RPN1;STT3B;DDOST	positive regulation of protein localization to Cajal body (GO:1904871)	6/11	8.72473e-13	7.56143e-11	0	0	356.812	9907.76	CCT3;CCT6A;TCP1;CCT8;CCT5;CCT4	arthrogryposis	1/83	0.262234	0.339773	0	0	3.36128	4.49913	HDAC2
CCT8	Proteoglycans in cancer	5/205	0.000919805	0.011517	0	0	7.25257	50.7053	SRC;MYC;FAS;ACTB;EIF4B	positive regulation of protein localization to chromosome, telomeric region (GO:1904816)	6/12	1.73996e-12	1.35717e-10	0	0	297.328	8050.81	CCT3;CCT6A;TCP1;CCT8;CCT5;CCT4	asperger syndrome	1/83	0.262234	0.339773	0	0	3.36128	4.49913	HDAC2
CFL1	Thyroid hormone signaling pathway	4/121	0.00100545	0.011517	0	0	9.81543	67.7493	HDAC2;SRC;MYC;ACTB	mRNA processing (GO:0006397)	14/300	3.60463e-12	2.55601e-10	0	0	16.2957	429.373	SF3B4;SF3B2;DHX9;CSTF2;YBX1;EFTUD2;RBM4;RNF113A;PRPF6;SNW1;PCBP2;PABPC1;SF3B1;RBM22	atopy	1/83	0.262234	0.339773	0	0	3.36128	4.49913	HDAC2
CSK	Protein processing in endoplasmic reticulum	4/171	0.00355029	0.0360448	0	0	6.85932	38.6916	RPN1;STT3B;DDOST;MAP3K5	positive regulation of establishment of protein localization (GO:1904951)	6/19	5.00775e-11	3.12044e-09	0	0	137.18	3253.57	CCT3;CCT6A;TCP1;CCT8;CCT5;CCT4	autoimmune disease	1/83	0.262234	0.339773	0	0	3.36128	4.49913	HDAC2
CSTF2	ErbB signaling pathway	3/85	0.00371891	0.0360448	0	0	10.372	58.0241	SRC;MYC;PAK2	cytoplasmic translation (GO:0002181)	9/93	5.20073e-11	3.12044e-09	0	0	33.2193	786.621	RPL4;RPS4X;EIF4A1;EIF3M;RPS5;EIF3I;RPL22;RPL15;RPS23	bare lymphocyte syndrome	1/83	0.262234	0.339773	0	0	3.36128	4.49913	HDAC2
DDOST	Transcriptional misregulation in cancer	4/192	0.00534969	0.0465084	0	0	6.08665	31.8375	HDAC2;MYCN;BCL11B;MYC	chromatin remodeling (GO:0006338)	9/103	1.3184e-10	7.34537e-09	0	0	29.6704	674.984	SMARCD1;PBRM1;HDAC2;SMARCB1;ACTL6B;MYC;RUVBL1;MBD2;ACTB	bartter syndrome	1/83	0.262234	0.339773	0	0	3.36128	4.49913	HDAC2
DHX9	mRNA surveillance pathway	3/98	0.00553672	0.0465084	0	0	8.94677	46.4906	PABPC4;CSTF2;PABPC1	regulation of telomere maintenance via telomerase (GO:0032210)	7/52	7.54179e-10	3.92173e-08	0	0	46.8599	984.311	CCT3;CCT6A;SRC;TCP1;CCT8;CCT5;CCT4	central hypoventilation syndrome	1/83	0.262234	0.339773	0	0	3.36128	4.49913	HDAC2
EEF1A1	Focal adhesion	4/201	0.00627899	0.0473496	0	0	5.80593	29.4392	SRC;PARVA;PAK2;ACTB	positive regulation of telomere maintenance via telomerase (GO:0032212)	6/33	1.96372e-09	9.57316e-08	0	0	66.0033	1323.26	CCT3;CCT6A;TCP1;CCT8;CCT5;CCT4	cholestasis	1/83	0.262234	0.339773	0	0	3.36128	4.49913	HDAC2
EEF2	Epstein-Barr virus infection	4/202	0.00638844	0.0473496	0	0	5.77631	29.1892	HDAC2;SNW1;MYC;FAS	positive regulation of DNA biosynthetic process (GO:2000573)	7/61	2.39623e-09	1.09945e-07	0	0	39.0323	774.766	CCT3;CCT6A;MYC;TCP1;CCT8;CCT5;CCT4	dyskeratosis	1/83	0.262234	0.339773	0	0	3.36128	4.49913	HDAC2
EFTUD2	Regulation of actin cytoskeleton	4/218	0.0083156	0.0582092	0	0	5.34011	25.5771	SRC;CFL1;PAK2;ACTB	positive regulation of telomere maintenance via telomere lengthening (GO:1904358)	6/36	3.42382e-09	1.48366e-07	0	0	59.394	1157.74	CCT3;CCT6A;TCP1;CCT8;CCT5;CCT4	episodic ataxia	1/83	0.262234	0.339773	0	0	3.36128	4.49913	HDAC2
EIF2S3	Bladder cancer	2/41	0.00982853	0.0651787	0	0	14.3648	66.4006	SRC;MYC	positive regulation of protein localization to nucleus (GO:1900182)	7/68	5.21806e-09	2.14215e-07	0	0	34.541	658.736	CCT3;CCT6A;TCP1;CCT8;CCT5;RBM22;CCT4	fetal hemoglobin quantitative trait locus	1/83	0.262234	0.339773	0	0	3.36128	4.49913	HDAC2
EIF3D	Fluid shear stress and atherosclerosis	3/139	0.0143405	0.0903449	0	0	6.23666	26.4726	SRC;ACTB;MAP3K5	ATP-dependent chromatin remodeling (GO:0043044)	6/42	9.0635e-09	3.53476e-07	0	0	49.4801	916.322	HDAC2;PBRM1;SMARCB1;ACTL6B;MBD2;ACTB	glioblastoma	1/83	0.262234	0.339773	0	0	3.36128	4.49913	HDAC2
EIF3F	Apoptosis	3/142	0.0151784	0.0910706	0	0	6.10113	25.5508	FAS;ACTB;MAP3K5	translation (GO:0006412)	9/214	8.33644e-08	3.09639e-06	0	0	13.5288	220.52	RPL4;RPS4X;EEF1A1;PABPC4;RPS5;RPL22;RPL15;EEF2;RPS23	goiter	1/83	0.262234	0.339773	0	0	3.36128	4.49913	HDAC2
EIF3I	Oxytocin signaling pathway	3/154	0.0188034	0.107692	0	0	5.61287	22.304	SRC;EEF2;ACTB	peptide biosynthetic process (GO:0043043)	8/162	1.33958e-07	4.74944e-06	0	0	15.8026	250.088	RPL4;RPS4X;EEF1A1;PABPC4;RPS5;RPL22;RPL15;RPS23	hemochromatosis	1/83	0.262234	0.339773	0	0	3.36128	4.49913	HDAC2
EIF3L	Notch signaling pathway	2/59	0.0196623	0.107715	0	0	9.81962	38.5818	HDAC2;SNW1	nuclear-transcribed mRNA catabolic process, nonsense-mediated decay (GO:0000184)	7/113	1.82519e-07	6.18977e-06	0	0	19.8323	307.727	RPL4;RPS4X;RPS5;RPL22;PABPC1;RPL15;RPS23	homocystinuria	1/83	0.262234	0.339773	0	0	3.36128	4.49913	HDAC2
EIF3M	Hepatitis B	3/162	0.0214641	0.112687	0	0	5.3283	20.468	SRC;MYC;FAS	ribonucleoprotein complex assembly (GO:0022618)	7/136	6.45362e-07	2.09743e-05	0	0	16.2774	232.01	PRPF6;EIF2S3;DHX9;RPS5;SF3B1;EIF4B;WDR77	infections	1/83	0.262234	0.339773	0	0	3.36128	4.49913	HDAC2
EIF4A1	MAPK signaling pathway	4/294	0.0225581	0.113693	0	0	3.92544	14.8839	MYC;FAS;PAK2;MAP3K5	chromatin organization (GO:0006325)	7/142	8.63858e-07	2.69524e-05	0	0	15.5493	217.097	SMARCD1;PBRM1;HDAC2;SMARCB1;ACTL6B;MYC;RUVBL1	kallmann syndrome	1/83	0.262234	0.339773	0	0	3.36128	4.49913	HDAC2
EIF4B	Tight junction	3/169	0.0239532	0.116081	0	0	5.10181	19.0382	SRC;ACTB;MAP3K5	SRP-dependent cotranslational protein targeting to membrane (GO:0006614)	6/90	9.37208e-07	2.81162e-05	0	0	21.1546	293.633	RPL4;RPS4X;RPS5;RPL22;RPL15;RPS23	keratosis	1/83	0.262234	0.339773	0	0	3.36128	4.49913	HDAC2
FAM32A	Huntington disease	4/306	0.0256517	0.119708	0	0	3.76716	13.7996	HDAC2;TUBB;RCOR1;MAP3K5	cotranslational protein targeting to membrane (GO:0006613)	6/94	1.21163e-06	3.50026e-05	0	0	20.1889	275.045	RPL4;RPS4X;RPS5;RPL22;RPL15;RPS23	lipodystrophy	1/83	0.262234	0.339773	0	0	3.36128	4.49913	HDAC2
FAS	Epithelial cell signaling in Helicobacter pylori infection	2/70	0.02705	0.120653	0	0	8.22659	29.6986	SRC;CSK	positive regulation of translation (GO:0045727)	6/100	1.74359e-06	4.85713e-05	0	0	18.8946	250.534	RPS4X;KHDRBS1;EIF2S3;DHX9;EEF2;EIF3D	lissencephaly	1/83	0.262234	0.339773	0	0	3.36128	4.49913	HDAC2
HDAC2	Adherens junction	2/71	0.0277693	0.120653	0	0	8.10696	29.0539	SRC;ACTB	protein targeting to ER (GO:0045047)	6/103	2.07346e-06	5.40319e-05	0	0	18.3074	239.576	RPL4;RPS4X;RPS5;RPL22;RPL15;RPS23	lymphedema	1/83	0.262234	0.339773	0	0	3.36128	4.49913	HDAC2
KDM1A	Axon guidance	3/182	0.0289739	0.121663	0	0	4.72817	16.7442	SRC;CFL1;PAK2	cellular macromolecule biosynthetic process (GO:0034645)	9/314	2.07815e-06	5.40319e-05	0	0	9.04703	118.372	RPL4;RPS4X;EEF1A1;PABPC4;RPS5;RPL22;RPL15;EEF2;RPS23	lymphoproliferative syndrome	1/83	0.262234	0.339773	0	0	3.36128	4.49913	HDAC2
KHDRBS1	Chronic myeloid leukemia	2/76	0.03148	0.121663	0	0	7.55729	26.1361	HDAC2;MYC	nuclear-transcribed mRNA catabolic process (GO:0000956)	7/171	2.99363e-06	7.53237e-05	0	0	12.7809	162.561	RPL4;RPS4X;RPS5;RPL22;PABPC1;RPL15;RPS23	malignant hyperthermia	1/83	0.262234	0.339773	0	0	3.36128	4.49913	HDAC2
MAP3K5	Neutrophil extracellular trap formation	3/189	0.0318911	0.121663	0	0	4.54862	15.6719	HDAC2;SRC;ACTB	regulation of translation (GO:0006417)	7/178	3.90419e-06	9.51645e-05	0	0	12.2534	152.597	RPS4X;RBM4;DHX9;YBX1;EEF2;EIF3D;EIF4B	meckel syndrome	1/83	0.262234	0.339773	0	0	3.36128	4.49913	HDAC2
MBD2	Bacterial invasion of epithelial cells	2/77	0.0322445	0.121663	0	0	7.45615	25.6075	SRC;ACTB	protein stabilization (GO:0050821)	7/179	4.05135e-06	9.57592e-05	0	0	12.1816	151.252	CCT3;CCT6A;TCP1;PARVA;CCT8;CCT5;CCT4	mitochondrial dna depletion syndrome	1/83	0.262234	0.339773	0	0	3.36128	4.49913	HDAC2
MYC	Kaposi sarcoma-associated herpesvirus infection	3/193	0.0336249	0.121663	0	0	4.45195	15.1032	SRC;MYC;FAS	gene expression (GO:0010467)	9/356	5.77402e-06	0.000132463	0	0	7.93498	95.7128	RPL4;RPS4X;EEF1A1;RBM4;PABPC4;RPS5;RPL22;RPL15;RPS23	mucopolysaccharidosis	1/83	0.262234	0.339773	0	0	3.36128	4.49913	HDAC2
MYCN	RNA degradation	2/79	0.0337953	0.121663	0	0	7.26175	24.5987	PABPC4;PABPC1	positive regulation of macromolecule biosynthetic process (GO:0010557)	6/129	7.65551e-06	0.000170609	0	0	14.4186	169.853	RPS4X;AR;DHX9;MYC;EEF2;EIF3D	nephronophthisis	1/83	0.262234	0.339773	0	0	3.36128	4.49913	HDAC2
PA2G4	Viral carcinogenesis	3/203	0.0381704	0.133596	0	0	4.22721	13.8048	HDAC2;SNW1;SRC	cellular protein metabolic process (GO:0044267)	9/417	2.03875e-05	0.000441728	0	0	6.7276	72.662	RPL4;RPS4X;EEF1A1;PABPC4;RPS5;RPL22;RPN1;RPL15;RPS23	otosclerosis	1/83	0.262234	0.339773	0	0	3.36128	4.49913	HDAC2
PABPC1	Gap junction	2/88	0.0411221	0.140037	0	0	6.49885	20.7392	SRC;TUBB	regulation of telomerase activity (GO:0051972)	4/46	2.37319e-05	0.000500294	0	0	27.4465	292.269	SRC;MYC;TCP1;CCT4	paget disease	1/83	0.262234	0.339773	0	0	3.36128	4.49913	HDAC2
PABPC4	Human immunodeficiency virus 1 infection	3/212	0.0425167	0.140976	0	0	4.04334	12.7683	CFL1;FAS;PAK2	negative regulation of cellular macromolecule biosynthetic process (GO:2000113)	10/547	2.85263e-05	0.000585541	0	0	5.73143	59.9776	RBM4;KHDRBS1;HDAC2;SNW1;KDM1A;BCL7A;MBD2;YBX1;PA2G4;RCOR1	pheochromocytoma	1/83	0.262234	0.339773	0	0	3.36128	4.49913	HDAC2
PAK2	Lipid and atherosclerosis	3/215	0.0440186	0.142214	0	0	3.98551	12.4473	SRC;FAS;MAP3K5	RNA splicing (GO:0008380)	5/98	2.94055e-05	0.00058811	0	0	15.6815	163.626	SF3B4;SF3B2;RNF113A;PRPF6;SF3B1	preeclampsia	1/83	0.262234	0.339773	0	0	3.36128	4.49913	HDAC2
PARVA	Human cytomegalovirus infection	3/225	0.0492147	0.155026	0	0	3.80405	11.4561	SRC;MYC;FAS	regulation of transcription, DNA-templated (GO:0006355)	21/2244	3.38831e-05	0.000660721	0	0	3.21624	33.1034	KHDRBS1;SMARCD1;HDAC2;SMARCB1;KDM1A;ACTL6B;BCL11B;DHX9;BCL11A;MBD2;YBX1;PA2G4;WDR77;AR;MYCN;SNW1;BCL7A;MYC;RUVBL1;RCOR1;MAP3K5	refsum disease	1/83	0.262234	0.339773	0	0	3.36128	4.49913	HDAC2
PBRM1	Chemical carcinogenesis	3/239	0.0569708	0.175081	0	0	3.57585	10.2456	AR;SRC;MYC	rRNA processing (GO:0006364)	6/173	4.04651e-05	0.000769824	0	0	10.5961	107.181	RPL4;RSL1D1;PES1;RPL22;RPL15;UTP14A	restless legs syndrome	1/83	0.262234	0.339773	0	0	3.36128	4.49913	HDAC2
PCBP2	Salmonella infection	3/249	0.062846	0.185124	0	0	3.42875	9.48757	MYC;TUBB;ACTB	RNA processing (GO:0006396)	6/179	4.89488e-05	0.00090905	0	0	10.2255	101.486	SF3B4;RBM4;SF3B2;PRPF6;PABPC4;SF3B1	vitreoretinopathy	1/83	0.262234	0.339773	0	0	3.36128	4.49913	HDAC2
PES1	TNF signaling pathway	2/112	0.0631774	0.185124	0	0	5.07478	14.0156	FAS;MAP3K5	protein-DNA complex disassembly (GO:0032986)	3/20	5.08611e-05	0.000922596	0	0	50.1933	496.231	SMARCD1;SMARCB1;MYC	aids	1/84	0.264938	0.339773	0	0	3.32062	4.41064	HDAC2
PRPF6	Cell cycle	2/124	0.075402	0.211126	0	0	4.57285	11.8204	HDAC2;MYC	positive regulation of gene expression (GO:0010628)	9/482	6.29202e-05	0.0011154	0	0	5.78376	55.95	RPS4X;AR;MYCN;MYC;EEF2;SF3B1;EIF3D;ACTB;RBM22	amelogenesis imperfecta	1/84	0.264938	0.339773	0	0	3.32062	4.41064	HDAC2
PTBP2	Platelet activation	2/124	0.075402	0.211126	0	0	4.57285	11.8204	SRC;ACTB	regulation of extrinsic apoptotic signaling pathway (GO:2001236)	4/64	8.79349e-05	0.00152421	0	0	19.1952	179.262	AR;SRC;FAS;PAK2	amyloidosis	1/84	0.264938	0.339773	0	0	3.32062	4.41064	HDAC2
RBM22	Yersinia infection	2/137	0.0894131	0.244914	0	0	4.12979	9.97132	SRC;ACTB	RNA splicing, via transesterification reactions (GO:0000375)	3/25	0.000101279	0.00168891	0	0	38.776	356.647	SF3B4;PRPF6;SF3B1	body mass index	1/84	0.264938	0.339773	0	0	3.32062	4.41064	HDAC2
RBM4	Phagosome	2/152	0.106444	0.285362	0	0	3.71399	8.31983	TUBB;ACTB	positive regulation of transcription by RNA polymerase II (GO:0045944)	12/908	0.000101768	0.00168891	0	0	4.17835	38.4108	AR;SMARCD1;HDAC2;SMARCB1;MYCN;PRPF6;SNW1;KDM1A;BCL11B;DHX9;MYC;YBX1	cutis laxa	1/84	0.264938	0.339773	0	0	3.32062	4.41064	HDAC2
RCOR1	Non-alcoholic fatty liver disease	2/155	0.10995	0.288618	0	0	3.64061	8.0375	FAS;MAP3K5	CRD-mediated mRNA stabilization (GO:0070934)	2/5	0.000130471	0.00195706	0	0	187.08	1673.31	DHX9;YBX1	dermatitis	1/84	0.264938	0.339773	0	0	3.32062	4.41064	HDAC2
RNF113A	Hepatitis C	2/157	0.112304	0.288781	0	0	3.59328	7.85687	MYC;FAS	RNA localization to Cajal body (GO:0090670)	2/5	0.000130471	0.00195706	0	0	187.08	1673.31	TCP1;CCT4	dyslexia	1/84	0.264938	0.339773	0	0	3.32062	4.41064	HDAC2
RPL15	Hippo signaling pathway	2/163	0.119444	0.29331	0	0	3.45832	7.3486	MYC;ACTB	scaRNA localization to Cajal body (GO:0090666)	2/5	0.000130471	0.00195706	0	0	187.08	1673.31	TCP1;CCT4	endometrial cancer	1/84	0.264938	0.339773	0	0	3.32062	4.41064	HDAC2
RPL22	Wnt signaling pathway	2/166	0.123056	0.29331	0	0	3.39454	7.11194	MYC;RUVBL1	positive regulation of nucleobase-containing compound transport (GO:0032241)	2/5	0.000130471	0.00195706	0	0	187.08	1673.31	KHDRBS1;DHX9	epiphyseal dysplasia, multiple	1/84	0.264938	0.339773	0	0	3.32062	4.41064	HDAC2
RPL4	African trypanosomiasis	1/37	0.12665	0.29331	0	0	7.674	15.857	FAS	positive regulation of RNA export from nucleus (GO:0046833)	2/5	0.000130471	0.00195706	0	0	187.08	1673.31	KHDRBS1;DHX9	hypoglycemia	1/84	0.264938	0.339773	0	0	3.32062	4.41064	HDAC2
RPN1	Thyroid cancer	1/37	0.12665	0.29331	0	0	7.674	15.857	MYC	protein N-linked glycosylation via asparagine (GO:0018279)	3/30	0.000176453	0.00259685	0	0	31.5873	272.992	RPN1;STT3B;DDOST	neutropenia	1/84	0.264938	0.339773	0	0	3.32062	4.41064	HDAC2
RPS23	Pathways in cancer	4/531	0.129022	0.29331	0	0	2.13404	4.37003	AR;HDAC2;MYC;FAS	peptidyl-asparagine modification (GO:0018196)	3/31	0.000194847	0.00271947	0	0	30.4577	260.209	RPN1;STT3B;DDOST	nevus	1/84	0.264938	0.339773	0	0	3.32062	4.41064	HDAC2
RPS4X	Allograft rejection	1/38	0.129844	0.29331	0	0	7.46622	15.2417	FAS	positive regulation of RNA splicing (GO:0033120)	3/31	0.000194847	0.00271947	0	0	30.4577	260.209	SF3B4;SNW1;RBM22	night blindness	1/84	0.264938	0.339773	0	0	3.32062	4.41064	HDAC2
RPS5	Influenza A	2/172	0.13036	0.29331	0	0	3.27374	6.6701	FAS;ACTB	negative regulation of histone H3-K9 methylation (GO:0051573)	2/6	0.000195244	0.00271947	0	0	140.303	1198.36	SMARCB1;KDM1A	ovarian failure	1/84	0.264938	0.339773	0	0	3.32062	4.41064	HDAC2
RSL1D1	Ferroptosis	1/41	0.139355	0.308049	0	0	6.90521	13.6083	PCBP2	positive regulation of telomerase activity (GO:0051973)	3/34	0.000257363	0.00352181	0	0	27.506	227.338	MYC;TCP1;CCT4	polydactyly	1/84	0.264938	0.339773	0	0	3.32062	4.41064	HDAC2
RUVBL1	Graft-versus-host disease	1/42	0.142503	0.309576	0	0	6.73645	13.1252	FAS	protein localization to cytoplasmic stress granule (GO:1903608)	2/7	0.000272696	0.00366729	0	0	112.237	921.143	DHX9;YBX1	porphyria	1/84	0.264938	0.339773	0	0	3.32062	4.41064	HDAC2
SERBP1	Type I diabetes mellitus	1/43	0.14564	0.310318	0	0	6.57573	12.6689	FAS	negative regulation of nucleic acid-templated transcription (GO:1903507)	8/464	0.00028364	0.00374982	0	0	5.25533	42.9245	KHDRBS1;HDAC2;SNW1;KDM1A;BCL7A;MBD2;PA2G4;RCOR1	pseudohypoaldosteronism	1/84	0.264938	0.339773	0	0	3.32062	4.41064	HDAC2
SF3B1	Amyotrophic lateral sclerosis	3/364	0.147771	0.310318	0	0	2.32283	4.44147	TUBB;ACTB;MAP3K5	rRNA metabolic process (GO:0016072)	5/162	0.000315765	0.00405085	0	0	9.25909	74.633	RPL4;PES1;RPL22;RPL15;UTP14A	sarcoma	1/84	0.264938	0.339773	0	0	3.32062	4.41064	HDAC2
SF3B2	Alzheimer disease	3/369	0.152068	0.314107	0	0	2.29052	4.31403	TUBB;FAS;MAP3K5	positive regulation of transcription, DNA-templated (GO:0045893)	13/1183	0.000316797	0.00405085	0	0	3.47352	27.987	SMARCD1;HDAC2;SMARCB1;KDM1A;BCL11B;DHX9;YBX1;AR;MYCN;PRPF6;SNW1;MYC;MAP3K5	squamous cell carcinoma	1/84	0.264938	0.339773	0	0	3.32062	4.41064	HDAC2
SF3B4	Vibrio cholerae infection	1/50	0.16728	0.339957	0	0	5.63435	10.0747	ACTB	regulation of mRNA splicing, via spliceosome (GO:0048024)	4/90	0.000329245	0.00414211	0	0	13.3745	107.246	SF3B4;RBM4;KHDRBS1;SNW1	wilms tumor	1/84	0.264938	0.339773	0	0	3.32062	4.41064	HDAC2
SMARCB1	Autoimmune thyroid disease	1/53	0.176388	0.351648	0	0	5.30849	9.21059	FAS	negative regulation of programmed cell death (GO:0043069)	7/381	0.000476742	0.00590252	0	0	5.54493	42.4106	HDAC2;SRC;MYC;CFL1;FAS;PA2G4;PAK2	atrial fibrillation	1/85	0.267632	0.339773	0	0	3.28092	4.32471	HDAC2
SMARCD1	Rap1 signaling pathway	2/210	0.178615	0.351648	0	0	2.6705	4.60001	SRC;ACTB	positive regulation of cellular biosynthetic process (GO:0031328)	5/180	0.000511513	0.00623406	0	0	8.29916	62.8922	RPS4X;DHX9;MYC;EEF2;EIF3D	ceroid-lipofuscinosis, neuronal	1/85	0.267632	0.339773	0	0	3.28092	4.32471	HDAC2
SNW1	Legionellosis	1/57	0.18838	0.365167	0	0	4.92832	8.22682	EEF1A1	positive regulation of cellular protein metabolic process (GO:0032270)	4/102	0.000529832	0.00635799	0	0	11.7297	88.4763	RPS4X;HDAC2;EEF2;EIF3D	diamond-blackfan anemia	1/85	0.267632	0.339773	0	0	3.28092	4.32471	HDAC2
SRC	Endometrial cancer	1/58	0.191351	0.365306	0	0	4.84162	8.00633	MYC	mRNA stabilization (GO:0048255)	3/44	0.0005549	0.00655791	0	0	20.7868	155.833	DHX9;YBX1;PABPC1	hepatocellular carcinoma	1/85	0.267632	0.339773	0	0	3.28092	4.32471	HDAC2
STT3B	VEGF signaling pathway	1/59	0.194311	0.365421	0	0	4.7579	7.79485	SRC	adherens junction assembly (GO:0034333)	2/10	0.000580219	0.006559	0	0	70.1373	522.671	PAK2;ACTB	hermansky-pudlak syndrome	1/85	0.267632	0.339773	0	0	3.28092	4.32471	HDAC2
TCP1	Viral myocarditis	1/60	0.19726	0.365512	0	0	4.67702	7.59189	ACTB	formation of translation preinitiation complex (GO:0001731)	2/10	0.000580219	0.006559	0	0	70.1373	522.671	EIF2S3;EIF4B	joubert syndrome	1/85	0.267632	0.339773	0	0	3.28092	4.32471	HDAC2
TUBB	Acute myeloid leukemia	1/67	0.217611	0.380409	0	0	4.1795	6.37394	MYC	histone H4 deacetylation (GO:0070933)	2/10	0.000580219	0.006559	0	0	70.1373	522.671	HDAC2;RCOR1	leukodystrophy	1/85	0.267632	0.339773	0	0	3.28092	4.32471	HDAC2
UTP14A	Mitophagy	1/68	0.220476	0.380409	0	0	4.11692	6.22464	SRC	negative regulation of transcription, DNA-templated (GO:0045892)	11/948	0.000615973	0.00685425	0	0	3.59572	26.5807	AR;KHDRBS1;HDAC2;SNW1;KDM1A;BCL7A;BCL11A;MYC;MBD2;PA2G4;RCOR1	leukoencephalopathy	1/85	0.267632	0.339773	0	0	3.28092	4.32471	HDAC2
WDR77	Amphetamine addiction	1/69	0.223331	0.380409	0	0	4.05617	6.08061	HDAC2	interleukin-12-mediated signaling pathway (GO:0035722)	3/46	0.0006327	0.00685425	0	0	19.8179	145.969	CFL1;TCP1;PAK2	myasthenic syndrome	1/85	0.267632	0.339773	0	0	3.28092	4.32471	HDAC2
YBX1	Renal cell carcinoma	1/69	0.223331	0.380409	0	0	4.05617	6.08061	PAK2	positive regulation of nucleocytoplasmic transport (GO:0046824)	3/46	0.0006327	0.00685425	0	0	19.8179	145.969	KHDRBS1;DHX9;RBM22	optic atrophy	1/85	0.267632	0.339773	0	0	3.28092	4.32471	HDAC2
	Central carbon metabolism in cancer	1/70	0.226176	0.380409	0	0	3.99718	5.94159	MYC	ribosome biogenesis (GO:0042254)	5/192	0.000685268	0.00732205	0	0	7.76187	56.5507	RPL4;PES1;RPL22;RPL15;UTP14A	osteoarthritis	1/85	0.267632	0.339773	0	0	3.28092	4.32471	HDAC2
	Prolactin signaling pathway	1/70	0.226176	0.380409	0	0	3.99718	5.94159	SRC	cellular response to interleukin-12 (GO:0071349)	3/48	0.000717137	0.00755902	0	0	18.9352	137.096	CFL1;TCP1;PAK2	osteopetrosis	1/85	0.267632	0.339773	0	0	3.28092	4.32471	HDAC2
	Shigellosis	2/246	0.226434	0.380409	0	0	2.27234	3.37511	SRC;ACTB	adherens junction organization (GO:0034332)	3/49	0.000761915	0.00792391	0	0	18.5227	132.987	CSK;PAK2;ACTB	renal cell carcinoma	1/85	0.267632	0.339773	0	0	3.28092	4.32471	HDAC2
	Parkinson disease	2/249	0.230472	0.382098	0	0	2.2444	3.29394	TUBB;MAP3K5	regulation of transcription by RNA polymerase II (GO:0006357)	18/2206	0.000775661	0.00796073	0	0	2.65333	19.0026	SMARCD1;HDAC2;SMARCB1;KDM1A;ACTL6B;BCL11B;DHX9;BCL11A;MBD2;YBX1;WDR77;AR;MYCN;PRPF6;SNW1;MYC;RUVBL1;RCOR1	rickets	1/85	0.267632	0.339773	0	0	3.28092	4.32471	HDAC2
	p53 signaling pathway	1/73	0.234648	0.382359	0	0	3.83005	5.55231	FAS	ncRNA processing (GO:0034470)	5/201	0.000842103	0.00846976	0	0	7.40209	52.4039	RPL4;PES1;RPL22;RPL15;UTP14A	seizures	1/85	0.267632	0.339773	0	0	3.28092	4.32471	HDAC2
	Gastric acid secretion	1/76	0.243029	0.382359	0	0	3.6763	5.2004	ACTB	regulation of RNA export from nucleus (GO:0046831)	2/12	0.000846976	0.00846976	0	0	56.1042	396.872	KHDRBS1;DHX9	split-hand/foot malformation	1/85	0.267632	0.339773	0	0	3.28092	4.32471	HDAC2
	Pertussis	1/76	0.243029	0.382359	0	0	3.6763	5.2004	CFL1	negative regulation of macromolecule biosynthetic process (GO:0010558)	2/13	0.000998609	0.00973644	0	0	51.0013	352.375	AR;HDAC2	thalassemia	1/85	0.267632	0.339773	0	0	3.28092	4.32471	HDAC2
	Arrhythmogenic right ventricular cardiomyopathy	1/77	0.245802	0.382359	0	0	3.62774	5.09055	ACTB	regulation of nucleocytoplasmic transport (GO:0046822)	2/13	0.000998609	0.00973644	0	0	51.0013	352.375	KHDRBS1;RBM4	waardenburg syndrome	1/85	0.267632	0.339773	0	0	3.28092	4.32471	HDAC2
	Leishmaniasis	1/77	0.245802	0.382359	0	0	3.62774	5.09055	EEF1A1	positive regulation of gene expression, epigenetic (GO:0045815)	3/57	0.00118502	0.0114113	0	0	15.7722	106.273	SMARCD1;SF3B1;ACTB	albinism	1/86	0.270317	0.339773	0	0	3.24216	4.24126	HDAC2
	Pathways of neurodegeneration	3/475	0.250699	0.38522	0	0	1.7665	2.44395	TUBB;FAS;MAP3K5	protein localization to cell-cell junction (GO:0150105)	2/15	0.00133795	0.0127268	0	0	43.1506	285.511	PAK2;ACTB	attention-deficit hyperactivity disorder	1/86	0.270317	0.339773	0	0	3.24216	4.24126	HDAC2
	Colorectal cancer	1/86	0.270317	0.410361	0	0	3.24216	4.24126	MYC	Notch signaling pathway (GO:0007219)	3/60	0.0013751	0.0129226	0	0	14.9398	98.4421	SNW1;MYC;YBX1	brachydactyly	1/86	0.270317	0.339773	0	0	3.24216	4.24126	HDAC2
	GABAergic synapse	1/89	0.278312	0.411789	0	0	3.13116	4.00478	SRC	RNA metabolic process (GO:0016070)	4/133	0.00142672	0.0132481	0	0	8.89698	58.2963	RBM4;DHX9;PABPC4;PCBP2	chondrodysplasia	1/86	0.270317	0.339773	0	0	3.24216	4.24126	HDAC2
	Hypertrophic cardiomyopathy	1/90	0.280958	0.411789	0	0	3.09582	3.93029	ACTB	regulation of apoptotic process (GO:0042981)	9/742	0.00147434	0.0135292	0	0	3.68234	24.0072	RSL1D1;HDAC2;SRC;MYC;CFL1;FAS;PA2G4;PAK2;MAP3K5	coloboma	1/86	0.270317	0.339773	0	0	3.24216	4.24126	HDAC2
	Small cell lung cancer	1/92	0.286222	0.411789	0	0	3.02747	3.78733	MYC	regulation of defense response to virus (GO:0050688)	2/16	0.00152548	0.0136767	0	0	40.0664	259.849	DHX9;PCBP2	complex i	1/86	0.270317	0.339773	0	0	3.24216	4.24126	HDAC2
	GnRH signaling pathway	1/93	0.288839	0.411789	0	0	2.99441	3.71872	SRC	positive regulation by host of viral transcription (GO:0043923)	2/16	0.00152548	0.0136767	0	0	40.0664	259.849	SMARCB1;SNW1	cone dystrophy	1/86	0.270317	0.339773	0	0	3.24216	4.24126	HDAC2
	TGF-beta signaling pathway	1/94	0.291447	0.411789	0	0	2.96207	3.65193	MYC	positive regulation of cell population proliferation (GO:0008284)	7/474	0.00170057	0.0150732	0	0	4.41957	28.1827	RPS4X;AR;HDAC2;KDM1A;DHX9;MYC;WDR77	coronary heart disease	1/86	0.270317	0.339773	0	0	3.24216	4.24126	HDAC2
	Dilated cardiomyopathy	1/96	0.296634	0.411789	0	0	2.89942	3.52353	ACTB	protein N-linked glycosylation (GO:0006487)	3/67	0.00189022	0.0162418	0	0	13.3011	83.4122	RPN1;STT3B;DDOST	hiv	1/86	0.270317	0.339773	0	0	3.24216	4.24126	HDAC2
	Fc gamma R-mediated phagocytosis	1/97	0.299214	0.411789	0	0	2.86907	3.46181	CFL1	chromatin disassembly (GO:0031498)	2/18	0.00193582	0.0162418	0	0	35.0546	218.994	SMARCD1;SMARCB1	holoprosencephaly	1/86	0.270317	0.339773	0	0	3.24216	4.24126	HDAC2
	Prostate cancer	1/97	0.299214	0.411789	0	0	2.86907	3.46181	AR	nucleosome disassembly (GO:0006337)	2/18	0.00193582	0.0162418	0	0	35.0546	218.994	SMARCD1;SMARCB1	hypercholesterolemia	1/86	0.270317	0.339773	0	0	3.24216	4.24126	HDAC2
	Inflammatory mediator regulation of TRP channels	1/98	0.301784	0.411789	0	0	2.83935	3.40166	SRC	positive regulation of mRNA splicing, via spliceosome (GO:0048026)	2/18	0.00193582	0.0162418	0	0	35.0546	218.994	SF3B4;SNW1	hypothyroidism	1/86	0.270317	0.339773	0	0	3.24216	4.24126	HDAC2
	Chagas disease	1/102	0.311973	0.411789	0	0	2.72635	3.17576	FAS	negative regulation of apoptotic process (GO:0043066)	7/485	0.00193652	0.0162418	0	0	4.31542	26.9579	HDAC2;SRC;MYC;CFL1;FAS;PA2G4;PAK2	multiple sclerosis	1/86	0.270317	0.339773	0	0	3.24216	4.24126	HDAC2
	Longevity regulating pathway	1/102	0.311973	0.411789	0	0	2.72635	3.17576	HDAC2	regulation of translational initiation (GO:0006446)	3/68	0.00197231	0.016366	0	0	13.0958	81.568	RBM4;KHDRBS1;EIF4B	spinal muscular atrophy	1/86	0.270317	0.339773	0	0	3.24216	4.24126	HDAC2
	MicroRNAs in cancer	2/310	0.312933	0.411789	0	0	1.79431	2.08457	HDAC2;MYC	regulation of histone H3-K4 methylation (GO:0051569)	2/19	0.00215847	0.0177222	0	0	32.9909	202.51	SNW1;KDM1A	tuberculosis	1/86	0.270317	0.339773	0	0	3.24216	4.24126	HDAC2
	T cell receptor signaling pathway	1/104	0.317012	0.411789	0	0	2.67314	3.07094	PAK2	regulation of protein localization to cell periphery (GO:1904375)	2/20	0.00239265	0.0194403	0	0	31.1565	188.04	AR;ACTB	coronary artery disease	1/87	0.272992	0.339773	0	0	3.2043	4.16018	HDAC2
	C-type lectin receptor signaling pathway	1/104	0.317012	0.411789	0	0	2.67314	3.07094	SRC	cellular response to steroid hormone stimulus (GO:0071383)	2/21	0.00263828	0.021215	0	0	29.5152	175.25	AR;SRC	gastric cancer	1/87	0.272992	0.339773	0	0	3.2043	4.16018	HDAC2
	Ribosome biogenesis in eukaryotes	1/108	0.326982	0.420405	0	0	2.57269	2.87588	UTP14A	regulation of RNA splicing (GO:0043484)	3/76	0.00270963	0.0215664	0	0	11.656	68.8978	KHDRBS1;PTBP2;RBM22	hirschsprung disease	1/87	0.272992	0.339773	0	0	3.2043	4.16018	HDAC2
	Human papillomavirus infection	2/331	0.341065	0.430501	0	0	1.67798	1.80497	HDAC2;FAS	protein deubiquitination (GO:0016579)	5/267	0.00292994	0.0230844	0	0	5.51892	32.1906	AR;MYC;RUVBL1;EIF3F;ACTB	hypotrichosis	1/87	0.272992	0.339773	0	0	3.2043	4.16018	HDAC2
	Leukocyte transendothelial migration	1/114	0.341667	0.430501	0	0	2.43535	2.61537	ACTB	negative regulation of extrinsic apoptotic signaling pathway (GO:2001237)	3/80	0.00313398	0.0244314	0	0	11.0482	63.6981	AR;SRC;FAS	macular dystrophy	1/87	0.272992	0.339773	0	0	3.2043	4.16018	HDAC2
	Sphingolipid signaling pathway	1/119	0.353663	0.43554	0	0	2.33157	2.42345	MAP3K5	positive regulation of mRNA processing (GO:0050685)	2/23	0.00316355	0.0244314	0	0	26.7015	153.696	SF3B4;SNW1	major affective disorder	1/87	0.272992	0.339773	0	0	3.2043	4.16018	HDAC2
	Neurotrophin signaling pathway	1/119	0.353663	0.43554	0	0	2.33157	2.42345	MAP3K5	positive regulation of cellular amide metabolic process (GO:0034250)	3/81	0.00324606	0.0248228	0	0	10.906	62.495	RPS4X;EEF2;EIF3D	nephropathy	1/87	0.272992	0.339773	0	0	3.2043	4.16018	HDAC2
	AMPK signaling pathway	1/120	0.356037	0.43554	0	0	2.31186	2.38751	EEF2	cellular protein-containing complex assembly (GO:0034622)	4/168	0.00333268	0.0252378	0	0	6.98586	39.8472	DHX9;SRC;TCP1;EIF4B	osteoporosis	1/87	0.272992	0.339773	0	0	3.2043	4.16018	HDAC2
	PI3K-Akt signaling pathway	2/354	0.371476	0.448147	0	0	1.5665	1.55126	MYC;EIF4B	protein modification by small protein removal (GO:0070646)	5/276	0.00337621	0.0253216	0	0	5.33319	30.3512	AR;MYC;RUVBL1;EIF3F;ACTB	thrombocytopenia	1/87	0.272992	0.339773	0	0	3.2043	4.16018	HDAC2
	Oocyte meiosis	1/129	0.377013	0.448147	0	0	2.14833	2.09564	AR	response to gamma radiation (GO:0010332)	2/24	0.00344302	0.0255767	0	0	25.4866	144.545	KDM1A;MYC	xeroderma pigmentosum	1/87	0.272992	0.339773	0	0	3.2043	4.16018	HDAC2
	Relaxin signaling pathway	1/129	0.377013	0.448147	0	0	2.14833	2.09564	SRC	positive regulation of developmental process (GO:0051094)	4/177	0.00401415	0.0291433	0	0	6.61942	36.5255	AR;SRC;CFL1;PA2G4	alopecia	1/88	0.275657	0.339773	0	0	3.16731	4.08138	HDAC2
	Natural killer cell mediated cytotoxicity	1/131	0.381582	0.449339	0	0	2.11506	2.03772	FAS	cellular response to drug (GO:0035690)	2/26	0.00403523	0.0291433	0	0	23.3603	128.778	MYC;RBM22	ectodermal dysplasia	1/88	0.275657	0.339773	0	0	3.16731	4.08138	HDAC2
	Estrogen signaling pathway	1/137	0.395091	0.46094	0	0	2.02114	1.87691	SRC	maturation of LSU-rRNA (GO:0000470)	2/26	0.00403523	0.0291433	0	0	23.3603	128.778	RSL1D1;PES1	ehlers-danlos	1/88	0.275657	0.339773	0	0	3.16731	4.08138	HDAC2
	Measles	1/139	0.39953	0.461842	0	0	1.99165	1.82727	FAS	regulation of cysteine-type endopeptidase activity involved in apoptotic process (GO:0043281)	3/89	0.00423174	0.0302822	0	0	9.88754	54.0368	SRC;MYC;MAP3K5	long qt syndrome	1/88	0.275657	0.339773	0	0	3.16731	4.08138	HDAC2
	Signaling pathways regulating pluripotency of stem cells	1/143	0.40831	0.463487	0	0	1.93515	1.73337	MYC	positive regulation of gene silencing by miRNA (GO:2000637)	2/27	0.0043478	0.0308298	0	0	22.4248	121.948	MYCN;DHX9	pancreatic cancer	1/88	0.275657	0.339773	0	0	3.16731	4.08138	HDAC2
	Spinocerebellar ataxia	1/143	0.40831	0.463487	0	0	1.93515	1.73337	MAP3K5	positive regulation of fibroblast proliferation (GO:0048146)	2/28	0.00467124	0.0328249	0	0	21.5612	115.705	DHX9;MYC	thrombophilia	1/88	0.275657	0.339773	0	0	3.16731	4.08138	HDAC2
	Breast cancer	1/147	0.416964	0.469084	0	0	1.88175	1.64608	MYC	beta-catenin-TCF complex assembly (GO:1904837)	2/29	0.00500546	0.034551	0	0	20.7616	109.979	MYC;RUVBL1	usher syndrome	1/88	0.275657	0.339773	0	0	3.16731	4.08138	HDAC2
	Gastric cancer	1/149	0.421244	0.469705	0	0	1.85614	1.60471	MYC	negative regulation of mRNA catabolic process (GO:1902373)	2/29	0.00500546	0.034551	0	0	20.7616	109.979	YBX1;PABPC1	bone mineral density	1/89	0.278312	0.339773	0	0	3.13116	4.00478	HDAC2
	mTOR signaling pathway	1/154	0.431808	0.477262	0	0	1.79503	1.50742	EIF4B	mRNA metabolic process (GO:0016071)	3/95	0.00507806	0.0347446	0	0	9.23991	48.8128	SF3B4;SF3B2;PCBP2	ciliary dyskinesia	1/89	0.278312	0.339773	0	0	3.13116	4.00478	HDAC2
	Cellular senescence	1/156	0.435981	0.477683	0	0	1.77168	1.47078	MYC	regulation of protein localization to membrane (GO:1905475)	2/30	0.00535039	0.0359768	0	0	20.0191	104.712	AR;ACTB	dementia	1/89	0.278312	0.339773	0	0	3.13116	4.00478	HDAC2
	Necroptosis	1/159	0.442183	0.480302	0	0	1.73778	1.41809	FAS	positive regulation of phosphate metabolic process (GO:0045937)	2/30	0.00535039	0.0359768	0	0	20.0191	104.712	AR;SRC	fibrosis	1/89	0.278312	0.339773	0	0	3.13116	4.00478	HDAC2
	JAK-STAT signaling pathway	1/162	0.448317	0.482803	0	0	1.70514	1.36796	MYC	regulation of cellular senescence (GO:2000772)	2/31	0.00570595	0.0380397	0	0	19.3278	99.8523	RSL1D1;YBX1	ovarian cancer	1/89	0.278312	0.339773	0	0	3.13116	4.00478	HDAC2
	Tuberculosis	1/180	0.483753	0.516549	0	0	1.53228	1.11271	SRC	modulation by host of symbiont process (GO:0051851)	2/32	0.00607205	0.0401373	0	0	18.6826	95.3572	SMARCB1;SNW1	psoriasis	1/89	0.278312	0.339773	0	0	3.13116	4.00478	HDAC2
	Alcoholism	1/186	0.495058	0.524179	0	0	1.48213	1.04206	HDAC2	RNA stabilization (GO:0043489)	2/33	0.00644862	0.0422683	0	0	18.0791	91.1888	YBX1;PABPC1	skin/hair/eye pigmentation	1/89	0.278312	0.339773	0	0	3.13116	4.00478	HDAC2
	Chemokine signaling pathway	1/192	0.506119	0.531425	0	0	1.43514	0.977304	SRC	chromosome organization (GO:0051276)	3/106	0.00687871	0.0447116	0	0	8.24854	41.0722	HDAC2;ACTL6B;MYC	zellweger syndrome	1/89	0.278312	0.339773	0	0	3.13116	4.00478	HDAC2
	Herpes simplex virus 1 infection	2/498	0.545885	0.568443	0	0	1.10353	0.668019	SRC;FAS	regulation of androgen receptor signaling pathway (GO:0060765)	2/36	0.00764033	0.048848	0	0	16.4814	80.3353	AR;KDM1A	anomalies	1/90	0.280958	0.339773	0	0	3.09582	3.93029	HDAC2
	Human T-cell leukemia virus 1 infection	1/219	0.553008	0.57114	0	0	1.25567	0.743837	MYC	regulation of mRNA processing (GO:0050684)	2/36	0.00764033	0.048848	0	0	16.4814	80.3353	KHDRBS1;DHX9	arrhythmogenic right ventricular dysplasia	1/90	0.280958	0.339773	0	0	3.09582	3.93029	HDAC2
	Ras signaling pathway	1/232	0.573991	0.58799	0	0	1.18422	0.657412	PAK2	regulation of intracellular steroid hormone receptor signaling pathway (GO:0033143)	2/37	0.00805797	0.0510993	0	0	16.0097	77.1841	AR;KDM1A	cdeficiency	1/90	0.280958	0.339773	0	0	3.09582	3.93029	HDAC2
	Endocytosis	1/252	0.604389	0.614137	0	0	1.08876	0.54823	SRC	neutrophil degranulation (GO:0043312)	6/481	0.0082109	0.0516492	0	0	3.66731	17.6115	EEF1A1;TUBB;CCT8;PA2G4;EEF2;DDOST	epidermolysis bullosa	1/90	0.280958	0.339773	0	0	3.09582	3.93029	HDAC2
	Prion disease	1/273	0.634004	0.639076	0	0	1.00363	0.457352	TUBB	histone modification (GO:0016570)	3/114	0.00839819	0.0524047	0	0	7.65097	36.5696	HDAC2;RUVBL1;RCOR1	fanconi anemia	1/90	0.280958	0.339773	0	0	3.09582	3.93029	HDAC2
	Cytokine-cytokine receptor interaction	1/295	0.662685	0.662685	0	0	0.927485	0.381618	FAS	spliceosomal snRNP assembly (GO:0000387)	2/38	0.00848569	0.0524135	0	0	15.5642	74.2313	PRPF6;WDR77	glycogen storage disease	1/90	0.280958	0.339773	0	0	3.09582	3.93029	HDAC2
										neutrophil activation involved in immune response (GO:0002283)	6/485	0.008534	0.0524135	0	0	3.63593	17.3205	EEF1A1;TUBB;CCT8;PA2G4;EEF2;DDOST	hypogonadism	1/90	0.280958	0.339773	0	0	3.09582	3.93029	HDAC2
										neutrophil mediated immunity (GO:0002446)	6/488	0.00878226	0.0535169	0	0	3.61275	17.1064	EEF1A1;TUBB;CCT8;PA2G4;EEF2;DDOST	leber amaurosis	1/90	0.280958	0.339773	0	0	3.09582	3.93029	HDAC2
										cellular response to ketone (GO:1901655)	2/39	0.00892341	0.0539555	0	0	15.1427	71.4598	AR;SRC	melanoma	1/90	0.280958	0.339773	0	0	3.09582	3.93029	HDAC2
										positive regulation of cysteine-type endopeptidase activity involved in apoptotic process (GO:0043280)	3/119	0.00944024	0.0566415	0	0	7.31933	34.1284	MYC;FAS;MAP3K5	rheumatoid arthritis	1/90	0.280958	0.339773	0	0	3.09582	3.93029	HDAC2
										intracellular steroid hormone receptor signaling pathway (GO:0030518)	2/44	0.0112593	0.0670401	0	0	13.3367	59.8359	AR;SRC	celiac disease	1/91	0.283595	0.339773	0	0	3.06127	3.85783	HDAC2
										positive regulation of Notch signaling pathway (GO:0045747)	2/45	0.0117554	0.068427	0	0	13.0259	57.8797	SNW1;SRC	convulsions	1/91	0.283595	0.339773	0	0	3.06127	3.85783	HDAC2
										positive regulation of RNA metabolic process (GO:0051254)	2/45	0.0117554	0.068427	0	0	13.0259	57.8797	MYCN;RBM22	corneal dystrophy	1/91	0.283595	0.339773	0	0	3.06127	3.85783	HDAC2
										protein deacetylation (GO:0006476)	2/45	0.0117554	0.068427	0	0	13.0259	57.8797	HDAC2;RCOR1	encephalopathy	1/91	0.283595	0.339773	0	0	3.06127	3.85783	HDAC2
										protein glycosylation (GO:0006486)	3/130	0.0119887	0.0689466	0	0	6.68166	29.5583	RPN1;STT3B;DDOST	leigh syndrome	1/91	0.283595	0.339773	0	0	3.06127	3.85783	HDAC2
										regulation of fibroblast proliferation (GO:0048145)	2/46	0.012261	0.0689466	0	0	12.7292	56.0254	DHX9;MYC	malaria	1/91	0.283595	0.339773	0	0	3.06127	3.85783	HDAC2
										spliceosomal complex assembly (GO:0000245)	2/46	0.012261	0.0689466	0	0	12.7292	56.0254	PRPF6;SF3B1	bardet-biedl syndrome	1/92	0.286222	0.339773	0	0	3.02747	3.78733	HDAC2
										positive regulation of response to stimulus (GO:0048584)	2/46	0.012261	0.0689466	0	0	12.7292	56.0254	DHX9;MYC	cholesterol level	1/92	0.286222	0.339773	0	0	3.02747	3.78733	HDAC2
										negative regulation of transcription by RNA polymerase II (GO:0000122)	7/684	0.0122866	0.0689466	0	0	3.01576	13.267	AR;HDAC2;SNW1;KDM1A;BCL11A;MYC;MBD2	cone-rod dystrophy	1/92	0.286222	0.339773	0	0	3.02747	3.78733	HDAC2
										positive regulation of DNA-binding transcription factor activity (GO:0051091)	4/246	0.0125376	0.0698522	0	0	4.71553	20.6494	AR;SMARCB1;KDM1A;DHX9	myopia	1/92	0.286222	0.339773	0	0	3.02747	3.78733	HDAC2
										histone deacetylation (GO:0016575)	2/47	0.012776	0.0706755	0	0	12.4457	54.2656	HDAC2;RCOR1	cardiomyopathy, hypertrophic	1/93	0.288839	0.339773	0	0	2.99441	3.71872	HDAC2
										histone H4 acetylation (GO:0043967)	2/48	0.0133003	0.0730578	0	0	12.1745	52.5936	ACTL6B;RUVBL1	glaucoma	1/93	0.288839	0.339773	0	0	2.99441	3.71872	HDAC2
										positive regulation of signal transduction (GO:0009967)	4/252	0.0135918	0.074137	0	0	4.60005	19.7723	SMARCB1;SNW1;SRC;FAS	migraine	1/93	0.288839	0.339773	0	0	2.99441	3.71872	HDAC2
										regulation of stress-activated MAPK cascade (GO:0032872)	2/49	0.0138338	0.0749331	0	0	11.9149	51.0034	MYC;FAS	myocardial infarction	1/93	0.288839	0.339773	0	0	2.99441	3.71872	HDAC2
										cellular macromolecule catabolic process (GO:0044265)	2/53	0.0160591	0.0846273	0	0	10.9782	45.3562	PABPC4;STT3B	thyroid carcinoma	1/93	0.288839	0.339773	0	0	2.99441	3.71872	HDAC2
										regulation of mRNA stability (GO:0043488)	3/146	0.0163381	0.0846273	0	0	5.92927	24.3945	SERBP1;YBX1;PABPC1	dystonia	1/94	0.291447	0.339773	0	0	2.96207	3.65193	HDAC2
										protein-containing complex assembly (GO:0065003)	4/267	0.0164699	0.0846273	0	0	4.33438	17.7979	DHX9;MYC;RUVBL1;FAS	ichthyosis	1/94	0.291447	0.339773	0	0	2.96207	3.65193	HDAC2
										regulation of alternative mRNA splicing, via spliceosome (GO:0000381)	2/54	0.0166378	0.0846273	0	0	10.7665	44.1005	RBM4;KHDRBS1	aneurysm	1/95	0.294045	0.339773	0	0	2.93041	3.58688	HDAC2
										positive regulation of transferase activity (GO:0051347)	3/148	0.0169361	0.0846273	0	0	5.8469	23.8454	MYC;TCP1;CCT4	macular degeneration	1/95	0.294045	0.339773	0	0	2.93041	3.58688	HDAC2
										negative regulation of cysteine-type endopeptidase activity involved in apoptotic process (GO:0043154)	2/55	0.0172253	0.0846273	0	0	10.5628	42.8997	SRC;PAK2	autism	1/96	0.296634	0.339773	0	0	2.89942	3.52353	HDAC2
										positive regulation of response to DNA damage stimulus (GO:2001022)	2/55	0.0172253	0.0846273	0	0	10.5628	42.8997	DHX9;MYC	disorder of glycosylation	1/96	0.296634	0.339773	0	0	2.89942	3.52353	HDAC2
										regulation of caveolin-mediated endocytosis (GO:2001286)	1/5	0.0181189	0.0846273	0	0	69.1771	277.455	SRC	lateral sclerosis	1/96	0.296634	0.339773	0	0	2.89942	3.52353	HDAC2
										regulation of cysteine-type endopeptidase activity involved in execution phase of apoptosis (GO:2001270)	1/5	0.0181189	0.0846273	0	0	69.1771	277.455	PAK2	microphthalmia	1/96	0.296634	0.339773	0	0	2.89942	3.52353	HDAC2
										regulation of DNA topoisomerase (ATP-hydrolyzing) activity (GO:2000371)	1/5	0.0181189	0.0846273	0	0	69.1771	277.455	DHX9	orofacial cleft	1/96	0.296634	0.339773	0	0	2.89942	3.52353	HDAC2
										cellular response to testosterone stimulus (GO:0071394)	1/5	0.0181189	0.0846273	0	0	69.1771	277.455	AR	lung cancer	1/97	0.299214	0.339773	0	0	2.86907	3.46181	HDAC2
										regulation of histone H3-K9 trimethylation (GO:1900112)	1/5	0.0181189	0.0846273	0	0	69.1771	277.455	SMARCB1	asthma	1/99	0.304345	0.339773	0	0	2.81023	3.34303	HDAC2
										regulation of histone H4-K16 acetylation (GO:2000618)	1/5	0.0181189	0.0846273	0	0	69.1771	277.455	SMARCB1	parkinson disease	1/99	0.304345	0.339773	0	0	2.81023	3.34303	HDAC2
										regulation of integrin biosynthetic process (GO:0045113)	1/5	0.0181189	0.0846273	0	0	69.1771	277.455	AR	inflammatory bowel disease	1/100	0.306897	0.339773	0	0	2.78171	3.28587	HDAC2
										chromatin maintenance (GO:0070827)	1/5	0.0181189	0.0846273	0	0	69.1771	277.455	HDAC2	stature	1/101	0.30944	0.339773	0	0	2.75375	3.23013	HDAC2
										regulation of mRNA binding (GO:1902415)	1/5	0.0181189	0.0846273	0	0	69.1771	277.455	EIF3D	alzheimer disease	1/103	0.314497	0.339773	0	0	2.69948	3.12271	HDAC2
										PML body organization (GO:0030578)	1/5	0.0181189	0.0846273	0	0	69.1771	277.455	SERBP1	diabetes mellitus, type 1	1/103	0.314497	0.339773	0	0	2.69948	3.12271	HDAC2
										positive regulation of DNA topoisomerase (ATP-hydrolyzing) activity (GO:2000373)	1/5	0.0181189	0.0846273	0	0	69.1771	277.455	DHX9	charcot-marie-tooth disease	1/104	0.317012	0.339773	0	0	2.67314	3.07094	HDAC2
										regulation of vitamin D receptor signaling pathway (GO:0070562)	1/5	0.0181189	0.0846273	0	0	69.1771	277.455	SNW1	breast cancer	1/105	0.319518	0.339773	0	0	2.6473	3.02042	HDAC2
										hematopoietic stem cell migration (GO:0035701)	1/5	0.0181189	0.0846273	0	0	69.1771	277.455	BCL11B	immunodeficiency	1/105	0.319518	0.339773	0	0	2.6473	3.02042	HDAC2
										positive regulation of histone H3-K9 acetylation (GO:2000617)	1/5	0.0181189	0.0846273	0	0	69.1771	277.455	SMARCB1	systemic lupus erythematosus	1/105	0.319518	0.339773	0	0	2.6473	3.02042	HDAC2
										positive regulation of histone ubiquitination (GO:0033184)	1/5	0.0181189	0.0846273	0	0	69.1771	277.455	KDM1A	diabetes mellitus, type 2	1/106	0.322015	0.339773	0	0	2.62196	2.97109	HDAC2
										positive regulation of interleukin-18 production (GO:0032741)	1/5	0.0181189	0.0846273	0	0	69.1771	277.455	DHX9	hypertension	1/106	0.322015	0.339773	0	0	2.62196	2.97109	HDAC2
										ribosomal large subunit biogenesis (GO:0042273)	2/57	0.0184266	0.0855519	0	0	10.1777	40.6494	RSL1D1;PES1	obesity	1/107	0.324503	0.339773	0	0	2.59709	2.92293	HDAC2
										negative regulation of neuron projection development (GO:0010977)	2/58	0.0190401	0.0878776	0	0	9.99547	39.5941	HDAC2;BCL11A	prostate cancer	1/107	0.324503	0.339773	0	0	2.59709	2.92293	HDAC2
										positive regulation of apoptotic signaling pathway (GO:2001235)	2/59	0.0196623	0.0902151	0	0	9.81962	38.5818	FAS;PAK2	schizophrenia	1/107	0.324503	0.339773	0	0	2.59709	2.92293	HDAC2
										T cell receptor signaling pathway (GO:0050852)	3/158	0.0201093	0.0917264	0	0	5.46691	21.3569	KHDRBS1;CSK;PAK2	muscular dystrophy	1/109	0.329451	0.342938	0	0	2.54874	2.82993	HDAC2
										positive regulation of cysteine-type endopeptidase activity (GO:2001056)	2/62	0.0215792	0.0935296	0	0	9.32723	35.7795	MYC;MAP3K5	cardiomyopathy, dilated	1/110	0.331912	0.343491	0	0	2.52523	2.78504	HDAC2
										protein-DNA complex subunit organization (GO:0071824)	1/6	0.0217037	0.0935296	0	0	55.3389	211.963	MYC	colorectal cancer	1/111	0.334364	0.344028	0	0	2.50215	2.74116	HDAC2
										negative regulation of chemokine-mediated signaling pathway (GO:0070100)	1/6	0.0217037	0.0935296	0	0	55.3389	211.963	RNF113A	blood	1/113	0.339242	0.34704	0	0	2.45722	2.65636	HDAC2
										glandular epithelial cell differentiation (GO:0002067)	1/6	0.0217037	0.0935296	0	0	55.3389	211.963	WDR77	spinocerebellar ataxia	1/114	0.341667	0.347524	0	0	2.43535	2.61537	HDAC2
										response to testosterone (GO:0033574)	1/6	0.0217037	0.0935296	0	0	55.3389	211.963	AR	cardiomyopathy	1/118	0.351282	0.355273	0	0	2.35161	2.46018	HDAC2
										positive regulation of kidney development (GO:0090184)	1/6	0.0217037	0.0935296	0	0	55.3389	211.963	MYC	myopathy	1/120	0.356037	0.358048	0	0	2.31186	2.38751	HDAC2
										signal complex assembly (GO:0007172)	1/6	0.0217037	0.0935296	0	0	55.3389	211.963	SRC	cataract	1/124	0.365444	0.365444	0	0	2.23622	2.25108	HDAC2
										positive regulation of non-membrane spanning protein tyrosine kinase activity (GO:1903997)	1/6	0.0217037	0.0935296	0	0	55.3389	211.963	SRC
										macromolecule biosynthetic process (GO:0009059)	1/6	0.0217037	0.0935296	0	0	55.3389	211.963	RPS23
										positive regulation of RNA binding (GO:1905216)	1/6	0.0217037	0.0935296	0	0	55.3389	211.963	EIF3D
										cell cycle G1/S phase transition (GO:0044843)	2/63	0.0222348	0.0942562	0	0	9.17386	34.9166	KHDRBS1;MYC
										positive regulation of DNA metabolic process (GO:0051054)	2/63	0.0222348	0.0942562	0	0	9.17386	34.9166	DHX9;MYC
										positive regulation of viral process (GO:0048524)	2/63	0.0222348	0.0942562	0	0	9.17386	34.9166	DHX9;PABPC1
										regulation of neuron projection development (GO:0010975)	3/165	0.0225125	0.0949174	0	0	5.22884	19.8366	HDAC2;CFL1;PAK2
										regulation of RNA metabolic process (GO:0051252)	2/65	0.0235705	0.0985745	0	0	8.88173	33.2866	PCBP2;PTBP2
										cell-cell junction assembly (GO:0007043)	2/66	0.0242505	0.0985745	0	0	8.74252	32.5162	PAK2;ACTB
										regulation of protein localization (GO:0032880)	2/66	0.0242505	0.0985745	0	0	8.74252	32.5162	RSL1D1;KDM1A
										vascular endothelial growth factor receptor signaling pathway (GO:0048010)	2/67	0.0249386	0.0985745	0	0	8.60758	31.7735	SRC;PAK2
										angiotensin-activated signaling pathway (GO:0038166)	1/7	0.0252755	0.0985745	0	0	46.1134	169.601	SRC
										negative regulation of stress-activated protein kinase signaling cascade (GO:0070303)	1/7	0.0252755	0.0985745	0	0	46.1134	169.601	MYC
										oxygen transport (GO:0015671)	1/7	0.0252755	0.0985745	0	0	46.1134	169.601	MYC
										regulation of non-membrane spanning protein tyrosine kinase activity (GO:1903995)	1/7	0.0252755	0.0985745	0	0	46.1134	169.601	SRC
										G-quadruplex DNA unwinding (GO:0044806)	1/7	0.0252755	0.0985745	0	0	46.1134	169.601	DHX9
										positive regulation of cytoplasmic translation (GO:2000767)	1/7	0.0252755	0.0985745	0	0	46.1134	169.601	DHX9
										positive regulation of histone H4 acetylation (GO:0090240)	1/7	0.0252755	0.0985745	0	0	46.1134	169.601	SMARCB1
										positive regulation of lamellipodium morphogenesis (GO:2000394)	1/7	0.0252755	0.0985745	0	0	46.1134	169.601	SRC
										positive regulation of mRNA binding (GO:1902416)	1/7	0.0252755	0.0985745	0	0	46.1134	169.601	EIF3D
										smooth muscle cell migration (GO:0014909)	1/7	0.0252755	0.0985745	0	0	46.1134	169.601	PARVA
										T cell apoptotic process (GO:0070231)	1/7	0.0252755	0.0985745	0	0	46.1134	169.601	FAS
										cytokine-mediated signaling pathway (GO:0019221)	6/621	0.0257674	0.099993	0	0	2.81209	10.2884	SRC;MYC;CFL1;TCP1;CSK;PAK2
										positive regulation of cellular process (GO:0048522)	6/625	0.0264831	0.102262	0	0	2.79334	10.1433	RPS4X;AR;HDAC2;MYC;PA2G4;WDR77
										cellular response to light stimulus (GO:0071482)	2/70	0.02705	0.102698	0	0	8.22659	29.6986	KDM1A;MYC
										Fc-gamma receptor signaling pathway involved in phagocytosis (GO:0038096)	2/71	0.0277693	0.102698	0	0	8.10696	29.0539	SRC;ACTB
										histone acetylation (GO:0016573)	2/71	0.0277693	0.102698	0	0	8.10696	29.0539	ACTL6B;RUVBL1
										Fc-gamma receptor signaling pathway (GO:0038094)	2/72	0.0284964	0.102698	0	0	7.99074	28.4309	SRC;ACTB
										positive regulation of neurogenesis (GO:0050769)	2/72	0.0284964	0.102698	0	0	7.99074	28.4309	SNW1;KDM1A
										box C/D snoRNP assembly (GO:0000492)	1/8	0.0288345	0.102698	0	0	39.5238	140.159	RUVBL1
										regulation of chaperone-mediated autophagy (GO:1904714)	1/8	0.0288345	0.102698	0	0	39.5238	140.159	EEF1A1
										regulation of chemokine-mediated signaling pathway (GO:0070099)	1/8	0.0288345	0.102698	0	0	39.5238	140.159	RNF113A
										regulation of Golgi to plasma membrane protein transport (GO:0042996)	1/8	0.0288345	0.102698	0	0	39.5238	140.159	CSK
										regulation of interleukin-18 production (GO:0032661)	1/8	0.0288345	0.102698	0	0	39.5238	140.159	DHX9
										entry of bacterium into host cell (GO:0035635)	1/8	0.0288345	0.102698	0	0	39.5238	140.159	SRC
										positive regulation of cysteine-type endopeptidase activity involved in apoptotic signaling pathway (GO:2001269)	1/8	0.0288345	0.102698	0	0	39.5238	140.159	FAS
										histone H3-K4 demethylation (GO:0034720)	1/8	0.0288345	0.102698	0	0	39.5238	140.159	KDM1A
										positive regulation of isomerase activity (GO:0010912)	1/8	0.0288345	0.102698	0	0	39.5238	140.159	DHX9
										RNA secondary structure unwinding (GO:0010501)	1/8	0.0288345	0.102698	0	0	39.5238	140.159	DHX9
										tubulin complex assembly (GO:0007021)	1/8	0.0288345	0.102698	0	0	39.5238	140.159	TCP1
										progesterone receptor signaling pathway (GO:0050847)	1/8	0.0288345	0.102698	0	0	39.5238	140.159	SRC
										negative regulation of protein binding (GO:0032091)	2/74	0.0299732	0.105181	0	0	7.768	27.2459	KDM1A;ACTB
										cellular response to amino acid starvation (GO:0034198)	2/74	0.0299732	0.105181	0	0	7.768	27.2459	FAS;MAP3K5
										Fc receptor mediated stimulatory signaling pathway (GO:0002431)	2/74	0.0299732	0.105181	0	0	7.768	27.2459	SRC;ACTB
										negative regulation of gene expression (GO:0010629)	4/322	0.0301576	0.105181	0	0	3.5747	12.5161	RBM4;MYCN;YBX1;PTBP2
										antigen receptor-mediated signaling pathway (GO:0050851)	3/185	0.0302059	0.105181	0	0	4.64953	16.272	KHDRBS1;CSK;PAK2
										response to amino acid starvation (GO:1990928)	2/75	0.0307229	0.106506	0	0	7.6612	26.682	FAS;MAP3K5
										cellular response to hormone stimulus (GO:0032870)	2/76	0.03148	0.107476	0	0	7.55729	26.1361	AR;SRC
										negative regulation of developmental process (GO:0051093)	2/77	0.0322445	0.107476	0	0	7.45615	25.6075	BCL11A;WDR77
										cellular response to UV (GO:0034644)	2/77	0.0322445	0.107476	0	0	7.45615	25.6075	KDM1A;MYC
										actin-mediated cell contraction (GO:0070252)	1/9	0.0323806	0.107476	0	0	34.5816	118.622	PARVA
										bone cell development (GO:0098751)	1/9	0.0323806	0.107476	0	0	34.5816	118.622	SRC
										bone resorption (GO:0045453)	1/9	0.0323806	0.107476	0	0	34.5816	118.622	SRC
										regulation of histone H4 acetylation (GO:0090239)	1/9	0.0323806	0.107476	0	0	34.5816	118.622	SMARCB1
										regulation of transmembrane transporter activity (GO:0022898)	1/9	0.0323806	0.107476	0	0	34.5816	118.622	ACTB
										intestinal epithelial cell differentiation (GO:0060575)	1/9	0.0323806	0.107476	0	0	34.5816	118.622	SRC
										small RNA loading onto RISC (GO:0070922)	1/9	0.0323806	0.107476	0	0	34.5816	118.622	DHX9
										negative regulation of apoptotic signaling pathway (GO:2001234)	2/78	0.0330163	0.109122	0	0	7.35767	25.0952	AR;SRC
										mRNA 3'-end processing (GO:0031124)	2/79	0.0337953	0.111075	0	0	7.26175	24.5987	CSTF2;PABPC1
										negative regulation of cellular component organization (GO:0051129)	2/80	0.0345815	0.111075	0	0	7.16829	24.1173	AR;SRC
										regulation of protein localization to plasma membrane (GO:1903076)	2/80	0.0345815	0.111075	0	0	7.16829	24.1173	AR;ACTB
										regulation of signal transduction (GO:0009966)	3/198	0.0358601	0.111075	0	0	4.3367	14.4331	SNW1;SRC;CSK
										apical protein localization (GO:0045176)	1/10	0.035914	0.111075	0	0	30.7377	102.253	ACTB
										regulation of DNA methylation (GO:0044030)	1/10	0.035914	0.111075	0	0	30.7377	102.253	MYC
										negative regulation of telomerase activity (GO:0051974)	1/10	0.035914	0.111075	0	0	30.7377	102.253	SRC
										nucleic acid transport (GO:0050657)	1/10	0.035914	0.111075	0	0	30.7377	102.253	YBX1
										retinoic acid receptor signaling pathway (GO:0048384)	1/10	0.035914	0.111075	0	0	30.7377	102.253	SNW1
										positive regulation of mesenchymal cell proliferation (GO:0002053)	1/10	0.035914	0.111075	0	0	30.7377	102.253	MYC
										small nucleolar ribonucleoprotein complex assembly (GO:0000491)	1/10	0.035914	0.111075	0	0	30.7377	102.253	RUVBL1
										positive regulation of transcription by RNA polymerase III (GO:0045945)	1/10	0.035914	0.111075	0	0	30.7377	102.253	AR
										positive regulation of transcription of nucleolar large rRNA by RNA polymerase I (GO:1901838)	1/10	0.035914	0.111075	0	0	30.7377	102.253	SMARCB1
										regulation of gene expression, epigenetic (GO:0040029)	2/82	0.0361752	0.111075	0	0	6.98838	23.1971	SF3B1;ACTB
										ephrin receptor signaling pathway (GO:0048013)	2/82	0.0361752	0.111075	0	0	6.98838	23.1971	SRC;ACTB
										regulation of macromolecule metabolic process (GO:0060255)	3/200	0.0367752	0.111075	0	0	4.29224	14.177	MYC;PCBP2;YBX1
										regulation of Notch signaling pathway (GO:0008593)	2/83	0.0369825	0.111075	0	0	6.90176	22.7572	SNW1;SRC
										epidermis development (GO:0008544)	2/83	0.0369825	0.111075	0	0	6.90176	22.7572	HDAC2;YBX1
										G1/S transition of mitotic cell cycle (GO:0000082)	2/85	0.038618	0.111075	0	0	6.73477	21.9152	KHDRBS1;MYC
										positive regulation of nucleic acid-templated transcription (GO:1903508)	5/511	0.0388558	0.111075	0	0	2.82216	9.1661	AR;HDAC2;MYCN;MYC;MAP3K5
										actin filament depolymerization (GO:0030042)	1/11	0.0394347	0.111075	0	0	27.6625	89.4359	CFL1
										rDNA heterochromatin assembly (GO:0000183)	1/11	0.0394347	0.111075	0	0	27.6625	89.4359	MBD2
										negative regulation of defense response to virus (GO:0050687)	1/11	0.0394347	0.111075	0	0	27.6625	89.4359	PCBP2
										regulation of cysteine-type endopeptidase activity involved in apoptotic signaling pathway (GO:2001267)	1/11	0.0394347	0.111075	0	0	27.6625	89.4359	FAS
										regulation of cytoplasmic transport (GO:1903649)	1/11	0.0394347	0.111075	0	0	27.6625	89.4359	SRC
										cellular response to increased oxygen levels (GO:0036295)	1/11	0.0394347	0.111075	0	0	27.6625	89.4359	FAS
										negative regulation of translation, ncRNA-mediated (GO:0040033)	1/11	0.0394347	0.111075	0	0	27.6625	89.4359	RBM4
										regulation of histone H3-K9 acetylation (GO:2000615)	1/11	0.0394347	0.111075	0	0	27.6625	89.4359	SMARCB1
										chromatin-mediated maintenance of transcription (GO:0048096)	1/11	0.0394347	0.111075	0	0	27.6625	89.4359	SMARCD1
										regulation of lamellipodium morphogenesis (GO:2000392)	1/11	0.0394347	0.111075	0	0	27.6625	89.4359	SRC
										regulation of mesenchymal cell proliferation (GO:0010464)	1/11	0.0394347	0.111075	0	0	27.6625	89.4359	MYC
										regulation of mitochondrial depolarization (GO:0051900)	1/11	0.0394347	0.111075	0	0	27.6625	89.4359	SRC
										positive regulation by host of viral process (GO:0044794)	1/11	0.0394347	0.111075	0	0	27.6625	89.4359	CFL1
										regulation of stress-activated protein kinase signaling cascade (GO:0070302)	1/11	0.0394347	0.111075	0	0	27.6625	89.4359	FAS
										positive regulation of integrin activation (GO:0033625)	1/11	0.0394347	0.111075	0	0	27.6625	89.4359	SRC
										positive regulation of neuroblast proliferation (GO:0002052)	1/11	0.0394347	0.111075	0	0	27.6625	89.4359	KDM1A
										positive regulation of posttranscriptional gene silencing (GO:0060148)	1/11	0.0394347	0.111075	0	0	27.6625	89.4359	DHX9
										positive regulation of production of miRNAs involved in gene silencing by miRNA (GO:1903800)	1/11	0.0394347	0.111075	0	0	27.6625	89.4359	MYCN
										T cell homeostasis (GO:0043029)	1/11	0.0394347	0.111075	0	0	27.6625	89.4359	FAS
										miRNA mediated inhibition of translation (GO:0035278)	1/11	0.0394347	0.111075	0	0	27.6625	89.4359	RBM4
										negative regulation of cellular amide metabolic process (GO:0034249)	2/86	0.0394459	0.111075	0	0	6.65426	21.5121	RBM4;YBX1
										mitotic cell cycle phase transition (GO:0044772)	3/209	0.0410412	0.114965	0	0	4.10284	13.1011	KHDRBS1;MYC;TUBB
										negative regulation of binding (GO:0051100)	2/88	0.0411221	0.114965	0	0	6.49885	20.7392	KDM1A;ACTB
										regulation of type I interferon production (GO:0032479)	2/89	0.0419701	0.115104	0	0	6.42383	20.3687	DHX9;PCBP2
										negative regulation of translation (GO:0017148)	2/90	0.0428248	0.115104	0	0	6.35051	20.0082	RBM4;YBX1
										negative regulation of cell division (GO:0051782)	1/12	0.0429427	0.115104	0	0	25.1465	79.1583	MYC
										regulation of histone H3-K9 methylation (GO:0051570)	1/12	0.0429427	0.115104	0	0	25.1465	79.1583	KDM1A
										nuclear body organization (GO:0030575)	1/12	0.0429427	0.115104	0	0	25.1465	79.1583	SERBP1
										regulation of MHC class II biosynthetic process (GO:0045346)	1/12	0.0429427	0.115104	0	0	25.1465	79.1583	HDAC2
										regulation of nucleobase-containing compound metabolic process (GO:0019219)	1/12	0.0429427	0.115104	0	0	25.1465	79.1583	PCBP2
										gas transport (GO:0015669)	1/12	0.0429427	0.115104	0	0	25.1465	79.1583	MYC
										histone H3-K9 demethylation (GO:0033169)	1/12	0.0429427	0.115104	0	0	25.1465	79.1583	KDM1A
										intrinsic apoptotic signaling pathway in response to oxidative stress (GO:0008631)	1/12	0.0429427	0.115104	0	0	25.1465	79.1583	MAP3K5
										modulation by host of viral process (GO:0044788)	1/12	0.0429427	0.115104	0	0	25.1465	79.1583	CFL1
										morphogenesis of a polarized epithelium (GO:0001738)	1/12	0.0429427	0.115104	0	0	25.1465	79.1583	ACTB
										regulation of peptidyl-tyrosine phosphorylation (GO:0050730)	2/92	0.0445535	0.119013	0	0	6.20876	19.3159	SRC;PAK2
										negative regulation of cellular protein metabolic process (GO:0032269)	2/94	0.0463079	0.11915	0	0	6.07318	18.6595	RBM4;YBX1
										nucleosome organization (GO:0034728)	2/94	0.0463079	0.11915	0	0	6.07318	18.6595	SMARCD1;SMARCB1
										negative regulation of cellular senescence (GO:2000773)	1/13	0.046438	0.11915	0	0	23.0498	70.7544	YBX1
										negative regulation of histone methylation (GO:0031061)	1/13	0.046438	0.11915	0	0	23.0498	70.7544	KDM1A
										negative regulation of intrinsic apoptotic signaling pathway in response to DNA damage by p53 class mediator (GO:1902166)	1/13	0.046438	0.11915	0	0	23.0498	70.7544	KDM1A
										regulation of cell aging (GO:0090342)	1/13	0.046438	0.11915	0	0	23.0498	70.7544	RSL1D1
										chromatin organization involved in regulation of transcription (GO:0034401)	1/13	0.046438	0.11915	0	0	23.0498	70.7544	SMARCD1
										regulation of mRNA metabolic process (GO:1903311)	1/13	0.046438	0.11915	0	0	23.0498	70.7544	DHX9
										entry into host (GO:0044409)	1/13	0.046438	0.11915	0	0	23.0498	70.7544	SRC
										positive regulation of nuclear-transcribed mRNA poly(A) tail shortening (GO:0060213)	1/13	0.046438	0.11915	0	0	23.0498	70.7544	PABPC1
										spliceosomal tri-snRNP complex assembly (GO:0000244)	1/13	0.046438	0.11915	0	0	23.0498	70.7544	PRPF6
										pre-mRNA cleavage required for polyadenylation (GO:0098789)	1/13	0.046438	0.11915	0	0	23.0498	70.7544	CSTF2
										negative regulation of DNA damage response, signal transduction by p53 class mediator (GO:0043518)	1/14	0.0499208	0.124802	0	0	21.2756	63.7699	KDM1A
										negative regulation of translational initiation (GO:0045947)	1/14	0.0499208	0.124802	0	0	21.2756	63.7699	RBM4
										regulation of intrinsic apoptotic signaling pathway in response to DNA damage by p53 class mediator (GO:1902165)	1/14	0.0499208	0.124802	0	0	21.2756	63.7699	KDM1A
										covalent chromatin modification (GO:0016569)	1/14	0.0499208	0.124802	0	0	21.2756	63.7699	MBD2
										regulation of retinoic acid receptor signaling pathway (GO:0048385)	1/14	0.0499208	0.124802	0	0	21.2756	63.7699	SNW1
										regulation of transcription of nucleolar large rRNA by RNA polymerase I (GO:1901836)	1/14	0.0499208	0.124802	0	0	21.2756	63.7699	SMARCB1
										maturation of LSU-rRNA from tricistronic rRNA transcript (SSU-rRNA, 5.8S rRNA, LSU-rRNA) (GO:0000463)	1/14	0.0499208	0.124802	0	0	21.2756	63.7699	PES1
										mRNA cleavage involved in mRNA processing (GO:0098787)	1/14	0.0499208	0.124802	0	0	21.2756	63.7699	CSTF2
										response to UV (GO:0009411)	2/99	0.0508031	0.125816	0	0	5.75868	17.1597	KDM1A;MYC
										androgen receptor signaling pathway (GO:0030521)	1/15	0.053391	0.125816	0	0	19.755	57.8843	AR
										regulation of cytoplasmic translation (GO:2000765)	1/15	0.053391	0.125816	0	0	19.755	57.8843	DHX9
										regulation of dephosphorylation (GO:0035303)	1/15	0.053391	0.125816	0	0	19.755	57.8843	SRC
										cellular response to estrogen stimulus (GO:0071391)	1/15	0.053391	0.125816	0	0	19.755	57.8843	AR
										cellular response to exogenous dsRNA (GO:0071360)	1/15	0.053391	0.125816	0	0	19.755	57.8843	DHX9
										regulation of integrin activation (GO:0033623)	1/15	0.053391	0.125816	0	0	19.755	57.8843	SRC
										contractile actin filament bundle assembly (GO:0030038)	1/15	0.053391	0.125816	0	0	19.755	57.8843	SRC
										regulation of nuclear-transcribed mRNA catabolic process, deadenylation-dependent decay (GO:1900151)	1/15	0.053391	0.125816	0	0	19.755	57.8843	PABPC1
										regulation of nuclear-transcribed mRNA poly(A) tail shortening (GO:0060211)	1/15	0.053391	0.125816	0	0	19.755	57.8843	PABPC1
										establishment of spindle localization (GO:0051293)	1/15	0.053391	0.125816	0	0	19.755	57.8843	CFL1
										positive regulation of histone H3-K4 methylation (GO:0051571)	1/15	0.053391	0.125816	0	0	19.755	57.8843	SNW1
										histone H3 deacetylation (GO:0070932)	1/15	0.053391	0.125816	0	0	19.755	57.8843	HDAC2
										positive regulation of nuclear-transcribed mRNA catabolic process, deadenylation-dependent decay (GO:1900153)	1/15	0.053391	0.125816	0	0	19.755	57.8843	PABPC1
										steroid hormone mediated signaling pathway (GO:0043401)	1/15	0.053391	0.125816	0	0	19.755	57.8843	AR
										stress fiber assembly (GO:0043149)	1/15	0.053391	0.125816	0	0	19.755	57.8843	SRC
										positive regulation of protein export from nucleus (GO:0046827)	1/15	0.053391	0.125816	0	0	19.755	57.8843	RBM22
										positive regulation of response to cytokine stimulus (GO:0060760)	1/15	0.053391	0.125816	0	0	19.755	57.8843	DHX9
										tRNA splicing, via endonucleolytic cleavage and ligation (GO:0006388)	1/15	0.053391	0.125816	0	0	19.755	57.8843	CSTF2
										translational elongation (GO:0006414)	2/104	0.0554486	0.130035	0	0	5.47501	15.8354	EEF1A1;EEF2
										negative regulation of anoikis (GO:2000811)	1/16	0.0568487	0.130035	0	0	18.437	52.8657	SRC
										negative regulation of cell-substrate junction organization (GO:0150118)	1/16	0.0568487	0.130035	0	0	18.437	52.8657	SRC
										negative regulation of focal adhesion assembly (GO:0051895)	1/16	0.0568487	0.130035	0	0	18.437	52.8657	SRC
										odontogenesis of dentin-containing tooth (GO:0042475)	1/16	0.0568487	0.130035	0	0	18.437	52.8657	HDAC2
										regulation of monocyte differentiation (GO:0045655)	1/16	0.0568487	0.130035	0	0	18.437	52.8657	MYC
										positive regulation of collagen biosynthetic process (GO:0032967)	1/16	0.0568487	0.130035	0	0	18.437	52.8657	HDAC2
										histone H2A acetylation (GO:0043968)	1/16	0.0568487	0.130035	0	0	18.437	52.8657	RUVBL1
										RNA splicing, via endonucleolytic cleavage and ligation (GO:0000394)	1/16	0.0568487	0.130035	0	0	18.437	52.8657	CSTF2
										mRNA cis splicing, via spliceosome (GO:0045292)	1/16	0.0568487	0.130035	0	0	18.437	52.8657	RBM22
										peptidyl-lysine modification (GO:0018205)	2/106	0.0573474	0.130792	0	0	5.36918	15.3485	RNF113A;BCL11A
										regulation of cell population proliferation (GO:0042127)	6/764	0.0600529	0.132105	0	0	2.26468	6.36948	RPS4X;AR;PBRM1;HDAC2;MYC;WDR77
										negative regulation of cell aging (GO:0090344)	1/17	0.060294	0.132105	0	0	17.2839	48.5421	YBX1
										negative regulation of execution phase of apoptosis (GO:1900118)	1/17	0.060294	0.132105	0	0	17.2839	48.5421	PAK2
										negative regulation of intrinsic apoptotic signaling pathway by p53 class mediator (GO:1902254)	1/17	0.060294	0.132105	0	0	17.2839	48.5421	KDM1A
										cellular response to gamma radiation (GO:0071480)	1/17	0.060294	0.132105	0	0	17.2839	48.5421	KDM1A
										regulation of neuroblast proliferation (GO:1902692)	1/17	0.060294	0.132105	0	0	17.2839	48.5421	KDM1A
										regulation of stem cell proliferation (GO:0072091)	1/17	0.060294	0.132105	0	0	17.2839	48.5421	KDM1A
										positive regulation of collagen metabolic process (GO:0010714)	1/17	0.060294	0.132105	0	0	17.2839	48.5421	HDAC2
										positive regulation of DNA replication (GO:0045740)	1/17	0.060294	0.132105	0	0	17.2839	48.5421	DHX9
										ribosomal small subunit assembly (GO:0000028)	1/17	0.060294	0.132105	0	0	17.2839	48.5421	RPS5
										RNA interference (GO:0016246)	1/17	0.060294	0.132105	0	0	17.2839	48.5421	DHX9
										maturation of 5.8S rRNA (GO:0000460)	1/17	0.060294	0.132105	0	0	17.2839	48.5421	PES1
										positive regulation of stem cell proliferation (GO:2000648)	1/17	0.060294	0.132105	0	0	17.2839	48.5421	KDM1A
										positive regulation of transcription of Notch receptor target (GO:0007221)	1/17	0.060294	0.132105	0	0	17.2839	48.5421	SNW1
										regulation of protein serine/threonine kinase activity (GO:0071900)	2/111	0.0621921	0.135073	0	0	5.12159	14.2254	SRC;ACTB
										alternative mRNA splicing, via spliceosome (GO:0000380)	1/18	0.0637268	0.135073	0	0	16.2663	44.7837	DHX9
										negative regulation of fibroblast proliferation (GO:0048147)	1/18	0.0637268	0.135073	0	0	16.2663	44.7837	MYC
										regulation of early endosome to late endosome transport (GO:2000641)	1/18	0.0637268	0.135073	0	0	16.2663	44.7837	SRC
										cellular response to dsRNA (GO:0071359)	1/18	0.0637268	0.135073	0	0	16.2663	44.7837	DHX9
										negative regulation of signal transduction by p53 class mediator (GO:1901797)	1/18	0.0637268	0.135073	0	0	16.2663	44.7837	KDM1A
										neuron maturation (GO:0042551)	1/18	0.0637268	0.135073	0	0	16.2663	44.7837	ACTL6B
										embryonic digit morphogenesis (GO:0042733)	1/18	0.0637268	0.135073	0	0	16.2663	44.7837	HDAC2
										regulation of production of miRNAs involved in gene silencing by miRNA (GO:1903798)	1/18	0.0637268	0.135073	0	0	16.2663	44.7837	MYCN
										glycoprotein catabolic process (GO:0006516)	1/18	0.0637268	0.135073	0	0	16.2663	44.7837	STT3B
										interleukin-6-mediated signaling pathway (GO:0070102)	1/18	0.0637268	0.135073	0	0	16.2663	44.7837	SRC
										intracellular estrogen receptor signaling pathway (GO:0030520)	1/18	0.0637268	0.135073	0	0	16.2663	44.7837	AR
										cellular response to lectin (GO:1990858)	2/115	0.066165	0.138558	0	0	4.9393	13.4132	SRC;PAK2
										stimulatory C-type lectin receptor signaling pathway (GO:0002223)	2/115	0.066165	0.138558	0	0	4.9393	13.4132	SRC;PAK2
										pyroptosis (GO:0070269)	1/19	0.0671473	0.138558	0	0	15.3619	41.4904	DHX9
										branching involved in ureteric bud morphogenesis (GO:0001658)	1/19	0.0671473	0.138558	0	0	15.3619	41.4904	MYC
										carbohydrate derivative catabolic process (GO:1901136)	1/19	0.0671473	0.138558	0	0	15.3619	41.4904	STT3B
										regulation of collagen biosynthetic process (GO:0032965)	1/19	0.0671473	0.138558	0	0	15.3619	41.4904	HDAC2
										negative regulation of RNA metabolic process (GO:0051253)	1/19	0.0671473	0.138558	0	0	15.3619	41.4904	PTBP2
										negative regulation of RNA splicing (GO:0033119)	1/19	0.0671473	0.138558	0	0	15.3619	41.4904	PTBP2
										regulation of stem cell population maintenance (GO:2000036)	1/19	0.0671473	0.138558	0	0	15.3619	41.4904	MYC
										ureteric bud morphogenesis (GO:0060675)	1/19	0.0671473	0.138558	0	0	15.3619	41.4904	MYC
										positive regulation of cell differentiation (GO:0045597)	3/258	0.0683659	0.1407	0	0	3.30622	8.87019	RBM4;AR;PA2G4
										regulation of protein binding (GO:0043393)	2/118	0.0691992	0.141838	0	0	4.81083	12.8486	KDM1A;ACTB
										innate immune response activating cell surface receptor signaling pathway (GO:0002220)	2/119	0.0702207	0.141838	0	0	4.76947	12.6683	SRC;PAK2
										cellular component assembly (GO:0022607)	3/261	0.0702538	0.141838	0	0	3.26728	8.67671	FAS;PARVA;ACTB
										negative regulation of telomere maintenance via telomerase (GO:0032211)	1/20	0.0705554	0.141838	0	0	14.5526	38.5842	SRC
										energy reserve metabolic process (GO:0006112)	1/20	0.0705554	0.141838	0	0	14.5526	38.5842	MYC
										positive regulation of embryonic development (GO:0040019)	1/20	0.0705554	0.141838	0	0	14.5526	38.5842	CFL1
										positive regulation of interferon-alpha production (GO:0032727)	1/20	0.0705554	0.141838	0	0	14.5526	38.5842	DHX9
										myeloid cell development (GO:0061515)	1/20	0.0705554	0.141838	0	0	14.5526	38.5842	SRC
										natural killer cell mediated immunity (GO:0002228)	1/20	0.0705554	0.141838	0	0	14.5526	38.5842	TUBB
										regulation of mRNA catabolic process (GO:0061013)	2/122	0.0733149	0.144566	0	0	4.64953	12.1492	SERBP1;PABPC1
										regulation of anoikis (GO:2000209)	1/21	0.0739513	0.144566	0	0	13.8243	36.0033	SRC
										negative regulation of protein localization to plasma membrane (GO:1903077)	1/21	0.0739513	0.144566	0	0	13.8243	36.0033	CSK
										negative regulation of reproductive process (GO:2000242)	1/21	0.0739513	0.144566	0	0	13.8243	36.0033	WDR77
										neuron apoptotic process (GO:0051402)	1/21	0.0739513	0.144566	0	0	13.8243	36.0033	FAS
										extrinsic apoptotic signaling pathway in absence of ligand (GO:0097192)	1/21	0.0739513	0.144566	0	0	13.8243	36.0033	FAS
										focal adhesion assembly (GO:0048041)	1/21	0.0739513	0.144566	0	0	13.8243	36.0033	SRC
										regulation of transcription by RNA polymerase III (GO:0006359)	1/21	0.0739513	0.144566	0	0	13.8243	36.0033	AR
										response to progesterone (GO:0032570)	1/21	0.0739513	0.144566	0	0	13.8243	36.0033	SRC
										intrinsic apoptotic signaling pathway in response to DNA damage by p53 class mediator (GO:0042771)	1/21	0.0739513	0.144566	0	0	13.8243	36.0033	SNW1
										stress granule assembly (GO:0034063)	1/21	0.0739513	0.144566	0	0	13.8243	36.0033	RPS23
										regulation of anatomical structure morphogenesis (GO:0022603)	2/123	0.0743561	0.144994	0	0	4.61087	11.9831	CFL1;PAK2
										regulation of chromosome organization (GO:0033044)	1/22	0.0773349	0.147485	0	0	13.1653	33.6981	MYC
										cell projection assembly (GO:0030031)	1/22	0.0773349	0.147485	0	0	13.1653	33.6981	PARVA
										osteoclast differentiation (GO:0030316)	1/22	0.0773349	0.147485	0	0	13.1653	33.6981	SRC
										regulation of response to cytokine stimulus (GO:0060759)	1/22	0.0773349	0.147485	0	0	13.1653	33.6981	DHX9
										positive regulation of neural precursor cell proliferation (GO:2000179)	1/22	0.0773349	0.147485	0	0	13.1653	33.6981	KDM1A
										maturation of 5.8S rRNA from tricistronic rRNA transcript (SSU-rRNA, 5.8S rRNA, LSU-rRNA) (GO:0000466)	1/22	0.0773349	0.147485	0	0	13.1653	33.6981	PES1
										positive regulation of translational initiation (GO:0045948)	1/22	0.0773349	0.147485	0	0	13.1653	33.6981	KHDRBS1
										natural killer cell mediated cytotoxicity (GO:0042267)	1/22	0.0773349	0.147485	0	0	13.1653	33.6981	TUBB
										protein localization to cell junction (GO:1902414)	1/22	0.0773349	0.147485	0	0	13.1653	33.6981	PAK2
										cytoskeleton-dependent intracellular transport (GO:0030705)	1/23	0.0807063	0.151324	0	0	12.5663	31.6286	TUBB
										regulation of neural precursor cell proliferation (GO:2000177)	1/23	0.0807063	0.151324	0	0	12.5663	31.6286	KDM1A
										regulation of protein export from nucleus (GO:0046825)	1/23	0.0807063	0.151324	0	0	12.5663	31.6286	RBM22
										ERK1 and ERK2 cascade (GO:0070371)	1/23	0.0807063	0.151324	0	0	12.5663	31.6286	MYC
										positive regulation of histone acetylation (GO:0035066)	1/23	0.0807063	0.151324	0	0	12.5663	31.6286	SMARCB1
										positive regulation of JUN kinase activity (GO:0043507)	1/23	0.0807063	0.151324	0	0	12.5663	31.6286	MAP3K5
										positive regulation of transcription by RNA polymerase I (GO:0045943)	1/23	0.0807063	0.151324	0	0	12.5663	31.6286	SMARCB1
										G2/M transition of mitotic cell cycle (GO:0000086)	2/130	0.0817754	0.152961	0	0	4.35717	10.9094	KHDRBS1;TUBB
										cell cycle G2/M phase transition (GO:0044839)	2/131	0.0828535	0.154607	0	0	4.32318	10.7677	KHDRBS1;TUBB
										negative regulation of stress fiber assembly (GO:0051497)	1/24	0.0840656	0.155382	0	0	12.0193	29.7617	PAK2
										positive regulation of cellular response to transforming growth factor beta stimulus (GO:1903846)	1/24	0.0840656	0.155382	0	0	12.0193	29.7617	SNW1
										heterochromatin assembly (GO:0031507)	1/24	0.0840656	0.155382	0	0	12.0193	29.7617	MBD2
										positive regulation of transforming growth factor beta receptor signaling pathway (GO:0030511)	1/24	0.0840656	0.155382	0	0	12.0193	29.7617	SNW1
										positive regulation of peptidyl-tyrosine phosphorylation (GO:0050731)	2/134	0.0861141	0.158792	0	0	4.22429	10.3583	SRC;PAK2
										negative regulation of cell junction assembly (GO:1901889)	1/25	0.0874128	0.159677	0	0	11.5179	28.0705	SRC
										regulation of interferon-alpha production (GO:0032647)	1/25	0.0874128	0.159677	0	0	11.5179	28.0705	DHX9
										outflow tract septum morphogenesis (GO:0003148)	1/25	0.0874128	0.159677	0	0	11.5179	28.0705	PARVA
										energy derivation by oxidation of organic compounds (GO:0015980)	1/25	0.0874128	0.159677	0	0	11.5179	28.0705	MYC
										negative regulation of intrinsic apoptotic signaling pathway in response to DNA damage (GO:1902230)	1/26	0.0907479	0.161976	0	0	11.0567	26.5324	KDM1A
										negative regulation of protein transport (GO:0051224)	1/26	0.0907479	0.161976	0	0	11.0567	26.5324	CSK
										negative regulation of telomere maintenance via telomere lengthening (GO:1904357)	1/26	0.0907479	0.161976	0	0	11.0567	26.5324	SRC
										DNA geometric change (GO:0032392)	1/26	0.0907479	0.161976	0	0	11.0567	26.5324	DHX9
										regulation of telomere maintenance (GO:0032204)	1/26	0.0907479	0.161976	0	0	11.0567	26.5324	MYC
										positive regulation of histone methylation (GO:0031062)	1/26	0.0907479	0.161976	0	0	11.0567	26.5324	SNW1
										histone lysine demethylation (GO:0070076)	1/26	0.0907479	0.161976	0	0	11.0567	26.5324	KDM1A
										RNA polyadenylation (GO:0043631)	1/26	0.0907479	0.161976	0	0	11.0567	26.5324	PABPC1
										positive regulation of viral transcription (GO:0050434)	1/26	0.0907479	0.161976	0	0	11.0567	26.5324	DHX9
										mRNA polyadenylation (GO:0006378)	1/26	0.0907479	0.161976	0	0	11.0567	26.5324	PABPC1
										transcription initiation from RNA polymerase II promoter (GO:0006367)	2/140	0.0927495	0.16517	0	0	4.0394	9.60509	AR;SNW1
										entrainment of circadian clock by photoperiod (GO:0043153)	1/27	0.094071	0.166008	0	0	10.6309	25.1283	RBM4
										positive regulation of muscle cell differentiation (GO:0051149)	1/27	0.094071	0.166008	0	0	10.6309	25.1283	RBM4
										stress-activated protein kinase signaling cascade (GO:0031098)	1/27	0.094071	0.166008	0	0	10.6309	25.1283	MAP3K5
										negative regulation of actin filament bundle assembly (GO:0032232)	1/27	0.094071	0.166008	0	0	10.6309	25.1283	PAK2
										protein localization to organelle (GO:0033365)	2/142	0.0949938	0.167258	0	0	3.98129	9.37173	DHX9;YBX1
										negative regulation of DNA-binding transcription factor activity (GO:0043433)	2/143	0.0961219	0.168049	0	0	3.95285	9.25812	HDAC2;KDM1A
										regulation of DNA damage response, signal transduction by p53 class mediator (GO:0043516)	1/28	0.0973821	0.168049	0	0	10.2366	23.8423	KDM1A
										cellular response to epidermal growth factor stimulus (GO:0071364)	1/28	0.0973821	0.168049	0	0	10.2366	23.8423	EEF1A1
										cellular response to interleukin-6 (GO:0071354)	1/28	0.0973821	0.168049	0	0	10.2366	23.8423	SRC
										regulation of postsynapse organization (GO:0099175)	1/28	0.0973821	0.168049	0	0	10.2366	23.8423	CFL1
										photoperiodism (GO:0009648)	1/28	0.0973821	0.168049	0	0	10.2366	23.8423	RBM4
										internal peptidyl-lysine acetylation (GO:0018393)	1/28	0.0973821	0.168049	0	0	10.2366	23.8423	RUVBL1
										positive regulation of protein import into nucleus (GO:0042307)	1/28	0.0973821	0.168049	0	0	10.2366	23.8423	RBM22
										protein depolymerization (GO:0051261)	1/28	0.0973821	0.168049	0	0	10.2366	23.8423	CFL1
										negative regulation of myeloid leukocyte differentiation (GO:0002762)	1/29	0.100681	0.171092	0	0	9.87054	22.6607	MYC
										regulation of DNA biosynthetic process (GO:2000278)	1/29	0.100681	0.171092	0	0	9.87054	22.6607	MYC
										negative regulation of transferase activity (GO:0051348)	1/29	0.100681	0.171092	0	0	9.87054	22.6607	SRC
										positive regulation of dephosphorylation (GO:0035306)	1/29	0.100681	0.171092	0	0	9.87054	22.6607	SRC
										positive regulation of extrinsic apoptotic signaling pathway (GO:2001238)	1/29	0.100681	0.171092	0	0	9.87054	22.6607	PAK2
										intrinsic apoptotic signaling pathway in response to endoplasmic reticulum stress (GO:0070059)	1/29	0.100681	0.171092	0	0	9.87054	22.6607	MAP3K5
										positive regulation of viral genome replication (GO:0045070)	1/29	0.100681	0.171092	0	0	9.87054	22.6607	PABPC1
										cell projection organization (GO:0030030)	1/30	0.103969	0.173171	0	0	9.52969	21.5721	PARVA
										CENP-A containing chromatin organization (GO:0061641)	1/30	0.103969	0.173171	0	0	9.52969	21.5721	RUVBL1
										CENP-A containing nucleosome assembly (GO:0034080)	1/30	0.103969	0.173171	0	0	9.52969	21.5721	RUVBL1
										heterotypic cell-cell adhesion (GO:0034113)	1/30	0.103969	0.173171	0	0	9.52969	21.5721	PARVA
										positive regulation of protein import (GO:1904591)	1/30	0.103969	0.173171	0	0	9.52969	21.5721	RBM22
										maintenance of blood-brain barrier (GO:0035633)	1/30	0.103969	0.173171	0	0	9.52969	21.5721	ACTB
										positive regulation of small GTPase mediated signal transduction (GO:0051057)	1/30	0.103969	0.173171	0	0	9.52969	21.5721	SRC
										morphogenesis of an epithelium (GO:0002009)	1/30	0.103969	0.173171	0	0	9.52969	21.5721	ACTB
										cellular response to organic cyclic compound (GO:0071407)	2/150	0.104125	0.173171	0	0	3.76456	8.51605	AR;ACTB
										response to cytokine (GO:0034097)	2/150	0.104125	0.173171	0	0	3.76456	8.51605	SRC;DDOST
										negative regulation of DNA binding (GO:0043392)	1/31	0.107244	0.177225	0	0	9.21157	20.5662	KDM1A
										negative regulation of response to biotic stimulus (GO:0002832)	1/31	0.107244	0.177225	0	0	9.21157	20.5662	PCBP2
										negative regulation of response to DNA damage stimulus (GO:2001021)	1/31	0.107244	0.177225	0	0	9.21157	20.5662	KDM1A
										protein phosphorylation (GO:0006468)	4/496	0.10759	0.177421	0	0	2.28997	5.10533	SRC;CSK;PAK2;MAP3K5
										positive regulation of protein kinase activity (GO:0045860)	2/154	0.108778	0.178459	0	0	3.66475	8.13006	SRC;PAK2
										positive regulation of NF-kappaB transcription factor activity (GO:0051092)	2/155	0.10995	0.178459	0	0	3.64061	8.0375	AR;DHX9
										negative regulation of cell-matrix adhesion (GO:0001953)	1/32	0.110508	0.178459	0	0	8.91398	19.6346	SRC
										negative regulation of DNA biosynthetic process (GO:2000279)	1/32	0.110508	0.178459	0	0	8.91398	19.6346	SRC
										regulation of cell morphogenesis (GO:0022604)	1/32	0.110508	0.178459	0	0	8.91398	19.6346	CFL1
										regulation of dendritic spine morphogenesis (GO:0061001)	1/32	0.110508	0.178459	0	0	8.91398	19.6346	CFL1
										chromatin remodeling at centromere (GO:0031055)	1/32	0.110508	0.178459	0	0	8.91398	19.6346	RUVBL1
										ERBB2 signaling pathway (GO:0038128)	1/32	0.110508	0.178459	0	0	8.91398	19.6346	SRC
										gene silencing by miRNA (GO:0035195)	1/32	0.110508	0.178459	0	0	8.91398	19.6346	RBM4
										positive regulation of lamellipodium organization (GO:1902745)	1/32	0.110508	0.178459	0	0	8.91398	19.6346	SRC
										regulation of cell differentiation (GO:0045595)	2/156	0.111125	0.179086	0	0	3.61679	7.94645	AR;PA2G4
										transcription by RNA polymerase II (GO:0006366)	3/320	0.111884	0.179938	0	0	2.65119	5.80688	AR;SNW1;CSTF2
										cellular response to starvation (GO:0009267)	2/158	0.113486	0.181829	0	0	3.57006	7.76873	FAS;MAP3K5
										positive regulation of histone modification (GO:0031058)	1/33	0.113759	0.181829	0	0	8.63498	18.7696	KDM1A
										muscle cell development (GO:0055001)	1/33	0.113759	0.181829	0	0	8.63498	18.7696	KDM1A
										protein autophosphorylation (GO:0046777)	2/159	0.114671	0.182911	0	0	3.54714	7.682	SRC;PAK2
										negative regulation of extrinsic apoptotic signaling pathway via death domain receptors (GO:1902042)	1/34	0.117	0.184736	0	0	8.3729	17.9648	FAS
										cell-substrate junction assembly (GO:0007044)	1/34	0.117	0.184736	0	0	8.3729	17.9648	SRC
										regulation of transmembrane transport (GO:0034762)	1/34	0.117	0.184736	0	0	8.3729	17.9648	ACTB
										response to steroid hormone (GO:0048545)	1/34	0.117	0.184736	0	0	8.3729	17.9648	AR
										termination of RNA polymerase II transcription (GO:0006369)	1/34	0.117	0.184736	0	0	8.3729	17.9648	CSTF2
										cellular response to hydrogen peroxide (GO:0070301)	1/35	0.120228	0.187556	0	0	8.12623	17.2143	MAP3K5
										regulation of JUN kinase activity (GO:0043506)	1/35	0.120228	0.187556	0	0	8.12623	17.2143	MAP3K5
										regulation of muscle cell differentiation (GO:0051147)	1/35	0.120228	0.187556	0	0	8.12623	17.2143	RBM4
										response to estrogen (GO:0043627)	1/35	0.120228	0.187556	0	0	8.12623	17.2143	AR
										response to exogenous dsRNA (GO:0043330)	1/35	0.120228	0.187556	0	0	8.12623	17.2143	DHX9
										muscle cell differentiation (GO:0042692)	1/35	0.120228	0.187556	0	0	8.12623	17.2143	KDM1A
										regulation of MAPK cascade (GO:0043408)	2/166	0.123056	0.188798	0	0	3.39454	7.11194	FAS;PAK2
										regulation of defense response to virus by host (GO:0050691)	1/36	0.123445	0.188798	0	0	7.89365	16.5132	DHX9
										regulation of embryonic development (GO:0045995)	1/36	0.123445	0.188798	0	0	7.89365	16.5132	CFL1
										embryonic limb morphogenesis (GO:0030326)	1/36	0.123445	0.188798	0	0	7.89365	16.5132	HDAC2
										platelet aggregation (GO:0070527)	1/36	0.123445	0.188798	0	0	7.89365	16.5132	ACTB
										regulation of protein import into nucleus (GO:0042306)	1/36	0.123445	0.188798	0	0	7.89365	16.5132	RBM22
										positive regulation of innate immune response (GO:0045089)	1/36	0.123445	0.188798	0	0	7.89365	16.5132	DHX9
										positive regulation of interferon-beta production (GO:0032728)	1/36	0.123445	0.188798	0	0	7.89365	16.5132	DHX9
										retina homeostasis (GO:0001895)	1/36	0.123445	0.188798	0	0	7.89365	16.5132	ACTB
										intrinsic apoptotic signaling pathway by p53 class mediator (GO:0072332)	1/36	0.123445	0.188798	0	0	7.89365	16.5132	SNW1
										DNA-templated transcription, initiation (GO:0006352)	2/168	0.125479	0.191448	0	0	3.3533	6.96016	AR;SNW1
										negative regulation of stress-activated MAPK cascade (GO:0032873)	1/37	0.12665	0.191448	0	0	7.674	15.857	MYC
										centromere complex assembly (GO:0034508)	1/37	0.12665	0.191448	0	0	7.674	15.857	RUVBL1
										regulation of transport (GO:0051049)	1/37	0.12665	0.191448	0	0	7.674	15.857	ACTB
										positive regulation of signaling receptor activity (GO:2000273)	1/37	0.12665	0.191448	0	0	7.674	15.857	HDAC2
										tRNA transport (GO:0051031)	1/37	0.12665	0.191448	0	0	7.674	15.857	YBX1
										regulation of apoptotic signaling pathway (GO:2001233)	1/38	0.129844	0.195141	0	0	7.46622	15.2417	FAS
										positive regulation of cell development (GO:0010720)	1/38	0.129844	0.195141	0	0	7.46622	15.2417	SNW1
										histone exchange (GO:0043486)	1/38	0.129844	0.195141	0	0	7.46622	15.2417	RUVBL1
										regulation of dendrite development (GO:0050773)	1/39	0.133026	0.198394	0	0	7.26937	14.6639	BCL11A
										regulation of intracellular transport (GO:0032386)	1/39	0.133026	0.198394	0	0	7.26937	14.6639	RBM4
										odontogenesis (GO:0042476)	1/39	0.133026	0.198394	0	0	7.26937	14.6639	HDAC2
										DNA replication-independent nucleosome assembly (GO:0006336)	1/39	0.133026	0.198394	0	0	7.26937	14.6639	RUVBL1
										ribosomal small subunit biogenesis (GO:0042274)	1/40	0.136196	0.202735	0	0	7.08262	14.1203	RPS5
										negative regulation of immune response (GO:0050777)	2/178	0.137762	0.204676	0	0	3.16117	6.26615	SRC;PCBP2
										nucleobase-containing compound catabolic process (GO:0034655)	1/41	0.139355	0.205089	0	0	6.90521	13.6083	PABPC4
										regulation of response to DNA damage stimulus (GO:2001020)	1/41	0.139355	0.205089	0	0	6.90521	13.6083	MYC
										regulation of viral transcription (GO:0046782)	1/41	0.139355	0.205089	0	0	6.90521	13.6083	DHX9
										response to growth factor (GO:0070848)	1/41	0.139355	0.205089	0	0	6.90521	13.6083	MYC
										JNK cascade (GO:0007254)	1/41	0.139355	0.205089	0	0	6.90521	13.6083	MAP3K5
										regulation of DNA recombination (GO:0000018)	1/42	0.142503	0.207762	0	0	6.73645	13.1252	KDM1A
										regulation of double-strand break repair (GO:2000779)	1/42	0.142503	0.207762	0	0	6.73645	13.1252	KDM1A
										regulation of extrinsic apoptotic signaling pathway via death domain receptors (GO:1902041)	1/42	0.142503	0.207762	0	0	6.73645	13.1252	FAS
										positive regulation of ATPase activity (GO:0032781)	1/42	0.142503	0.207762	0	0	6.73645	13.1252	DHX9
										positive regulation of protein tyrosine kinase activity (GO:0061098)	1/42	0.142503	0.207762	0	0	6.73645	13.1252	SRC
										regulation of cell-cell adhesion (GO:0022407)	1/43	0.14564	0.20998	0	0	6.57573	12.6689	SRC
										cellular response to retinoic acid (GO:0071300)	1/43	0.14564	0.20998	0	0	6.57573	12.6689	SNW1
										negative regulation of type I interferon production (GO:0032480)	1/43	0.14564	0.20998	0	0	6.57573	12.6689	PCBP2
										development of primary male sexual characteristics (GO:0046546)	1/43	0.14564	0.20998	0	0	6.57573	12.6689	AR
										substantia nigra development (GO:0021762)	1/43	0.14564	0.20998	0	0	6.57573	12.6689	ACTB
										male gonad development (GO:0008584)	1/43	0.14564	0.20998	0	0	6.57573	12.6689	AR
										branching morphogenesis of an epithelial tube (GO:0048754)	1/44	0.148765	0.212911	0	0	6.42248	12.2373	MYC
										positive regulation of biosynthetic process (GO:0009891)	1/44	0.148765	0.212911	0	0	6.42248	12.2373	HDAC2
										homotypic cell-cell adhesion (GO:0034109)	1/44	0.148765	0.212911	0	0	6.42248	12.2373	ACTB
										positive regulation of mRNA catabolic process (GO:0061014)	1/44	0.148765	0.212911	0	0	6.42248	12.2373	PABPC1
										regulation of DNA repair (GO:0006282)	1/45	0.151879	0.216178	0	0	6.2762	11.8286	DHX9
										positive regulation of nervous system development (GO:0051962)	1/45	0.151879	0.216178	0	0	6.2762	11.8286	SNW1
										positive regulation of response to biotic stimulus (GO:0002833)	1/45	0.151879	0.216178	0	0	6.2762	11.8286	DHX9
										positive regulation of protein phosphorylation (GO:0001934)	3/371	0.153798	0.21851	0	0	2.27783	4.26437	SRC;FAS;PAK2
										regulation of cellular protein localization (GO:1903827)	1/46	0.154981	0.218995	0	0	6.13642	11.4411	KDM1A
										regulation of DNA metabolic process (GO:0051052)	1/46	0.154981	0.218995	0	0	6.13642	11.4411	MYC
										regulation of double-strand break repair via homologous recombination (GO:0010569)	1/46	0.154981	0.218995	0	0	6.13642	11.4411	KDM1A
										regulation of programmed cell death (GO:0043067)	2/194	0.15793	0.221757	0	0	2.89539	5.34375	RSL1D1;FAS
										regulation of DNA binding (GO:0051101)	1/47	0.158073	0.221757	0	0	6.00272	11.0732	KDM1A
										epidermal growth factor receptor signaling pathway (GO:0007173)	1/47	0.158073	0.221757	0	0	6.00272	11.0732	SRC
										positive regulation of neuron death (GO:1901216)	1/47	0.158073	0.221757	0	0	6.00272	11.0732	MAP3K5
										negative regulation of cell population proliferation (GO:0008285)	3/379	0.160781	0.224463	0	0	2.22846	4.07298	AR;PBRM1;MYC
										cellular response to ionizing radiation (GO:0071479)	1/48	0.161153	0.224463	0	0	5.8747	10.7237	KDM1A
										positive regulation of DNA repair (GO:0045739)	1/48	0.161153	0.224463	0	0	5.8747	10.7237	DHX9
										substrate adhesion-dependent cell spreading (GO:0034446)	1/48	0.161153	0.224463	0	0	5.8747	10.7237	PARVA
										negative regulation of cell projection organization (GO:0031345)	1/49	0.164222	0.225914	0	0	5.75203	10.3912	HDAC2
										regulation of cellular localization (GO:0060341)	1/49	0.164222	0.225914	0	0	5.75203	10.3912	KDM1A
										cellular response to mechanical stimulus (GO:0071260)	1/49	0.164222	0.225914	0	0	5.75203	10.3912	FAS
										regulation of interferon-beta production (GO:0032648)	1/49	0.164222	0.225914	0	0	5.75203	10.3912	DHX9
										response to hydrogen peroxide (GO:0042542)	1/49	0.164222	0.225914	0	0	5.75203	10.3912	MAP3K5
										response to unfolded protein (GO:0006986)	1/49	0.164222	0.225914	0	0	5.75203	10.3912	STT3B
										RNA catabolic process (GO:0006401)	1/49	0.164222	0.225914	0	0	5.75203	10.3912	PABPC4
										positive regulation of macromolecule metabolic process (GO:0010604)	3/384	0.165194	0.226851	0	0	2.19865	3.95896	AR;MYCN;MYC
										actin polymerization or depolymerization (GO:0008154)	1/50	0.16728	0.22891	0	0	5.63435	10.0747	CFL1
										ribosome assembly (GO:0042255)	1/50	0.16728	0.22891	0	0	5.63435	10.0747	RPS5
										regulation of axonogenesis (GO:0050770)	1/51	0.170327	0.231036	0	0	5.52139	9.77304	PAK2
										regulation of epithelial cell migration (GO:0010632)	1/51	0.170327	0.231036	0	0	5.52139	9.77304	SRC
										DNA duplex unwinding (GO:0032508)	1/51	0.170327	0.231036	0	0	5.52139	9.77304	DHX9
										gonad development (GO:0008406)	1/51	0.170327	0.231036	0	0	5.52139	9.77304	AR
										intrinsic apoptotic signaling pathway in response to DNA damage (GO:0008630)	1/51	0.170327	0.231036	0	0	5.52139	9.77304	SNW1
										cellular protein modification process (GO:0006464)	6/1025	0.170611	0.231036	0	0	1.66168	2.93847	RPN1;CSK;STT3B;PAK2;DDOST;MAP3K5
										negative regulation of protein-containing complex assembly (GO:0031333)	1/52	0.173363	0.233144	0	0	5.41285	9.4853	SRC
										regulation of intrinsic apoptotic signaling pathway (GO:2001242)	1/52	0.173363	0.233144	0	0	5.41285	9.4853	SRC
										response to peptide hormone (GO:0043434)	1/52	0.173363	0.233144	0	0	5.41285	9.4853	SRC
										sprouting angiogenesis (GO:0002040)	1/52	0.173363	0.233144	0	0	5.41285	9.4853	PARVA
										negative regulation of cysteine-type endopeptidase activity (GO:2000117)	1/53	0.176388	0.235587	0	0	5.30849	9.21059	SRC
										bicellular tight junction assembly (GO:0070830)	1/53	0.176388	0.235587	0	0	5.30849	9.21059	PAK2
										regulation of DNA replication (GO:0006275)	1/53	0.176388	0.235587	0	0	5.30849	9.21059	DHX9
										epidermal cell differentiation (GO:0009913)	1/53	0.176388	0.235587	0	0	5.30849	9.21059	HDAC2
										regulation of cyclin-dependent protein kinase activity (GO:1904029)	1/54	0.179403	0.238189	0	0	5.20807	8.94811	ACTB
										regulation of focal adhesion assembly (GO:0051893)	1/54	0.179403	0.238189	0	0	5.20807	8.94811	SRC
										regulation of proteolysis (GO:0030162)	1/54	0.179403	0.238189	0	0	5.20807	8.94811	HDAC2
										phosphorylation (GO:0016310)	3/400	0.179558	0.238189	0	0	2.10831	3.62052	CSK;PAK2;MAP3K5
										protein sumoylation (GO:0016925)	1/55	0.182406	0.240739	0	0	5.11137	8.6971	BCL11A
										negative regulation of cytokine-mediated signaling pathway (GO:0001960)	1/55	0.182406	0.240739	0	0	5.11137	8.6971	RNF113A
										glycoprotein metabolic process (GO:0009100)	1/55	0.182406	0.240739	0	0	5.11137	8.6971	STT3B
										transmembrane receptor protein tyrosine kinase signaling pathway (GO:0007169)	3/404	0.183202	0.241381	0	0	2.08685	3.54174	SRC;PAK2;ACTB
										protein-containing complex disassembly (GO:0032984)	1/56	0.185398	0.242635	0	0	5.01818	8.45688	MYC
										peptidyl-tyrosine modification (GO:0018212)	1/56	0.185398	0.242635	0	0	5.01818	8.45688	SRC
										Rho protein signal transduction (GO:0007266)	1/56	0.185398	0.242635	0	0	5.01818	8.45688	CFL1
										tight junction assembly (GO:0120192)	1/56	0.185398	0.242635	0	0	5.01818	8.45688	PAK2
										cellular response to peptide (GO:1901653)	1/57	0.18838	0.245713	0	0	4.92832	8.22682	SRC
										positive regulation of proteolysis (GO:0045862)	1/57	0.18838	0.245713	0	0	4.92832	8.22682	HDAC2
										cellular response to lipid (GO:0071396)	2/219	0.190431	0.247973	0	0	2.55858	4.24331	AR;SNW1
										cellular iron ion homeostasis (GO:0006879)	1/58	0.191351	0.248756	0	0	4.84162	8.00633	MYC
										apical junction assembly (GO:0043297)	1/60	0.19726	0.255587	0	0	4.67702	7.59189	PAK2
										ribonucleoprotein complex biogenesis (GO:0022613)	1/60	0.19726	0.255587	0	0	4.67702	7.59189	PES1
										regulation of endocytosis (GO:0030100)	1/61	0.200199	0.257892	0	0	4.59884	7.39697	SRC
										negative regulation of response to stimulus (GO:0048585)	1/61	0.200199	0.257892	0	0	4.59884	7.39697	YBX1
										iron ion homeostasis (GO:0055072)	1/61	0.200199	0.257892	0	0	4.59884	7.39697	MYC
										regulation of gene expression (GO:0010468)	6/1079	0.200362	0.257892	0	0	1.57355	2.52968	AR;MYCN;MYC;PCBP2;YBX1;PTBP2
										negative regulation of kinase activity (GO:0033673)	1/62	0.203127	0.259737	0	0	4.52322	7.20966	PAK2
										regulation of neurogenesis (GO:0050767)	1/62	0.203127	0.259737	0	0	4.52322	7.20966	SNW1
										response to retinoic acid (GO:0032526)	1/62	0.203127	0.259737	0	0	4.52322	7.20966	SNW1
										stress-activated MAPK cascade (GO:0051403)	1/62	0.203127	0.259737	0	0	4.52322	7.20966	MAP3K5
										actin cytoskeleton reorganization (GO:0031532)	1/63	0.206045	0.26256	0	0	4.45004	7.02956	PARVA
										cellular response to reactive oxygen species (GO:0034614)	1/63	0.206045	0.26256	0	0	4.45004	7.02956	MAP3K5
										apoptotic process (GO:0006915)	2/231	0.206345	0.26256	0	0	2.42303	3.82403	MYC;FAS
										negative regulation of intrinsic apoptotic signaling pathway (GO:2001243)	1/64	0.208952	0.264153	0	0	4.37919	6.85628	SRC
										regulation of innate immune response (GO:0045088)	1/64	0.208952	0.264153	0	0	4.37919	6.85628	DHX9
										tRNA processing (GO:0008033)	1/64	0.208952	0.264153	0	0	4.37919	6.85628	CSTF2
										protein catabolic process (GO:0030163)	1/64	0.208952	0.264153	0	0	4.37919	6.85628	STT3B
										ERBB signaling pathway (GO:0038127)	1/66	0.214735	0.270587	0	0	4.24402	6.52879	SRC
										positive regulation of cell death (GO:0010942)	1/66	0.214735	0.270587	0	0	4.24402	6.52879	MAP3K5
										regulation of gene silencing by miRNA (GO:0060964)	1/67	0.217611	0.273327	0	0	4.1795	6.37394	DHX9
										regulation of viral genome replication (GO:0045069)	1/67	0.217611	0.273327	0	0	4.1795	6.37394	PABPC1
										axonogenesis (GO:0007409)	2/240	0.218377	0.273849	0	0	2.33033	3.54568	SRC;ACTB
										cell chemotaxis (GO:0060326)	1/69	0.223331	0.277828	0	0	4.05617	6.08061	PARVA
										cellular response to decreased oxygen levels (GO:0036294)	1/69	0.223331	0.277828	0	0	4.05617	6.08061	MYC
										peptidyl-tyrosine phosphorylation (GO:0018108)	1/69	0.223331	0.277828	0	0	4.05617	6.08061	SRC
										RNA 3'-end processing (GO:0031123)	1/69	0.223331	0.277828	0	0	4.05617	6.08061	CSTF2
										positive regulation of MAP kinase activity (GO:0043406)	1/69	0.223331	0.277828	0	0	4.05617	6.08061	MAP3K5
										DNA-templated transcription, termination (GO:0006353)	1/70	0.226176	0.280919	0	0	3.99718	5.94159	CSTF2
										nucleic acid metabolic process (GO:0090304)	1/71	0.22901	0.283987	0	0	3.93988	5.80735	PCBP2
										negative regulation of epithelial cell proliferation (GO:0050680)	1/72	0.231834	0.285222	0	0	3.88419	5.67766	WDR77
										cell junction organization (GO:0034330)	1/72	0.231834	0.285222	0	0	3.88419	5.67766	ACTB
										cell morphogenesis involved in differentiation (GO:0000904)	1/72	0.231834	0.285222	0	0	3.88419	5.67766	PARVA
										extrinsic apoptotic signaling pathway (GO:0097191)	1/72	0.231834	0.285222	0	0	3.88419	5.67766	FAS
										response to ionizing radiation (GO:0010212)	1/72	0.231834	0.285222	0	0	3.88419	5.67766	MYC
										positive regulation of JNK cascade (GO:0046330)	1/73	0.234648	0.287776	0	0	3.83005	5.55231	MAP3K5
										ubiquitin-dependent ERAD pathway (GO:0030433)	1/73	0.234648	0.287776	0	0	3.83005	5.55231	STT3B
										positive regulation of phosphorylation (GO:0042327)	2/253	0.235863	0.288811	0	0	2.20818	3.18973	AR;FAS
										regulation of stress fiber assembly (GO:0051492)	1/74	0.237452	0.290302	0	0	3.7774	5.43111	PAK2
										positive regulation of immune response (GO:0050778)	1/75	0.240245	0.292799	0	0	3.72616	5.31386	DHX9
										integrin-mediated signaling pathway (GO:0007229)	1/75	0.240245	0.292799	0	0	3.72616	5.31386	SRC
										actomyosin structure organization (GO:0031032)	1/76	0.243029	0.293895	0	0	3.6763	5.2004	SRC
										regulation of cell division (GO:0051302)	1/76	0.243029	0.293895	0	0	3.6763	5.2004	MYC
										cell morphogenesis involved in neuron differentiation (GO:0048667)	1/76	0.243029	0.293895	0	0	3.6763	5.2004	ACTB
										positive regulation of interleukin-6 production (GO:0032755)	1/76	0.243029	0.293895	0	0	3.6763	5.2004	DHX9
										RNA transport (GO:0050658)	1/76	0.243029	0.293895	0	0	3.6763	5.2004	YBX1
										positive regulation of phosphatidylinositol 3-kinase signaling (GO:0014068)	1/77	0.245802	0.295873	0	0	3.62774	5.09055	SRC
										positive regulation of tumor necrosis factor production (GO:0032760)	1/77	0.245802	0.295873	0	0	3.62774	5.09055	DHX9
										positive regulation of type I interferon production (GO:0032481)	1/77	0.245802	0.295873	0	0	3.62774	5.09055	DHX9
										protein modification process (GO:0036211)	1/78	0.248566	0.298739	0	0	3.58045	4.98415	RPN1
										axon development (GO:0061564)	1/79	0.251319	0.301583	0	0	3.53437	4.88107	ACTB
										regulation of organelle organization (GO:0033043)	1/80	0.254063	0.304407	0	0	3.48945	4.78115	PAK2
										activation of cysteine-type endopeptidase activity involved in apoptotic process (GO:0006919)	1/81	0.256796	0.30674	0	0	3.44566	4.68428	FAS
										positive regulation of tumor necrosis factor superfamily cytokine production (GO:1903557)	1/81	0.256796	0.30674	0	0	3.44566	4.68428	DHX9
										cellular response to cytokine stimulus (GO:0071345)	3/482	0.257573	0.307197	0	0	1.74005	2.3603	DHX9;MYC;CSK
										regulation of cyclin-dependent protein serine/threonine kinase activity (GO:0000079)	1/82	0.25952	0.308106	0	0	3.40295	4.59031	ACTB
										cell-cell junction organization (GO:0045216)	1/82	0.25952	0.308106	0	0	3.40295	4.59031	CSK
										positive regulation of protein ubiquitination (GO:0031398)	1/82	0.25952	0.308106	0	0	3.40295	4.59031	KDM1A
										glycoprotein biosynthetic process (GO:0009101)	1/83	0.262234	0.310855	0	0	3.36128	4.49913	DDOST
										negative regulation of defense response (GO:0031348)	1/85	0.267632	0.316293	0	0	3.28092	4.32471	PCBP2
										regulation of cell cycle G2/M phase transition (GO:1902749)	1/85	0.267632	0.316293	0	0	3.28092	4.32471	TUBB
										regulation of neuron death (GO:1901214)	1/86	0.270317	0.3185	0	0	3.24216	4.24126	MAP3K5
										response to interleukin-1 (GO:0070555)	1/86	0.270317	0.3185	0	0	3.24216	4.24126	SRC
										ERAD pathway (GO:0036503)	1/87	0.272992	0.321167	0	0	3.2043	4.16018	STT3B
										positive regulation of inflammatory response (GO:0050729)	1/89	0.278312	0.326442	0	0	3.13116	4.00478	DHX9
										transforming growth factor beta receptor signaling pathway (GO:0007179)	1/89	0.278312	0.326442	0	0	3.13116	4.00478	SRC
										positive regulation of programmed cell death (GO:0043068)	2/286	0.280515	0.328065	0	0	1.94832	2.47657	FAS;MAP3K5
										negative regulation of protein kinase activity (GO:0006469)	1/90	0.280958	0.328065	0	0	3.09582	3.93029	PAK2
										positive regulation of binding (GO:0051099)	1/90	0.280958	0.328065	0	0	3.09582	3.93029	DHX9
										positive regulation of transport (GO:0051050)	1/91	0.283595	0.330649	0	0	3.06127	3.85783	ACTB
										T cell activation (GO:0042110)	1/92	0.286222	0.332717	0	0	3.02747	3.78733	DDOST
										positive regulation of transmembrane receptor protein serine/threonine kinase signaling pathway (GO:0090100)	1/92	0.286222	0.332717	0	0	3.02747	3.78733	SNW1
										regulation of epithelial cell proliferation (GO:0050678)	1/93	0.288839	0.335259	0	0	2.99441	3.71872	MYC
										negative regulation of MAPK cascade (GO:0043409)	1/94	0.291447	0.336783	0	0	2.96207	3.65193	MYC
										regulation of kinase activity (GO:0043549)	1/94	0.291447	0.336783	0	0	2.96207	3.65193	EEF1A1
										positive regulation of epithelial cell migration (GO:0010634)	1/94	0.291447	0.336783	0	0	2.96207	3.65193	SRC
										ciliary basal body-plasma membrane docking (GO:0097711)	1/95	0.294045	0.338782	0	0	2.93041	3.58688	TUBB
										regulation of cell cycle (GO:0051726)	2/296	0.294046	0.338782	0	0	1.8811	2.3025	MYC;PES1
										cellular transition metal ion homeostasis (GO:0046916)	1/96	0.296634	0.340758	0	0	2.89942	3.52353	MYC
										regulation of vesicle-mediated transport (GO:0060627)	1/96	0.296634	0.340758	0	0	2.89942	3.52353	SRC
										positive regulation of cold-induced thermogenesis (GO:0120162)	1/97	0.299214	0.343216	0	0	2.86907	3.46181	KDM1A
										positive regulation of defense response (GO:0031349)	1/98	0.301784	0.345656	0	0	2.83935	3.40166	DHX9
										MAPK cascade (GO:0000165)	2/303	0.3035	0.347111	0	0	1.83669	2.19003	MYC;MAP3K5
										positive regulation of stress-activated MAPK cascade (GO:0032874)	1/99	0.304345	0.347569	0	0	2.81023	3.34303	MAP3K5
										cell-matrix adhesion (GO:0007160)	1/100	0.306897	0.349459	0	0	2.78171	3.28587	SRC
										regulation of transforming growth factor beta receptor signaling pathway (GO:0017015)	1/100	0.306897	0.349459	0	0	2.78171	3.28587	SNW1
										cellular response to chemical stress (GO:0062197)	1/101	0.30944	0.351329	0	0	2.75375	3.23013	FAS
										epithelial cell differentiation (GO:0030855)	1/101	0.30944	0.351329	0	0	2.75375	3.23013	HDAC2
										cell junction assembly (GO:0034329)	1/102	0.311973	0.352665	0	0	2.72635	3.17576	ACTB
										regulation of protein catabolic process (GO:0042176)	1/102	0.311973	0.352665	0	0	2.72635	3.17576	EEF1A1
										intrinsic apoptotic signaling pathway (GO:0097193)	1/102	0.311973	0.352665	0	0	2.72635	3.17576	MAP3K5
										positive regulation of apoptotic process (GO:0043065)	2/310	0.312933	0.353239	0	0	1.79431	2.08457	FAS;MAP3K5
										cellular response to organonitrogen compound (GO:0071417)	1/103	0.314497	0.354491	0	0	2.69948	3.12271	ACTB
										cilium assembly (GO:0060271)	2/314	0.318313	0.358275	0	0	1.77095	2.02724	TUBB;PARVA
										regulation of JNK cascade (GO:0046328)	1/105	0.319518	0.359112	0	0	2.6473	3.02042	MAP3K5
										cellular response to peptide hormone stimulus (GO:0071375)	1/106	0.322015	0.360361	0	0	2.62196	2.97109	SRC
										regulation of phosphatidylinositol 3-kinase signaling (GO:0014066)	1/106	0.322015	0.360361	0	0	2.62196	2.97109	SRC
										positive regulation of protein serine/threonine kinase activity (GO:0071902)	1/106	0.322015	0.360361	0	0	2.62196	2.97109	SRC
										proteasome-mediated ubiquitin-dependent protein catabolic process (GO:0043161)	2/321	0.327705	0.366204	0	0	1.73147	1.93169	PCBP2;STT3B
										cellular response to oxygen-containing compound (GO:1901701)	2/323	0.330383	0.368267	0	0	1.7205	1.90546	SNW1;ACTB
										regulation of interleukin-6 production (GO:0032675)	1/110	0.331912	0.368267	0	0	2.52523	2.78504	DHX9
										regulation of protein kinase activity (GO:0045859)	1/110	0.331912	0.368267	0	0	2.52523	2.78504	PAK2
										response to endoplasmic reticulum stress (GO:0034976)	1/110	0.331912	0.368267	0	0	2.52523	2.78504	MAP3K5
										response to tumor necrosis factor (GO:0034612)	1/110	0.331912	0.368267	0	0	2.52523	2.78504	DHX9
										Fc-epsilon receptor signaling pathway (GO:0038095)	1/111	0.334364	0.37046	0	0	2.50215	2.74116	PAK2
										protein-containing complex subunit organization (GO:0043933)	1/112	0.336807	0.371584	0	0	2.47948	2.69828	FAS
										regulation of cytoskeleton organization (GO:0051493)	1/112	0.336807	0.371584	0	0	2.47948	2.69828	PAK2
										Fc receptor signaling pathway (GO:0038093)	1/112	0.336807	0.371584	0	0	2.47948	2.69828	PAK2
										positive regulation of metabolic process (GO:0009893)	1/113	0.339242	0.373741	0	0	2.45722	2.65636	KDM1A
										negative regulation of cellular process (GO:0048523)	3/566	0.341412	0.374298	0	0	1.47404	1.5841	AR;PBRM1;MYC
										activation of protein kinase activity (GO:0032147)	1/114	0.341667	0.374298	0	0	2.43535	2.61537	PAK2
										cellular response to transforming growth factor beta stimulus (GO:0071560)	1/114	0.341667	0.374298	0	0	2.43535	2.61537	SRC
										positive regulation of cellular component organization (GO:0051130)	1/114	0.341667	0.374298	0	0	2.43535	2.61537	AR
										regulation of protein-containing complex assembly (GO:0043254)	1/116	0.346492	0.379051	0	0	2.39275	2.53607	SRC
										regulation of cellular response to stress (GO:0080135)	1/118	0.351282	0.382681	0	0	2.35161	2.46018	RSL1D1
										negative regulation of response to external stimulus (GO:0032102)	1/118	0.351282	0.382681	0	0	2.35161	2.46018	PCBP2
										positive regulation of protein-containing complex assembly (GO:0031334)	1/118	0.351282	0.382681	0	0	2.35161	2.46018	SRC
										cytoskeleton organization (GO:0007010)	1/120	0.356037	0.386781	0	0	2.31186	2.38751	CFL1
										macroautophagy (GO:0016236)	1/120	0.356037	0.386781	0	0	2.31186	2.38751	SRC
										positive regulation of multicellular organismal process (GO:0051240)	2/345	0.359635	0.390146	0	0	1.60834	1.6448	KDM1A;CFL1
										positive regulation of epithelial cell proliferation (GO:0050679)	1/123	0.363105	0.393364	0	0	2.25467	2.28412	MYC
										regulation of tumor necrosis factor production (GO:0032680)	1/124	0.365444	0.395349	0	0	2.23622	2.25108	DHX9
										regulation of phosphorylation (GO:0042325)	1/125	0.367775	0.397319	0	0	2.21808	2.21871	AR
										positive regulation of canonical Wnt signaling pathway (GO:0090263)	1/130	0.379301	0.409205	0	0	2.13157	2.06639	RUVBL1
										cellular response to hypoxia (GO:0071456)	1/131	0.381582	0.411096	0	0	2.11506	2.03772	MYC
										regulation of cell adhesion (GO:0030155)	1/133	0.386118	0.414837	0	0	2.08281	1.98203	SRC
										transmembrane receptor protein serine/threonine kinase signaling pathway (GO:0007178)	1/133	0.386118	0.414837	0	0	2.08281	1.98203	SRC
										negative regulation of inflammatory response to antigenic stimulus (GO:0002862)	1/136	0.39286	0.421501	0	0	2.03621	1.90244	SRC
										regulation of inflammatory response to antigenic stimulus (GO:0002861)	1/137	0.395091	0.423312	0	0	2.02114	1.87691	SRC
										positive regulation of response to external stimulus (GO:0032103)	1/139	0.39953	0.42748	0	0	1.99165	1.82727	DHX9
										neuron projection morphogenesis (GO:0048812)	1/140	0.401737	0.428666	0	0	1.97722	1.80314	ACTB
										enzyme linked receptor protein signaling pathway (GO:0007167)	1/140	0.401737	0.428666	0	0	1.97722	1.80314	SRC
										regulation of small GTPase mediated signal transduction (GO:0051056)	1/141	0.403936	0.430423	0	0	1.963	1.77945	SRC
										Ras protein signal transduction (GO:0007265)	1/142	0.406127	0.432168	0	0	1.94898	1.7562	CFL1
										neuron development (GO:0048666)	1/143	0.40831	0.433899	0	0	1.93515	1.73337	ACTL6B
										positive regulation of intracellular protein transport (GO:0090316)	1/148	0.419108	0.444767	0	0	1.86886	1.62521	RBM22
										regulation of G2/M transition of mitotic cell cycle (GO:0010389)	1/149	0.421244	0.446427	0	0	1.85614	1.60471	TUBB
										negative regulation of protein phosphorylation (GO:0001933)	1/152	0.427605	0.452554	0	0	1.81898	1.54533	PAK2
										positive regulation of Wnt signaling pathway (GO:0030177)	1/153	0.429711	0.454166	0	0	1.80693	1.52621	RUVBL1
										peptidyl-serine phosphorylation (GO:0018105)	1/156	0.435981	0.459547	0	0	1.77168	1.47078	PAK2
										regulation of signal transduction by p53 class mediator (GO:1901796)	1/156	0.435981	0.459547	0	0	1.77168	1.47078	HDAC2
										cellular response to growth factor stimulus (GO:0071363)	1/158	0.440123	0.463287	0	0	1.74894	1.43536	EEF1A1
										protein modification by small protein conjugation (GO:0032446)	2/409	0.441778	0.464402	0	0	1.35101	1.1037	RNF113A;BCL11A
										positive regulation of protein kinase B signaling (GO:0051897)	1/161	0.44628	0.468504	0	0	1.71589	1.38439	SRC
										organelle organization (GO:0006996)	2/420	0.455342	0.477374	0	0	1.31471	1.03429	MYC;CFL1
										organelle assembly (GO:0070925)	2/425	0.461446	0.483125	0	0	1.29884	1.00451	PARVA;RPS23
										peptidyl-serine modification (GO:0018209)	1/169	0.462374	0.483447	0	0	1.63352	1.26006	PAK2
										regulation of intracellular signal transduction (GO:1902531)	2/437	0.475938	0.496963	0	0	1.26223	0.937166	HDAC2;PAK2
										regulation of immune response (GO:0050776)	1/179	0.481844	0.502458	0	0	1.54096	1.12511	CSK
										negative regulation of cytokine production (GO:0001818)	1/182	0.487549	0.507727	0	0	1.51519	1.08846	PCBP2
										regulation of mitotic cell cycle phase transition (GO:1901990)	1/188	0.498772	0.518723	0	0	1.46613	1.01985	TUBB
										negative regulation of macromolecule metabolic process (GO:0010605)	1/194	0.509753	0.528733	0	0	1.42012	0.956919	MYCN
										cellular response to tumor necrosis factor (GO:0071356)	1/194	0.509753	0.528733	0	0	1.42012	0.956919	DHX9
										negative regulation of intracellular signal transduction (GO:1902532)	1/198	0.516941	0.535477	0	0	1.391	0.917821	SRC
										axon guidance (GO:0007411)	1/203	0.525781	0.543911	0	0	1.35623	0.871881	SRC
										proteasomal protein catabolic process (GO:0010498)	1/205	0.529271	0.546797	0	0	1.3428	0.85436	PCBP2
										regulation of inflammatory response (GO:0050727)	1/206	0.531007	0.547865	0	0	1.33618	0.845773	DHX9
										regulation of protein kinase B signaling (GO:0051896)	1/207	0.532737	0.548923	0	0	1.32963	0.837301	SRC
										negative regulation of inflammatory response (GO:0050728)	1/212	0.541291	0.556268	0	0	1.29779	0.796579	SRC
										phosphate-containing compound metabolic process (GO:0006796)	1/212	0.541291	0.556268	0	0	1.29779	0.796579	PAK2
										negative regulation of multicellular organismal process (GO:0051241)	1/214	0.54467	0.558268	0	0	1.28547	0.781022	WDR77
										positive regulation of protein modification process (GO:0031401)	1/214	0.54467	0.558268	0	0	1.28547	0.781022	FAS
										cilium organization (GO:0044782)	1/228	0.56764	0.581049	0	0	1.20534	0.682542	PARVA
										regulation of autophagy (GO:0010506)	1/231	0.572412	0.585165	0	0	1.18943	0.663581	EEF1A1
										membrane organization (GO:0061024)	1/242	0.589467	0.601812	0	0	1.13451	0.59963	ACTB
										regulation of canonical Wnt signaling pathway (GO:0060828)	1/253	0.605851	0.61773	0	0	1.08438	0.543406	RUVBL1
										regulation of protein phosphorylation (GO:0001932)	1/266	0.624384	0.635796	0	0	1.0305	0.485357	FAS
										positive regulation of cell migration (GO:0030335)	1/269	0.628537	0.63919	0	0	1.01881	0.473096	SRC
										DNA metabolic process (GO:0006259)	1/277	0.639392	0.649383	0	0	0.988879	0.442263	SMARCB1
										plasma membrane bounded cell projection assembly (GO:0120031)	1/278	0.640727	0.649892	0	0	0.985259	0.43859	PARVA
										innate immune response (GO:0045087)	1/302	0.671337	0.680056	0	0	0.905592	0.360863	SRC
										positive regulation of cytokine production (GO:0001819)	1/335	0.709266	0.717546	0	0	0.814746	0.279885	DHX9
										post-translational protein modification (GO:0043687)	1/345	0.719883	0.727342	0	0	0.790657	0.259863	STT3B
										cellular response to DNA damage stimulus (GO:0006974)	1/350	0.725046	0.731612	0	0	0.779131	0.250506	MYC
										ubiquitin-dependent protein catabolic process (GO:0006511)	1/354	0.72911	0.734762	0	0	0.770145	0.243313	PCBP2
										regulation of cell migration (GO:0030334)	1/408	0.778501	0.783524	0	0	0.666121	0.166786	SRC
										regulation of nucleic acid-templated transcription (GO:1903506)	1/430	0.795974	0.800077	0	0	0.631248	0.144044	YBX1
										nervous system development (GO:0007399)	1/447	0.808538	0.811659	0	0	0.606658	0.128932	ACTL6B
										regulation of cellular macromolecule biosynthetic process (GO:2000112)	1/468	0.823008	0.825124	0	0	0.578753	0.112735	YBX1
										protein ubiquitination (GO:0016567)	1/525	0.857069	0.858169	0	0	0.514286	0.079322	RNF113A
										positive regulation of intracellular signal transduction (GO:1902533)	1/546	0.867913	0.867913	0	0	0.493935	0.0699726	SRC

## Sheet: GRIN2A-GRIN2B
Minimum	Minimum: KEGG									Minimum: GO Biological Process									Minimum: OMIM Expanded
CDC34	Term	Overlap	P-value	Adjusted P-value	Old P-value	Old Adjusted P-value	Odds Ratio	Combined Score	Genes	Term	Overlap	P-value	Adjusted P-value	Old P-value	Old Adjusted P-value	Odds Ratio	Combined Score	Genes	Term	Overlap	P-value	Adjusted P-value	Old P-value	Old Adjusted P-value	Odds Ratio	Combined Score	Genes
EDF1	Ribosome	17/158	7.84826e-28	2.04055e-26	0	0	149.398	9324.24	RPS9;RPL21;RPS7;RPL34;RPLP1;RPS6;MRPL11;RPS15;RPS14;RPL36;RPL35;RPL27;FAU;RPS27A;RPS10;RPS21;RPS12	peptide biosynthetic process (GO:0043043)	18/162	7.95321e-30	1.56199e-27	0	0	165.192	11068.5	RPS9;RPL21;RPS7;RPL34;RPLP1;RPS6;MRPL43;MRPL11;RPS15;MRPL52;RPS14;RPL36;RPL35;RPL27;RPS27A;RPS10;RPS21;RPS12	anemia	1/60	0.0944638	0.131216	0	0	10.5445	24.8801	RPS7
EIF3G	Coronavirus disease	16/232	6.23849e-23	8.11004e-22	0	0	86.061	4400.19	RPS9;RPL21;RPS7;RPL34;RPLP1;RPS6;RPS15;RPS14;RPL36;RPL35;RPL27;FAU;RPS27A;RPS10;RPS21;RPS12	translation (GO:0006412)	19/214	1.14852e-29	1.56199e-27	0	0	137.607	9169.67	RPS9;RPL21;RPS7;RPL34;RPLP1;MRPS34;RPS6;MRPL43;MRPL11;RPS15;MRPL52;RPS14;RPL36;RPL35;RPL27;RPS27A;RPS10;RPS21;RPS12	diamond-blackfan anemia	1/85	0.131216	0.131216	0	0	7.39695	15.0225	RPS7
EIF5A	Proteasome	3/46	5.91894e-05	0.000512975	0	0	46.3349	451.059	PSMD9;PSMA2;PSMB1	protein targeting to ER (GO:0045047)	16/103	7.83207e-29	7.10108e-27	0	0	215.064	13918.3	RPS9;RPL21;RPS7;RPL34;RPLP1;RPS6;RPS15;RPS14;SEC61G;RPL36;RPL35;RPL27;RPS27A;RPS10;RPS21;RPS12
EIF5AL1	Parkinson disease	4/249	0.00072247	0.00469605	0	0	11.1032	80.3074	PSMD9;PSMA2;PSMB1;RPS27A	SRP-dependent cotranslational protein targeting to membrane (GO:0006614)	15/90	1.78506e-27	1.21384e-25	0	0	221.022	13612.8	RPS9;RPL21;RPS7;RPL34;RPLP1;RPS6;RPS15;RPS14;RPL36;RPL35;RPL27;RPS27A;RPS10;RPS21;RPS12
FAU	Spinocerebellar ataxia	3/143	0.00166881	0.00867782	0	0	14.1621	90.576	PSMD9;PSMA2;PSMB1	cytoplasmic translation (GO:0002181)	15/93	3.03722e-27	1.63693e-25	0	0	212.489	12974.4	RPS9;RPL21;RPS7;RPL34;RPLP1;RPS6;RPS15;RPS14;RPL36;RPL35;RPL27;RPS27A;RPS10;RPS21;RPS12
KCNB1	Pathways of neurodegeneration	4/475	0.00745242	0.0322938	0	0	5.70935	27.9713	PSMD9;PSMA2;PSMB1;RPS27A	cotranslational protein targeting to membrane (GO:0006613)	15/94	3.61088e-27	1.63693e-25	0	0	209.789	12773.2	RPS9;RPL21;RPS7;RPL34;RPLP1;RPS6;RPS15;RPS14;RPL36;RPL35;RPL27;RPS27A;RPS10;RPS21;RPS12
MRPL11	Prion disease	3/273	0.0101439	0.0376775	0	0	7.29519	33.4913	PSMD9;PSMA2;PSMB1	nuclear-transcribed mRNA catabolic process, nonsense-mediated decay (GO:0000184)	15/113	6.92021e-26	2.68899e-24	0	0	168.954	9787.98	RPS9;RPL21;RPS7;RPL34;RPLP1;RPS6;RPS15;RPS14;RPL36;RPL35;RPL27;RPS27A;RPS10;RPS21;RPS12
MRPL43	Huntington disease	3/306	0.0137864	0.0448057	0	0	6.48977	27.8027	PSMD9;PSMA2;PSMB1	cellular macromolecule biosynthetic process (GO:0034645)	18/314	1.72587e-24	5.86795e-23	0	0	79.7473	4363.48	RPS9;RPL21;RPS7;RPL34;RPLP1;RPS6;MRPL43;MRPL11;RPS15;MRPL52;RPS14;RPL36;RPL35;RPL27;RPS27A;RPS10;RPS21;RPS12
MRPL52	Amyotrophic lateral sclerosis	3/364	0.0217918	0.053369	0	0	5.43102	20.7803	PSMD9;PSMA2;PSMB1	cellular protein metabolic process (GO:0044267)	19/417	4.81252e-24	1.45445e-22	0	0	66.7285	3582.71	RPS9;RPL21;RPS7;RPL34;RPLP1;RPS6;MRPL43;MRPL11;RPS15;MRPL52;RPS14;CDC34;RPL36;RPL35;RPL27;RPS27A;RPS10;RPS21;RPS12
MRPL53	Ubiquitin mediated proteolysis	2/140	0.0222928	0.053369	0	0	9.27022	35.2592	CDC34;RPS27A	gene expression (GO:0010467)	18/356	1.70268e-23	4.63129e-22	0	0	69.6888	3653.59	RPS9;RPL21;RPS7;RPL34;RPLP1;RPS6;MRPL43;MRPL11;RPS15;MRPL52;RPS14;RPL36;RPL35;RPL27;RPS27A;RPS10;RPS21;RPS12
MRPS26	Alzheimer disease	3/369	0.0225792	0.053369	0	0	5.35546	20.3011	PSMD9;PSMA2;PSMB1	nuclear-transcribed mRNA catabolic process (GO:0000956)	15/171	4.62484e-23	1.1436e-21	0	0	105.828	5442.52	RPS9;RPL21;RPS7;RPL34;RPLP1;RPS6;RPS15;RPS14;RPL36;RPL35;RPL27;RPS27A;RPS10;RPS21;RPS12
MRPS34	Protein export	1/23	0.037289	0.0807929	0	0	28.331	93.1821	SEC61G	rRNA metabolic process (GO:0016072)	11/162	1.15856e-15	2.62607e-14	0	0	65.6159	2256.64	RPS15;RPS14;RPS9;RPL21;RPS7;RPL34;RPLP1;RPS6;RPL36;RPL35;RPL27
PSMA2	Vibrio cholerae infection	1/50	0.0793444	0.158689	0	0	12.7028	32.1884	SEC61G	rRNA processing (GO:0006364)	11/173	2.41383e-15	5.05047e-14	0	0	61.1265	2057.37	RPS15;RPS14;RPS9;RPL21;RPS7;RPL34;RPLP1;RPS6;RPL36;RPL35;RPL27
PSMB1	Mitophagy	1/68	0.106386	0.197573	0	0	9.28172	20.7974	RPS27A	ribosome biogenesis (GO:0042254)	11/192	7.69762e-15	1.49554e-13	0	0	54.6575	1776.25	RPS15;RPS14;RPS9;RPL21;RPS7;RPL34;RPLP1;RPS6;RPL36;RPL35;RPL27
PSMD9	HIF-1 signaling pathway	1/109	0.165136	0.286235	0	0	5.74624	10.3489	RPS6	ncRNA processing (GO:0034470)	11/201	1.27941e-14	2.32e-13	0	0	52.0447	1664.9	RPS15;RPS14;RPS9;RPL21;RPS7;RPL34;RPLP1;RPS6;RPL36;RPL35;RPL27
RPL21	Insulin signaling pathway	1/137	0.203087	0.308314	0	0	4.55676	7.26402	RPS6	mitochondrial translational elongation (GO:0070125)	6/89	6.58036e-09	1.05286e-07	0	0	53.2369	1002.94	MRPL52;MRPL53;MRPS26;MRPS34;MRPL43;MRPL11
RPL27	Apelin signaling pathway	1/137	0.203087	0.308314	0	0	4.55676	7.26402	RPS6	mitochondrial translational termination (GO:0070126)	6/89	6.58036e-09	1.05286e-07	0	0	53.2369	1002.94	MRPL52;MRPL53;MRPS26;MRPS34;MRPL43;MRPL11
RPL34	Phagosome	1/152	0.222724	0.308314	0	0	4.10099	6.15896	SEC61G	translational termination (GO:0006415)	6/96	1.04129e-08	1.57351e-07	0	0	49.079	902.083	MRPL52;MRPL53;MRPS26;MRPS34;MRPL43;MRPL11
RPL35	mTOR signaling pathway	1/154	0.225307	0.308314	0	0	4.04698	6.03118	RPS6	translational elongation (GO:0006414)	6/104	1.68864e-08	2.41742e-07	0	0	45.0544	806.328	MRPL52;MRPL53;MRPS26;MRPS34;MRPL43;MRPL11
RPL36	Protein processing in endoplasmic reticulum	1/171	0.246925	0.321002	0	0	3.63915	5.08998	SEC61G	mitochondrial translation (GO:0032543)	6/105	1.78891e-08	2.43292e-07	0	0	44.5971	795.571	MRPL52;MRPL53;MRPS26;MRPS34;MRPL43;MRPL11
RPLP1	RNA transport	1/186	0.265513	0.323859	0	0	3.34155	4.4312	EIF3G	ribosomal small subunit biogenesis (GO:0042274)	4/40	5.38102e-07	6.9697e-06	0	0	76.364	1102.33	RPS15;RPS14;RPS7;RPS6
RPS10	Kaposi sarcoma-associated herpesvirus infection	1/193	0.274035	0.323859	0	0	3.21859	4.16646	RPS27A	DNA-dependent DNA replication (GO:0006261)	5/129	2.12013e-06	2.62126e-05	0	0	28.5757	373.314	PSMD9;CDC34;PSMA2;PSMB1;RPS27A
RPS12	Proteoglycans in cancer	1/205	0.288421	0.326041	0	0	3.02742	3.7641	RPS6	pre-replicative complex assembly (GO:0036388)	4/64	3.6384e-06	4.30281e-05	0	0	45.7632	573.137	PSMD9;PSMA2;PSMB1;RPS27A
RPS14	Thermogenesis	1/232	0.319785	0.346434	0	0	2.66991	3.04398	RPS6	positive regulation of signal transduction by p53 class mediator (GO:1901798)	3/22	6.16886e-06	6.99137e-05	0	0	104.989	1259.45	EIF5A;RPS15;RPS7
RPS15	Shigellosis	1/246	0.335517	0.348937	0	0	2.51556	2.7472	RPS27A	regulation of transcription from RNA polymerase II promoter in response to hypoxia (GO:0061418)	4/75	6.8719e-06	7.47663e-05	0	0	38.6518	459.495	PSMD9;PSMA2;PSMB1;RPS27A
RPS21	PI3K-Akt signaling pathway	1/354	0.445565	0.445565	0	0	1.73637	1.4037	RPS6	anaphase-promoting complex-dependent catabolic process (GO:0031145)	4/84	1.07957e-05	0.00011294	0	0	34.2879	392.129	PSMD9;PSMA2;PSMB1;RPS27A
RPS27A										regulation of transcription from RNA polymerase II promoter in response to stress (GO:0043618)	4/87	1.24108e-05	0.000125028	0	0	33.0436	373.292	PSMD9;PSMA2;PSMB1;RPS27A
RPS6										interleukin-1-mediated signaling pathway (GO:0070498)	4/94	1.68655e-05	0.000163836	0	0	30.4628	334.794	PSMD9;PSMA2;PSMB1;RPS27A
RPS7										positive regulation of intrinsic apoptotic signaling pathway by p53 class mediator (GO:1902255)	2/5	2.63182e-05	0.000246846	0	0	429.333	4527.43	EIF5A;RPS7
RPS9										tumor necrosis factor-mediated signaling pathway (GO:0033209)	4/116	3.86028e-05	0.000346024	0	0	24.452	248.485	EIF5A;PSMD9;PSMA2;PSMB1
SEC61G										regulation of translational elongation (GO:0006448)	2/6	3.94366e-05	0.000346024	0	0	321.984	3265.18	EIF5A;EIF5AL1
TPT1										regulation of mRNA catabolic process (GO:0061013)	4/122	4.70253e-05	0.000399715	0	0	23.2016	231.2	PSMD9;PSMA2;PSMB1;RPS27A
										regulation of primary metabolic process (GO:0080090)	4/130	6.02527e-05	0.000496627	0	0	21.7198	211.05	PSMD9;PSMA2;PSMB1;EDF1
										cellular response to hypoxia (GO:0071456)	4/131	6.20784e-05	0.000496627	0	0	21.5477	208.735	PSMD9;PSMA2;PSMB1;RPS27A
										regulation of intrinsic apoptotic signaling pathway by p53 class mediator (GO:1902253)	2/8	7.34634e-05	0.000570916	0	0	214.634	2043.05	EIF5A;RPS7
										regulation of cellular amine metabolic process (GO:0033238)	3/51	8.07454e-05	0.000610077	0	0	41.4979	391.085	PSMD9;PSMA2;PSMB1
										protein-DNA complex assembly (GO:0065004)	4/143	8.7268e-05	0.000641538	0	0	19.6755	183.898	PSMD9;PSMA2;PSMB1;RPS27A
										regulation of mRNA stability (GO:0043488)	4/146	9.45785e-05	0.000668491	0	0	19.2569	178.436	PSMD9;PSMA2;PSMB1;RPS27A
										regulation of cellular amino acid metabolic process (GO:0006521)	3/54	9.58498e-05	0.000668491	0	0	39.051	361.328	PSMD9;PSMA2;PSMB1
										negative regulation of cell cycle G2/M phase transition (GO:1902750)	3/57	0.000112689	0.000766283	0	0	36.8759	335.235	PSMD9;PSMA2;PSMB1
										cellular response to interleukin-1 (GO:0071347)	4/155	0.000119187	0.000790705	0	0	18.1009	163.539	PSMD9;PSMA2;PSMB1;RPS27A
										ribonucleoprotein complex biogenesis (GO:0022613)	3/60	0.000131348	0.000850633	0	0	34.9298	312.191	RPS15;RPS7;RPS6
										protein polyubiquitination (GO:0000209)	5/314	0.000152852	0.000966878	0	0	11.3604	99.8127	PSMD9;CDC34;PSMA2;PSMB1;RPS27A
										regulation of cellular ketone metabolic process (GO:0010565)	3/64	0.000159204	0.000984167	0	0	32.6328	285.384	PSMD9;PSMA2;PSMB1
										proteasome-mediated ubiquitin-dependent protein catabolic process (GO:0043161)	5/321	0.000169393	0.00102389	0	0	11.1048	96.4259	PSMD9;CDC34;PSMA2;PSMB1;RPS27A
										negative regulation of G2/M transition of mitotic cell cycle (GO:0010972)	3/66	0.000174463	0.0010316	0	0	31.5937	273.405	PSMD9;PSMA2;PSMB1
										regulation of hematopoietic stem cell differentiation (GO:1902036)	3/71	0.000216687	0.00125402	0	0	29.2632	246.896	PSMD9;PSMA2;PSMB1
										antigen processing and presentation of exogenous peptide antigen via MHC class I, TAP-dependent (GO:0002479)	3/73	0.000235269	0.00133319	0	0	28.4243	237.479	PSMD9;PSMA2;PSMB1
										NIK/NF-kappaB signaling (GO:0038061)	3/74	0.000244935	0.00135922	0	0	28.0225	232.994	PSMD9;PSMA2;PSMB1
										regulation of mitotic cell cycle phase transition (GO:1901990)	4/188	0.000249985	0.00135922	0	0	14.8298	123	PSMD9;PSMA2;PSMB1;RPS27A
										regulation of hematopoietic progenitor cell differentiation (GO:1901532)	3/75	0.000254855	0.00135922	0	0	27.6319	228.649	PSMD9;PSMA2;PSMB1
										cellular response to tumor necrosis factor (GO:0071356)	4/194	0.000281776	0.00146861	0	0	14.3572	117.361	EIF5A;PSMD9;PSMA2;PSMB1
										antigen processing and presentation of exogenous peptide antigen via MHC class I (GO:0042590)	3/78	0.000286163	0.00146861	0	0	26.5227	216.397	PSMD9;PSMA2;PSMB1
										proteasomal protein catabolic process (GO:0010498)	4/205	0.00034746	0.00171712	0	0	13.5639	108.035	PSMD9;CDC34;PSMA2;PSMB1
										negative regulation of insulin secretion (GO:0046676)	2/17	0.000353525	0.00171712	0	0	85.8151	682.02	PSMD9;KCNB1
										ribosomal small subunit assembly (GO:0000028)	2/17	0.000353525	0.00171712	0	0	85.8151	682.02	RPS15;RPS14
										Wnt signaling pathway, planar cell polarity pathway (GO:0060071)	3/85	0.00036862	0.00175903	0	0	24.25	191.714	PSMD9;PSMA2;PSMB1
										negative regulation of peptide hormone secretion (GO:0090278)	2/18	0.000397305	0.00186322	0	0	80.4476	629.969	PSMD9;KCNB1
										regulation of establishment of planar polarity (GO:0090175)	3/88	0.000408169	0.00188173	0	0	23.3906	182.536	PSMD9;PSMA2;PSMB1
										SCF-dependent proteasomal ubiquitin-dependent protein catabolic process (GO:0031146)	3/89	0.000421934	0.00191277	0	0	23.1174	179.638	PSMD9;PSMA2;PSMB1
										regulation of stem cell differentiation (GO:2000736)	3/91	0.000450352	0.00200813	0	0	22.5898	174.065	PSMD9;PSMA2;PSMB1
										negative regulation of mitotic cell cycle phase transition (GO:1901991)	3/92	0.00046501	0.00204005	0	0	22.3348	171.385	PSMD9;PSMA2;PSMB1
										regulation of cell cycle phase transition (GO:1901987)	3/95	0.000510815	0.00220542	0	0	21.6033	163.742	PSMD9;PSMA2;PSMB1
										positive regulation of translation (GO:0045727)	3/100	0.00059341	0.00249982	0	0	20.4845	152.192	EIF5A;EIF5AL1;RPS9
										proteasomal ubiquitin-independent protein catabolic process (GO:0010499)	2/22	0.000597383	0.00249982	0	0	64.3452	477.631	PSMA2;PSMB1
										Fc-epsilon receptor signaling pathway (GO:0038095)	3/111	0.000804041	0.00331363	0	0	18.388	131.03	PSMD9;PSMA2;PSMB1
										Fc receptor signaling pathway (GO:0038093)	3/112	0.000825245	0.00335025	0	0	18.2183	129.347	PSMD9;PSMA2;PSMB1
										cellular response to lectin (GO:1990858)	3/115	0.000890984	0.00351228	0	0	17.7277	124.505	PSMD9;PSMA2;PSMB1
										stimulatory C-type lectin receptor signaling pathway (GO:0002223)	3/115	0.000890984	0.00351228	0	0	17.7277	124.505	PSMD9;PSMA2;PSMB1
										protein deubiquitination (GO:0016579)	4/267	0.000936971	0.0036408	0	0	10.3338	72.0562	PSMD9;PSMA2;PSMB1;RPS27A
										innate immune response activating cell surface receptor signaling pathway (GO:0002220)	3/119	0.000983686	0.00376849	0	0	17.1129	118.493	PSMD9;PSMA2;PSMB1
										protein modification by small protein removal (GO:0070646)	4/276	0.00105953	0.00400266	0	0	9.98732	68.4125	PSMD9;PSMA2;PSMB1;RPS27A
										non-canonical Wnt signaling pathway (GO:0035567)	3/124	0.00110788	0.00410095	0	0	16.4017	111.618	PSMD9;PSMA2;PSMB1
										maturation of SSU-rRNA from tricistronic rRNA transcript (SSU-rRNA, 5.8S rRNA, LSU-rRNA) (GO:0000462)	2/30	0.0011157	0.00410095	0	0	45.9424	312.329	RPS14;RPS21
										positive regulation of canonical Wnt signaling pathway (GO:0090263)	3/130	0.0012695	0.00460404	0	0	15.622	104.186	PSMD9;PSMA2;PSMB1
										MAPK cascade (GO:0000165)	4/303	0.00149458	0.00534903	0	0	9.073	59.0281	PSMD9;PSMA2;PSMB1;RPS27A
										protein ubiquitination (GO:0016567)	5/525	0.00158025	0.00558219	0	0	6.67823	43.0757	PSMD9;CDC34;PSMA2;PSMB1;RPS27A
										regulation of G2/M transition of mitotic cell cycle (GO:0010389)	3/149	0.00187677	0.00648321	0	0	13.576	85.233	PSMD9;PSMA2;PSMB1
										negative regulation of protein secretion (GO:0050709)	2/39	0.00188299	0.00648321	0	0	34.7515	218.062	PSMD9;KCNB1
										positive regulation of intrinsic apoptotic signaling pathway (GO:2001244)	2/40	0.00198006	0.00673219	0	0	33.8353	210.612	EIF5A;RPS7
										positive regulation of Wnt signaling pathway (GO:0030177)	3/153	0.00202401	0.00679669	0	0	13.2113	81.9456	PSMD9;PSMA2;PSMB1
										T cell receptor signaling pathway (GO:0050852)	3/158	0.00221795	0.00735711	0	0	12.7819	78.1126	PSMD9;PSMA2;PSMB1
										negative regulation of canonical Wnt signaling pathway (GO:0090090)	3/165	0.00250833	0.00822007	0	0	12.2253	73.2068	PSMD9;PSMA2;PSMB1
										ubiquitin-dependent protein catabolic process (GO:0006511)	4/354	0.00263258	0.00852454	0	0	7.73084	45.9196	PSMD9;CDC34;PSMA2;PSMB1
										ribosome assembly (GO:0042255)	2/50	0.00307785	0.00982947	0	0	26.7728	154.841	RPS15;RPS14
										regulation of mitotic cell cycle (GO:0007346)	3/178	0.00310785	0.00982947	0	0	11.3097	65.3003	PSMD9;PSMA2;PSMB1
										cytokine-mediated signaling pathway (GO:0019221)	5/621	0.00327968	0.0102537	0	0	5.60964	32.0872	EIF5A;PSMD9;PSMA2;PSMB1;RPS27A
										antigen receptor-mediated signaling pathway (GO:0050851)	3/185	0.00346414	0.0107073	0	0	10.8709	61.5867	PSMD9;PSMA2;PSMB1
										negative regulation of Wnt signaling pathway (GO:0030178)	3/191	0.0037887	0.011579	0	0	10.5207	58.6608	PSMD9;PSMA2;PSMB1
										modification-dependent protein catabolic process (GO:0019941)	3/201	0.00436986	0.0132067	0	0	9.98434	54.2452	PSMD9;CDC34;RPS27A
										carbohydrate homeostasis (GO:0033500)	2/70	0.00594424	0.0177674	0	0	18.8795	96.7637	KCNB1;RPS6
										positive regulation of amine transport (GO:0051954)	1/5	0.00822355	0.0238683	0	0	155.961	748.73	KCNB1
										positive regulation of long-term synaptic depression (GO:1900454)	1/5	0.00822355	0.0238683	0	0	155.961	748.73	KCNB1
										regulation of canonical Wnt signaling pathway (GO:0060828)	3/253	0.00824859	0.0238683	0	0	7.8868	37.8386	PSMD9;PSMA2;PSMB1
										glucose homeostasis (GO:0042593)	2/86	0.00884981	0.0253384	0	0	15.2711	72.1921	KCNB1;RPS6
										positive regulation of catecholamine secretion (GO:0033605)	1/7	0.0114946	0.0309557	0	0	103.964	464.289	KCNB1
										response to host defenses (GO:0052200)	1/7	0.0114946	0.0309557	0	0	103.964	464.289	RPS27A
										posttranslational protein targeting to membrane, translocation (GO:0031204)	1/7	0.0114946	0.0309557	0	0	103.964	464.289	SEC61G
										modulation by symbiont of host defense response (GO:0052031)	1/7	0.0114946	0.0309557	0	0	103.964	464.289	RPS27A
										regulation of norepinephrine secretion (GO:0014061)	1/7	0.0114946	0.0309557	0	0	103.964	464.289	KCNB1
										ribosomal small subunit export from nucleus (GO:0000056)	1/7	0.0114946	0.0309557	0	0	103.964	464.289	RPS15
										regulation of insulin secretion (GO:0050796)	2/104	0.0127314	0.0339503	0	0	12.5648	54.829	PSMD9;KCNB1
										endonucleolytic cleavage in ITS1 to separate SSU-rRNA from 5.8S rRNA and LSU-rRNA from tricistronic rRNA transcript (SSU-rRNA, 5.8S rRNA, LSU-rRNA) (GO:0000447)	1/8	0.0131262	0.0346633	0	0	89.1071	386.114	RPS21
										negative regulation of ubiquitin protein ligase activity (GO:1904667)	1/9	0.0147552	0.0385904	0	0	77.9648	328.712	RPS7
										negative regulation of cAMP-mediated signaling (GO:0043951)	1/10	0.0163815	0.0405071	0	0	69.2986	284.928	CDC34
										regulation of long-term synaptic depression (GO:1900452)	1/10	0.0163815	0.0405071	0	0	69.2986	284.928	KCNB1
										modification-dependent macromolecule catabolic process (GO:0043632)	1/10	0.0163815	0.0405071	0	0	69.2986	284.928	RPS27A
										modulation by symbiont of host process (GO:0044003)	1/10	0.0163815	0.0405071	0	0	69.2986	284.928	RPS27A
										rRNA 3'-end processing (GO:0031125)	1/10	0.0163815	0.0405071	0	0	69.2986	284.928	RPS21
										endothelium development (GO:0003158)	1/10	0.0163815	0.0405071	0	0	69.2986	284.928	EDF1
										proteasome assembly (GO:0043248)	1/11	0.0180053	0.0441212	0	0	62.3656	250.528	PSMD9
										post-translational protein modification (GO:0043687)	3/345	0.0189411	0.0459998	0	0	5.7383	22.7605	PSMD9;PSMA2;PSMB1
										posttranslational protein targeting to endoplasmic reticulum membrane (GO:0006620)	1/12	0.0196265	0.0472425	0	0	56.6932	222.854	SEC61G
										ribonucleoprotein complex assembly (GO:0022618)	2/136	0.0211187	0.0493903	0	0	9.54887	36.8357	RPS15;RPS14
										positive regulation of calcium ion-dependent exocytosis (GO:0045956)	1/13	0.0212451	0.0493903	0	0	51.9661	200.154	KCNB1
										ribosomal subunit export from nucleus (GO:0000054)	1/13	0.0212451	0.0493903	0	0	51.9661	200.154	RPS15
										endonucleolytic cleavage of tricistronic rRNA transcript (SSU-rRNA, 5.8S rRNA, LSU-rRNA) (GO:0000479)	1/13	0.0212451	0.0493903	0	0	51.9661	200.154	RPS21
										maturation of LSU-rRNA from tricistronic rRNA transcript (SSU-rRNA, 5.8S rRNA, LSU-rRNA) (GO:0000463)	1/14	0.0228611	0.0522539	0	0	47.9663	181.232	RPL35
										endothelial cell differentiation (GO:0045446)	1/14	0.0228611	0.0522539	0	0	47.9663	181.232	EDF1
										negative regulation of ubiquitin-protein transferase activity (GO:0051444)	1/15	0.0244745	0.0554755	0	0	44.5379	165.241	RPS7
										regulation of intrinsic apoptotic signaling pathway in response to DNA damage (GO:1902229)	1/16	0.0260853	0.058638	0	0	41.5667	151.568	TPT1
										establishment of protein localization to endoplasmic reticulum (GO:0072599)	1/17	0.0276935	0.061241	0	0	38.9668	139.757	SEC61G
										positive regulation of regulated secretory pathway (GO:1903307)	1/17	0.0276935	0.061241	0	0	38.9668	139.757	KCNB1
										endoplasmic reticulum mannose trimming (GO:1904380)	1/19	0.0309023	0.0677857	0	0	34.6337	120.419	RPS27A
										cellular response to interferon-beta (GO:0035458)	1/20	0.0325028	0.0707261	0	0	32.8092	112.418	CDC34
										error-prone translesion synthesis (GO:0042276)	1/21	0.0341008	0.0730347	0	0	31.1672	105.296	RPS27A
										regulation of ubiquitin protein ligase activity (GO:1904666)	1/21	0.0341008	0.0730347	0	0	31.1672	105.296	RPS7
										error-free translesion synthesis (GO:0070987)	1/22	0.0356962	0.0746874	0	0	29.6815	98.92	RPS27A
										maturation of 5.8S rRNA from tricistronic rRNA transcript (SSU-rRNA, 5.8S rRNA, LSU-rRNA) (GO:0000466)	1/22	0.0356962	0.0746874	0	0	29.6815	98.92	RPS21
										nucleotide-excision repair, DNA duplex unwinding (GO:0000717)	1/22	0.0356962	0.0746874	0	0	29.6815	98.92	RPS27A
										nucleotide-excision repair, DNA damage recognition (GO:0000715)	1/23	0.037289	0.076838	0	0	28.331	93.1821	RPS27A
										response to nutrient levels (GO:0031667)	1/23	0.037289	0.076838	0	0	28.331	93.1821	KCNB1
										positive regulation of protein targeting to membrane (GO:0090314)	1/24	0.0388793	0.0777587	0	0	27.0978	87.9946	KCNB1
										nucleotide-binding domain, leucine rich repeat containing receptor signaling pathway (GO:0035872)	1/24	0.0388793	0.0777587	0	0	27.0978	87.9946	RPS27A
										nucleotide-excision repair, DNA gap filling (GO:0006297)	1/24	0.0388793	0.0777587	0	0	27.0978	87.9946	RPS27A
										protein alpha-1,2-demannosylation (GO:0036508)	1/24	0.0388793	0.0777587	0	0	27.0978	87.9946	RPS27A
										cellular response to hexose stimulus (GO:0071331)	1/25	0.0404671	0.0797612	0	0	25.9674	83.2845	KCNB1
										regulation of cAMP-mediated signaling (GO:0043949)	1/25	0.0404671	0.0797612	0	0	25.9674	83.2845	CDC34
										maturation of LSU-rRNA (GO:0000470)	1/26	0.0420523	0.0799876	0	0	24.9275	78.9913	RPL35
										global genome nucleotide-excision repair (GO:0070911)	1/26	0.0420523	0.0799876	0	0	24.9275	78.9913	RPS27A
										TOR signaling (GO:0031929)	1/26	0.0420523	0.0799876	0	0	24.9275	78.9913	RPS6
										negative regulation of intrinsic apoptotic signaling pathway in response to DNA damage (GO:1902230)	1/26	0.0420523	0.0799876	0	0	24.9275	78.9913	TPT1
										negative regulation of proteolysis involved in cellular protein catabolic process (GO:1903051)	1/26	0.0420523	0.0799876	0	0	24.9275	78.9913	RPS7
										stress-activated protein kinase signaling cascade (GO:0031098)	1/27	0.043635	0.0818532	0	0	23.9675	75.0639	RPS27A
										cytoplasmic pattern recognition receptor signaling pathway (GO:0002753)	1/27	0.043635	0.0818532	0	0	23.9675	75.0639	RPS27A
										nucleotide-binding oligomerization domain containing signaling pathway (GO:0070423)	1/28	0.0452151	0.0836633	0	0	23.0787	71.4592	RPS27A
										response to interferon-beta (GO:0035456)	1/28	0.0452151	0.0836633	0	0	23.0787	71.4592	CDC34
										regulation of protein targeting to membrane (GO:0090313)	1/29	0.0467927	0.0842888	0	0	22.2533	68.1404	KCNB1
										aggrephagy (GO:0035973)	1/29	0.0467927	0.0842888	0	0	22.2533	68.1404	RPS27A
										nucleotide-excision repair, preincision complex assembly (GO:0006294)	1/29	0.0467927	0.0842888	0	0	22.2533	68.1404	RPS27A
										MyD88-dependent toll-like receptor signaling pathway (GO:0002755)	1/29	0.0467927	0.0842888	0	0	22.2533	68.1404	RPS27A
										TRIF-dependent toll-like receptor signaling pathway (GO:0035666)	1/30	0.0483678	0.0859871	0	0	21.4849	65.0761	RPS27A
										regulation of catecholamine secretion (GO:0050433)	1/30	0.0483678	0.0859871	0	0	21.4849	65.0761	KCNB1
										negative regulation of response to DNA damage stimulus (GO:2001021)	1/31	0.0499403	0.0870754	0	0	20.7677	62.2393	TPT1
										regulation of calcium ion-dependent exocytosis (GO:0017158)	1/31	0.0499403	0.0870754	0	0	20.7677	62.2393	KCNB1
										MyD88-independent toll-like receptor signaling pathway (GO:0002756)	1/31	0.0499403	0.0870754	0	0	20.7677	62.2393	RPS27A
										cellular response to glucose stimulus (GO:0071333)	1/32	0.0515103	0.0892408	0	0	20.0968	59.6065	KCNB1
										positive regulation of DNA binding (GO:0043388)	1/34	0.0546428	0.0934771	0	0	18.8769	54.8739	EDF1
										protein insertion into membrane (GO:0051205)	1/34	0.0546428	0.0934771	0	0	18.8769	54.8739	SEC61G
										cellular response to virus (GO:0098586)	1/35	0.0562053	0.0949556	0	0	18.3208	52.7408	EIF5A
										maturation of SSU-rRNA (GO:0030490)	1/35	0.0562053	0.0949556	0	0	18.3208	52.7408	RPS14
										glutamate receptor signaling pathway (GO:0007215)	1/37	0.0593228	0.0983891	0	0	17.3012	48.8718	KCNB1
										nucleotide-excision repair, DNA incision, 5'-to lesion (GO:0006296)	1/37	0.0593228	0.0983891	0	0	17.3012	48.8718	RPS27A
										protein insertion into ER membrane (GO:0045048)	1/37	0.0593228	0.0983891	0	0	17.3012	48.8718	SEC61G
										negative regulation of ubiquitin-dependent protein catabolic process (GO:2000059)	1/38	0.0608778	0.0991543	0	0	16.8328	47.113	RPS7
										positive regulation of insulin secretion (GO:0032024)	1/38	0.0608778	0.0991543	0	0	16.8328	47.113	PSMD9
										DNA replication initiation (GO:0006270)	1/38	0.0608778	0.0991543	0	0	16.8328	47.113	CDC34
										nucleotide-excision repair, DNA incision (GO:0033683)	1/39	0.0624303	0.10048	0	0	16.389	45.4582	RPS27A
										regulation of exit from mitosis (GO:0007096)	1/39	0.0624303	0.10048	0	0	16.389	45.4582	RPS27A
										JNK cascade (GO:0007254)	1/41	0.0655278	0.104845	0	0	15.568	42.4271	RPS27A
										regulation of ubiquitin-dependent protein catabolic process (GO:2000058)	1/42	0.0670729	0.105456	0	0	15.1875	41.0363	RPS7
										translesion synthesis (GO:0019985)	1/42	0.0670729	0.105456	0	0	15.1875	41.0363	RPS27A
										mitochondrial gene expression (GO:0140053)	1/42	0.0670729	0.105456	0	0	15.1875	41.0363	MRPS34
										positive regulation of peptide hormone secretion (GO:0090277)	1/43	0.0686154	0.106042	0	0	14.8251	39.7201	PSMD9
										DNA synthesis involved in DNA repair (GO:0000731)	1/43	0.0686154	0.106042	0	0	14.8251	39.7201	RPS27A
										cellular glucose homeostasis (GO:0001678)	1/43	0.0686154	0.106042	0	0	14.8251	39.7201	KCNB1
										intracellular protein transmembrane transport (GO:0065002)	1/44	0.0701555	0.10781	0	0	14.4797	38.473	SEC61G
										action potential (GO:0001508)	1/45	0.0716932	0.109554	0	0	14.1499	37.29	KCNB1
										erythrocyte differentiation (GO:0030218)	1/46	0.0732283	0.110656	0	0	13.8347	36.1664	RPS14
										postreplication repair (GO:0006301)	1/46	0.0732283	0.110656	0	0	13.8347	36.1664	RPS27A
										regulation of DNA binding (GO:0051101)	1/47	0.074761	0.112348	0	0	13.5333	35.098	EDF1
										DNA metabolic process (GO:0006259)	2/277	0.0762291	0.113925	0	0	4.61982	11.8915	CDC34;RPS27A
										response to glucose (GO:0009749)	1/49	0.077819	0.115665	0	0	12.9681	33.1123	KCNB1
										positive regulation of programmed cell death (GO:0043068)	2/286	0.0805402	0.118897	0	0	4.47138	11.2634	RPS6;RPS27A
										DNA duplex unwinding (GO:0032508)	1/51	0.0808673	0.118897	0	0	12.4481	31.3064	RPS27A
										myeloid cell differentiation (GO:0030099)	1/52	0.0823877	0.120481	0	0	12.2034	30.4637	RPS14
										cellular protein modification process (GO:0006464)	4/1025	0.0865301	0.125777	0	0	2.55949	6.26375	PSMD9;CDC34;PSMA2;PSMB1
										interstrand cross-link repair (GO:0036297)	1/55	0.0869344	0.125777	0	0	11.5237	28.1479	RPS27A
										protein K48-linked ubiquitination (GO:0070936)	1/57	0.0899534	0.129457	0	0	11.111	26.7606	CDC34
										positive regulation of apoptotic process (GO:0043065)	2/310	0.0923973	0.132274	0	0	4.11793	9.8075	RPS6;RPS27A
										selective autophagy (GO:0061912)	1/59	0.0929627	0.132387	0	0	10.7268	25.4822	RPS27A
										pattern recognition receptor signaling pathway (GO:0002221)	1/61	0.0959624	0.135947	0	0	10.3682	24.301	RPS27A
										stress-activated MAPK cascade (GO:0051403)	1/62	0.0974586	0.136643	0	0	10.1977	23.7437	RPS27A
										I-kappaB kinase/NF-kappaB signaling (GO:0007249)	1/62	0.0974586	0.136643	0	0	10.1977	23.7437	RPS27A
										amyloid fibril formation (GO:1990000)	1/63	0.0989524	0.137322	0	0	10.0328	23.2069	RPS27A
										cell cycle G1/S phase transition (GO:0044843)	1/63	0.0989524	0.137322	0	0	10.0328	23.2069	CDC34
										negative regulation of intrinsic apoptotic signaling pathway (GO:2001243)	1/64	0.100444	0.138684	0	0	9.87302	22.6897	TPT1
										cellular response to nutrient levels (GO:0031669)	1/66	0.10342	0.142071	0	0	9.56827	21.71	KCNB1
										negative regulation of transforming growth factor beta receptor signaling pathway (GO:0030512)	1/68	0.106386	0.145412	0	0	9.28172	20.7974	RPS27A
										positive regulation of protein secretion (GO:0050714)	1/72	0.112289	0.151954	0	0	8.75704	19.1488	PSMD9
										positive regulation of secretion by cell (GO:1903532)	1/72	0.112289	0.151954	0	0	8.75704	19.1488	KCNB1
										transcription-coupled nucleotide-excision repair (GO:0006283)	1/73	0.113759	0.152426	0	0	8.63498	18.7696	RPS27A
										endoplasmic reticulum organization (GO:0007029)	1/73	0.113759	0.152426	0	0	8.63498	18.7696	SEC61G
										proteolysis involved in cellular protein catabolic process (GO:0051603)	1/74	0.115227	0.152887	0	0	8.51627	18.4024	RPS27A
										regulation of peptide hormone secretion (GO:0090276)	1/74	0.115227	0.152887	0	0	8.51627	18.4024	KCNB1
										nucleic acid phosphodiester bond hydrolysis (GO:0090305)	1/75	0.116692	0.154079	0	0	8.40076	18.0466	RPS27A
										protein modification process (GO:0036211)	1/78	0.121074	0.159093	0	0	8.07224	17.0433	CDC34
										regulation of apoptotic process (GO:0042981)	3/742	0.122381	0.160037	0	0	2.60189	5.46557	RPS6;RPS27A;TPT1
										positive regulation of transcription, DNA-templated (GO:0045893)	4/1183	0.128391	0.167093	0	0	2.19801	4.51179	EIF5A;PSMD9;EDF1;RPS27A
										negative regulation of programmed cell death (GO:0043069)	2/381	0.130094	0.168503	0	0	3.33441	6.80052	RPS27A;TPT1
										G1/S transition of mitotic cell cycle (GO:0000082)	1/85	0.131216	0.169151	0	0	7.39695	15.0225	CDC34
										metal ion transport (GO:0030001)	1/88	0.135528	0.173885	0	0	7.1408	14.2714	TPT1
										transforming growth factor beta receptor signaling pathway (GO:0007179)	1/89	0.136961	0.174899	0	0	7.0593	14.0343	RPS27A
										positive regulation of binding (GO:0051099)	1/90	0.138391	0.175899	0	0	6.97963	13.8034	EDF1
										toll-like receptor signaling pathway (GO:0002224)	1/91	0.139819	0.176888	0	0	6.90174	13.5785	RPS27A
										regulation of lipid metabolic process (GO:0019216)	1/92	0.141245	0.177045	0	0	6.82555	13.3594	EDF1
										Wnt signaling pathway (GO:0016055)	1/92	0.141245	0.177045	0	0	6.82555	13.3594	RPS27A
										protein modification by small protein conjugation (GO:0032446)	2/409	0.145834	0.181958	0	0	3.10058	5.96951	CDC34;RPS27A
										calcium ion homeostasis (GO:0055074)	1/97	0.14834	0.184239	0	0	6.46842	12.3434	TPT1
										regulation of neuron apoptotic process (GO:0043523)	1/98	0.149752	0.185148	0	0	6.40142	12.1549	KCNB1
										regulation of transforming growth factor beta receptor signaling pathway (GO:0017015)	1/100	0.152569	0.187778	0	0	6.27146	11.7912	RPS27A
										epithelial cell differentiation (GO:0030855)	1/101	0.153975	0.187808	0	0	6.20844	11.6158	EDF1
										positive regulation of protein localization to membrane (GO:1905477)	1/101	0.153975	0.187808	0	0	6.20844	11.6158	KCNB1
										cellular metal ion homeostasis (GO:0006875)	1/104	0.158177	0.192072	0	0	6.0267	11.1135	TPT1
										nucleotide-excision repair (GO:0006289)	1/105	0.159573	0.192906	0	0	5.96845	10.9536	RPS27A
										chromosome organization (GO:0051276)	1/106	0.160967	0.19373	0	0	5.91131	10.7973	RPS27A
										negative regulation of transmembrane receptor protein serine/threonine kinase signaling pathway (GO:0090101)	1/108	0.163749	0.19621	0	0	5.80023	10.4951	RPS27A
										cellular divalent inorganic cation homeostasis (GO:0072503)	1/111	0.167904	0.200306	0	0	5.64119	10.0659	TPT1
										cellular response to transforming growth factor beta stimulus (GO:0071560)	1/114	0.172039	0.204343	0	0	5.4906	9.66364	RPS27A
										calcium ion transport (GO:0006816)	1/115	0.173413	0.20508	0	0	5.44216	9.5351	TPT1
										potassium ion transport (GO:0006813)	1/122	0.182969	0.215435	0	0	5.12552	8.70538	KCNB1
										positive regulation of cell population proliferation (GO:0008284)	2/474	0.183753	0.215435	0	0	2.66471	4.51445	RPS9;RPS6
										protein targeting (GO:0006605)	1/125	0.187032	0.217284	0	0	5.00076	8.38366	SEC61G
										regulation of protein secretion (GO:0050708)	1/125	0.187032	0.217284	0	0	5.00076	8.38366	KCNB1
										neutrophil degranulation (GO:0043312)	2/481	0.187928	0.217284	0	0	2.62482	4.38791	PSMA2;PSMB1
										cellular response to cytokine stimulus (GO:0071345)	2/482	0.188526	0.217284	0	0	2.61922	4.37022	CDC34;RPS27A
										negative regulation of apoptotic process (GO:0043066)	2/485	0.19032	0.217509	0	0	2.60255	4.31775	RPS27A;TPT1
										neutrophil activation involved in immune response (GO:0002283)	2/485	0.19032	0.217509	0	0	2.60255	4.31775	PSMA2;PSMB1
										neutrophil mediated immunity (GO:0002446)	2/488	0.192118	0.218644	0	0	2.58609	4.26613	PSMA2;PSMB1
										transmembrane receptor protein serine/threonine kinase signaling pathway (GO:0007178)	1/133	0.19777	0.224139	0	0	4.69579	7.61024	RPS27A
										protein localization to plasma membrane (GO:0072659)	1/136	0.201761	0.226772	0	0	4.59074	7.34827	KCNB1
										cellular calcium ion homeostasis (GO:0006874)	1/136	0.201761	0.226772	0	0	4.59074	7.34827	TPT1
										potassium ion transmembrane transport (GO:0071805)	1/139	0.205733	0.22961	0	0	4.49026	7.0999	KCNB1
										positive regulation of nucleic acid-templated transcription (GO:1903508)	2/511	0.205974	0.22961	0	0	2.46632	3.89679	PSMD9;EDF1
										protein localization to cell periphery (GO:1990778)	1/140	0.207052	0.22987	0	0	4.45773	7.01997	KCNB1
										protein localization to organelle (GO:0033365)	1/142	0.209685	0.231847	0	0	4.39406	6.86417	SEC61G
										positive regulation of intracellular protein transport (GO:0090316)	1/148	0.217534	0.239551	0	0	4.21344	6.42718	KCNB1
										positive regulation of NF-kappaB transcription factor activity (GO:0051092)	1/155	0.226595	0.248523	0	0	4.0205	5.9688	RPS27A
										regulation of signal transduction by p53 class mediator (GO:1901796)	1/156	0.227881	0.24893	0	0	3.99435	5.90738	RPS15
										protein stabilization (GO:0050821)	1/179	0.256895	0.279502	0	0	3.47419	4.72174	RPS7
										regulation of programmed cell death (GO:0043067)	1/194	0.275244	0.297213	0	0	3.20175	4.13056	TPT1
										positive regulation of cellular process (GO:0048522)	2/625	0.275889	0.297213	0	0	2.00321	2.57965	RPS9;RPS6
										protein localization to membrane (GO:0072657)	1/195	0.276452	0.297213	0	0	3.18508	4.09512	KCNB1
										negative regulation of intracellular signal transduction (GO:1902532)	1/198	0.280063	0.29991	0	0	3.1361	3.99145	CDC34
										mitotic cell cycle phase transition (GO:0044772)	1/209	0.293154	0.312698	0	0	2.9686	3.64264	CDC34
										negative regulation of transcription by RNA polymerase II (GO:0000122)	2/684	0.312247	0.331763	0	0	1.82433	2.12345	RPS14;RPS27A
										membrane organization (GO:0061024)	1/242	0.331058	0.350381	0	0	2.55783	2.82758	RPS27A
										positive regulation of DNA-binding transcription factor activity (GO:0051091)	1/246	0.335517	0.353723	0	0	2.51556	2.7472	RPS27A
										regulation of cell population proliferation (GO:0042127)	2/764	0.361016	0.379137	0	0	1.62603	1.65665	RPS9;RPS6
										inorganic cation transmembrane transport (GO:0098662)	1/274	0.365927	0.382816	0	0	2.25435	2.26634	KCNB1
										DNA repair (GO:0006281)	1/298	0.390916	0.407391	0	0	2.06965	1.94395	RPS27A
										supramolecular fiber organization (GO:0097435)	1/351	0.442762	0.459662	0	0	1.75152	1.427	RPS27A
										positive regulation of transcription by RNA polymerase II (GO:0045944)	2/908	0.445569	0.460816	0	0	1.35733	1.09727	EIF5A;RPS27A
										negative regulation of transcription, DNA-templated (GO:0045892)	2/948	0.46805	0.482234	0	0	1.29721	0.984816	RPS14;RPS27A
										positive regulation of macromolecule metabolic process (GO:0010604)	1/384	0.472854	0.485344	0	0	1.59791	1.19679	RPS7
										regulation of nucleic acid-templated transcription (GO:1903506)	1/430	0.512184	0.523737	0	0	1.42322	0.952237	EDF1
										regulation of gene expression (GO:0010468)	2/1079	0.537973	0.548048	0	0	1.13158	0.701518	RPS7;EDF1
										regulation of cellular macromolecule biosynthetic process (GO:2000112)	1/468	0.542514	0.550612	0	0	1.30487	0.797982	EDF1
										positive regulation of gene expression (GO:0010628)	1/482	0.553221	0.559391	0	0	1.26598	0.749459	RPS7
										positive regulation of intracellular signal transduction (GO:1902533)	1/546	0.599149	0.603587	0	0	1.11365	0.57046	RPS15
										regulation of transcription by RNA polymerase II (GO:0006357)	3/2206	0.721088	0.723749	0	0	0.806355	0.263673	EIF5A;RPS14;RPS27A
										regulation of transcription, DNA-templated (GO:0006355)	2/2244	0.898346	0.898346	0	0	0.510057	0.054678	PSMD9;EDF1

## Sheet: SCN1A-SCN2A
Minimum	Minimum: KEGG									Minimum: GO Biological Process									Minimum: OMIM Expanded
AAK1	Term	Overlap	P-value	Adjusted P-value	Old P-value	Old Adjusted P-value	Odds Ratio	Combined Score	Genes	Term	Overlap	P-value	Adjusted P-value	Old P-value	Old Adjusted P-value	Odds Ratio	Combined Score	Genes	Term	Overlap	P-value	Adjusted P-value	Old P-value	Old Adjusted P-value	Odds Ratio	Combined Score	Genes
AMIGO1	Ribosome	24/158	4.12902e-34	6.44126e-32	0	0	82.4672	6339.24	RPS9;RPL32;RPLP1;RPS6;RPL11;RPL13A;RPL23A;RPL8;RPS15;RPS14;RPS19;RPL36;RPL14;RPL35;RPLP2;RPL13;RPL38;FAU;RPS11;RPL18;UBA52;RPS21;RPS12;RPL19	SRP-dependent cotranslational protein targeting to membrane (GO:0006614)	23/90	2.25692e-38	1.88002e-35	0	0	154.993	13435.4	RPS9;RPL32;RPLP1;RPS6;RPL11;RPL13A;RPL23A;RPL8;RPS15;RPS14;RPS19;RPL36;RPL14;RPL35;RPLP2;RPL13;RPL38;RPS11;RPL18;UBA52;RPS21;RPS12;RPL19	anemia	2/60	0.0172694	0.181627	0	0	10.5438	42.7952	RPS19;RPL11
AMPH	Coronavirus disease	25/232	1.18926e-31	9.27626e-30	0	0	56.723	4039.07	RPL32;RPLP1;RPL11;RPL8;RPS15;RPS14;RPS19;RPL36;RPL14;RPL35;RPLP2;MAPK1;RPL13;RPL38;RPS11;RPL18;RPS12;RPL19;RPS9;RPS6;RPL13A;RPL23A;FAU;UBA52;RPS21	cotranslational protein targeting to membrane (GO:0006613)	23/94	7.02427e-38	2.92561e-35	0	0	146.231	12509.9	RPS9;RPL32;RPLP1;RPS6;RPL11;RPL13A;RPL23A;RPL8;RPS15;RPS14;RPS19;RPL36;RPL14;RPL35;RPLP2;RPL13;RPL38;RPS11;RPL18;UBA52;RPS21;RPS12;RPL19	diamond-blackfan anemia	2/85	0.0330231	0.181627	0	0	7.35867	25.0971	RPS19;RPL11
AP2M1	Synaptic vesicle cycle	8/78	2.00626e-10	1.04326e-08	0	0	38.4755	859.143	SNAP25;SYT1;STXBP1;CLTC;AP2M1;DNM1;STX1A;VAMP2	protein targeting to ER (GO:0045047)	23/103	7.45967e-37	2.0713e-34	0	0	129.721	10791	RPS9;RPL32;RPLP1;RPS6;RPL11;RPL13A;RPL23A;RPL8;RPS15;RPS14;RPS19;RPL36;RPL14;RPL35;RPLP2;RPL13;RPL38;RPS11;RPL18;UBA52;RPS21;RPS12;RPL19	epilepsy	1/57	0.174312	0.302329	0	0	5.37798	9.39482	SYN1
ARPC5L	Endocytosis	8/252	1.95205e-06	7.613e-05	0	0	10.9414	143.842	DNAJC6;CLTC;ARPC5L;AMPH;WASL;EPS15;AP2M1;DNM1	cytoplasmic translation (GO:0002181)	22/93	7.60936e-36	1.32078e-33	0	0	136.765	11059.3	RPS9;RPL32;RPLP1;RPS6;RPL11;RPL13A;RPL23A;RPL8;RPS15;RPS14;RPS19;RPL36;RPL14;RPL35;RPL13;RPL38;RPS11;RPL18;UBA52;RPS21;RPS12;RPL19	ataxia	1/59	0.179851	0.302329	0	0	5.19201	8.90754	KCNA1
CALM1	Long-term potentiation	5/67	2.98098e-06	9.30064e-05	0	0	25.8468	328.855	MAP2K1;GRIN2A;CAMK2A;MAPK1;CALM1	nuclear-transcribed mRNA catabolic process, nonsense-mediated decay (GO:0000184)	23/113	7.92784e-36	1.32078e-33	0	0	115.25	9314.79	RPS9;RPL32;RPLP1;RPS6;RPL11;RPL13A;RPL23A;RPL8;RPS15;RPS14;RPS19;RPL36;RPL14;RPL35;RPLP2;RPL13;RPL38;RPS11;RPL18;UBA52;RPS21;RPS12;RPL19	episodic ataxia	1/83	0.243528	0.302329	0	0	3.66796	5.18108	KCNA1
CAMK2A	Pathways of neurodegeneration	10/475	3.83421e-06	9.96895e-05	0	0	7.34503	91.6039	MAP2K1;GRIN2A;VAPB;CAMK2A;MAPK1;VDAC1;CALM1;UBA52;STX1A;SNCA	nuclear-transcribed mRNA catabolic process (GO:0000956)	23/171	2.26742e-31	3.14793e-29	0	0	69.8795	4930.8	RPS9;RPL32;RPLP1;RPS6;RPL11;RPL13A;RPL23A;RPL8;RPS15;RPS14;RPS19;RPL36;RPL14;RPL35;RPLP2;RPL13;RPL38;RPS11;RPL18;UBA52;RPS21;RPS12;RPL19	spinal muscular atrophy	1/86	0.251137	0.302329	0	0	3.53797	4.88861	VAPB
CLTC	Oocyte meiosis	5/129	7.24026e-05	0.00161354	0	0	12.8831	122.818	MAP2K1;CAMK2A;MAPK1;CALM1;YWHAH	translation (GO:0006412)	24/214	8.81174e-31	1.0486e-28	0	0	57.9966	4013.6	RPS9;RPL32;RPLP1;RPS6;RPL11;RPL13A;RPL23A;RPL8;RPS15;RPS14;RPS19;EEF1D;RPL36;RPL14;RPL35;RPLP2;RPL13;RPL38;RPS11;RPL18;UBA52;RPS21;RPS12;RPL19	dementia	1/89	0.25867	0.302329	0	0	3.41684	4.62025	SNCA
DNAJC6	Amphetamine addiction	4/69	8.44066e-05	0.00164593	0	0	19.4071	182.036	GRIN2A;CAMK2A;CALM1;STX1A	peptide biosynthetic process (GO:0043043)	22/162	4.40479e-30	4.58649e-28	0	0	69.1184	4672.05	RPS9;RPL32;RPLP1;RPS6;RPL11;RPL13A;RPL23A;RPL8;RPS15;RPS14;RPS19;RPL36;RPL14;RPL35;RPLP2;RPL13;RPL38;RPS11;RPL18;RPS21;RPS12;RPL19	encephalopathy	1/91	0.263651	0.302329	0	0	3.34057	4.45341	STXBP1
DNM1	Glioma	4/75	0.000116897	0.0020202	0	0	17.7617	160.818	MAP2K1;CAMK2A;MAPK1;CALM1	rRNA metabolic process (GO:0016072)	20/162	1.84672e-26	1.70924e-24	0	0	59.3078	3514.21	RPS9;RPL32;RPLP1;RPS6;RPL11;RPL13A;RPL23A;RPL8;RPS15;RPS14;RPS19;RPL36;RPL14;RPL35;RPLP2;RPL13;RPL38;RPL18;UBA52;RPL19	lateral sclerosis	1/96	0.27596	0.302329	0	0	3.16396	4.0736	VAPB
DUSP3	Bacterial invasion of epithelial cells	4/77	0.0001295	0.0020202	0	0	17.2733	154.628	CLTC;ARPC5L;WASL;DNM1	rRNA processing (GO:0006364)	20/173	7.26808e-26	6.05431e-24	0	0	55.0132	3184.37	RPS9;RPL32;RPLP1;RPS6;RPL11;RPL13A;RPL23A;RPL8;RPS15;RPS14;RPS19;RPL36;RPL14;RPL35;RPLP2;RPL13;RPL38;RPL18;UBA52;RPL19	parkinson disease	1/99	0.283247	0.302329	0	0	3.06664	3.86836	SNCA
EEF1D	Insulin secretion	4/86	0.000198671	0.00281752	0	0	15.3705	131.016	SNAP25;CAMK2A;STX1A;VAMP2	cellular macromolecule biosynthetic process (GO:0034645)	23/314	4.05527e-25	3.07095e-23	0	0	35.2832	1981.67	RPS9;RPL32;RPLP1;RPS6;RPL11;RPL13A;RPL23A;RPL8;RPS15;RPS14;RPS19;EEF1D;RPL36;RPL14;RPL35;RPLP2;RPL13;RPL38;RPS11;RPL18;RPS21;RPS12;RPL19	schizophrenia	1/107	0.302329	0.302329	0	0	2.83405	3.3902	SYN2
EIF5A2	GnRH signaling pathway	4/93	0.000268403	0.00348924	0	0	14.1566	116.41	MAP2K1;CAMK2A;MAPK1;CALM1	ribosome biogenesis (GO:0042254)	20/192	6.29224e-25	4.36786e-23	0	0	48.8892	2724.36	RPS9;RPL32;RPLP1;RPS6;RPL11;RPL13A;RPL23A;RPL8;RPS15;RPS14;RPS19;RPL36;RPL14;RPL35;RPLP2;RPL13;RPL38;RPL18;UBA52;RPL19
EPS15	Circadian entrainment	4/97	0.000315334	0.00351372	0	0	13.545	109.198	GRIN2A;CAMK2A;MAPK1;CALM1	ncRNA processing (GO:0034470)	20/201	1.61626e-24	1.03565e-22	0	0	46.4371	2543.91	RPS9;RPL32;RPLP1;RPS6;RPL11;RPL13A;RPL23A;RPL8;RPS15;RPS14;RPS19;RPL36;RPL14;RPL35;RPLP2;RPL13;RPL38;RPL18;UBA52;RPL19
FAU	Fc gamma R-mediated phagocytosis	4/97	0.000315334	0.00351372	0	0	13.545	109.198	MAP2K1;ARPC5L;MAPK1;AMPH	gene expression (GO:0010467)	22/356	2.20947e-22	1.31464e-20	0	0	28.6878	1430.49	RPS9;RPL32;RPLP1;RPS6;RPL11;RPL13A;RPL23A;RPL8;RPS15;RPS14;RPS19;RPL36;RPL14;RPL35;RPLP2;RPL13;RPL38;RPS11;RPL18;RPS21;RPS12;RPL19
GAS7	Melanogenesis	4/101	0.000367878	0.00382593	0	0	12.9838	102.673	MAP2K1;CAMK2A;MAPK1;CALM1	cellular protein metabolic process (GO:0044267)	23/417	2.73005e-22	1.51609e-20	0	0	25.9228	1287.13	RPS9;RPL32;RPLP1;RPS6;RPL11;RPL13A;RPL23A;RPL8;RPS15;RPS14;RPS19;RPL36;RPL14;RPL35;RPLP2;RPL13;RPL38;RPS11;RPL18;UBA52;RPS21;RPS12;RPL19
GRIN2A	HIF-1 signaling pathway	4/109	0.000491307	0.00479024	0	0	11.9897	91.343	MAP2K1;RPS6;CAMK2A;MAPK1	synaptic vesicle endocytosis (GO:0048488)	9/38	4.58504e-15	2.38709e-13	0	0	106.502	3516.26	SYT1;DNAJC6;AMPH;DNM1;SNAP91;STX1A;VAMP2;PACSIN1;SNCA
KCNA1	Cholinergic synapse	4/113	0.000562954	0.00516593	0	0	11.5474	86.4013	MAP2K1;CAMK2A;MAPK1;KCNQ5	membrane organization (GO:0061024)	14/242	5.47748e-14	2.68397e-12	0	0	22.8294	697.107	SYT1;CLTC;WASL;SYP;DNM1;DNAJC6;VAPB;REPS2;AAK1;AMPH;UBA52;EPS15;AP2M1;VAMP2
KCNA2	Neurotrophin signaling pathway	4/119	0.000683924	0.00592734	0	0	10.9416	79.7388	MAP2K1;CAMK2A;MAPK1;CALM1	chemical synaptic transmission (GO:0007268)	14/306	1.35246e-12	5.96332e-11	0	0	17.7678	485.577	SNAP25;NAPB;SYT1;KCNA1;STXBP1;SYN2;SYN1;GRIN2A;MAPK1;AMPH;CALM1;STX1A;VAMP2;SNCA
KCNB1	Endocrine and other factor-regulated calcium reabsorption	3/53	0.000746732	0.00613106	0	0	18.6403	134.207	CLTC;AP2M1;DNM1	signal release from synapse (GO:0099643)	8/43	1.36018e-12	5.96332e-11	0	0	77.0867	2106.27	SNAP25;SYT1;STXBP1;SYN2;SYN1;STX1A;VAMP2;SNCA
KCNQ5	cAMP signaling pathway	5/216	0.000786548	0.00613507	0	0	7.53784	53.8794	MAP2K1;GRIN2A;CAMK2A;MAPK1;CALM1	neurotransmitter secretion (GO:0007269)	8/44	1.65809e-12	6.90594e-11	0	0	74.9416	2032.82	SNAP25;SYT1;STXBP1;SYN2;SYN1;STX1A;VAMP2;SNCA
KCNS2	Apelin signaling pathway	4/137	0.00115631	0.00784278	0	0	9.4522	63.9207	MAP2K1;RPS6;MAPK1;CALM1	presynaptic endocytosis (GO:0140238)	6/27	3.14716e-10	1.24837e-08	0	0	93.2646	2040.57	SYT1;AMPH;STX1A;VAMP2;PACSIN1;SNCA
MAP2K1	Yersinia infection	4/137	0.00115631	0.00784278	0	0	9.4522	63.9207	MAP2K1;ARPC5L;MAPK1;WASL	synaptic vesicle recycling (GO:0036465)	6/34	1.40397e-09	5.31594e-08	0	0	69.9239	1425.33	SYT1;AMPH;STX1A;VAMP2;PACSIN1;SNCA
MAPK1	Insulin signaling pathway	4/137	0.00115631	0.00784278	0	0	9.4522	63.9207	MAP2K1;RPS6;MAPK1;CALM1	neurotransmitter transport (GO:0006836)	7/73	4.69445e-09	1.70021e-07	0	0	35.1184	673.462	SNAP25;SYT1;STXBP1;SYN2;SYN1;STX1A;VAMP2
NAPB	Shigellosis	5/246	0.00140343	0.00888258	0	0	6.58948	43.2852	ARPC5L;MAPK1;VDAC1;WASL;UBA52	anterograde trans-synaptic signaling (GO:0098916)	10/244	8.19016e-09	2.84267e-07	0	0	14.7691	275.005	SNAP25;GRIN2A;SYT1;KCNA1;MAPK1;AMPH;CALM1;SYN2;SYN1;SNCA
PACSIN1	Alzheimer disease	6/369	0.0014656	0.00888258	0	0	5.3028	34.6034	MAP2K1;GRIN2A;MAPK1;VDAC1;CALM1;SNCA	regulation of catecholamine secretion (GO:0050433)	5/30	4.83964e-08	1.56436e-06	0	0	64.2194	1081.7	SYT1;KCNB1;KCNA2;STX1A;SNCA
PITPNM2	Parkinson disease	5/249	0.00148043	0.00888258	0	0	6.50747	42.3989	CAMK2A;VDAC1;CALM1;UBA52;SNCA	ribonucleoprotein complex biogenesis (GO:0022613)	6/60	4.88275e-08	1.56436e-06	0	0	36.2095	609.585	RPS15;RPS19;RPS6;RPL11;RPL14;RPL38
REPS2	Oxytocin signaling pathway	4/154	0.00177811	0.0102735	0	0	8.37376	53.0243	MAP2K1;CAMK2A;MAPK1;CALM1	synaptic vesicle exocytosis (GO:0016079)	5/40	2.17768e-07	6.71856e-06	0	0	45.8479	703.3	SNAP25;SYT1;STX1A;VAMP2;SNCA
RPL11	Cellular senescence	4/156	0.00186391	0.0103846	0	0	8.26274	51.932	MAP2K1;MAPK1;VDAC1;CALM1	receptor-mediated endocytosis (GO:0006898)	7/143	5.00972e-07	1.49039e-05	0	0	16.9827	246.363	DNAJC6;CLTC;EPS15;AP2M1;DNM1;SNAP91;SNCA
[truncated: 805 more rows]

## Sheet: SHANK2-SHANK3
Minimum	Minimum: KEGG									Minimum: GO Biological Process									Minimum: OMIM Expanded
[truncated: 417 more rows]
